# Supplementary material for: Genome-Wide Identification of lncRNAs Involved in Fertility Transition in the Photo-Thermosensitive Genic Male Sterile Rice Line Wuxiang S
Source: Front Plant Sci. 2021 Jan 14;11:580050. doi: 10.3389/fpls.2020.580050 (PMC7840536; doi:10.3389/fpls.2020.580050)
Supplement: Supplementary Table 1 — Primer list for gene-specifi primers. [file Table_1.XLSX]

## Sheet: Sheet1
Table S1 Primer list for gene-specifi primers
Gene Name	Forward primer (5'-3')	Reverse primer (5'-3')	product size(bp)
MSTRG.112130.5	TACATGCCGGGATGCAAGTC	TGGTGAGGGGTGTACCATGT	80
MSTRG.108363.1	ACCTGCATCAAACGGACCAT	GAGATGAGGGAGGATGTGCG	128
MSTRG.112714.1	TGGGTTTCGACTTCGTCTCC	GGAAGCCAGTTTGGCAGAGA	131
MSTRG.19178.1	TTGGCCAGTGATGATGAGCTT	AATTCAAGGCCTCAGAGCCG	91
MSTRG.25325.1	GGGCAAAACATCCAAATCGC	TGTGAAGGTGTATGTTTGCTTGT	150
MSTRG.35649.1	TGCTAAGTCACCTTCCGCTG	GGATCGATCAATCGGATGCAA	83
MSTRG.29664.1	ACTACGGATACAGCATGAGCG	AGCAGTGGGTTCTAAGCAAACT	143
MSTRG.39572.1	AGGCAGCAAGCACAACTACT	CATTGGGCTGCTAGGTGGAA	142
MSTRG.42823.1	TACGGTGCTGTGTGATTTGT	AGGGTGTAGGGGTTCATGTTC	82
MSTRG.46842.1	ACTCTTGATGGAGGGGGAGG	GCCATAATGTGCCGTTCCTAC	111
MSTRG.59096.1	CCCACCATGGATTTTGGCAAT	AGGCCAACTGAAAAGTGCAG	126
MSTRG.80668.1	ATGTGCTAGGGCACATTGCT	CGTTTACTTCATCGCCCTGC	126
LOC_Os06g36080	ATACTGGAGATTGAGCGGCG	TGCTGCATACAGGCAACTATT	86
MSTRG.97207.15	TAGCCATGGGAGTGCAATTT	GGCAGGTGTGAATATCCTCTTAG	103
LOC_Os11g40810	TGCAGAGCCAGTTGCCATTA	AGATTTCGGTGCCGAGTGTT	105
MSTRG.30030.1	CGTGTTTCCTGCATAGTGGC	GCGTAGGATCCATGCTGTCA	80
MSTRG.30001.1	GGAGATGGTGGTCTTTGGCA	TGACTTGCTGGAGAAGCGTT	130
MSTRG.29993.1	CTCTAGTAGCCTCAAGCGCC	CGGGACAAATGAACAAGCCC	116
LOC_Os03g08550	GCTTGTGGGCTATTGCATGG	GCAGAGCCTAGTGCGATCTT	150
MSTRG.55121.1	GATCTCGGCGTGCATTTGAC	GCTACCGGTCAGGCTGAAAT	122
LOC_Os04g42250	CCTCCAACTGCTGTGGACAT	GAGATACGCATCGCCAGACA	139
MSTRG.75150.1	TGTACACACACTCGTCGCTC	CCGGAATTCGGAGGCAAGTA	116
LOC_Os06g41800	AGCGCATACGACATCAAGGT	GTCCTGAACTTCCACCCCAG	146
LOC_Os06g41840	GGGAGAACGAAGACGGTGTG	GCCTGGATCACGGACGG	117
LOC_Os06g42030	AGCCCAATGTCTATCGAGCG	CCCAGTGACATCCAACCTCC	85
MSTRG.98552.1	AAGCGTGTGCGTTATCCAGA	AGACAAGCACACGACATGGT	80
OsActin1	TGACGGAGCGTGGTTAC	GAGGAGCTGGTCTTGGC	127
Primer list for genes cloning primers
Gene Name	Forward primer (5'-3')	Reverse primer (5'-3')	Enzyme 1	Enzyme 2
MSTRG.66289.1	AACACGTACGTAGTATAGTAT	CGTAGAATCAAAATATATACAT
MSTRG.52515.5	GCAGAAGGGCTGCAGGAATAT	CCTTGTTGCTGCAACCTCATTT
pre-osa-miR156b	TTGTCTTGAGAGGGGAAGAG	CTGTCAACTGAGAGAAGGAGAT
pre-osa-MIR396a	CTTTGTGATCTTCCACAGCTTTC	CTCTGCAATTTCCCACAGCTTT
OsSPL12	CGGGGTACCATGGCTTCTTTTGGGATGAAC	CCCAAGCTTGTGCAGATGGCCATAGCCGGAG	KpnI	HindIII
OsSPL14	CGGGGTACCATGGAGATGGCCAGTGGAGGAGGCGCCG	CGCGGATCCCAGAGACCAATCCATCGTGTTGCTGGTTTG	KpnI	BamHI
OsGRF6	CGGGGTACCATGCAGGGTGCAATGGCCAGGGTGAGGG	CCCAAGCTTCACCAGGCGGATGCTCGGATGATTTACAAC	KpnI	HindIII
OsGRF10	CGGGGTACCATGGATGAGGAGAAGGAAGCCGACTCGCCG	CCCAAGCTTGGTGGCGCGCGCGGTGCCGTGGGCGAGGAG	KpnI	HindIII
Note: The red bold words represent enzyme cleavage sites, and the black bold words represent the protected bases
