# Supplementary material for: Genome-Wide Identification of lncRNAs Involved in Fertility Transition in the Photo-Thermosensitive Genic Male Sterile Rice Line Wuxiang S
Source: Front Plant Sci. 2021 Jan 14;11:580050. doi: 10.3389/fpls.2020.580050 (PMC7840536; doi:10.3389/fpls.2020.580050)
Supplement: Supplementary Table 2 — RNA-seq data statistics. [file Table_2.XLSX]

## Sheet: Table S2
Table S2 RNA-seq data statistics
Samples	Raw Reads	Clean Reads	Clean Reads Rate	Mapped Reads	Mapped Reads Rate	Unique mRNAs	Unique lncRNAs
SP2-1	77830340	77594814	0.997	68757026	0.8861	27982	2103
SP2-2	78292944	77999158	0.9962	70960462	0.9098	27764	2158
SP2-3	81135606	80859138	0.9966	73538757	0.9095	28750	2210
FP2-1	81727984	81442914	0.9965	71624859	0.8794	28820	2064
FP2-2	76711344	76437116	0.9964	65815341	0.861	28939	1998
FP2-3	90879188	90586038	0.9968	78987872	0.872	29801	2128
SP3-1	79741102	79453492	0.9964	71937096	0.9054	29009	2134
SP3-2	84484532	72661928	0.8601	60181035	0.8282	34782	2132
SP3-3	74887988	74627218	0.9965	67187296	0.9003	28042	2129
FP3-1	91127874	90715438	0.9955	80266602	0.8848	31587	1873
FP3-2	87129348	86835004	0.9966	76390254	0.8797	30561	1836
FP3-3	84304484	83928052	0.9955	73549527	0.8763	30017	1750
SP4-1	69241558	68910246	0.9952	59761539	0.8672	27994	1636
SP4-2	68620868	68449100	0.9975	60091474	0.8779	28238	1615
SP4-3	76800484	76544294	0.9967	67485342	0.8817	29656	1772
FP4-1	74579082	74329640	0.9967	65757829	0.8847	34925	1775
FP4-2	82687348	82502488	0.9978	72819063	0.8826	35755	1837
FP4-3	91794666	91542094	0.9972	80295668	0.8771	34334	1753
