# Supplementary material for: Genome-Wide Identification of lncRNAs Involved in Fertility Transition in the Photo-Thermosensitive Genic Male Sterile Rice Line Wuxiang S
Source: Front Plant Sci. 2021 Jan 14;11:580050. doi: 10.3389/fpls.2020.580050 (PMC7840536; doi:10.3389/fpls.2020.580050)
Supplement: Supplementary Table 3 — Characteristics of 3948 identified lncRNAs expressed in the PTGMS rice line WXS. [file Table_3.XLSX]

## Sheet: Table S3-1
Table S3 Characteristics of 3948 identified lncRNAs expressed in the PTGMS rice line WXS.
lncRNA_id	class_code	Known/Novel	CPC_Score	CNCI_Score	nearest_ref_id	gene_id	gene_short_name	tss_id	locus	SP2-1	SP2-2	SP2-3	FP2-1	FP2-2	FP2-3	SP3-1	SP3-2	SP3-3	FP3-1	FP3-2	FP3-3	SP4-1	SP4-2	SP4-3	FP4-1	FP4-2	FP4-3
MSTRG.68199.1	o	known	-0.273017	-0.02048	LOC_Os04g07100.1	XLOC_081652	LOC_Os04g07100	TSS94263	Chr4:3740423-3763170	1.03517	1.25207	0.327231	2.14914	1.71256	1.796	0.224845	0.430475	0.654465	1.09236	0.923221	0.844254	0.471506	0.272646	0.592886	0.657603	0.388411	0.102175
MSTRG.115726.1	x	known	-1.20897	-0.0618496	LOC_Os08g26020.1	XLOC_130612	LOC_Os08g26020	TSS150066	Chr8:15825507-15833414	0	0	0	0.414016	0.051822	0.204838	0	0	0	0	0.147064	0	0	0	0	0.286287	0	0.324006
MSTRG.97690.1	u	known	-1.4645	-0.094208	-	XLOC_103995	-	TSS119707	Chr6:22788389-22789412	0.193496	1.75071	2.01373	0.49022	1.26358	0.200517	0.70879	2.42846	0.730098	0.67688	0.10909	0.134024	0.624409	0.155708	0.371032	0	0	0.234189
MSTRG.45117.1	u	known	-1.09832	-0.0004096	-	XLOC_047725	-	TSS55063	Chr2:13698934-13699606	0	0	0	0	0	0	0	0	0	0	0	0	0	0	0	0	0.401926	0
MSTRG.5701.1	u	known	-0.877034	-0.049152	-	XLOC_011641	-	TSS13582	Chr1:16814115-16815402	0	0	0.070476	0	0	0	0	0.301809	0	0	0	0	0	0	0.073134	0	0	0
MSTRG.88221.5	u	known	-1.40592	-0.385024	-	XLOC_098665	-	TSS113645	Chr5:24956801-24957244	0	0.125884	0	0	0.487616	0	0	0.189039	0.043735	0.192512	0	0	0	0.05355	0	0.164037	0	0
MSTRG.49975.1	u	known	-1.33382	-0.0004096	-	XLOC_050400	-	TSS58141	Chr2:28021257-28021648	0	0.246119	0	0	0	0	0.242645	0.074131	0	0	0	0	0	0	0	0	0.131012	0
MSTRG.33539.1	o	known	-1.02586	-0.016384	LOC_Os12g11900.1	XLOC_041321	LOC_Os12g11900	TSS47680	Chr12:6276699-6564092	0.062057	0	0.045134	0.218774	0	0	0	0	0	1.05754	0.463632	0	0	0.039231	0	0.697943	0.508929	0.68863
MSTRG.111699.1	x	known	-1.17344	-0.160154	LOC_Os08g03980.1	XLOC_123248	LOC_Os08g03980	TSS141685	Chr8:1900214-1911579	0	0	0	0	0.363009	0	0	0	0	0.52828	0.559123	0.119466	0	0	0	0.066146	0.175365	0.164029
MSTRG.88221.3	u	known	-1.40983	-0.016384	-	XLOC_098665	-	TSS113645	Chr5:24956791-24957289	0	0	0	0	0	0	0	0	0	0	0	0	0	0	0.341069	0	0	0
MSTRG.42907.17	o	known	-1.18141	-0.036864	LOC_Os02g12320.1	XLOC_053524	LOC_Os02g12320	TSS61859	Chr2:6406766-6414688	0.000563	0.305746	0.068801	0.424068	0.005709	0.10432	0.010064	2.1e-05	0.014229	9.2e-05	0.168489	0.31697	0.041915	0.265123	0.073278	0.16702	0.239295	0.098143
MSTRG.69872.1	o	known	-1.4462	-0.0753664	LOC_Os04g19710.1	XLOC_075849	LOC_Os04g19710	TSS87587	Chr4:10997316-11005321	0	0.089741	0.165605	0	0.171522	0.122601	0	0.015008	0.147572	0.489571	0.423638	0.391541	0.755968	0.158391	0.396417	0.92629	0.541416	0.203426
MSTRG.4905.2	o	known	-0.978507	-0.06144	LOC_Os01g23910.1	XLOC_011182	LOC_Os01g23910	TSS13061	Chr1:13455034-13457001	0	0	0	0	0.412507	0	0	0	0	0	0	0	0	0	0	0	0	0
MSTRG.97690.3	u	known	-1.46269	-0.193331	-	XLOC_103995	-	TSS119708	Chr6:22788969-22789412	0	0	0.050337	0.047287	0.019071	0.224094	0.000465	1.71141	0	0.015056	0	0.017837	0	0	0	0	0	0
MSTRG.95543.4	u	known	-1.37439	-0.0475136	-	XLOC_102732	-	TSS118321	Chr6:15579618-15580177	0	0	0	0	0	0	3.71835	0	0	0	0	0	0	0	0	0	0	0
MSTRG.5700.1	u	known	-1.12596	-0.073728	-	XLOC_003109	-	TSS3625	Chr1:16814102-16815390	0	0	0.067324	0	0	0	0	1.09144	0	0	0	0	0	0	0	0	0	0
MSTRG.69873.1	x	known	-1.42736	-0.139674	LOC_Os04g19710.1	XLOC_082757	LOC_Os04g19710	TSS95486	Chr4:10997370-11005297	0.326057	0.253981	0.12962	0.091301	0.436031	0.300247	0.532044	0.411153	0.62165	0.21587	0.332956	0.14355	0.620678	0.426362	0.984724	0.049406	0.268165	0.377225
MSTRG.126718.1	x	known	-0.930336	-0.032768	LOC_Os09g34847.1	XLOC_141185	LOC_Os09g34847	TSS162090	Chr9:20307467-20308135	0	0	0	0	0	0	0	0.092559	0	0.060186	0	0	0	0	0	0.041363	0.291097	0
MSTRG.94812.1	u	known	-0.357431	-0.08192	-	XLOC_102242	-	TSS117788	Chr6:12580644-12580978	0.048416	0	0.090517	0.046671	0.112392	0.095965	0.297046	0.110168	0	0.545641	0.707041	0.603251	0.054586	0.264703	0.326918	2.16888	2.14835	1.1819
MSTRG.33253.1	o	known	-1.52833	-0.024576	LOC_Os12g09760.1	XLOC_036057	LOC_Os12g09760	TSS41676	Chr12:5153956-5158663	0.179403	0.189521	0.163627	0	0	0	0	0.104147	0	0.321553	0.187055	0	0.160713	0	0	0	0.106082	0
MSTRG.84918.1	x	known	-1.41735	-0.0004096	LOC_Os05g27350.1	XLOC_090869	LOC_Os05g27350	TSS104761	Chr5:15895311-15895624	0	0	0	0	0	0	0.502024	0	0	0	0	0	0	0	0	0	0	0.027756
MSTRG.97690.2	u	known	-1.4645	-0.193331	-	XLOC_103995	-	TSS119707	Chr6:22788389-22789412	0	0	1.63425	0	0	1.27521	0	0	0	0	0	0	0	0	0	0	0	0
MSTRG.95543.3	u	known	-1.3769	-0.0651264	-	XLOC_102732	-	TSS118321	Chr6:15579603-15580181	0	0	0	0	2.67575	0	0	0	0	0	0	0	0	0	0	0	0	0
MSTRG.70719.2	o	known	-0.672307	-0.065536	LOC_Os04g24580.1	XLOC_076413	LOC_Os04g24580	TSS88218	Chr4:14112862-14127896	0	0	0	0	0.305757	0	0	0	0	0	0	0	0	0	0	0	0	0.182414
MSTRG.95241.1	u	novel	-0.459024	-0.02048	-	XLOC_108479	-	TSS124874	Chr6:14164227-14165947	0.212053	0.038506	0.184866	0	0	0	0.149424	0	0.233838	0	0	0	0	0	0	0	0	0
MSTRG.41387.22	x	novel	-1.37069	-0.0090112	LOC_Os02g05270.1	XLOC_045672	LOC_Os02g05270	TSS52638	Chr2:2535172-2535595	0	0	0.271165	0	0	0	0	0	0	0.0677	0	0	0	0	0	0	0	0
MSTRG.116313.1	u	novel	-1.06826	-0.0004096	-	XLOC_130936	-	TSS150450	Chr8:17987200-17987538	0	0.456797	0.422513	0	0	0	0.059159	0	0	0.022489	0	0.067644	0	0	0	0	0.071279	0
MSTRG.117259.22	x	novel	-1.01105	-0.004096	LOC_Os08g33488.1	XLOC_126465	LOC_Os08g33488	TSS145313	Chr8:20893030-20905093	0.17434	0.208388	0.258174	0.085247	0.405277	0.083386	0	0	0.10579	0	0	0.092336	0.061686	0	0.046544	0.05242	0.038632	0
MSTRG.24432.1	u	novel	-1.18197	-0.073728	-	XLOC_026063	-	TSS30181	Chr11:3897552-3899376	0.443218	1.10336	1.51447	0.863067	0.526585	0.963045	0.640467	0	1.68539	0.01154	0.006244	0	1.08312	1.21392	0.991025	0	1.02477	0.252683
MSTRG.94155.6	u	novel	-1.23246	-0.108954	-	XLOC_107864	-	TSS124187	Chr6:10481984-10485260	0	0	0	0	0	0.90494	0	0	0	0	0	0	0	0.274369	0	0.638754	0	0
MSTRG.124977.1	u	novel	-0.44228	-0.032768	-	XLOC_140243	-	TSS160988	Chr9:15951500-15952369	0.03836	0	0	0.078106	0.248766	0.10065	0.076625	0	0.120714	0.430448	0.318502	0.406653	0.161771	0.145567	0.22313	0.589046	0.677314	0.869924
MSTRG.102983.1	x	novel	-1.22145	-0.172032	LOC_Os07g10560.1	XLOC_112719	LOC_Os07g10560	TSS129723	Chr7:5725348-5726370	0.257187	0.58512	0.253437	0.034843	0.198422	0	0.161811	0.20539	0.112772	0	0.009337	0	0	0	0	0	0	0
MSTRG.52468.10	u	novel	-0.190401	-0.0753664	-	XLOC_051732	-	TSS59709	Chr2:34204309-34206628	9.7524	11.7195	5.73869	11.5573	4.1529	4.64721	4.79015	3.48329	2.03572	4.22075	0	0	3.88869	5.09796	5.0123	10.3603	0	0
MSTRG.50103.19	u	novel	-0.257896	-0.0499712	-	XLOC_050489	-	TSS58235	Chr2:28415150-28419111	0	0	0.070777	0.077326	0	0.078267	0.004553	0.061053	0.108155	0.088097	0	0.072935	0.059805	0.0801	0	0.0877	0	0
MSTRG.38239.1	u	novel	-0.955488	-0.0106496	-	XLOC_038990	-	TSS44961	Chr12:22116287-22117101	0	0	0	0	0	0	0	0	0.357925	0	0	0	0	0	0	0	0	0
MSTRG.88311.1	u	novel	-1.12763	-0.0679936	-	XLOC_098711	-	TSS113694	Chr5:25115513-25116031	0.331886	0.295146	0	0	0	0	0.42227	0.453997	0.178665	0	0	0	0	0	0	0	0	0
MSTRG.122148.1	i	novel	-0.960855	-0.03072	LOC_Os09g12290.1	XLOC_134276	LOC_Os09g12290	TSS154163	Chr9:6997053-7001148	0.194093	0.301653	0.026769	0.505247	0.069096	0.211273	0.089592	0.021289	0.265505	0.313585	0.135014	0.038163	0.070593	0.176036	0	0	0	0.172652
MSTRG.36195.2	u	novel	-1.01411	-0.0393216	-	XLOC_037803	-	TSS43600	Chr12:14886613-14887337	1.08884	0.151217	0.431681	0.925764	0.769703	1.02046	0.211959	0.520253	0.330831	0.924466	0.618078	0.762249	0.138707	0.562235	0.386937	0.402027	0.151604	0.348503
MSTRG.111632.1	u	novel	-1.25953	-0.14336	-	XLOC_123212	-	TSS141632	Chr8:1707290-1709466	0.11237	0	0	0.344521	0	0	0	0	0	0	0	0	0	0	0	0	0	0
MSTRG.88152.2	u	novel	-0.656976	-0.0303104	-	XLOC_092639	-	TSS106794	Chr5:24852198-24852914	0	0.411352	0	0	0	0	0	0	0	0	0	0	0	0	0	0	0	0
MSTRG.36345.1	x	novel	-1.04108	-0.04096	LOC_Os12g26220.1	XLOC_037887	LOC_Os12g26220	TSS43692	Chr12:15283618-15285555	0.482729	0.634517	0.802182	0.135496	0.727388	0.220003	0.605877	0.524896	0.249937	0	0	0	0.081961	0	0.036013	0	0	0
MSTRG.26370.9	u	novel	-0.533607	-0.012288	-	XLOC_027232	-	TSS31486	Chr11:11002762-11007512	1.09397	0.151921	0.149822	0.109389	0.105677	0.09888	0	0	0.140332	0.119677	0.101629	0.127543	0	0.158263	0.128104	0.108052	0.102304	0.001085
MSTRG.37817.1	u	novel	-1.08132	-0.0004096	-	XLOC_038775	-	TSS44716	Chr12:21189193-21189654	0.302324	0.420958	0.257688	0	0	0	0.201028	0.03859	0.174868	0	0	0	0	0	0	0	0	0
MSTRG.86235.1	u	novel	-1.28674	-0.0790528	-	XLOC_097578	-	TSS112399	Chr5:19967908-19968348	0.131962	0	0.246514	0.215139	0	0.166544	0	0	0.049855	0.13002	0.135571	0.259071	0	0.132718	0	0.11919	0	0.135793
MSTRG.7893.2	u	novel	-1.20231	-0.106906	-	XLOC_004382	-	TSS5070	Chr1:24046300-24046705	0	0	0	0.170318	0	0.687062	0.117579	0	0.071235	0	0.224475	0	0.076201	0.157314	0	0	0	0.487126
MSTRG.40409.1	o	novel	-1.08059	-0.034816	LOC_Os02g01580.1	XLOC_052184	LOC_Os02g01580	TSS60274	Chr2:320316-333472	0.266242	0.417753	0.326546	0	0.081671	0.0283	0.393449	0.087393	0.142007	0	0	0	0.03812	0	0	0.017591	0.015898	0
MSTRG.116298.1	x	novel	-1.43594	-0.0004096	LOC_Os08g29230.1	XLOC_130928	LOC_Os08g29230	TSS150441	Chr8:17916091-17921286	0.258132	0	0.315525	0.15319	0.484751	0.09204	0	0	0.394657	0	0.03626	0	0	0.266041	0	0.322701	0.546357	0.497807
MSTRG.30622.2	x	novel	-1.00353	-0.147456	LOC_Os11g43320.1	XLOC_034602	LOC_Os11g43320	TSS39983	Chr11:26143007-26144148	0	0	0	0	0	0	0	0	0	0.621433	0	0	0	0	0	0	0	0
MSTRG.33673.9	o	novel	-0.894782	-0.135168	LOC_Os12g12664.1	XLOC_041390	LOC_Os12g12664	TSS47757	Chr12:6961930-6988861	0.166648	0.366805	0	0.264747	0	0.088893	0	0	0	0	0	0	0	0	0	0.092208	0	0.227101
MSTRG.42882.68	o	novel	-1.30793	-0.008192	LOC_Os02g12130.1	XLOC_046423	LOC_Os02g12130	TSS53563	Chr2:6283690-6363612	0.213783	0	0.131916	0.204053	0.14657	0.100696	0	0	0.403913	0	0	0.108546	0.10473	0.203416	0	0.202429	0	0
MSTRG.26643.6	u	novel	-1.05243	-0.012288	-	XLOC_032281	-	TSS37352	Chr11:12118662-12119272	0	0	0	0	0	0.019167	0	0.594	0	0	0.07382	0.132791	0	0	0	0	0.54682	0.266136
MSTRG.25249.11	u	novel	-1.33906	-0.049152	-	XLOC_031477	-	TSS36457	Chr11:7200017-7214567	0.018207	0	0.133873	0.236644	0.080995	0.071075	0.095643	0.095476	0.102725	0.022026	0.045729	0	0.065974	0.164261	0.074832	0.030756	0	0.048414
MSTRG.47495.18	o	novel	-1.1828	-0.0212992	LOC_Os02g35230.1	XLOC_056080	LOC_Os02g35230	TSS64792	Chr2:21177711-21178864	0.441623	0.156404	0.788758	0.237162	0.342177	0.229786	0.241968	0.094218	0.635532	0.053871	0.356403	0.072332	0.320693	0.228251	0.218658	0.411408	0.509519	0.509892
MSTRG.97790.2	u	novel	-1.22721	-0.0172032	-	XLOC_109996	-	TSS126532	Chr6:23177269-23178685	0.288681	0.782064	0.397434	0.324046	0	0.069478	0	0	0.192626	0	0	0.020756	0	0	0	0	0	0
MSTRG.35551.3	x	novel	-0.423248	-0.024576	LOC_Os12g23090.1	XLOC_042459	LOC_Os12g23090	TSS48986	Chr12:13055486-13058349	0.003464	0	0.04352	0.373598	0.009839	0.011545	0	0.00558	0.10194	0.019172	0.00095	0.300783	0.003503	0.253205	0.021259	0.04723	0.49211	0.02347
MSTRG.92442.1	u	novel	-1.15143	-0.008192	-	XLOC_100900	-	TSS116309	Chr6:5377077-5378625	0.267689	0.221854	0.106939	0.108253	0.227116	0.164244	0.082021	0.090656	0	0.200617	0.101622	0.222585	0.066473	0.082661	0.029306	0	0.054248	0
MSTRG.127070.1	x	novel	-1.11239	-0.0872448	LOC_Os09g36600.2	XLOC_136971	LOC_Os09g36600	TSS157287	Chr9:21110558-21115932	0.14647	0	0.235196	0.530035	0	0.246322	0.101867	0.35278	0.532908	0.373893	0.390693	0.240298	0.847468	0.535213	0.464285	0.440033	0.223895	0.521783
MSTRG.70301.1	o	novel	-1.19299	-0.0004096	LOC_Os04g22430.1	XLOC_076148	LOC_Os04g22430	TSS87924	Chr4:12696206-12703430	0.391188	0.963721	0.599408	0.104766	0.070233	0.21131	0.564107	0.19948	0.579663	0	0.019099	0	0.056812	0.082138	0	0	0	0
MSTRG.30698.1	u	novel	-1.26134	-0.024576	-	XLOC_029779	-	TSS34404	Chr11:26383657-26386132	0.327193	0.361867	1.23662	0	0.18419	0.178129	0.533511	0.227211	0.384807	0	0.012214	0	0	0	0	0	0	0
MSTRG.45751.2	u	novel	-1.13414	-0.02048	-	XLOC_055141	-	TSS63707	Chr2:15803582-15804245	0.056903	0	0.219025	0.110742	0.053007	0.015581	0	0.043874	0.172987	0	0	0	0	0	0	0	0	0
MSTRG.44692.1	i	novel	-1.11186	-0.0385024	LOC_Os02g20780.1	XLOC_054536	LOC_Os02g20780	TSS63009	Chr2:12270084-12270449	0	0.056149	0.058741	0	0.122134	0	0	0.067648	0.287806	0	0	0	0	0.065782	0	0	0	0
MSTRG.29932.1	u	novel	-1.30525	-0.106496	-	XLOC_029371	-	TSS33917	Chr11:24240656-24241343	0.125098	0.330238	0.312189	0.157701	0.233666	0.266274	0.927867	0.171009	0.516848	0.082766	0	0.027872	0	0	0	0	0	0.045314
MSTRG.2558.3	x	novel	-1.05905	-0.0995328	LOC_Os01g12060.1	XLOC_001326	LOC_Os01g12060	TSS1578	Chr1:6555260-6564608	0.050858	0	0.015046	0	0	0.019366	0	0	0	0	0.419295	0	0	0	0.022414	0	0	0.016956
MSTRG.113272.1	x	novel	-0.277487	-0.159744	LOC_Os08g11570.1	XLOC_129143	LOC_Os08g11570	TSS148453	Chr8:6770137-6779190	0.027467	0	0.030318	0.532286	0	0	0	0	0.033077	0	0.249035	0	0	0.065196	0	0	0.030811	0.028179
MSTRG.84471.1	u	novel	-0.924348	-0.0004096	-	XLOC_090597	-	TSS104469	Chr5:14243584-14243879	0	0.061945	0.25451	0	0	0	0.195933	0.133269	0.406432	0	0	0	0	0	0	0	0	0
MSTRG.70045.1	o	novel	-1.36522	-0.04096	LOC_Os04g20730.1	XLOC_082849	LOC_Os04g20730	TSS95584	Chr4:11619773-11628730	0.706585	0.500679	0.476999	0.474756	0.467363	0.706644	3.58838	1.23	2.72155	1.68362	1.01323	0.629726	0.64923	0.719865	0.445539	0.387227	0.429719	0.317903
MSTRG.90671.1	u	novel	-1.33905	-0.0004096	-	XLOC_105981	-	TSS122006	Chr6:897137-897698	0	0.262527	0	0	0	0	0	0	0	0	0	0	0	0	0	0	0	0
MSTRG.26630.3	x	novel	-1.31162	-0.034816	LOC_Os11g20760.1	XLOC_027391	LOC_Os11g20760	TSS31651	Chr11:12010707-12013754	0	0.098099	0	0	0	0	0.133551	0.086124	0	0	0	0.046089	0	0.094994	0	0	0.033943	0
MSTRG.24950.1	u	novel	-0.921944	-0.22528	-	XLOC_026365	-	TSS30535	Chr11:5809437-5809981	2.36349	3.69912	3.2533	0.663207	0.758306	0.976139	2.74998	1.83351	3.78968	4.51762	3.51124	3.59525	0.935384	1.16918	1.37141	0.304235	0.494523	0.304096
MSTRG.98340.1	o	novel	-1.3565	-0.0339968	LOC_Os06g41200.1	XLOC_104346	LOC_Os06g41200	TSS120117	Chr6:24638969-24659258	0.222684	0.126693	0.216898	0.065343	0.272764	0.198491	0.166884	0.167445	0.12009	0.071492	0.03278	0.021141	0.050561	0.012824	0	0	0.020842	0.014514
MSTRG.68445.1	u	novel	-1.48248	-0.0958464	-	XLOC_074929	-	TSS86561	Chr4:4506148-4508496	0	0	0	0	0	0	0	0	0	0.256207	0.240606	0.868163	0	0	0	0	0	0
MSTRG.28613.1	x	novel	-0.77281	-0.098304	LOC_Os11g32870.1	XLOC_033464	LOC_Os11g32870	TSS38669	Chr11:19415923-19417346	0	0	0.319499	0.225814	0	0	0	0	0	0.094326	0	0	0	0	0	0	0	0
MSTRG.70893.2	u	novel	-1.21192	-0.0954368	-	XLOC_076507	-	TSS88318	Chr4:14619073-14619691	0	0	0	0	0.061711	0	0.046677	0	0.875143	0	0	0	0	0	0	0	0.037209	0
MSTRG.8991.1	x	novel	-1.05864	-0.114278	LOC_Os01g47270.1	XLOC_004961	LOC_Os01g47270	TSS5756	Chr1:27014825-27015609	0	0	0	0	0.051408	0	0	0	0	0	0	0	0.320626	0.048274	0	0	0.140513	0.035542
MSTRG.48511.11	u	novel	-1.25704	-0.0540672	-	XLOC_049617	-	TSS57252	Chr2:24202885-24203269	0.155466	0	0.285331	0	0	0	0	0	0	0	0	0.114693	0	0	0	0	0.026425	0
MSTRG.26977.5	u	novel	-1.21104	-0.0155648	-	XLOC_027606	-	TSS31887	Chr11:13752511-13757707	0.084945	0	0	0.059239	0.305849	0.082859	0	0	0	0.253382	0.001706	0.114346	0	0.522571	0.048577	0	0.177542	0.044284
MSTRG.123010.2	u	novel	-1.33946	-0.114688	-	XLOC_134764	-	TSS154696	Chr9:9299268-9300107	0	1.61789	0	0	0	0	0	0	0.615396	0	0	0	0	0	0.049958	0	0	0
MSTRG.63259.4	u	novel	-1.24103	-0.0339968	-	XLOC_064498	-	TSS74509	Chr3:26848449-26849353	0	0.571483	0	0	0	0	0	0	0	0	0	0	0	0	0	0	0	0
MSTRG.33048.1	u	novel	-1.04393	-0.118784	-	XLOC_035938	-	TSS41544	Chr12:4465968-4466509	0	0	0	0	0	0	0	0.381405	0	0	0	0	0	0	0	0	0.077993	0
MSTRG.4066.1	u	novel	-1.46329	-0.0475136	-	XLOC_002111	-	TSS2499	Chr1:10465934-10466535	0	0	0	0	0	0	0	0	0	0	0	0	0	0	0	0.57113	0	0
MSTRG.99753.2	u	novel	-0.508797	-0.0299008	-	XLOC_105168	-	TSS121039	Chr6:28329054-28331798	0.253554	0.412247	0.380834	0.274889	0.183907	0.292244	0.458108	0.219394	0.332538	0.009679	0.010758	0.041403	0	0.039028	0.03427	0	0	0
MSTRG.90000.1	x	novel	-1.32416	-0.0098304	LOC_Os05g50670.1	XLOC_093637	LOC_Os05g50670	TSS107957	Chr5:29047000-29048226	0.164828	0	0	0	0.072146	0.083476	0.123187	0	0	0.028865	0.063526	0.032634	0	0.1157	0.040638	0	0.217426	0.030696
MSTRG.8366.1	u	novel	-1.28655	-0.06144	-	XLOC_004639	-	TSS5365	Chr1:25286623-25286907	1.81499	1.23538	2.61643	1.19554	1.81061	1.82922	0.739075	0.746733	1.16762	0.856222	0.806758	0.459348	1.47419	1.58679	1.67672	0.74037	0.158375	0.143815
MSTRG.42292.1	u	novel	-1.11035	-0.106496	-	XLOC_046139	-	TSS53228	Chr2:4783366-4783856	0.529725	0	0	0	0	0	0	0.174719	0	0	0	0.178258	0	0.145997	0	0	0.122479	0
MSTRG.65104.2	u	novel	-1.4402	-0.434176	-	XLOC_065449	-	TSS75653	Chr3:31404637-31405826	0.236119	0	0	0	0	0	0	0	0	0	0	0	0	0	0	0	0	0
MSTRG.25249.17	u	novel	-1.34236	-0.024576	-	XLOC_031477	-	TSS36457	Chr11:7207345-7214570	0.097549	0.093827	0.111273	0.104234	0.103145	0.152217	0.345125	0.101393	0.162695	0.074991	0.093715	0.288212	0.093961	0.133879	0.122143	0.164926	0.099984	0.124026
MSTRG.28584.2	u	novel	-1.05406	-0.0585728	-	XLOC_028559	-	TSS32962	Chr11:19317558-19319613	0.12624	0.01316	0.104707	0.117379	0.137387	0.417299	0.146294	0.00394	0.001569	0.143367	0.191473	0.013132	0.08642	0.14224	0.222757	0.297223	0.752078	0.529352
MSTRG.121156.3	u	novel	-1.34803	-0.0004096	-	XLOC_133684	-	TSS153524	Chr9:3829187-3831415	1.21622	1.11009	2.18206	1.23638	0	1.10156	1.31303	0	1.83552	0.931927	1.24816	0.904009	0.68006	1.0272	0	0	0	0
MSTRG.116884.1	u	novel	-1.44968	-0.0159744	-	XLOC_126257	-	TSS145065	Chr8:19855838-19856149	0	0	0.263235	0	0	0	0	0	0	0	0	0	0	0	0	0	0	0
MSTRG.45109.1	x	novel	-0.464081	-0.0073728	LOC_Os02g22810.1	XLOC_054766	LOC_Os02g22810	TSS63276	Chr2:13590407-13598642	0.499456	0	0	0.388224	0.492642	0	0	0.320567	0.357553	0	0.740113	0	0	0	0	0.398808	0.306334	0.124241
MSTRG.44593.2	u	novel	-1.20953	-0.059392	-	XLOC_047413	-	TSS54708	Chr2:11944387-11946319	2.29818	2.07217	2.21577	2.10716	1.83623	2.04064	1.60534	2.04313	2.0561	1.49626	2.14255	1.74545	1.9193	2.0334	1.86743	1.47718	1.23398	1.42213
MSTRG.70291.1	x	novel	-0.140028	-0.151552	LOC_Os04g22390.1	XLOC_083011	LOC_Os04g22390	TSS95753	Chr4:12672908-12673853	0.484296	0.353981	0.613323	0.12684	0.350344	0.128297	0.544903	0.134035	0.347194	0	0.0151	0.062561	0	0	0	0	0	0
MSTRG.73322.1	x	novel	-1.16963	-0.0483328	LOC_Os04g34370.1	XLOC_084678	LOC_Os04g34370	TSS97622	Chr4:20819251-20821317	0	0.429483	0.389841	0.792378	0.805627	0.758487	0.824412	0.208866	0.428627	0.154895	0.22018	0	0	0	0.186105	0	0.053413	0
MSTRG.69027.2	o	novel	-1.21751	-0.0004096	LOC_Os04g12880.1	XLOC_082170	LOC_Os04g12880	TSS94816	Chr4:7020712-7147757	0.261452	0.050058	0.044963	0.436872	0.153463	0	0	0.12062	0	0.210748	0.034346	0.283881	0	0	0.20243	0.321234	0.179497	0.493384
MSTRG.7608.1	u	novel	-0.982825	-0.032768	-	XLOC_004234	-	TSS4892	Chr1:23323571-23324013	137.592	151.202	158.883	115.522	99.658	99.9186	196.756	141.284	149.815	114.334	109.049	116.133	301.751	330.973	367.656	156.883	173.249	152.949
MSTRG.28040.1	u	novel	-1.29945	-0.0004096	-	XLOC_028240	-	TSS32610	Chr11:17242117-17242499	0.159027	0.315327	3.18882	0.815959	0.478735	0.536693	0.815704	0.473065	0.496448	0.738042	1.02458	0.094849	0.366727	0.734782	0.619397	0.15038	1.56937	0.404132
MSTRG.23786.2	u	novel	-1.07229	-0.079872	-	XLOC_025730	-	TSS29776	Chr11:2178289-2178790	0	0.208785	0	0	0	0	0	0	0.035542	0	0	0	0	0.276905	0	0	0	0
MSTRG.32948.1	u	novel	-1.26324	-0.0004096	-	XLOC_040965	-	TSS47285	Chr12:4073386-4074905	0.769023	1.39381	1.00802	1.52039	1.35247	1.26788	1.66122	0.857735	2.12827	0.461233	0.685483	0.772577	1.27902	0.846641	0.816082	0.263402	0.455248	0.556566
MSTRG.88179.1	x	novel	-1.33594	-0.0057344	LOC_Os05g42428.1	XLOC_092653	LOC_Os05g42428	TSS106808	Chr5:24877006-24878411	0.44126	0.603368	0.85051	0.300624	0.252842	0.335931	1.08318	0.359886	0.699624	0	0.098745	0.083815	0.103048	0	0.066707	0	0.063177	0
MSTRG.12905.1	u	novel	-0.11973	-0.16343	-	XLOC_015598	-	TSS18098	Chr1:36390463-36390966	0.346639	0.061363	0	0.135623	0.185371	0.104717	0.100495	0.230126	0	0.167225	0.601308	0.078483	0	0.170951	0.110418	0.227969	0.183583	0.263461
MSTRG.96210.4	o	novel	-1.18949	-0.002048	LOC_Os06g30590.1	XLOC_109033	LOC_Os06g30590	TSS125484	Chr6:17699295-17700640	0.106604	0	0	0	0	0	0.692176	0	0	0	0	0	0	0	0	0	0	0
MSTRG.17099.10	u	novel	-0.898356	-0.155648	-	XLOC_021923	-	TSS25394	Chr10:5372850-5376538	0	0.751863	0	0	0.778997	0.718806	0	0.38837	0	0	0	0	0.290738	0	0	0.410156	0.251322	0.150051
MSTRG.15307.1	x	novel	-1.13025	-0.0352256	LOC_Os01g73140.1	XLOC_008300	LOC_Os01g73140	TSS9672	Chr1:42419211-42419502	0	0	0	0	0	0	0.495615	0.280625	0	0	0	0	0	0	0	0	0	0
MSTRG.2787.1	u	novel	-1.33227	-0.0086016	-	XLOC_009959	-	TSS11675	Chr1:7146641-7147265	0.435519	0.754285	1.73316	1.14802	0.601756	0.83967	0.858341	0.211341	0.400382	0.767958	0.846842	0.328422	0.240973	0.486699	0.775257	0.541774	0.685816	0.375607
MSTRG.50087.6	u	novel	-1.09801	-0.028672	-	XLOC_050475	-	TSS58220	Chr2:28335769-28341672	0.075991	0.035841	0.13643	0.00314	0	0.032518	0.014568	0.036607	0	0.027996	0	0.001911	0.2177	0	0	0.079088	0.011068	0
MSTRG.93802.1	o	novel	-1.13702	-0.249856	LOC_Os06g16540.1	XLOC_101659	LOC_Os06g16540	TSS117148	Chr6:9479659-9491795	0.378172	0.900739	0.94303	0.25285	0.270318	0.197056	0.468454	0.240814	0.385515	0	0	0	0	0	0.014031	0	0	0
MSTRG.124861.6	x	novel	-0.786269	-0.0221184	LOC_Os09g25960.1	XLOC_135830	LOC_Os09g25960	TSS155917	Chr9:15588129-15594940	0.009242	0.041857	0.047234	0	0	0.271007	0	0.195767	0.508138	0.123981	0	0	0	0	0	0	0	0
MSTRG.73411.1	o	novel	-1.30641	-0.008192	LOC_Os04g34700.1	XLOC_077856	LOC_Os04g34700	TSS89865	Chr4:21019517-21022325	0.420265	0.877032	0.674298	0.328636	0.198601	0.25951	0.72332	0.10548	0.552892	0.034805	0.081913	0.075105	0.024895	0.104926	0.046376	0	0	0
MSTRG.26630.2	x	novel	-1.17364	-0.0499712	LOC_Os11g20760.1	XLOC_027391	LOC_Os11g20760	TSS31651	Chr11:12010704-12013989	0.867436	0.13999	0.293497	0.297504	0.212363	0.67744	0.17945	0.375465	0.286301	0.697374	0.463302	0.281887	1.41426	0	0.929749	0.591722	0.182828	0.483557
MSTRG.33673.6	o	novel	-0.925999	-0.0131072	LOC_Os12g12664.1	XLOC_041390	LOC_Os12g12664	TSS47757	Chr12:6961852-6988861	0.069941	0.133756	0.104142	0	0	0	0	0	0.078211	0	0.065672	0.084521	0	0	0	0.002016	0.09668	0.073625
MSTRG.25886.1	u	novel	-1.30885	-0.0090112	-	XLOC_031799	-	TSS36837	Chr11:9303977-9305208	0.15934	0.102135	0.215021	0	0	0	0.338176	0.202389	0.338514	0	0	0	0	0	0	0	0	0
MSTRG.29983.1	u	novel	-1.29167	-0.0004096	-	XLOC_029395	-	TSS33946	Chr11:24313148-24313674	0.11917	0	0	0	0	0.052329	0.318905	0	0.156258	0	0.083398	0	0	0	0	0	0	0
MSTRG.59096.1	u	novel	-1.41535	-0.0004096	-	XLOC_069677	-	TSS80577	Chr3:13624557-13625685	0	0.028371	0	0	0	0	14.2492	4.16376	11.6266	0.350005	0.424709	0.572013	1.85906	2.41331	1.83657	0	0	0
MSTRG.36303.2	u	novel	-1.20996	-0.028672	-	XLOC_042884	-	TSS49438	Chr12:15177426-15179496	0.209746	0	0.51752	0	0	0	0.047924	0.065863	0.189313	0	0	0	0	0	0	0	0	0.013697
MSTRG.59043.11	o	novel	-0.307307	-0.0167936	LOC_Os03g23840.1	XLOC_069657	LOC_Os03g23840	TSS80552	Chr3:13471261-13551596	0.774091	0.813255	0.684053	0.146122	0.411818	0.501653	0.946995	0.504848	0.643893	0	0.38242	0.26161	0.739265	0.533535	0.788351	0.550815	0.228587	0.648944
MSTRG.41799.5	u	novel	-1.1879	-0.024576	-	XLOC_045872	-	TSS52915	Chr2:3557496-3560496	0	0.059165	0	0	0	0	0	0.130056	0	0	0	0.335447	0.119398	0.132626	0.351629	0.373511	0.170667	0.27525
MSTRG.19587.2	u	novel	-1.00512	-0.012288	-	XLOC_023433	-	TSS27076	Chr10:13973799-13974304	0	0	0.292477	0	0	0	0	0	0	0	0	0	0	0	0	0	0	0
MSTRG.27936.1	u	novel	-1.07976	-0.0028672	-	XLOC_028184	-	TSS32528	Chr11:16750338-16751128	0	0	0	0	0	0	0	0	0	0	0.328752	0	0	0	0	0	0	0
MSTRG.90325.28	u	novel	-1.231	-0.004096	-	XLOC_105786	-	TSS121766	Chr6:72044-76601	0	0	0	0	0	0	0	0.042681	0	0	0	0	0	0	0	0.028155	0	0.413822
MSTRG.39985.1	o	novel	-1.49214	-0.053248	LOC_Os12g43165.1	XLOC_039952	LOC_Os12g43165	TSS46107	Chr12:26803055-26822598	0	0	0.002613	0	0	0	0	0.590986	0	0	0.019623	0	0	0	0	0	0	0
MSTRG.106788.1	x	novel	-0.915073	-0.0086016	LOC_Os07g31430.1	XLOC_120654	LOC_Os07g31430	TSS138637	Chr7:18619442-18619996	0.114814	0	0	0	0.160783	0.149642	0.164688	0.205277	0.171993	0.167543	0.229318	0.16243	0.195984	0.066493	0	0.600304	0.162386	0.20649
MSTRG.73609.1	x	novel	-1.34144	-0.045056	LOC_Os04g35340.1	XLOC_077952	LOC_Os04g35340	TSS89980	Chr4:21493880-21494186	0	0	0	0	0	0	0	0.379635	0	0	0	0	0	0	0	0	0.111254	0
MSTRG.24864.2	u	novel	-1.32274	-0.131072	-	XLOC_031240	-	TSS36176	Chr11:5497141-5499690	3.52938	5.60342	3.6173	2.58892	3.34631	2.46786	4.66659	2.10688	1.69717	1.94248	1.64545	2.74177	1.65448	2.11013	2.74344	1.70582	1.33705	1.42625
MSTRG.7978.1	u	novel	-1.34762	-0.0004096	-	XLOC_012968	-	TSS15069	Chr1:24275604-24276646	0.182434	0.053822	0	0.134312	0.261601	0.113348	0.029841	0.036346	0.02824	0.13989	0.056451	0.074863	0.245958	0.212408	0.032837	0.132005	0.234773	0.052422
MSTRG.30316.1	u	novel	-1.34712	-0.069632	-	XLOC_029561	-	TSS34145	Chr11:25046897-25047611	0.676019	0.551164	0.737256	0	0.185741	0.07712	0.548166	0.152989	0.650995	0	0	0	0	0.051	0	0	0.032295	0
MSTRG.22463.7	u	novel	-1.14239	-0.0004096	-	XLOC_025020	-	TSS28924	Chr10:22134681-22136738	0	0.141885	0.074123	0.029854	0.056325	0.121553	0.123529	0.135127	0.038247	0.277096	0.001842	0	0.209493	0	0	0.265745	0	0
MSTRG.90325.15	o	novel	-1.11708	-0.0151552	LOC_Os06g01060.1	XLOC_105786	LOC_Os06g01060	TSS121770	Chr6:46500-47475	0	0	0.157944	0	0	0	0	0.244411	0	0	0	0	0	0	0	0.068268	0.26461	0.365747
MSTRG.89647.5	x	novel	-1.13257	-0.0626688	LOC_Os05g49330.1	XLOC_099381	LOC_Os05g49330	TSS114451	Chr5:28301393-28302098	0	0	0	0	0.248881	0	0.083891	0	0	0	0	0.034833	0	0	0	0	0	0
MSTRG.92188.1	u	novel	-1.49192	-0.036864	-	XLOC_100741	-	TSS116126	Chr6:4728336-4729295	0.08261	0.280135	0.03858	0.091524	0.043817	0.109009	0.512119	0.19254	0.21004	0	0.034447	0	0	0	0.042291	0	0	0
MSTRG.78730.1	u	novel	-1.32158	-0.0487424	-	XLOC_087488	-	TSS100943	Chr4:33978744-33979269	0	0	0.576969	0	0	0	0	0	0	0	0	0	0	0	0	0.099673	0	0
MSTRG.8834.1	u	novel	-1.1018	-0.274432	-	XLOC_013440	-	TSS15612	Chr1:26574796-26576098	0	0	0	0	0	0	0	0.150099	0	0	0.244536	0	0	0	0	0	0	0
MSTRG.57796.1	u	novel	-1.04589	-0.0376832	-	XLOC_061508	-	TSS71157	Chr3:10567149-10567722	0.961362	1.3337	0.637264	2.11753	2.24652	1.75165	0.631759	0.612026	0.44677	1.39749	1.6943	1.70468	0.384005	0.287597	0.395149	0.800566	0.878054	0.912584
MSTRG.84399.2	x	novel	-1.39265	-0.024576	LOC_Os05g24190.1	XLOC_096522	LOC_Os05g24190	TSS111207	Chr5:13962219-13979737	0.372857	0.31797	0.920117	0.312163	0.226765	0.457846	1.24882	0.57298	0.972005	0.126556	0.053688	0.019274	0.055378	0	0	0	0	0
MSTRG.116556.1	u	novel	-1.36632	-0.028672	-	XLOC_126077	-	TSS144840	Chr8:18649235-18649993	0.416016	0.184492	0.2567	0	0.062806	0.044224	0.464273	0.180716	0.512028	0	0	0	0	0	0	0	0	0
MSTRG.101781.1	u	novel	-1.32521	-0.004096	-	XLOC_117807	-	TSS135493	Chr7:2671545-2674452	0	0	0	0	0	0.026716	4.22454	1.84344	4.18066	0.443675	0.433946	0.430304	0.731179	0.997138	1.00223	0	0	0.010303
MSTRG.38411.1	x	novel	-0.943373	-0.213402	LOC_Os12g37100.1	XLOC_039088	LOC_Os12g37100	TSS45080	Chr12:22726676-22727602	0	0	0	0	0	0	0.55951	0	0	0	0	0	0	0	0	0.249423	0	0.091005
MSTRG.114970.1	o	novel	-1.33926	-0.0004096	LOC_Os08g22004.1	XLOC_130171	LOC_Os08g22004	TSS149596	Chr8:13184948-13192168	0.340989	0	0	0.232694	0.339208	0	0	0	0	0	0	0	0	0	0	0	0	0
MSTRG.31643.3	u	novel	-1.27157	-0.106496	-	XLOC_035173	-	TSS40654	Chr12:754115-755571	0.183517	0.436546	0.131665	0.349877	0.171378	0.253481	0.152668	0.178909	0.46661	0.202616	0.237237	0.339379	0.135096	0.209401	0.274511	0.295368	0.008616	0.19678
MSTRG.57161.1	u	novel	-1.23875	-0.217088	-	XLOC_061185	-	TSS70776	Chr3:9190482-9191685	0	0	0	0.058388	0	0	0	0	0	0.389819	0.177004	0.195544	0	0	0	0	0.157459	0.076514
MSTRG.56695.1	x	novel	-1.33206	-0.0045056	LOC_Os03g14890.1	XLOC_060946	LOC_Os03g14890	TSS70505	Chr3:8112730-8113404	0.077719	0.107036	0	0	0	0	0	0	0.346506	0	0.019897	0	0	0	0	0	0	0
MSTRG.113657.12	i	novel	-0.989981	-0.008192	LOC_Os08g13910.1	XLOC_124322	LOC_Os08g13910	TSS142916	Chr8:8308124-8308436	0.000713	0	0	0.000346	0.000379	0	0.000591	0	0	2.29921	0.094339	0.004397	0.000414	0.002065	0.00073	0.110543	0.007787	0.010218
MSTRG.38182.2	u	novel	-1.27277	-0.140493	-	XLOC_044018	-	TSS50696	Chr12:22030527-22030998	0	0	0.237821	0	0	0.298546	0	0	0.331873	0	0	0	0	0	0	0	0	0
MSTRG.100484.2	o	novel	-0.982451	-0.028672	LOC_Os06g50040.1	XLOC_111364	LOC_Os06g50040	TSS128137	Chr6:30314749-30315668	0	0	0	0	0	0	0	0	0	0	0	3.4309	0	0	0	0	0	0
MSTRG.117259.17	x	novel	-1.34327	-0.063488	LOC_Os08g33488.1	XLOC_126465	LOC_Os08g33488	TSS145313	Chr8:20893000-20905589	0.1208	0.097634	0.141287	0	0	0	0.057572	0	0.131283	0.019061	0.011975	0.086489	0	0.01111	0	0.06711	0.077402	0.016166
MSTRG.37337.2	u	novel	-1.42741	-0.0065536	-	XLOC_038484	-	TSS44354	Chr12:19268527-19270279	0.175289	0.412991	0	0	0.255223	0.295406	0	0	0	0	0	0	0	0	0	0	0	0
MSTRG.34040.1	u	novel	-1.17279	-0.098304	-	XLOC_041595	-	TSS47993	Chr12:8264887-8266093	0.176017	0.385226	0.427326	0.173809	0	0.168462	0.453811	0.200955	0.282655	0	0	0	0	0	0	0	0	0
MSTRG.48245.1	u	novel	-1.25029	-0.02048	-	XLOC_056556	-	TSS65336	Chr2:23491951-23494896	0	0	0	0	0	0.316008	0	0	0	0	0	0	0	0	0	0.02126	0	0
MSTRG.39487.1	u	novel	-1.068	-0.01024	-	XLOC_044701	-	TSS51466	Chr12:25517090-25517856	0.317601	0.582879	0.378894	0.079255	0.098355	0.16153	6.81428	2.0229	6.02201	0.507849	0.78701	0.601401	1.60952	1.41073	1.56306	0.135031	0.038892	0.108604
MSTRG.2906.3	o	novel	-1.20242	-0.18432	LOC_Os01g13285.1	XLOC_010017	LOC_Os01g13285	TSS11742	Chr1:7413543-7415127	0	0	0	0	0	0	0	0	0	0	0	0	0	0.345533	0	0	0	0.10281
MSTRG.103483.1	o	novel	-1.29661	-0.0004096	LOC_Os07g12310.1	XLOC_118718	LOC_Os07g12310	TSS136515	Chr7:6927754-6942494	0.283438	0.117355	0.225391	0.211838	0	0	0	0	0	0	0	0	0	0	0	0	0	0
MSTRG.30923.1	u	novel	-1.08434	-0.016384	-	XLOC_029912	-	TSS34581	Chr11:27226295-27230139	0.132787	0.035169	0.098358	0	0.09979	0	0	0.100064	0	0	0	0	0.518564	0.285014	0.469537	0	0.12666	0
MSTRG.28121.1	u	novel	-1.2954	-0.149094	-	XLOC_033166	-	TSS38333	Chr11:17593590-17593922	0	0	0.107238	0	0.252498	0.467482	0	0	0	0	0	0	0	0	0.06062	0	0	0.050704
MSTRG.78305.2	u	novel	-1.30227	-0.0114688	-	XLOC_080481	-	TSS92961	Chr4:32883391-32888245	0	0	0.297204	0	0	0	0	0	0	0	2.36762	0	0	0	0	0	0	0
MSTRG.104629.1	o	novel	-0.320928	-0.0487424	LOC_Os07g17580.1	XLOC_119317	LOC_Os07g17580	TSS137175	Chr7:10377295-10385031	0.485012	0.155854	0.274457	0	0.211312	0.277487	0.508338	0.086062	0	0.128689	0.048606	0.488711	0.280188	0.219858	0.149329	0.20583	0	0
MSTRG.98222.1	u	novel	-1.13821	-0.126157	-	XLOC_110228	-	TSS126795	Chr6:24378885-24379710	0	0	0	0	0	0	3.99085	2.13452	2.6542	0.449727	0.209498	0.232413	1.26026	0.774048	1.28148	0	0	0
MSTRG.87944.2	o	novel	-1.17588	-0.129843	LOC_Os05g41610.1	XLOC_092526	LOC_Os05g41610	TSS106664	Chr5:24371219-24373301	0	0	0	0.008157	0	0.150503	0	0	0	0	0.020976	0.005573	0	0	0.023786	0.059273	1.72178	0.022828
MSTRG.88221.4	u	novel	-1.1648	-0.004096	-	XLOC_098665	-	TSS113646	Chr5:24956799-24959980	0.12304	0.060439	0	0	0	0	0.074545	0.067495	0	0	0	0	0.00557	0	0	0	0	0
MSTRG.38425.1	u	novel	-1.0948	-0.303104	-	XLOC_039096	-	TSS45092	Chr12:22753949-22756946	0	0	0	0	0	0	1.88665	0.343347	0.737061	0.194961	0.268641	0.3599	0.080497	0.321749	0.439136	0	0	0
MSTRG.121722.6	x	novel	-1.04366	-0.028672	LOC_Os09g10710.3	XLOC_134025	LOC_Os09g10710	TSS153893	Chr9:5834211-5839122	0.000874	0.000828	0.125013	0.087661	0.000759	0.000343	0.036752	0	0.000878	0.003652	0.000698	0.042773	0	0.013441	0.000167	0.010494	0.001286	0.002681
MSTRG.27192.1	u	novel	-1.20154	-0.0004096	-	XLOC_027750	-	TSS32045	Chr11:14701260-14701583	0	0.196024	0.124724	0.06021	0	0.116137	0	0.157447	0.89252	0	0.061134	0.059698	0	0.078114	0.06767	0.282373	0.191195	0.116314
MSTRG.82453.1	u	novel	-1.18267	-0.012288	-	XLOC_089509	-	TSS103282	Chr5:8040808-8042849	0.009591	0.504939	0.155945	0.094993	0.011547	0.107387	0.196717	0.197237	0.070694	0.107892	0.026216	0.092176	0.389947	0.123943	0.12367	0.003859	0.0989	0.066481
MSTRG.8931.2	o	novel	-1.38018	-0.0065536	LOC_Os01g46984.1	XLOC_013498	LOC_Os01g46984	TSS15678	Chr1:26821361-26823807	0	0	0.147241	0.32796	0.31827	0.860399	0	0	0	0	0	0	0	0	0	0	0	0
MSTRG.80074.1	o	novel	-1.43226	-0.0970752	LOC_Os05g03670.1	XLOC_094124	LOC_Os05g03670	TSS108546	Chr5:1579714-1631858	0	0.002953	0	0	0.04096	0	0.015977	0.090332	0	0.070343	0.352162	0.081827	0	0.030613	0	0.144561	0.037999	0
MSTRG.56376.1	u	novel	-1.50401	-0.0503808	-	XLOC_060769	-	TSS70311	Chr3:7402964-7403267	0	0	0	0	0	0	0	0	0	0.225383	0	0	0	0	0	0.271895	0.083498	0
MSTRG.63445.16	u	novel	-1.22723	-0.024576	-	XLOC_064594	-	TSS74641	Chr3:27398175-27399402	0	0	0	0	0	0	0.277733	0	0	0	0	0	0	0	0	0	0	0
MSTRG.101776.3	u	novel	-0.949967	-0.004096	-	XLOC_117804	-	TSS135490	Chr7:2663066-2664253	0	0	0	0	0.314429	0	0	0	0	0	0	0.630639	0.144682	0.681394	0.513539	0	1.20069	0.480752
MSTRG.65013.23	o	novel	-1.06705	-0.098304	LOC_Os03g54860.1	XLOC_073058	LOC_Os03g54860	TSS84383	Chr3:31179544-31187012	0	39.9815	0	13.9429	16.1407	18.4212	16.913	13.7447	22.0895	0	9.03741	0	0	11.1305	0	5.90952	5.2515	0
MSTRG.104488.1	o	novel	-1.45599	-0.0004096	LOC_Os07g16810.1	XLOC_113604	LOC_Os07g16810	TSS130687	Chr7:9865241-9876585	0.277451	0	0	0	0	0	0	0	0	0	0	0	0	0	0	0	0	0
MSTRG.38346.1	x	novel	-1.47672	-0.160563	LOC_Os12g36770.2	XLOC_039053	LOC_Os12g36770	TSS45038	Chr12:22531348-22531711	0	0	0	0	0	0	0	0	0	0	0	0	0	0	0	0	0	0.252032
MSTRG.77692.1	x	novel	-1.1012	-0.0004096	LOC_Os04g52640.1	XLOC_080146	LOC_Os04g52640	TSS92537	Chr4:31314242-31326015	0	0	0	0	0	0.013984	0.429089	0.005233	0.146649	0	0	0	0	0	0	0	0	0
MSTRG.107556.10	o	novel	-1.26023	-0.14336	LOC_Os07g35600.1	XLOC_121070	LOC_Os07g35600	TSS139122	Chr7:21299629-21300552	0	0.453116	0.564481	0.412024	0.087397	0.216091	0.064562	0.648722	0.190467	0.120982	0.026786	0.109922	0.03885	0.306322	0.044453	0.105968	0.076302	0.186606
MSTRG.70963.15	u	novel	-1.25571	-0.032768	-	XLOC_083401	-	TSS96201	Chr4:14698497-14703080	0.111091	0.309637	0.016723	0.026837	0	0.210293	0.04834	0	0	0	0	0.353136	0.00105	0	0	0	0	0.004297
MSTRG.37754.1	x	novel	-1.12606	-0.053248	LOC_Os12g34550.1	XLOC_038741	LOC_Os12g34550	TSS44668	Chr12:20924695-20930461	0.356863	0.600888	0.408133	0.10047	0.091482	0.151964	0.519869	0.226812	0.392962	0.019871	0.020902	0	0	0	0.023294	0	0	0
MSTRG.26642.8	u	novel	-0.699974	-0.04096	-	XLOC_027398	-	TSS31667	Chr11:12115114-12119266	0	0	0	0	0.066883	0	0	0.153123	0	0	0	0	0.854683	0	0	0	0	0
MSTRG.93764.2	u	novel	-1.1225	-0.0004096	-	XLOC_107656	-	TSS123957	Chr6:9439481-9440494	0	0	0.772415	0	0	0	0	0	0	0	0	0	0	0	0	0	0	0
MSTRG.25249.13	u	novel	-1.31318	-0.012288	-	XLOC_031477	-	TSS36457	Chr11:7202177-7214566	0.389756	0.479685	0.37349	0.714278	0.831776	0.912783	0.806787	0.494364	0.711017	0.736704	0.88817	0.889912	0.865464	0.539289	0.619811	1.09143	1.06876	0.806041
MSTRG.24432.2	u	novel	-1.18395	-0.0004096	-	XLOC_026063	-	TSS30181	Chr11:3897555-3899376	0.254533	0.229323	0.137297	0.879643	0.947648	0.938228	0.207759	0.862529	0.372204	0.978143	1.1163	0.982914	0	0.205144	0.120102	0.728205	0.085739	0.447958
MSTRG.33176.1	o	novel	-0.210627	-0.038912	LOC_Os12g09260.1	XLOC_041112	LOC_Os12g09260	TSS47444	Chr12:4851243-4856942	0.755619	1.21536	0.827369	0.774917	1.23162	0.739543	0.6147	0	0.686888	0.837431	0.68648	0.704883	0.478867	0.16696	0.545462	0.593306	0.291316	0.687957
MSTRG.26668.1	u	novel	-1.07863	-0.152371	-	XLOC_032287	-	TSS37365	Chr11:12470389-12470699	0.037858	0	0.256508	0.03131	0.259277	0	0	0	0	0.197414	0.101859	0.099842	0.035599	0	0.035684	0.233141	0.056263	0.07321
MSTRG.8478.1	u	novel	-1.06983	-0.0458752	-	XLOC_013237	-	TSS15389	Chr1:25669737-25670361	0	0	0	0	0	0	0	0.033258	0	0	0	0	0	0	0	0.116254	0.358998	0.025172
MSTRG.112063.1	u	novel	-1.4908	-0.0004096	-	XLOC_128438	-	TSS147646	Chr8:2955184-2955465	0	0	0	0	0	0	0	0	0	0.251381	0	0	0	0	0	0	0	0
MSTRG.23556.2	o	novel	-1.0002	-0.094208	LOC_Os11g03930.1	XLOC_025602	LOC_Os11g03930	TSS29636	Chr11:1568159-1569688	0.070144	0.226624	0.408473	0.192954	0.416753	0.199871	0	0	0.201769	0	0	0	0	0	0	0	0	0
MSTRG.16011.1	u	novel	-0.889121	-0.012288	-	XLOC_021279	-	TSS24674	Chr10:1481453-1481750	0	0	0	0	0	0	0.552712	0.263477	0.103056	0	0	0	0.103579	0	0	0	0	0
MSTRG.120989.1	o	novel	-1.14471	-0.0004096	LOC_Os09g06820.1	XLOC_137957	LOC_Os09g06820	TSS158462	Chr9:3248275-3264588	0.23956	0	0	0	0	0	0	0.05438	0	0	0.342868	0	0	0	0	0	0	0
MSTRG.72317.1	x	novel	-1.17194	-0.090112	LOC_Os04g31010.1	XLOC_077293	LOC_Os04g31010	TSS89187	Chr4:18534521-18535291	0.703164	0.386573	0.309343	0.974376	0.911345	1.22547	0.206704	1.03471	0.364555	0.941151	1.00333	1.03289	0.417402	0.89309	1.23846	1.67857	1.0606	1.28868
MSTRG.2192.3	o	novel	-1.47239	-0.0503808	LOC_Os01g10480.1	XLOC_009655	LOC_Os01g10480	TSS11313	Chr1:5544416-5544721	0	0	0	0	0	0	0.423215	0	0	0	0	0	0	0	0	0	0	0
MSTRG.90326.18	x	novel	-1.21055	-0.0053248	LOC_Os06g01040.1	XLOC_099760	LOC_Os06g01040	TSS114924	Chr6:22900-33461	0	0	0.010818	0	0.038988	0	0	0.635589	0	0	0	0	0	0	0	0	0.069655	0.080436
MSTRG.104424.2	o	novel	-1.3812	-0.032768	LOC_Os07g16490.1	XLOC_119209	LOC_Os07g16490	TSS137058	Chr7:9590546-9797770	0.650019	0.083154	0	0.09877	0.422975	0.525831	0	0.4762	0.447069	0.168648	0.100529	0.410673	0	0.104669	0.257258	0.227108	0.443516	0.346314
MSTRG.12545.1	x	novel	-1.09099	-0.12288	LOC_Os01g61420.1	XLOC_006809	LOC_Os01g61420	TSS7929	Chr1:35514904-35515765	0	0	0	0	0	0.085934	0.020116	0	0.049528	0	0	0	0	0.051401	0.029908	0.157294	0	0.210033
MSTRG.70065.1	u	novel	-1.14598	-0.016384	-	XLOC_075979	-	TSS87728	Chr4:11680410-11680896	0	0.128522	0	0	0	0.211222	0	0	0.162215	0	0	0	0	0	0	0	0	0
MSTRG.92209.1	u	novel	-1.23335	-0.069632	-	XLOC_100753	-	TSS116139	Chr6:4764729-4766798	0.306846	0.690007	0.538096	0.140793	0.231134	0.164546	0.453959	0.221767	0.383917	0.006845	0.098799	0.075705	0.052938	0.034713	0.008903	0.037547	0.004021	0.027672
MSTRG.77679.1	u	novel	-0.16221	-0.1024	-	XLOC_086926	-	TSS100266	Chr4:31259043-31259686	0.648057	0.878147	1.46018	0.352991	0.382482	0.296544	1.13664	0.045994	0.749527	0.106759	0.142627	0.129816	0.452162	0.678273	0.372337	0.226602	0.463347	0.364802
MSTRG.14763.1	u	novel	-1.24173	-0.0004096	-	XLOC_016526	-	TSS19206	Chr1:40864495-40864845	0.731024	1.00349	0.732062	0.486576	0.486562	0.482197	0.078312	0.387606	0.572895	0.505745	0.845048	0.465635	0.669347	0.23181	0.273541	0.340761	0.566687	0.215018
MSTRG.68129.1	o	novel	-1.45303	-0.128205	LOC_Os04g06450.1	XLOC_081597	LOC_Os04g06450	TSS94205	Chr4:3351694-3374240	0.325977	0	0.234237	0	0	0	0	0.144126	0.445982	0	0	0	0	0	0	0	0	0
MSTRG.62546.2	u	novel	-1.2053	-0.036864	-	XLOC_071691	-	TSS82827	Chr3:24785775-24786173	0	0	0	0	0	0	0	0	0	0	0	0	0	0	0.334434	0	0	0.060811
MSTRG.105235.2	o	novel	-1.41131	-0.0004096	LOC_Os07g23260.1	XLOC_119728	LOC_Os07g23260	TSS137612	Chr7:13104222-13106248	0.018149	0	0.085615	0	0.147074	0.089591	0.104102	0	0.012001	0.079811	0	0	0.044088	0	0	0.064116	0.017112	0
MSTRG.62028.1	i	novel	-1.22991	-0.008192	LOC_Os03g41530.1	XLOC_063852	LOC_Os03g41530	TSS73799	Chr3:23094041-23094684	0.122088	0.054592	0.02902	0.088684	0.296271	0.128612	0	0.267036	0.057228	0.007445	0.012555	0	0	0.038258	0.092986	0.365321	0.155641	0.111691
MSTRG.31709.1	o	novel	-1.36405	-0.0004096	LOC_Os12g02670.1	XLOC_035204	LOC_Os12g02670	TSS40690	Chr12:921242-944058	1.18733	1.02055	1.48877	1.21313	1.64664	0.773692	1.29143	1.02418	0.630202	0.837426	0.876322	0.638671	1.09121	1.63432	0.808216	0.724569	0.370957	0.565891
MSTRG.121460.1	o	novel	-1.31977	-0.0794624	LOC_Os09g09010.1	XLOC_133859	LOC_Os09g09010	TSS153719	Chr9:4799544-4807337	0	0	0	0	0	0.057176	0	0	0	0	0	0	0	0	0	0.399452	0.11598	0.097329
MSTRG.30971.1	u	novel	-1.17477	-0.0004096	-	XLOC_034806	-	TSS40215	Chr11:27485349-27485600	0	0	0	0	0	0	0.529407	0.282404	1.37838	0.05686	0.119622	0.062577	0	0	0.296796	0	0	0
MSTRG.46304.5	i	novel	-0.925303	-0.065536	LOC_Os02g29870.1	XLOC_055454	LOC_Os02g29870	TSS64059	Chr2:17762736-17763939	0	0	0	0	0	0	0	0	1.76144	0	0	0	0	0	0	1.12806	0	0
MSTRG.72249.7	u	novel	-1.12256	-0.0004096	-	XLOC_077265	-	TSS89156	Chr4:18277776-18279107	0	0	0.222455	0	0	0.123572	0	0	0	0.430237	0.381981	0	0.294324	0.262114	0	0	0	0.18017
MSTRG.77603.1	u	novel	-1.20417	-0.0835584	-	XLOC_086882	-	TSS100220	Chr4:31094775-31095495	0.423876	0.324289	0.248167	0	0.172281	0.248608	0.254157	0.242702	0.206388	0.268103	0.273772	0.044666	0.219141	0.075938	0.072136	0.011782	0.037515	0.079071
MSTRG.70016.2	u	novel	-1.32831	-0.0098304	-	XLOC_082828	-	TSS95561	Chr4:11521421-11523303	1.43195	2.68005	1.77172	0	0	0	0	0.415627	0	0	0	0	0	0	0	0	0	0
MSTRG.15503.1	u	novel	-1.3911	-0.014336	-	XLOC_016914	-	TSS19658	Chr1:42920496-42924922	0.260053	0.242218	0.228241	0.21547	0.256121	0.168153	0.196031	0.229922	0.214621	0.15844	0.091152	0.108103	0.653392	0.753496	0.464071	0.045753	0.048178	0.059092
MSTRG.95990.1	u	novel	-1.26899	-0.0958464	-	XLOC_108915	-	TSS125358	Chr6:17024333-17025194	0.644905	0.586656	0.471738	0.313815	0.445865	0.861546	0	0.526019	0.118961	1.16708	1.1245	0.376646	0.776334	0.670608	0.325893	0.335355	0.554461	0.614532
MSTRG.95487.1	o	novel	-1.18276	-0.032768	LOC_Os06g26150.1	XLOC_108637	LOC_Os06g26150	TSS125044	Chr6:15250823-15578693	0.15126	0.216516	0.283195	0.144062	0.130761	0.107686	0.090474	0.06727	0.193455	0.0643	0.165421	0.040594	0.107496	0.286613	0.16123	0.033511	0.064446	0.064126
MSTRG.38969.1	u	novel	-1.25478	-0.057344	-	XLOC_039404	-	TSS45446	Chr12:24317754-24319399	0.69451	0.700325	1.1041	0.104721	0.136522	0.145912	0.79476	0.543628	0.492095	0.094577	0.060007	0.020904	0.09876	0.025445	0.086575	0.023149	0.153656	0.065023
MSTRG.90900.2	o	novel	-1.07969	-0.016384	LOC_Os06g03700.1	XLOC_100062	LOC_Os06g03700	TSS115306	Chr6:1459293-1459965	0.345894	0	0.304768	0	0.05883	0	0.166182	0	0	0	0.331132	0	0	0	0	0	0.068559	0
MSTRG.98312.1	u	novel	-1.15882	-0.212992	-	XLOC_110275	-	TSS126851	Chr6:24597930-24598597	0.384076	0.067104	0.281758	0.101533	0.049852	0	0.089779	0	0.288637	0	0	0	0	0	0.017257	0	0	0
MSTRG.116692.1	u	novel	-1.0172	-0.0004096	-	XLOC_126153	-	TSS144940	Chr8:19169471-19171001	0	0	0	0	0	0	0	0	0	0.236939	0	0	0	0	0	0	0	0
MSTRG.29186.1	x	novel	-1.42513	-0.045056	LOC_Os11g36450.1	XLOC_028917	LOC_Os11g36450	TSS33375	Chr11:21490140-21490623	0.484942	1.3017	0.913721	0.271755	0.377379	0.142174	0.764199	0.232568	0.433589	0.085084	0.254121	0.216883	0.581469	0.300256	0.337268	0.347351	0.42825	0.250604
MSTRG.125802.1	u	novel	-1.19102	-0.0561152	-	XLOC_140706	-	TSS161523	Chr9:18171361-18173158	0	0	0	0	0	0	0	0	0	0	0	0	0	0.067482	0.074132	0.324884	0	0
MSTRG.48359.2	x	novel	-1.24696	-0.151962	LOC_Os02g39400.1	XLOC_056621	LOC_Os02g39400	TSS65405	Chr2:23772878-23773176	0	0	0	0	0	0	0	0	0	0	0	0	0	0	0.309018	0	0	0
MSTRG.70963.14	u	novel	-1.26478	-0.077824	-	XLOC_083401	-	TSS96200	Chr4:14698497-14703847	0	0.003542	0	0.006115	0.006264	0	0.003587	0.185567	0	0	0	0	0.00678	0.022562	0	0.014263	0	0
MSTRG.30930.5	x	novel	-1.31694	-0.024576	LOC_Os11g45040.1	XLOC_029915	LOC_Os11g45040	TSS34586	Chr11:27259956-27260906	0	0	0.427547	0.146934	0	0.127848	0.286696	0.172194	0	0	0	0	0.800961	2.30327	3.30712	0.171534	0.223932	0.284514
MSTRG.123173.1	u	novel	-1.23069	-0.0004096	-	XLOC_139174	-	TSS159789	Chr9:9730909-9734263	0	0	0	0	0	0	0	0	0	0	0	0.245229	0	0	0	0	0	0
MSTRG.38053.1	u	novel	-0.906276	-0.053248	-	XLOC_038892	-	TSS44851	Chr12:21749659-21750624	0	0	0	0	0	0	0	0.082022	0.018717	0	0	0	0	0	0.265045	0	0	0
MSTRG.120427.2	u	novel	-1.22893	-0.0499712	-	XLOC_137638	-	TSS158111	Chr9:1330435-1331835	0	0.000702	0	0	0	0	0	0	0.000629	0	0	0	0.378708	0	0	0	0.000632	0
MSTRG.59009.1	o	novel	-1.38091	-0.0004096	LOC_Os03g23160.1	XLOC_062138	LOC_Os03g23160	TSS71887	Chr3:13381611-13415343	0.426622	0.293477	0.537609	0	0	0.199976	0.127877	0.277622	0.368058	0	0	0	0.078847	0	0.285237	0.071313	0.020722	0.113051
MSTRG.104445.1	o	novel	-1.41251	-0.0004096	LOC_Os07g16530.1	XLOC_113577	LOC_Os07g16530	TSS130658	Chr7:9687830-9725595	0	0.052264	0	0	0	0	0	0	0	0.403408	0.03184	0	0.038359	0	0	0.059433	0.222894	0
MSTRG.45160.3	u	novel	-0.348241	-0.008192	-	XLOC_047749	-	TSS55087	Chr2:13878358-13880691	0.078627	0.071289	0.074213	0.000206	0.006297	0.000721	0.201977	0.048338	0.131232	0.050448	0.098957	0.002555	0.001474	0.095306	0.02038	0.064791	0.023848	0.107936
MSTRG.127107.1	u	novel	-1.0225	-0.0167936	-	XLOC_136992	-	TSS157310	Chr9:21175957-21176275	0	0.361242	0.097028	0	0	0	0.080879	0	0	0	0	0	0	0	0	0	0	0
MSTRG.7165.1	o	novel	-1.18442	-0.028672	LOC_Os01g39050.1	XLOC_012526	LOC_Os01g39050	TSS14566	Chr1:21949842-21956007	0.276466	0.126829	0	0.043528	0	0	0	0	0	0	0.068459	0	0	0.172297	0	0.189397	0	0.118807
MSTRG.29040.1	u	novel	-1.1536	-0.0004096	-	XLOC_028823	-	TSS33267	Chr11:20864854-20865245	0.686738	0.037333	0.2482	0.166189	0.045417	0	0.020448	0	0.043629	0	0	0	0	0.049589	0	0	0	0
MSTRG.81719.1	u	novel	-0.904149	-0.106906	-	XLOC_089087	-	TSS102837	Chr5:6129590-6130535	1.42448	1.68862	2.73638	0.346361	0.179347	0.613345	2.18759	1.04385	1.43723	0.013981	0.077405	0	0.084987	0.042386	0.200079	0	0	0
MSTRG.38134.2	u	novel	-1.27278	-0.520192	-	XLOC_038936	-	TSS44901	Chr12:21898894-21902660	0.0106	0	0	0.302415	0	0.110748	0.007457	0	0.369368	0	0	0	0	0	0	0	0	0
MSTRG.19559.2	u	novel	-1.052	-0.053248	-	XLOC_023419	-	TSS27059	Chr10:13930759-13931877	0.208325	0.394829	0.283525	0.776455	0.441507	0.465489	0.551323	0.456096	0.796237	0.411025	0.110358	0.512369	0.806716	0.350902	0.121357	0.184633	0.502638	0.152904
MSTRG.21208.1	u	novel	-0.668131	-0.053248	-	XLOC_024326	-	TSS28104	Chr10:18511079-18511529	0	0.087215	0	0.190262	0.425731	0	0	0	0	0	0.369053	0.092897	0	0.09069	0.097752	0.187154	0.289029	0
MSTRG.10305.1	u	novel	-0.835175	-0.0561152	-	XLOC_014229	-	TSS16506	Chr1:30359473-30360777	0.108838	0.029753	0.062286	0.139627	0.325226	0.123229	0	0.023286	0.125836	0.198797	0	0	0.087948	0	0.07448	0.021619	0.041574	0
MSTRG.90291.1	x	novel	-0.0240146	-0.0913408	LOC_Os05g51930.1	XLOC_093756	LOC_Os05g51930	TSS108105	Chr5:29803664-29809183	0	0	0.027246	0	0	0	0	0.576818	0	0.093761	0.064344	0.259598	0	0.039606	0	0.573153	0.968145	0.131684
MSTRG.38135.1	u	novel	-0.251538	-0.0405504	-	XLOC_043993	-	TSS50668	Chr12:21900190-21905788	0.22203	0.467424	0.333803	0.319985	0.066264	0.119235	0.321486	0.207303	0.315628	0.020623	0	0	0	0.180156	0	0	0	0
MSTRG.16509.1	o	novel	-0.0772873	-0.098304	LOC_Os10g06470.1	XLOC_021577	LOC_Os10g06470	TSS25019	Chr10:3327742-3333828	0	0	0	0	0	0	0	0.363029	0	0	0	0	0	0	0	0.104841	0	0.083199
MSTRG.94590.2	u	novel	-1.33611	-0.262144	-	XLOC_102118	-	TSS117652	Chr6:11882561-11882823	0	0	0	0	0	0	0	0	0.351524	0	0	0	0	0	0	0	0	0
MSTRG.26642.3	u	novel	-1.19855	-0.0385024	-	XLOC_027398	-	TSS31663	Chr11:12101778-12119263	0	0	0	0	0.01509	3.31372	0.136407	0.017933	0	0	0.013556	0.026983	0	0	0	0	0.036619	0.02004
MSTRG.83834.4	x	novel	-0.340594	-0.200704	LOC_Os05g20770.1	XLOC_096211	LOC_Os05g20770	TSS110859	Chr5:12194398-12194777	1.42329	0.068568	0.513569	0.780286	0.982195	0.197649	0.688231	0.682683	0.135919	0.240559	0.571638	0.602961	0.130776	0.509604	0.566952	0.672542	0.56268	0.670446
MSTRG.121715.1	u	novel	-0.589921	-0.0843776	-	XLOC_134020	-	TSS153888	Chr9:5810791-5811065	0	0	0	0	0	0	0	0	0	0	0	0	0	0	0	0	0.3743	0
MSTRG.53123.2	u	novel	-1.10475	-0.08192	-	XLOC_059121	-	TSS68295	Chr2:35781507-35782479	0	0	0.274627	0.216562	0	0	0	0	0.176261	0.073845	0	0	0	0.057984	0	0.076514	0	0.136693
MSTRG.42424.5	x	novel	-1.096	-0.057344	LOC_Os02g09790.1	XLOC_046204	LOC_Os02g09790	TSS53307	Chr2:5051035-5052481	0	0	0	0	0	0	0	0	0	0	0	0.101721	0	0	0	0	0	0.337441
MSTRG.122791.2	u	novel	-0.58285	-0.0864256	-	XLOC_134645	-	TSS154563	Chr9:8890718-8892389	0	0	0.088799	0	0	0	0.425162	0.180637	0.175817	0	0	0	0	0	0	0	0	0
MSTRG.29704.11	x	novel	-0.884475	-0.131072	LOC_Os11g38970.1	XLOC_034063	LOC_Os11g38970	TSS39368	Chr11:23187937-23190484	0.389805	0.137326	0.102638	0.022397	0.283864	0.217423	0.110606	0.129984	0.030722	0.085045	0.01501	0.285634	0.339918	0.292859	0.049588	0.0133	0.178217	0.080443
MSTRG.21392.1	u	novel	-0.900532	-0.02048	-	XLOC_024415	-	TSS28212	Chr10:19174757-19176915	0.630304	0.217765	0.316889	0.098055	0.179348	0.040598	0.20305	0.09727	0.213159	0.19015	0.380382	0.215319	0.356604	0.382787	0.257551	0.131572	0.120396	0.053886
MSTRG.31338.1	u	novel	-1.33641	-0.197837	-	XLOC_030173	-	TSS34890	Chr11:28985797-28987238	0.102292	0.312588	0.432573	0.123844	0.044511	0.041	0.465317	0.029753	0.208503	0.122039	0.023654	0.0867	0.131134	0.156523	0.249917	0.243197	0.221361	0.213252
MSTRG.33673.5	o	novel	-1.01283	-0.077824	LOC_Os12g12664.1	XLOC_041390	LOC_Os12g12664	TSS47757	Chr12:6961851-6988831	0.175021	0.254994	0.796498	0.41245	0.110125	0.223793	0	0	0.801416	0.074369	0.126289	0.95091	0.353105	0.843442	0.997474	0.203218	0.143228	0.007023
MSTRG.39077.4	o	novel	-1.31148	-0.0004096	LOC_Os12g39730.1	XLOC_044481	LOC_Os12g39730	TSS51222	Chr12:24538616-24539060	0	0	0	0	0	0	0.09214	0	0	0	0	0.100529	0	0	0	0	0.041101	0.411986
MSTRG.36128.1	u	novel	-1.19024	-0.0610304	-	XLOC_037762	-	TSS43559	Chr12:14695690-14696502	0.180543	0	0	0.073366	0	0	0	0.333122	0	0	0	0	0	0	0	0	0	0
MSTRG.27062.4	o	novel	-1.02477	-0.205619	LOC_Os11g24890.1	XLOC_032543	LOC_Os11g24890	TSS37649	Chr11:14184274-14184589	0.136085	0.038456	0	0.085546	0	0	0.251311	0	0	0	0	0	0	0	0.107442	0.029776	0	0
MSTRG.33448.1	u	novel	-1.1725	-0.139264	-	XLOC_041274	-	TSS47630	Chr12:5855706-5856079	0	0	0	0.390385	0.120711	0.423414	0	0	0	0.424508	0.676811	0.479028	0.164566	0	0.147841	0.196271	0.293865	0.139539
MSTRG.79746.1	u	novel	-1.11374	-0.04096	-	XLOC_093955	-	TSS108350	Chr5:838722-841569	0.066012	0.068161	0.145287	0.036312	0.179634	0.229914	0.142265	0.033014	0.282632	0.0964	0.113502	0.121559	0.024805	0.107401	0.08243	0	0.070902	0
MSTRG.22027.1	u	novel	-1.10607	-0.131072	-	XLOC_024789	-	TSS28641	Chr10:21018669-21019036	0.293045	0.955375	0.385899	0.114473	0.261338	0.227826	0.540228	0.186493	0.438609	0.104637	0.290229	0.176542	0	0.233534	0.476015	0.163484	0.069651	0.080999
MSTRG.80984.1	u	novel	-1.16172	-0.0004096	-	XLOC_094609	-	TSS109119	Chr5:3989283-3989782	0.041028	0	0.284962	0	0.049177	0	0	0	0	0	0	0	0	0	0	0	0	0
MSTRG.35236.2	o	novel	-1.37415	-0.016384	LOC_Os12g20310.1	XLOC_037219	LOC_Os12g20310	TSS42970	Chr12:11861797-11874887	4.37511	3.20942	3.3605	3.99447	4.38272	3.93309	2.70044	2.4479	3.25036	3.66617	3.39496	3.28339	3.07156	3.21598	2.63204	3.42755	2.62892	2.76985
MSTRG.122168.1	u	novel	-1.34281	-0.065536	-	XLOC_138622	-	TSS159184	Chr9:7058909-7059393	0	0.145132	0	0	0	0	0.314063	0.174618	0.15131	0	0	0	0	0	0	0	0.099201	0
MSTRG.65522.1	u	novel	-1.26531	-0.0331776	-	XLOC_073314	-	TSS84689	Chr3:32301896-32303969	0.510167	0.884469	0.656695	0.24973	0.196266	0.119732	1.38211	0.465026	0.541782	0.036976	0.026816	0.028151	0.086166	0.01719	0.052626	0.021973	0.014322	0
MSTRG.90325.11	o	novel	-1.19397	-0.036864	LOC_Os06g01040.1	XLOC_105786	LOC_Os06g01040	TSS121766	Chr6:23280-76575	0	0	0	0	0	0	0	0.330699	0	0.316035	0	0	0	0	0	0.162724	0.236308	0
MSTRG.41384.13	o	novel	-1.29143	-0.0196608	LOC_Os02g05230.1	XLOC_052689	LOC_Os02g05230	TSS60874	Chr2:2504747-2515896	0	0	0	0.737157	0	0	0.187229	6e-06	0.141212	0.001913	0	0.001757	0	0	0	0	0.001455	0
MSTRG.82422.1	u	novel	-1.29246	-0.016384	-	XLOC_089494	-	TSS103265	Chr5:7979493-7980231	0	0	0.118143	0	0	0	0	0	0	0	0	0	0	0	0	0.199263	0	0
MSTRG.108363.2	o	novel	-1.22085	-0.0315392	LOC_Os07g39030.1	XLOC_121508	LOC_Os07g39030	TSS139650	Chr7:23400708-23402033	0	0	0	0.678942	0	0.504511	0	0	0	0.483299	0.786443	0.735855	0	0	0	0.15888	0.145885	0
MSTRG.27472.1	u	novel	-1.18272	-0.04096	-	XLOC_032790	-	TSS37915	Chr11:15539528-15540831	0.129875	0.26589	0.730169	0.067376	0.119235	0	0.181838	0.225282	0.149013	0.070504	0	0	0	0	0	0	0	0
MSTRG.96347.1	o	novel	-0.245064	-0.096256	LOC_Os06g31050.1	XLOC_109108	LOC_Os06g31050	TSS125569	Chr6:18019394-18065292	0.840514	1.42737	1.53137	0.291063	0.375066	0.272533	1.11197	0.335898	0.818035	0.141222	0.118411	0.082868	0.102216	0.046076	0.057092	0.021315	0.056074	0.034298
MSTRG.37032.1	u	novel	-1.24737	-0.0606208	-	XLOC_038302	-	TSS44141	Chr12:18202087-18203411	0.141028	0.027145	0.31696	0	0.088767	0.024785	0.250251	0.160687	0.208046	0	0	0	0	0	0	0	0	0
MSTRG.71582.2	u	novel	-1.20779	-0.344064	-	XLOC_076883	-	TSS88712	Chr4:16359432-16361143	0	0	0	0	0	0	0	0	0	0	0	0.116281	0	0	0	0	0.470425	0
MSTRG.73414.1	u	novel	-1.32193	-0.160154	-	XLOC_077857	-	TSS89868	Chr4:21023484-21025165	0.641517	1.13886	0	0.292723	0.343519	0.275841	1.33979	0.385875	1.11047	0.031424	0.058759	0	0.021349	0	0.056599	0	0	0
MSTRG.19669.1	u	novel	-1.12586	-0.02048	-	XLOC_019294	-	TSS22339	Chr10:14121408-14122513	0	0.43594	0.716299	0.003613	0	0	0.167674	0	0	0	0	0	0	0	0	0	0	0
MSTRG.80999.1	o	novel	-1.12323	-0.192512	LOC_Os05g07550.1	XLOC_094618	LOC_Os05g07550	TSS109128	Chr5:4030958-4091858	0	0	0	0.396921	0	0	0.704399	0.389106	0.57885	0.429212	0.39598	0.275455	9.62839	10.8387	8.7214	3.24142	3.85079	4.76907
MSTRG.27999.8	x	novel	-1.31148	-0.249856	LOC_Os11g29410.1	XLOC_028228	LOC_Os11g29410	TSS32587	Chr11:17074221-17075234	0.001552	0.011686	0	0.052623	0.036068	0.031914	0.078663	0	0.064058	0.299255	0	0.051369	0.000661	0	0.032696	0.073681	0.001451	0
MSTRG.72316.1	u	novel	-1.3401	-0.0004096	-	XLOC_084141	-	TSS97013	Chr4:18532859-18534469	0.44524	0.657643	0.248729	0.385099	0.144882	0.253064	0.621943	0.256839	0.367121	0.175423	0.539317	0.440962	0.263201	0.44892	0.278131	0	0.474461	0.163948
MSTRG.40152.2	o	novel	-1.4289	-0.237568	LOC_Os12g43960.1	XLOC_045044	LOC_Os12g43960	TSS51868	Chr12:27285632-27286003	0	0	0	0	0	0	0	0	0	0	0.389248	0.136919	0	0	0	0.103573	0	0
MSTRG.108215.1	i	novel	-1.2892	-0.0741376	LOC_Os07g38380.1	XLOC_115830	LOC_Os07g38380	TSS133204	Chr7:23073464-23073920	0	0.034026	0.3418	0.198801	0.074509	0.061228	0	0.190486	0.071576	0.103302	0.094443	0	0.281926	0.40433	0.106194	0	0	0.096951
MSTRG.71445.2	x	novel	-1.27682	-0.130253	LOC_Os04g27090.1	XLOC_076803	LOC_Os04g27090	TSS88631	Chr4:16016483-16019098	0	0	0	0.064374	0.08721	0.127946	0.290815	0.661371	0.129448	0.690794	0.397141	0.321432	0.658794	1.02198	0.715439	0	0	0.018373
MSTRG.61092.1	x	novel	-1.33037	-0.0004096	LOC_Os03g36540.1	XLOC_063323	LOC_Os03g36540	TSS73208	Chr3:20245656-20248044	0.063659	0.050529	0.024356	0.123446	0.156151	0.096472	0.06227	0.068792	0.043543	0.122807	0.117953	0	0.030179	0.053194	0.038471	0.068101	0.103299	0.070771
MSTRG.67985.12	o	novel	-0.942487	-0.114688	LOC_Os04g05430.2	XLOC_081496	LOC_Os04g05430	TSS94101	Chr4:2728112-2780579	0.086886	0.145901	0.121906	0.313449	0.229767	0.079612	0.179791	0.068068	0.37603	0.134903	0.102934	0.011937	0.18442	0.057021	0.021915	0.076279	0.222277	0.211014
MSTRG.27336.1	x	novel	-0.986541	-0.17408	LOC_Os11g26670.1	XLOC_027839	LOC_Os11g26670	TSS32149	Chr11:15269505-15282759	0.055971	0	0.043335	0.6374	0.059386	0.049183	0	0.019694	0	0.241055	0.051094	0	0	0.127014	0.047503	0.118395	0.066006	0.186408
MSTRG.58513.1	u	novel	-1.0411	-0.0622592	-	XLOC_061891	-	TSS71597	Chr3:12285051-12285330	0	0	0	0.077108	0	0	0.502309	0	0	0	0	0	0	0	0	0	0	0
MSTRG.43944.2	x	novel	-1.12161	-0.0118784	LOC_Os02g17304.1	XLOC_047033	LOC_Os02g17304	TSS54282	Chr2:9923325-9924997	0	0	0	0	0	0	0	0	0	0.179286	0.104037	0.086383	0	0	0	0	0.145112	0
MSTRG.113175.1	x	novel	-0.301499	-0.1024	LOC_Os08g10830.1	XLOC_129073	LOC_Os08g10830	TSS148381	Chr8:6375015-6383323	0	0	0	0.04366	0	0	0	0.202029	0	0.019781	0	0.04354	0	0	0	0.232304	0.303297	0.102745
MSTRG.50103.29	u	novel	-1.01292	-0.0397312	-	XLOC_050489	-	TSS58235	Chr2:28415152-28418878	0.327948	0.096238	0.484259	0.352863	0.584201	0.828367	0.723127	0.531568	0.488608	0.390728	0.850609	0.753006	0.680874	0.219913	0.526036	0.215399	0.086523	0.275381
MSTRG.120075.1	u	novel	-0.00518602	-0.0188416	-	XLOC_127869	-	TSS147002	Chr8:28425309-28428053	0	0	0	0	0	0.002655	0	0.137487	0	0.02444	0	0.01854	0.018308	0	0	0.717525	0.555811	0.038924
MSTRG.122787.2	u	novel	-1.1948	-0.0692224	-	XLOC_138965	-	TSS159561	Chr9:8876305-8876817	0	0.106085	0.138293	0.053069	0	0	0.063356	0.14961	0.33309	0	0.140914	0	0	0	0	0	0	0
MSTRG.5569.1	u	novel	-1.25368	-0.0004096	-	XLOC_011565	-	TSS13496	Chr1:16315282-16315537	0	0	0	0	0	0.204765	0	0	0	0	0	0	0	0	0	0.426865	0	0
MSTRG.17111.1	o	novel	-1.2109	-0.02048	LOC_Os10g10040.1	XLOC_021929	LOC_Os10g10040	TSS25400	Chr10:5456532-5485180	0.206541	0.873117	0.536774	0.077322	0	0.072941	0.238667	0.097869	0	0.107661	0	0.007899	0	0	0	0.086889	0	0.029163
MSTRG.4619.3	u	novel	-1.26583	-0.04096	-	XLOC_002420	-	TSS2858	Chr1:12301348-12302578	0.216607	0	0	0	0	0	0	0.339969	0	0	0.085246	0	0	0	0	0	0	0
MSTRG.45559.1	x	novel	-0.338221	-0.212992	LOC_Os02g25970.1	XLOC_047999	LOC_Os02g25970	TSS55359	Chr2:15240431-15244584	0	0	0	0	0	0.031038	0	0.041396	0.076891	0	0	0	0	0	0.060001	0.276036	0.021707	0.045306
MSTRG.15490.1	o	novel	-1.28974	-0.0004096	LOC_Os01g74080.1	XLOC_008404	LOC_Os01g74080	TSS9800	Chr1:42886886-42903628	0.261771	0.460228	0.297799	0.229711	0.227868	0.193199	0.133719	0.202004	0.165096	0.234321	0.147548	0.022389	0	0.082302	0.012125	0.024212	0.022483	0.040781
MSTRG.40412.3	u	novel	-1.25622	-0.077824	-	XLOC_045172	-	TSS52025	Chr2:332439-333455	0	0.258856	0.167306	0	0	0	0.357316	0	0.316007	0	0	0	0.078276	0	0	0	0	0
MSTRG.39572.1	u	novel	-1.32088	-0.077824	-	XLOC_044744	-	TSS51511	Chr12:25685693-25686491	0.110708	0.16757	0.059256	0.456387	0.484975	0.537663	101.025	44.4485	86.4702	19.0583	17.9122	15.3339	17.8761	20.8108	21.9601	0.090671	0.082086	0
MSTRG.36055.1	u	novel	-1.27612	-0.0004096	-	XLOC_037720	-	TSS43515	Chr12:14544056-14544454	0.079772	0.079124	0.043048	0.156932	0.038884	0.337135	0	0.105081	0.079229	0	0	0	0	0	0	0	0.073937	0
MSTRG.103554.2	u	novel	-1.37119	-0.12288	-	XLOC_118755	-	TSS136555	Chr7:7049278-7049971	0	0	0.356673	0	0.281991	0	0.469776	0.369079	0.190668	0	0	0	0	0	0	0	0	0
MSTRG.77343.1	u	novel	-1.19876	-0.0004096	-	XLOC_086753	-	TSS100066	Chr4:30476196-30476919	0.615625	0.804989	0.600987	1.49005	0.70293	1.18442	0.360564	0.429779	0.85884	0.882851	1.09442	1.01834	0.878632	1.44245	1.06796	0.694144	0.753376	0.728548
MSTRG.4897.1	u	novel	-1.41705	-0.0004096	-	XLOC_011176	-	TSS13054	Chr1:13419359-13419888	0	0	0	0	0	0	0	0	0	0	0	0	0	0	0	0	0	0.246171
MSTRG.116059.1	u	novel	-1.11094	-0.0442368	-	XLOC_130795	-	TSS150288	Chr8:17117997-17118934	0.306535	0.483906	0.923925	0.353244	0.251828	0.238931	0.383476	0.394793	0.668212	0	0.089237	0	0.058864	0.11743	0.08689	0.051338	0	0
MSTRG.76944.2	x	novel	-0.249605	-0.0065536	LOC_Os04g49430.1	XLOC_086540	LOC_Os04g49430	TSS99809	Chr4:29493542-29494707	0	0	0	0	0	0	0	0	0	0	0	0	0	0	0	0.349225	0.167626	0.296903
MSTRG.43302.1	u	novel	-1.38132	-0.065536	-	XLOC_046641	-	TSS53837	Chr2:7639232-7640255	0.609875	1.10513	0.930514	0.25038	0.172698	0.315232	0.130476	0.17389	0.19366	0.034428	0	0	0.035326	0	0	0	0	0
MSTRG.54335.1	u	novel	-1.23499	-0.198656	-	XLOC_067170	-	TSS77673	Chr3:2738730-2739309	0.443403	0.4538	0.362616	0.487919	0.100424	0.169388	0.633777	0.629907	0.217963	0.273159	0.13431	0.312912	0.23269	0.195529	0.208072	0.096512	0	0.421726
MSTRG.93815.1	u	novel	-1.33759	-0.012288	-	XLOC_101667	-	TSS117156	Chr6:9507745-9509851	0.509427	0.642806	0.497681	0.103005	0.157343	0.127208	0.523278	0.304814	0.240191	0.056493	0	0.015543	0.037998	0	0.06712	0	0	0
MSTRG.29526.1	u	novel	-1.0708	-0.02048	-	XLOC_033968	-	TSS39264	Chr11:22790984-22792375	0.267266	0.142653	0.243652	0	0.237285	0.095879	0.83851	0.389039	0.579713	0.219383	0.18459	0	0.238685	0.107289	0.136641	0	0	0
MSTRG.96216.1	o	novel	-1.33075	-0.0049152	LOC_Os06g30600.1	XLOC_103130	LOC_Os06g30600	TSS118752	Chr6:17704877-17705260	0	0.329813	0.159509	0	0.041168	0	0.149819	0.097014	0	0	0	0.080983	0	0.098901	0.087425	0	0	0
MSTRG.107468.1	x	novel	-1.40099	-0.0004096	LOC_Os07g35020.1	XLOC_115436	LOC_Os07g35020	TSS132753	Chr7:20977962-20984203	3.5418	3.01202	3.49947	2.65949	4.05131	3.03489	2.76814	2.21243	2.25633	2.5535	2.33499	2.9774	3.04898	1.89896	2.41941	1.08058	1.25089	1.63095
MSTRG.31108.1	u	novel	-0.833479	-0.08192	-	XLOC_034879	-	TSS40303	Chr11:28054144-28055885	0	1.04409	0	1.21607	0	0.843364	0	0	0.878457	0.655013	0	0.829364	0	0.663899	0	0.999479	0.619059	0
MSTRG.103469.1	u	novel	-1.27762	-0.0004096	-	XLOC_118711	-	TSS136507	Chr7:6909126-6910467	0	0.458282	0	0	0	0	0	0	0	0	0	0	0	0	0	0	0	0
MSTRG.121433.1	o	novel	-1.21983	-0.0004096	LOC_Os09g08870.1	XLOC_138204	LOC_Os09g08870	TSS158736	Chr9:4654320-4701525	0.633473	0.44085	0.92964	0.574406	0.858742	0.802213	0.215165	0.370834	0.220297	0.368983	0.42198	0.457464	0.154951	0.779357	0.47631	0.612654	0.369244	0.390573
MSTRG.19634.1	u	novel	-1.27226	-0.06144	-	XLOC_023450	-	TSS27099	Chr10:14056578-14058735	2.30482	3.30992	2.85506	0.8855	0.723919	1.19244	2.42042	1.28222	1.4452	0.241772	0.080483	0	0	0.587179	0.320247	0	0	0
MSTRG.70425.1	u	novel	-0.95172	-0.0118784	-	XLOC_083099	-	TSS95853	Chr4:13171543-13172529	0.159465	0.243404	0.278206	0.044121	0.144915	0.107939	0.37692	0.091343	0.222287	0	0	0	0	0	0	0	0	0
MSTRG.29574.1	u	novel	-1.29996	-0.016384	-	XLOC_033993	-	TSS39291	Chr11:22958973-22959548	0	0.053504	0.112961	0.102716	0	0.048689	0.316142	0	0.281378	0	0	0	0	0	0	0	0	0
MSTRG.105806.1	i	novel	-1.27065	-0.0004096	LOC_Os07g26700.1	XLOC_120084	LOC_Os07g26700	TSS137999	Chr7:15424192-15424576	0.191798	0.120422	0.058894	0	0.473502	0.114766	0.064128	0.074131	0.258867	0.108283	0.303054	0	0	0	0.065023	0.065745	0.50077	0
MSTRG.35077.1	o	novel	-0.338071	-0.098304	LOC_Os12g19549.1	XLOC_042175	LOC_Os12g19549	TSS48660	Chr12:11330026-11580044	0	0	0	0	0	0	0	0	0	0	0	0	0	0	0	0	0.007015	0.241779
MSTRG.82453.2	u	novel	-1.30191	-0.024576	-	XLOC_089509	-	TSS103282	Chr5:8040856-8045637	0.327499	0.654556	0.41674	0.563348	0.347806	0.281895	0.230193	0	0.194837	0.119261	0.228732	0.109495	0.004355	0.450695	0.131501	0.035949	0	2.6e-05
MSTRG.92190.3	u	novel	-1.095	-0.04096	-	XLOC_106786	-	TSS122959	Chr6:4739354-4741362	0	0	0	0	0	0	0.383262	0	0	0	0	0	0	0	0	0	0	0
MSTRG.58885.1	x	novel	-1.21238	-0.0376832	LOC_Os03g22740.1	XLOC_062073	LOC_Os03g22740	TSS71810	Chr3:13137158-13137484	0.416575	0	0	0.060234	0	0	0	0	0	0	0	0	0	0	0	0	0	0
MSTRG.65277.1	u	novel	-1.38206	-0.135168	-	XLOC_073189	-	TSS84537	Chr3:31783336-31783754	0.300191	0.0859	0.104523	0.391199	0.216283	0	0	0	0	0.047098	0	0	0	0	0	0	0	0
MSTRG.84703.1	o	novel	-0.89282	-0.0397312	LOC_Os05g25914.1	XLOC_090732	LOC_Os05g25914	TSS104620	Chr5:15076550-15077239	0.016784	0	0	0.207769	0.341526	0.584257	0	0	0	0.170276	0.227304	0.143411	0	0.049359	0.110483	0.219359	0.32167	0.1045
MSTRG.94792.2	u	novel	-0.345416	-0.012288	-	XLOC_102227	-	TSS117773	Chr6:12509947-12510511	0	0	0	0	0	0	0	0	0	0	0	0.176472	0	0	0	0	0	0
MSTRG.59097.1	u	novel	-1.39574	-0.0004096	-	XLOC_062184	-	TSS71940	Chr3:13624904-13625683	0	0	0.041145	0	0	0	1.69921	0.177743	1.88435	0.037329	0	0	0.204437	0.251032	0.044802	0	0	0
MSTRG.36968.1	u	novel	-1.36368	-0.0335872	-	XLOC_043305	-	TSS49901	Chr12:18072017-18073225	0.033796	0.00829	0.26721	0.016333	0.039178	0	0	0	0.128553	0	0	0	0.073279	0	0	0	0	0
MSTRG.39087.1	u	novel	-0.971515	-0.125747	-	XLOC_039464	-	TSS45523	Chr12:24563658-24564153	0.283684	0.104322	0	0.040713	0.183422	0	0.471623	0	0.149019	0	0	0	0	0	0	0	0	0
MSTRG.103050.1	u	novel	-1.33862	-0.0176128	-	XLOC_112756	-	TSS129762	Chr7:5839742-5840496	0	0	0.045556	0	0	0	0.805088	0.420922	0	0	0	0	0.222388	0.109595	0.171618	0	0	0
MSTRG.104595.1	u	novel	-1.17621	-0.024576	-	XLOC_119289	-	TSS137142	Chr7:10195776-10197955	2.51065	3.70928	2.87974	2.54676	2.5415	2.69847	2.67882	1.58416	2.77707	2.13758	2.07988	1.99637	1.88437	2.27585	1.87949	1.91979	1.92688	2.04655
MSTRG.115907.1	u	novel	-1.44566	-0.0004096	-	XLOC_125707	-	TSS144438	Chr8:16612950-16613672	0	0	0	0	0	0	0	0.312131	0	0	0	0	0	0	0	0	0	0
MSTRG.16021.1	u	novel	-1.41053	-0.0004096	-	XLOC_021287	-	TSS24682	Chr10:1512598-1512864	0	0.511416	0	0	0	0	0	0	0	0	0	0	0	0	0	0	0	0
MSTRG.81129.3	u	novel	-1.34026	-0.0282624	-	XLOC_088753	-	TSS102471	Chr5:4368741-4370552	0	0	0	0	0	0	0	0	0	0.060531	0	0	0	0	0	0.168775	0.172325	0.061194
MSTRG.4696.1	u	novel	-1.23963	-0.0413696	-	XLOC_011048	-	TSS12918	Chr1:12644609-12645354	1.92315	2.49714	2.50266	2.50793	2.44645	2.45687	2.51015	0.885741	2.14758	1.41616	1.97426	1.02866	1.77201	1.94225	2.21749	1.69847	1.00501	1.39379
MSTRG.95697.1	o	novel	-0.997306	-0.0299008	LOC_Os06g28340.1	XLOC_108750	LOC_Os06g28340	TSS125171	Chr6:16107458-16108298	0.151521	0.176407	0.320314	0.19416	0.193482	0.284042	0.212119	0.298748	0.03883	0.312276	0.137933	0.415351	0.100236	0.230031	0.140449	0.212766	0.268268	0.08974
MSTRG.102025.2	o	novel	-1.12784	-0.0344064	LOC_Os07g06900.1	XLOC_117933	LOC_Os07g06900	TSS135645	Chr7:3373596-3374724	0	0	0.038972	0	0.02964	0	0	0	0	0	0	0	0	0	0	0.380012	0	0
MSTRG.43181.1	u	novel	-1.26622	-0.098304	-	XLOC_053679	-	TSS62040	Chr2:7230722-7231259	0	0	0	0	0	0.092663	0	0	0	0.050713	0.198443	0.069765	0	0	0	0.304492	0.277622	0
MSTRG.17148.1	o	novel	-0.85522	-0.073728	LOC_Os10g10280.1	XLOC_021951	LOC_Os10g10280	TSS25432	Chr10:5646965-5650689	0	0	0.981824	2.10655	0	1.10473	1.82756	1.39312	1.39015	0	0	0.337488	0	0	0.921262	0.969286	0	0.19124
MSTRG.81466.3	u	novel	-1.06537	-0.0397312	-	XLOC_088945	-	TSS102678	Chr5:5361922-5362891	0.313965	0.054211	0.092155	0	0	0	0	0	0	0	0	0	0	0	0	0	0	0
MSTRG.97679.1	u	novel	-1.2011	-0.148275	-	XLOC_109929	-	TSS126454	Chr6:22689218-22690032	0	0	0	0	0	0	0.608055	0.181062	0.717972	0	0.053896	0.038808	0	0.159998	0.039693	0	0	0
MSTRG.88386.1	u	novel	-1.19812	-0.0659456	-	XLOC_098747	-	TSS113737	Chr5:25305311-25306533	1.31325	1.55132	1.74968	0.384849	0.766055	0.232974	0.683931	0.721778	0.873623	0.093635	0.287144	0.030178	0	0	0.032579	0.101147	0	0.019857
MSTRG.15364.10	x	novel	-1.31049	-0.0290816	LOC_Os01g73430.1	XLOC_008332	LOC_Os01g73430	TSS9709	Chr1:42552150-42553909	0.056827	0.111506	0	0	0	0	0	0	0	0	0	0	0	0	0	0	0	0
MSTRG.123010.1	u	novel	-1.31959	-0.108134	-	XLOC_134764	-	TSS154696	Chr9:9299185-9300477	0.68262	0.011351	0.781832	0.138979	0.140041	0.180411	0.79534	0.416722	0	0	0	0.090982	0.082965	0	0	0	0	0
MSTRG.10254.1	x	novel	-1.13968	-0.0581632	LOC_Os01g52640.3	XLOC_014200	LOC_Os01g52640	TSS16470	Chr1:30257360-30257758	0	0	0	0	0	0	0.186197	0.02412	0	0	0	0	0.054215	0	0	0	0	0
MSTRG.70011.1	u	novel	-1.29354	-0.12288	-	XLOC_082823	-	TSS95556	Chr4:11504290-11505816	0.126338	0.242412	0.263698	0	0.1353	0	0.039369	0.043758	0	0	0	0.032881	0.257456	0	0.097942	0	0.065997	0
MSTRG.10273.1	u	novel	-1.32492	-0.032768	-	XLOC_005644	-	TSS6565	Chr1:30298491-30299495	0	0	0	0	0.514069	0	0	0	0	0	0	0	0	0	0	0	0	0
MSTRG.29570.1	u	novel	-1.17736	-0.200704	-	XLOC_033991	-	TSS39289	Chr11:22955082-22955637	0	0	0.52464	0	0	0	0.216486	0	0	0	0	0	0	0	0	0	0	0
MSTRG.100167.1	o	novel	-0.0494442	-0.028672	LOC_Os06g48410.1	XLOC_111215	LOC_Os06g48410	TSS127947	Chr6:29280041-29286967	0	0	0	0	0	0	0	0.005189	0	0	0	0	0	0	0	0.350163	0	0
MSTRG.9529.4	i	novel	-0.820072	-0.131072	LOC_Os01g49360.1	XLOC_013802	LOC_Os01g49360	TSS16025	Chr1:28378053-28378329	0	0.260559	0	0	0	0.134654	0.06057	0	0	0	0	0	0	0	0	0	0	0
MSTRG.68866.1	u	novel	-1.29931	-0.028672	-	XLOC_082068	-	TSS94702	Chr4:6368592-6369318	0	0	0	0	0	0	0	0.483691	0	0	0	0	0	0	0	0	0	0
MSTRG.63536.1	u	novel	-1.32487	-0.077824	-	XLOC_064637	-	TSS74693	Chr3:27563041-27565671	0.963845	0.834822	1.03337	0.314025	0.307989	0.341793	0.721738	0.52275	0.697323	0.051758	0.020529	0.069514	0.014657	0.015128	0.065524	0.00224	0.018596	0.034015
MSTRG.15990.1	x	novel	-0.196569	-0.165888	LOC_Os10g03310.1	XLOC_021264	LOC_Os10g03310	TSS24658	Chr10:1399780-1401301	0.771948	0.633775	0.584251	0.216377	0.226932	0.372177	0.240921	0.421306	0.419145	0.353684	0.199735	0.281258	0.427752	0.543201	0.536185	0.621105	0.964054	0.624553
MSTRG.70182.4	u	novel	-0.0239056	-0.0151552	-	XLOC_076049	-	TSS87809	Chr4:12120550-12123265	0.576516	0.399605	0.641016	0.880085	1.59834	1.33014	0.767847	0.828021	0.954656	0.979731	0.984216	1.02863	0.617608	0.594407	0.671422	0.833434	0.799518	0.728397
MSTRG.125451.1	i	novel	-1.00977	-0.012288	LOC_Os09g28354.1	XLOC_136136	LOC_Os09g28354	TSS156296	Chr9:17223865-17227104	0	0.027853	0	0.445075	0.346358	0.334184	0	0.032885	0.019574	1.15585	0.822512	0.859583	0.142228	0.088659	0.126456	1.5957	1.47132	1.15272
MSTRG.64315.3	o	novel	-0.49122	-0.0647168	LOC_Os03g51520.1	XLOC_065035	LOC_Os03g51520	TSS75143	Chr3:29382358-29529118	48029.7	0	0	58108.3	48421.1	0	0	0	0	0	0	64797.8	0	0	0	0	0	0
MSTRG.4494.1	u	novel	-1.14438	-0.124928	-	XLOC_002347	-	TSS2771	Chr1:11799090-11799455	0.366623	0	0.302337	0.424526	0.174815	0.320968	0	0.220425	0.258409	0.394427	0	0	0	0	0	0	0	0
MSTRG.66631.8	u	novel	-1.24002	-0.0032768	-	XLOC_066217	-	TSS76555	Chr3:34808967-34809880	0	0	0.2665	0	0	0	0	0.489737	0	0.378761	0.163747	0.21257	0	0	0	0	0	0
MSTRG.94649.1	u	novel	-0.986618	-0.10281	-	XLOC_108143	-	TSS124502	Chr6:12044978-12045931	0	0.175545	0	0	0	0	0.042888	0.136797	0.087641	0	0	0	0	0.053789	0	0	0	0
MSTRG.97419.4	u	novel	-1.42032	-0.0339968	-	XLOC_103833	-	TSS119526	Chr6:21829095-21829774	0	0	0	0	0.125899	0	0.083017	0	0	0.140973	0.139482	0.079251	0.216357	0	0	0	0	0
MSTRG.88912.1	u	novel	-1.1059	-0.160973	-	XLOC_099010	-	TSS114031	Chr5:26730132-26731839	0.071584	0	0	0	0.104979	0.040215	0	0	0	0.208882	0.08082	0	0	0	0	0	0	0.179011
MSTRG.90303.1	o	novel	-0.637669	-0.028672	LOC_Os05g52019.1	XLOC_093760	LOC_Os05g52019	TSS108124	Chr5:29851894-29920758	0.031934	0	0.063834	0	0	0.09559	0	0.444638	0.050722	0	0.015196	0	0.218911	0.012546	0.066277	0.027627	0.201959	0.000972
MSTRG.36432.1	u	novel	-1.25335	-0.0004096	-	XLOC_037939	-	TSS43745	Chr12:15633508-15635438	0	0	0	0	0	0	0	0	0	0	0	0	0	0	0	0.332377	0	0
MSTRG.8402.10	u	novel	-1.36095	-0.073728	-	XLOC_013192	-	TSS15320	Chr1:25392988-25395080	0	0.133891	0.254727	0.606472	0.383699	0.736069	0.329282	0.348463	0.178128	0.599281	0.527726	0	0	0.394252	0.288579	0.257555	0.297498	0.21069
MSTRG.1224.1	x	novel	-0.982752	-0.0004096	LOC_Os01g06330.1	XLOC_009138	LOC_Os01g06330	TSS10668	Chr1:3007592-3012521	0	0	0	0	0	0	0	0	0	0	0	0	0	0	0	0.304904	0	0.141138
MSTRG.4903.10	x	novel	-1.30399	-0.036864	LOC_Os01g23910.1	XLOC_002588	LOC_Os01g23910	TSS3047	Chr1:13455053-13457794	0	0.753587	0	0.268436	0.249509	0	0	0	0.396249	0	0.98563	0	0	0	0	0	0.219128	0
MSTRG.90326.19	o	novel	-1.13132	-0.036864	LOC_Os06g01050.1	XLOC_099760	LOC_Os06g01050	TSS114925	Chr6:23280-76616	0	0	0	0	0	0	0	0.222525	0	0.344936	0	0	0	0	0	0.186658	0.341382	0
MSTRG.38047.1	u	novel	-1.13057	-0.008192	-	XLOC_038889	-	TSS44848	Chr12:21734612-21735992	0	0	0	0	0	0	0	0	0.64286	0	0	0	0	0	0	0	0	0
MSTRG.69190.1	o	novel	-0.181913	-0.08192	LOC_Os04g13950.1	XLOC_075407	LOC_Os04g13950	TSS87071	Chr4:7791868-7796965	0.208613	0.166799	0.230062	0.205081	0.527879	0.115182	0.171182	0.271751	0.079823	0.151995	0.117695	0.185013	0.127227	0.255745	0.211145	0.259305	0.557218	0.559136
MSTRG.98415.1	x	novel	-1.12901	-0.02048	LOC_Os06g41340.1	XLOC_104386	LOC_Os06g41340	TSS120166	Chr6:24760683-24763095	0.027321	0	0.327839	0.023505	0.029655	0	0.343526	0	0.034084	0	0	0	0	0.00778	0	0	0	0
MSTRG.90290.28	o	novel	-0.134661	-0.022528	LOC_Os05g51930.1	XLOC_099736	LOC_Os05g51930	TSS114880	Chr5:29805353-29809432	0.000107	0	0	0	1.52325	0	0.334034	1.11351	0	0.79255	0	1.01011	0	0	0.073066	0	0.307761	0
MSTRG.80163.11	u	novel	-1.02627	-0.094208	-	XLOC_088256	-	TSS101885	Chr5:1875189-1877055	0.311121	0.00646	0.320457	0.339337	0.167051	0.31413	0.204606	0.40667	0	0.116375	0.061833	0.227942	0.106241	0.186791	0.005049	0.001782	0	0.06126
MSTRG.72347.2	u	novel	-1.15944	-0.0004096	-	XLOC_077307	-	TSS89208	Chr4:18621435-18621823	0	0.434975	0.629064	0.33272	0.196568	0	0.565085	0	0	0	0	0	0	0	0	0	0	0
MSTRG.73479.1	x	novel	-1.33997	-0.0004096	LOC_Os04g34900.1	XLOC_084761	LOC_Os04g34900	TSS97710	Chr4:21201967-21223054	0.503566	0.815215	1.40464	0.255126	0.506798	0.289862	0.329457	0.186183	0.435261	0	0	0	0	0	0.069065	0	0	0
MSTRG.30772.1	o	novel	-1.28	-0.016384	LOC_Os11g44014.1	XLOC_034687	LOC_Os11g44014	TSS40079	Chr11:26590521-26596135	0	0	0	0	0	0	0	0	0	0.108015	0.236332	0.186821	0	0	0.154001	0.109544	0.424511	0.261151
MSTRG.111016.1	u	novel	-1.41029	-0.0004096	-	XLOC_122882	-	TSS141261	Chr7:29667540-29667900	2.11872	1.53141	1.24001	1.2693	2.66056	3.3029	2.19839	1.93419	4.44372	0.804676	0	1.53624	0.851381	1.52846	2.15518	1.57145	0.87846	1.98446
MSTRG.81718.2	u	novel	-1.0576	-0.077824	-	XLOC_095004	-	TSS109561	Chr5:6129759-6130760	0	0	0	0	0	0	0.241643	0	0	0	0	0	0	0	0	0	0	0
MSTRG.30019.1	u	novel	-1.22837	-0.0004096	-	XLOC_034250	-	TSS39589	Chr11:24391700-24392616	0	0	0	0	0	0	0	0	0	0	0.484783	0.062859	0	0	0	0	0	0
MSTRG.65294.1	u	novel	-0.12323	-0.094208	-	XLOC_073198	-	TSS84548	Chr3:31809346-31811672	6.05439	5.73655	6.21758	5.32886	5.88757	6.01392	5.67776	4.51316	4.95557	4.27452	3.94593	3.69293	3.71014	3.31334	3.54647	3.27692	3.07699	2.7636
MSTRG.97720.1	u	novel	-1.19555	-0.0004096	-	XLOC_109958	-	TSS126485	Chr6:22901863-22906821	0	0.017074	0	0.050485	0	0	0.004178	0.125109	0	0.010711	0	0	0	0.023104	0	0.028283	0.822087	0.025662
MSTRG.19592.1	u	novel	-1.31071	-0.032768	-	XLOC_019252	-	TSS22294	Chr10:13985373-13987408	0.169009	0.405573	0.635908	0.181872	0.409363	0.168273	0.237605	0.336833	0.656065	0.013576	0	0	0.012567	0	0.064519	0	0	0
MSTRG.6533.1	u	novel	-1.14166	-0.0004096	-	XLOC_012133	-	TSS14123	Chr1:19688439-19689063	1.44819	0.907177	2.58674	1.25267	1.32203	0.686337	0.741887	0.594846	1.2348	1.79165	0.821681	2.18313	0.53632	0.782284	0.442336	0.936753	0.797534	0.585646
MSTRG.68211.1	u	novel	-0.442788	-0.0151552	-	XLOC_074819	-	TSS86434	Chr4:3771216-3772880	0.220957	0.139124	0.239611	0.029262	0.041517	0	0.261142	0	0.230243	0	0	0	0	0.035228	0.027265	0.027841	0	0
MSTRG.49853.5	o	novel	-1.10955	-0.032768	LOC_Os02g45590.1	XLOC_057412	LOC_Os02g45590	TSS66334	Chr2:27734246-27736374	0	0.150098	0.144324	0	0	0.431276	0.026388	0	0	0	0.389028	0	0.256374	0.088492	0	0	0.322235	0.256269
MSTRG.68773.1	u	novel	-1.32179	-0.0004096	-	XLOC_075149	-	TSS86799	Chr4:6057530-6057787	0	0	0	0.389232	0	0	0	0	0	0	0	0	0	0	0	0	0	0
MSTRG.72014.3	u	novel	-1.14581	-0.065536	-	XLOC_083969	-	TSS96821	Chr4:17388553-17390892	0.371432	0.114254	0.253105	0	0.056652	0.09527	0.421113	0.088602	0.051096	0	0.053326	0	0.022383	0	0	0	0	0
MSTRG.122989.1	u	novel	-0.141897	-0.02048	-	XLOC_134753	-	TSS154684	Chr9:9273151-9273629	0	0.474174	0.193952	0	0	0.066837	0	0.230963	0.086143	0	0	0	0	0	0	0	0	0
MSTRG.36484.1	u	novel	-1.33833	-0.065536	-	XLOC_043007	-	TSS49568	Chr12:15841812-15842272	0	0	0	0	0	0.086987	0	0	0.628964	0	0	0	0	0	0	0	0	0
MSTRG.76886.1	u	novel	-1.00803	-0.0356352	-	XLOC_079729	-	TSS92037	Chr4:29320409-29321490	0	0	0	0	0	0	0	0	0	0	0.283606	0	0	0	0	0.147904	0.464025	0.26433
MSTRG.94930.1	u	novel	-0.150219	-0.0667648	-	XLOC_108294	-	TSS124665	Chr6:13015275-13018190	0.46242	0.439049	0.537217	0.34687	0.357011	0.368432	0.35154	0.266978	0.622463	0.530532	0.568895	0.380033	0.374532	0.339905	0.105352	0.058385	0.582245	0.693417
MSTRG.14047.1	x	novel	-0.964399	-0.024576	LOC_Os01g67510.1	XLOC_007639	LOC_Os01g67510	TSS8904	Chr1:39239112-39239456	0	0	0	0	0	0	0	0	0.368349	0	0	0	0	0	0.179699	0	0	0
MSTRG.12154.1	x	novel	-0.965026	-0.0155648	LOC_Os01g59700.1	XLOC_015202	LOC_Os01g59700	TSS17637	Chr1:34537416-34539823	0	0	0.219901	0	0	0	0	0	0	0	0	0	0	0	0	0	0	0
MSTRG.31459.2	x	novel	-1.35027	-0.053248	LOC_Os12g01530.1	XLOC_035070	LOC_Os12g01530	TSS40533	Chr12:320830-321712	0	0	0	0	0.004001	0	0.778412	0.332344	0.206406	0.109942	0	0.104911	0	0.147969	0.039629	0	0.03214	0
MSTRG.104063.1	u	novel	-1.15322	-0.098304	-	XLOC_119016	-	TSS136848	Chr7:8670485-8670887	0.173006	0.150465	0.224636	0.083937	0.173737	0	0.091701	0	0.42461	0	0	0	0	0	0	0	0	0
MSTRG.74517.1	x	novel	-0.802446	-0.189645	LOC_Os04g39570.2	XLOC_078457	LOC_Os04g39570	TSS90552	Chr4:23583207-23583586	0	0	0.148667	0	0	0	0	0	0	0	0	0	0	0	0	0	0	0
MSTRG.23355.1	u	novel	-0.781797	-0.0004096	-	XLOC_030412	-	TSS35200	Chr11:1054282-1061081	0	0	0	0	0	0.0226	0.248468	0.353118	0	0	0	0	0	0	0	0.002744	0.071098	0
MSTRG.122861.3	u	novel	-1.13019	-0.008192	-	XLOC_134679	-	TSS154602	Chr9:9003580-9004915	0	0.218405	0.139971	0.05254	0	0	0.302204	0.060054	0	0	0	0	0	0	0	0	0	0
MSTRG.97137.1	x	novel	-1.3373	-0.0278528	LOC_Os06g35780.1	XLOC_109621	LOC_Os06g35780	TSS126108	Chr6:20876865-20879720	0.278746	0.452176	0.408593	0.494824	0.184471	0.307766	0.323456	0.430273	0.212616	0.306622	0.310519	0.188349	0.086301	0.301632	0.267169	0.197238	0.121921	0.146039
MSTRG.104408.1	u	novel	-1.21288	-0.15319	-	XLOC_119205	-	TSS137052	Chr7:9551265-9557106	0.087595	0.671877	0.399268	0.127224	0	0.439877	0.167341	0.257925	0.217806	0.448138	0.224978	0.439062	0.534686	0	0.324665	0.453851	0.374579	0.291756
MSTRG.38701.1	i	novel	-1.35887	-0.0004096	LOC_Os12g38400.2	XLOC_039259	LOC_Os12g38400	TSS45277	Chr12:23558954-23559435	0	0.253594	0	0	0	0	0.057452	0	0	0.082099	0	0.025128	0.101424	0	0.120202	0.058971	0.067804	0
MSTRG.27798.1	u	novel	-1.17082	-0.008192	-	XLOC_032978	-	TSS38124	Chr11:16450015-16453464	0.366176	0.897797	0.865287	0.217779	0.200788	0.227987	0.763617	0.39317	0.725008	0.027246	0	0	0	0	0.050252	0	0.035058	0.00917
MSTRG.19639.1	u	novel	-1.23252	-0.1024	-	XLOC_023452	-	TSS27101	Chr10:14071378-14072180	0.850168	3.69812	1.16048	0.406482	0.242873	0.687075	2.0505	0.572177	1.98672	0.084558	0.148244	0	0	0	0	0	0	0
MSTRG.96202.1	o	novel	-1.21807	-0.0290816	LOC_Os06g30540.1	XLOC_109030	LOC_Os06g30540	TSS125479	Chr6:17674896-17676171	0.294559	0.092701	0.254018	0.059812	0	0.022434	0.219237	0.131667	0.351277	0	0	0	0	0	0	0	0	0
MSTRG.101534.2	o	novel	-0.0426339	-0.016384	LOC_Os07g04250.1	XLOC_111937	LOC_Os07g04250	TSS128810	Chr7:1874970-1892172	7.67725	9.97266	4.91592	4.56983	3.86342	3.41842	4.38912	7.80838	6.98546	4.77685	3.94725	2.34558	5.09377	6.97602	5.98732	4.86684	2.97592	6.77517
MSTRG.93586.1	u	novel	-1.06546	-0.0438272	-	XLOC_101542	-	TSS117017	Chr6:8939193-8943695	2.52813	2.37163	2.95689	0.381073	0.848092	0.829132	0.102785	0.160379	0.131863	1.47636	1.82665	1.94317	1.12904	0.492334	0.891179	1.45189	1.99332	1.67787
MSTRG.104248.1	x	novel	-1.03908	-0.036864	LOC_Os07g15680.1	XLOC_113457	LOC_Os07g15680	TSS130533	Chr7:9107310-9109473	0.136227	0.209202	0.080399	0.11394	0	0.141652	0.130806	0.172143	0.111641	0	0.037073	0	0	0	0.014021	0	0.046871	0
MSTRG.98423.1	u	novel	-1.14829	-0.02048	-	XLOC_104391	-	TSS120172	Chr6:24774154-24775903	1.02981	2.2012	1.5912	0.647245	0.326811	0.332134	1.62259	0.998178	1.33353	0.159208	0.291399	0.131413	0	0.160133	0.08356	0	0	0
MSTRG.34088.1	u	novel	-1.26852	-0.0004096	-	XLOC_041608	-	TSS48011	Chr12:8452022-8452534	0	1.247	0.50491	0	0	0	0	0	0.207094	0	0	0	0	0	0.13779	0	0	0
MSTRG.103099.1	i	novel	-1.01193	-0.0172032	LOC_Os07g10890.1	XLOC_118510	LOC_Os07g10890	TSS136289	Chr7:5953139-5954025	0	0	0	0	0	0	0	0	0.30455	0	0	0	0	0	0	0	0	0
MSTRG.71936.2	u	novel	-1.16651	-0.069632	-	XLOC_077077	-	TSS88940	Chr4:17248060-17248529	0	0	0	0.049073	0	0	0.229173	0	0.250555	0	0.176781	0	0	0	0	0	0	0
MSTRG.114133.2	u	novel	-1.09478	-0.0217088	-	XLOC_124612	-	TSS143249	Chr8:10061953-10065032	0	0.277054	0	0	0	0.042379	0.201425	0	0	0	0.070126	0	0	0.116147	0	0	0	0
MSTRG.69371.1	o	novel	-1.2819	-0.0004096	LOC_Os04g16010.1	XLOC_075528	LOC_Os04g16010	TSS87220	Chr4:8685268-8689894	0	0	0	0	0	0	0	0	0	0.26982	0	0	0	0	0	0	0	0.234888
MSTRG.95489.2	o	novel	-1.17145	-0.049152	LOC_Os06g26234.1	XLOC_102700	LOC_Os06g26234	TSS118282	Chr6:15251629-15578048	0	0.002015	0	0.149355	0	0.067668	0	0.167844	0	0.200452	0	0.10002	0.07843	0.396872	0	0	0.043957	0.047767
MSTRG.104958.2	u	novel	-1.18614	-0.0274432	-	XLOC_119557	-	TSS137429	Chr7:11852266-11853625	0	0	0	0	0	0	0.346755	0	0.006668	0	0	0	0	0	0	0	0.035185	0.141765
MSTRG.18367.1	u	novel	-1.0853	-0.0004096	-	XLOC_022725	-	TSS26246	Chr10:9969393-9970418	0.080482	0.16541	0.374359	0	0	0	0.319009	0	0.116141	0	0	0	0	0	0	0	0	0
MSTRG.67699.1	u	novel	-1.50341	-0.0004096	-	XLOC_074496	-	TSS86105	Chr4:1426369-1430772	0.196243	0.107743	0.060692	0.242493	0.138784	0.229925	0.186201	0.278962	0.065328	0	0.20596	0	0	0	0.178156	0	0	0.130916
MSTRG.90326.9	o	novel	-1.23463	-0.0024576	LOC_Os06g01050.1	XLOC_099760	LOC_Os06g01050	TSS114919	Chr6:20726-80827	0	0	0	0	0	0	0	1.57544	0	0	0	0	0	0	0.219142	0.284162	0	0
MSTRG.87086.3	u	novel	-1.1961	-0.028672	-	XLOC_092071	-	TSS106131	Chr5:22202421-22205428	0.157072	0.095911	0.130786	0.041725	0.026451	0.01636	0.000687	0	0.254901	0	0	0.039572	0	0	0	0	0	0.010823
MSTRG.62613.1	x	novel	-1.05968	-0.0004096	LOC_Os03g44520.1	XLOC_071735	LOC_Os03g44520	TSS82874	Chr3:25062233-25062537	0.025219	0	0.234584	0.008885	0.362416	0.112613	0	0	0	0	0	0.079998	0	0	0.016783	0.060405	0.114649	0
MSTRG.46270.1	u	novel	-0.0948675	-0.259686	-	XLOC_048425	-	TSS55852	Chr2:17543092-17543353	0	0	0	0	0	0	0.3733	0	0	0	0	0	0	0	0	0.158706	0	0
MSTRG.67448.1	u	novel	-0.740583	-0.0004096	-	XLOC_081117	-	TSS93689	Chr4:447554-453140	0	0.156542	0	0	0	0.14293	0	0	0.328204	0.091896	0	0	0	0	0	0	0	0.09351
MSTRG.73651.1	u	novel	-1.14138	-0.0643072	-	XLOC_084853	-	TSS97816	Chr4:21607490-21608467	0.708617	0.294514	0.269738	0.062277	0.067737	0.170312	0.490194	0.410514	0.359035	0.082587	0	0.030432	0	0.052652	0.048514	0.0337	0	0
MSTRG.17987.18	u	novel	-1.28053	-0.0098304	-	XLOC_018333	-	TSS21238	Chr10:8661327-8664031	0.13441	0.001906	0.007363	0.005791	0.009152	0.245862	0.012953	0.105279	0.567221	0.025985	0.104041	0.151637	0.236714	0.009613	0.009998	0	0.000345	0.024863
MSTRG.112384.1	x	novel	-1.50482	-0.008192	LOC_Os08g06970.1	XLOC_128617	LOC_Os08g06970	TSS147861	Chr8:3876118-3886192	0	0	0	0	0	0	0	0	0	0.228429	0	0	0	0	0	0	0	0
MSTRG.20832.2	u	novel	-0.977557	-0.0004096	-	XLOC_019965	-	TSS23116	Chr10:17550561-17550984	0	0.378473	0.010841	0	0	0	0	0	0.205046	0	0	0	0	0	0	0	0	0
MSTRG.38268.3	u	novel	-1.10783	-0.02048	-	XLOC_039007	-	TSS44981	Chr12:22190437-22191430	0.111526	0	0.024348	0.115811	0.149319	0.162951	0	0.055214	0	0.129041	0	0	0.188011	0.011599	0	0.027419	0.18325	0
MSTRG.34787.1	o	novel	-0.133097	-0.0004096	LOC_Os12g18310.1	XLOC_036987	LOC_Os12g18310	TSS42722	Chr12:10565306-10570820	0.242495	0	0	0.422438	0	0	0.231327	0.120504	0	0	0.169504	0	0.263876	0.313596	0.087085	0.213364	0.261106	0.13894
MSTRG.79041.1	u	novel	-1.23629	-0.0004096	-	XLOC_087644	-	TSS101135	Chr4:34693800-34694175	0.780386	1.14658	0.100609	0.546685	0.057132	0	0.251733	0.506292	0	0.377486	0.475841	0.606479	0.382739	0.306083	0.266892	0.160263	0.456012	0.33798
MSTRG.59434.1	u	novel	-1.15709	-0.0004096	-	XLOC_069854	-	TSS80773	Chr3:14624033-14624615	0	0	0.087168	0	0	0	0	0	0	0	0.231235	0	0	0	0	0	0	0
MSTRG.48559.2	o	novel	-1.12052	-0.0004096	LOC_Os02g40320.1	XLOC_056728	LOC_Os02g40320	TSS65538	Chr2:24406683-24407024	0	0	0	0	0	0	0	0	0.376573	0	0	0	0	0	0	0	0	0
MSTRG.111984.2	u	novel	-1.25575	-0.28672	-	XLOC_128390	-	TSS147596	Chr8:2672130-2673412	0.638406	1.46875	0.443729	0.071053	0.038835	0.159767	0.696035	0.683359	1.05313	0.063097	0	0	0.113361	0	0.099955	0	0	0
MSTRG.96627.1	x	novel	-0.708643	-0.0065536	LOC_Os06g32720.1	XLOC_109297	LOC_Os06g32720	TSS125765	Chr6:19023536-19024135	0.014005	0.626694	0	0	0	0	0.056002	0.095072	0	0	0.051739	0	0	0	0	0.052735	0	0
MSTRG.27236.1	x	novel	-1.31746	-0.130662	LOC_Os11g25980.2	XLOC_032657	LOC_Os11g25980	TSS37774	Chr11:14844361-14845359	0	0	0	0	0	0	0.19139	0.108851	0.83396	0	0	0.065943	0	0.115576	0	0	0	0
MSTRG.35903.1	x	novel	-0.929863	-0.036864	LOC_Os12g24710.1	XLOC_042657	LOC_Os12g24710	TSS49191	Chr12:14167538-14172245	0	0	0	0	0	0	0	0.300278	0	0	0	0	0	0	0	0	0	0.099377
MSTRG.29377.15	i	novel	-1.21971	-0.0487424	LOC_Os11g37660.1	XLOC_033908	LOC_Os11g37660	TSS39189	Chr11:22227342-22228111	0	0	0	0	0.395167	0	0	0	0	0	0	0	0	0	0	0	0	0
MSTRG.125512.1	u	novel	-1.1598	-0.0004096	-	XLOC_140539	-	TSS161320	Chr9:17373308-17373602	0	0	0.459022	0	0	0	0	0	0	0	0	0	0	0	0	0	0	0
MSTRG.114483.2	u	novel	-0.451195	-0.167936	-	XLOC_124842	-	TSS143513	Chr8:11374327-11375752	0	0.077847	0	0.171551	0.208759	0.227804	0	0	0	0.327392	0.16005	0.284577	0	0	0	0.385113	0.330421	0.110809
MSTRG.29669.1	u	novel	-1.18381	-0.06144	-	XLOC_034041	-	TSS39344	Chr11:23123362-23125516	0	0	0	0	0	0.063455	1.0775	0.461085	0.762117	0.146634	0.104186	0.034336	0.111544	0.174106	0.116343	0.000253	0	0.01253
MSTRG.126590.1	x	novel	-1.52646	-0.0004096	LOC_Os09g33950.1	XLOC_136717	LOC_Os09g33950	TSS156996	Chr9:20039315-20039627	0	0	0	0	0	0	0	0	0	0	0	0	0	0	0.389812	0	0	0.220345
MSTRG.81707.2	u	novel	-0.893532	-0.0262144	-	XLOC_094994	-	TSS109550	Chr5:6098552-6099854	0.152717	0.264323	0.426769	0	0	0	0	0.125395	0	0	0	0	0	0	0	0	0	0
MSTRG.24864.3	u	novel	-1.25312	-0.012288	-	XLOC_031240	-	TSS36177	Chr11:5497266-5499571	0.908954	0.878432	0.705259	1.36106	0.734411	1.02204	1.30588	0.868833	0.635953	0.659733	0.973814	0.743177	0.713508	0.592428	0.68973	0.425462	0.273969	0.456143
MSTRG.61755.1	u	novel	-1.4338	-0.189645	-	XLOC_063706	-	TSS73633	Chr3:22227259-22227540	0	0	0	0	0	0	0	0.155438	0	0	0.252353	0	0	0.094046	0	0	0	0.166352
MSTRG.37156.1	u	novel	-1.35909	-0.049152	-	XLOC_043427	-	TSS50029	Chr12:18684404-18685449	0.33991	0.478023	0.327502	0.128427	0.109472	0.131279	0.320339	0.051378	0.149108	0	0	0	0	0	0	0	0.02823	0
MSTRG.4903.11	x	novel	-1.28572	-0.045056	LOC_Os01g23910.1	XLOC_002588	LOC_Os01g23910	TSS3047	Chr1:13455083-13457794	0	0	0.522053	0.14508	0.372353	0.268986	0.288436	0	0	0.435413	0.114848	0.338905	0.265839	0.097049	0.15883	0.079145	0	0.081683
MSTRG.41777.3	u	novel	-1.19469	-0.02048	-	XLOC_052904	-	TSS61142	Chr2:3509652-3512139	0	0	0	0	0	0	0	0	0	0	0	0	0	0	0.42183	0	0	0
MSTRG.85263.1	u	novel	-0.926634	-0.178586	-	XLOC_097030	-	TSS111777	Chr5:17074663-17075042	0.309769	0.239335	0.047286	0.418114	0.457057	0	0	0.223389	0.425531	0.11603	0.084623	0.102158	0.121633	0	0	0	0	0
MSTRG.29593.1	u	novel	-1.13807	-0.012288	-	XLOC_029164	-	TSS33661	Chr11:22998456-22999153	0	0	0	0	0.168797	0	0	0	0	0	0	0	0	0	0	0	0	0
MSTRG.41989.4	u	novel	-0.408952	-0.1024	-	XLOC_045983	-	TSS53047	Chr2:4018458-4023483	0.311947	0.285154	0.085944	0.412045	0.550578	0.249905	0.336386	0.226181	0.372139	0.203994	0.075176	0.248876	0.259689	0.183707	0.061155	0.052306	0.268019	0
MSTRG.26961.1	u	novel	-1.29589	-0.0004096	-	XLOC_032481	-	TSS37572	Chr11:13712157-13715465	0	0	0	0	0	0	0	0	0	0	0	0	0	0	0.045295	0.326682	0.098091	0.048006
MSTRG.18825.1	u	novel	-1.07133	-0.008192	-	XLOC_018808	-	TSS21798	Chr10:11579380-11580892	64.0569	53.6153	54.8504	31.0854	27.5537	26.5211	37.6502	19.748	37.9227	19.3457	19.5273	17.3439	18.0361	20.3822	18.6003	14.0949	11.901	11.8715
MSTRG.32259.1	u	novel	-1.22023	-0.0004096	-	XLOC_035518	-	TSS41045	Chr12:2255441-2259045	0	0	0	0	0	0	0.412038	0	0	0	0	0	0	0	0	0	0	0
MSTRG.47917.1	u	novel	-0.934731	-0.189645	-	XLOC_049347	-	TSS56893	Chr2:22551445-22551730	0	0	0	0	0	0	0	0	0	0	0	0	0	0	0	0.297512	0.433298	0.892803
MSTRG.6755.1	u	novel	-1.30004	-0.0004096	-	XLOC_012270	-	TSS14280	Chr1:20447607-20449101	0.284458	0.805136	0.659733	0.173043	0.125401	0.061996	0.992842	0.195291	0.47194	0	0	0.022332	0	0	0.024191	0	0.04546	0
MSTRG.29405.1	o	novel	-0.246854	-0.0512	LOC_Os11g37830.1	XLOC_033921	LOC_Os11g37830	TSS39204	Chr11:22395766-22407794	0	0	0	0	0.345915	0	0	0	0	0	0	0	0	0	0	0	0	0
MSTRG.112666.3	x	novel	-0.334934	-0.117146	LOC_Os08g08360.1	XLOC_128771	LOC_Os08g08360	TSS148049	Chr8:4820178-4821977	0	0	0	0	0	0	0	0	0	0	0	0.370946	0	0	0	0	0	0
MSTRG.80163.12	u	novel	-1.13651	-0.208896	-	XLOC_088256	-	TSS101885	Chr5:1875236-1877063	0.045756	0.060537	0.005215	0.049056	0.024409	0.039026	0.013198	0.024586	0.136283	0.015164	0.03297	0.016463	0.021632	0.00387	0.255281	0.092994	0	0
MSTRG.80163.13	u	novel	-0.998399	-0.208896	-	XLOC_088256	-	TSS101886	Chr5:1875588-1877064	0.034495	0.057402	0.144544	0.088927	0.05676	0.063338	0.060898	0.187804	0	0.073363	0.001406	0.073704	0.09852	0.047334	0	0	0	0
MSTRG.99974.1	x	novel	-1.22073	-0.106496	LOC_Os06g47550.2	XLOC_105293	LOC_Os06g47550	TSS121179	Chr6:28788685-28791325	0.712746	0.821695	0.710296	0.701677	0.621682	0.336822	0.508035	0.49032	0.004453	0.089799	0.430324	0.015035	0.372828	0.295474	0.451037	0.752713	0.153635	0.428246
MSTRG.60632.19	o	novel	-0.432097	-0.016384	LOC_Os03g32090.1	XLOC_063042	LOC_Os03g32090	TSS72911	Chr3:18359649-18365588	0	0	0	0.160217	0.067304	0	0	0.062358	0	0	0.052377	0	0	0	0.042689	0.263585	0	0
MSTRG.118646.1	u	novel	-1.10201	-0.110592	-	XLOC_127163	-	TSS146134	Chr8:24810426-24810986	0	0	0	0.084781	0.137621	0.211322	0.21697	0	0	0.051508	0.042438	0	0	0	0	0.111552	0.062374	0
MSTRG.31709.2	o	novel	-1.27937	-0.0004096	LOC_Os12g02670.1	XLOC_035204	LOC_Os12g02670	TSS40691	Chr12:921412-944058	0	0	0.136531	0	0	0.026188	0	0	0	0	0	0	0	0	0	0	0.551727	0
MSTRG.41878.3	u	novel	-1.11601	-0.0077824	-	XLOC_052959	-	TSS61203	Chr2:3739429-3741648	0	0	0	0.084768	0.021936	0	0	0	0	0	0.255762	0	0	0	0	0	0	0.333509
MSTRG.79223.1	u	novel	-1.35751	-0.0253952	-	XLOC_087747	-	TSS101272	Chr4:35100016-35101356	0.024828	0.023895	0	0.254948	0.20008	0.193669	0	0	0	0.035363	0.060257	0	0.086202	0	0	0	0	0
MSTRG.108050.22	u	novel	-0.913918	-0.090112	-	XLOC_121340	-	TSS139446	Chr7:22655713-22659287	0	0	0	3.9472	0	0.065831	0.10564	0	0	0.032693	0	0	0	0.083271	0	0	0	0.034467
MSTRG.105697.1	o	novel	-1.27872	-0.0004096	LOC_Os07g26120.1	XLOC_114387	LOC_Os07g26120	TSS131533	Chr7:14996772-15006391	0.236229	0.216999	0.203997	0.056642	0.053149	0	0.191969	0.097014	0.232078	0	0	0	0.019589	0.048849	0	0.035434	0	0
MSTRG.106007.1	u	novel	-1.42868	-0.0004096	-	XLOC_120197	-	TSS138131	Chr7:16067417-16067677	0	0.405764	0.059424	0	0	0.119039	0.710447	0	0	0	0	0	0	0	0	0	0	0
MSTRG.5140.1	u	novel	-1.03623	-0.278528	-	XLOC_011328	-	TSS13225	Chr1:14377165-14377754	0	0	0	0	0	0	0	0	0	0	0	0	0	0	0	0	0	0.224266
MSTRG.12361.7	o	novel	-1.15374	-0.090112	LOC_Os01g60680.1	XLOC_015310	LOC_Os01g60680	TSS17769	Chr1:35088047-35090207	0	0	0.720998	0.47436	0.087124	0.033166	0.846732	0.560824	0.819198	0	0.374137	0.013787	0.08625	0.448546	0.705352	0.314514	0	0.211615
MSTRG.26635.2	u	novel	-0.660624	-0.0139264	-	XLOC_027395	-	TSS31656	Chr11:12085127-12115810	0.113621	0	0.201076	0	0	0.033517	0	0.080859	0	0	0.159138	0.223242	0	0	0	0.041903	0	0.278043
MSTRG.27196.1	i	novel	-1.12162	-0.188826	LOC_Os11g25780.1	XLOC_032628	LOC_Os11g25780	TSS37745	Chr11:14707303-14707642	0	0	0	0	0	0	0	0	0	0.070307	0	0	0	0	0	0	0	0.224069
MSTRG.71065.1	u	novel	-1.32302	-0.212992	-	XLOC_076603	-	TSS88416	Chr4:14916093-14917773	0.475525	0	0.859319	0.355392	0.453791	0.665003	0	0.652027	0.357129	0	0	0	0	0	0	0	0	0
MSTRG.19602.1	x	novel	-1.14078	-0.02048	LOC_Os10g26780.1	XLOC_019259	LOC_Os10g26780	TSS22303	Chr10:14009689-14010606	0.105646	0.10375	0.299393	0	0.084152	0	0.306858	0.227081	0.111671	0	0	0	0	0	0	0	0.033882	0
MSTRG.24480.6	u	novel	-1.05206	-0.028672	-	XLOC_031020	-	TSS35912	Chr11:4047582-4049328	0	0	0	0.032948	0	0	0.557216	0	0	0	0	0	0	0	0	0	0	0
MSTRG.78580.1	u	novel	-1.38571	-0.0004096	-	XLOC_087408	-	TSS100848	Chr4:33606262-33607352	0	0.270618	0	0	0	0	0	0	0	0	0	0	0	0	0	0	0	0
MSTRG.69701.2	x	novel	-0.913449	-0.04096	LOC_Os04g18540.1	XLOC_075747	LOC_Os04g18540	TSS87484	Chr4:10240456-10245801	0.285757	0.077789	0.099833	0.371825	0.729196	0.141239	0.489355	0.193023	0.38385	0.137399	0.147123	0.235861	0.739481	0.159441	0.113765	0.103667	0.383532	0.413221
MSTRG.5925.2	o	novel	-1.47421	-0.0004096	LOC_Os01g32160.1	XLOC_003260	LOC_Os01g32160	TSS3784	Chr1:17601705-17602024	0	0	0.023004	0	0	0	0	0	0	0	0	0	0	0	0	0.368372	0.137871	0.097064
MSTRG.37261.1	u	novel	-1.43554	-0.0487424	-	XLOC_043488	-	TSS50095	Chr12:19068409-19068750	0	0.097152	0.226415	0	0	0	0	0	0	0	0	0	0	0	0	0.083042	0	0.288234
MSTRG.64315.2	o	novel	-0.738869	-0.0753664	LOC_Os03g51350.1	XLOC_065035	LOC_Os03g51350	TSS75143	Chr3:29382358-29388063	0	0	0	0	0	0	0	0	0	0	0	1346.93	0	0	0	0	0	0
MSTRG.43589.5	u	novel	-0.961829	-0.069632	-	XLOC_053925	-	TSS62312	Chr2:8723698-8724220	0	0.060396	0	0.035376	0	0	0	0	0.104305	0.136966	0.250158	0.265354	0	0	0.132293	0.052502	0	0.076081
MSTRG.19205.3	u	novel	-1.37741	-0.036864	-	XLOC_023224	-	TSS26828	Chr10:12917667-12919280	0	0	0.119026	0	0	0.04257	0.383676	0.809566	2.77582	0	0	0	0	0	0	0	0	0
MSTRG.12400.1	u	novel	-1.39439	-0.0004096	-	XLOC_015328	-	TSS17788	Chr1:35167223-35167489	0	0	0.118143	0.258583	0.132388	0.069452	0.120819	0.126568	0.148231	0	0.003796	0.017394	0.009048	0	0.370818	0.018963	0.102632	0.000495
MSTRG.61414.4	o	novel	-1.0584	-0.106496	LOC_Os03g38210.1	XLOC_063508	LOC_Os03g38210	TSS73418	Chr3:21214138-21215178	0	0	0	0	0	0	0.158691	0.06483	0	0.129224	0	0.053094	0	0.069847	0	0.008022	0.195478	0.443586
MSTRG.55515.2	u	novel	-1.11181	-0.012288	-	XLOC_067815	-	TSS78422	Chr3:5363038-5365250	0.066442	0.170734	0.078322	0.110217	0.160042	0.199287	0.058148	0.044412	0.023263	0.226296	0.116565	0.042195	0.052847	0.026265	0.015738	0.087909	0.0743	0.087727
MSTRG.21564.1	i	novel	-1.35797	-0.0012288	LOC_Os10g36848.1	XLOC_024541	LOC_Os10g36848	TSS28357	Chr10:19729832-19733524	0.019057	0	0	0.290673	0.221505	0.12225	0	0.022358	0.009727	0.680872	0.547386	0.445787	0.016051	0	0.041575	0.424619	0.362289	0.33023
MSTRG.48505.12	i	novel	-1.047	-0.012288	LOC_Os02g39950.1	XLOC_049614	LOC_Os02g39950	TSS57247	Chr2:24161059-24161602	0.376422	0.367713	0.422128	0.497442	0.951027	0.421069	0.249134	0.260466	0.187665	0.324334	0.302154	0.214559	0.135807	0.210314	0.463347	0.133994	0.045232	0.216788
MSTRG.4397.1	u	novel	-1.39739	-0.0004096	-	XLOC_010868	-	TSS12711	Chr1:11540844-11543138	0.530373	0.230843	0.249765	0.258269	0.387117	0.438064	0.193914	0.253827	0.29352	0.445611	0.622384	0.525449	0.225316	0.173464	0.202311	0.431983	0.244453	0.363583
MSTRG.118185.17	o	novel	-1.12588	-0.0073728	LOC_Os08g37590.1	XLOC_126938	LOC_Os08g37590	TSS145854	Chr8:23807891-23811485	0.074131	0.112469	0	0.071488	0.058931	0.058989	0	0.068495	0	0.096722	0.081665	0.05266	0.058902	0.054395	0.054326	0.056955	0	0.054254
MSTRG.25144.1	x	novel	-1.33037	-0.12288	LOC_Os11g12060.1	XLOC_026499	LOC_Os11g12060	TSS30696	Chr11:6709960-6719033	0	0	0	0	0	0	0	0.31992	0	0	0.179359	0.032934	0	0.050208	0	0	0	0
MSTRG.104066.1	x	novel	-0.477732	-0.0131072	LOC_Os07g15120.1	XLOC_119017	LOC_Os07g15120	TSS136849	Chr7:8675765-8677874	0.547115	0.688194	0.849642	0.236017	0.176927	0.189857	0.662941	0.321912	0.617758	0.014132	0.057982	0.006562	0.041302	0.045941	0.033303	0.017052	0	0
MSTRG.100614.38	o	novel	-1.08857	-0.08192	LOC_Os06g50630.1	XLOC_111436	LOC_Os06g50630	TSS128232	Chr6:30648615-30729222	0	0	8.85693	0	0	0	0	0	0	0	0	0	0	0	0	0	0	0
MSTRG.39199.3	u	novel	-0.915657	-0.024576	-	XLOC_044539	-	TSS51292	Chr12:24865529-24866260	0	0.555659	0	0	0	0	0	0	0	0	0	0	0	0	0	0	0	0
MSTRG.23251.1	u	novel	-1.11652	-0.0004096	-	XLOC_025441	-	TSS29443	Chr11:780820-782298	0	0.923117	0.350975	0.524438	0.210502	0.545546	0.362152	0.357143	0.579404	0.280642	0	0.274692	0.146753	0	0.50606	0.423022	0.12023	0
MSTRG.49991.1	u	novel	-1.5166	-0.0004096	-	XLOC_057490	-	TSS66415	Chr2:28077859-28078146	0	0	0	0.268503	0.209011	0	0.238468	0	0	0	0	0	0.511845	0	0	0	0.078781	0
MSTRG.26642.7	u	novel	-0.67296	-0.028672	-	XLOC_027398	-	TSS31667	Chr11:12115092-12116837	0	0	0	0.154461	0.054935	0.234313	0.025948	0.446409	0	0.399936	0.169179	0.118003	0.03039	0	0.244091	0.457356	0.42333	0.085119
MSTRG.38239.2	u	novel	-1.07108	-0.036864	-	XLOC_038990	-	TSS44961	Chr12:22116291-22117271	0.38172	0.14254	0.3767	0.426021	0	0.073922	0.334082	0.272024	0	0.126782	0	0	0	0	0	0	0	0.051088
MSTRG.36381.1	x	novel	-1.14492	-0.0344064	LOC_Os12g26310.1	XLOC_037908	LOC_Os12g26310	TSS43713	Chr12:15350121-15360641	0.453975	0	0.117654	0.446848	0.044541	0.474444	0.118582	0.119263	0	0.280543	0.109871	0	0.292538	0	0.12897	0.055955	0.289353	0.156982
MSTRG.70257.1	x	novel	-1.34054	-0.0004096	LOC_Os04g21960.1	XLOC_076107	LOC_Os04g21960	TSS87874	Chr4:12434624-12434895	0.319289	0	0.109204	0.051572	0.074477	0.095152	0	0	0	0	0	0.106853	0.058479	0.13542	0	0.048447	0	0
MSTRG.68339.1	u	novel	-0.983285	-0.0585728	-	XLOC_081736	-	TSS94347	Chr4:4215271-4216175	0	0	0.028432	0	0	0	0	0	0	0	0	0	0	0	0	0	0.294643	0.062214
MSTRG.98369.1	u	novel	-1.11133	-0.180224	-	XLOC_104359	-	TSS120137	Chr6:24699993-24701694	1.17245	0.753206	1.51065	0.412863	0	0.096399	0	0.251041	0.194171	0	0	0	0	0	0	0	0	0
MSTRG.125680.1	u	novel	-1.17995	-0.0036864	-	XLOC_140638	-	TSS161436	Chr9:17792917-17794392	0	0	0	0.277444	0.532855	0.099332	0	0	0	0.784905	0.371373	0.764334	0	0.33766	0.026037	0.384493	0.413589	0
MSTRG.111885.1	u	novel	-1.13367	-0.02048	-	XLOC_123352	-	TSS141797	Chr8:2459929-2460791	0.650433	0.440376	0.454771	0.219731	0.370652	0.387499	0.727243	0.730483	0.739659	0.058614	0.013073	0	0.137021	0.022779	0.120057	0	0	0
MSTRG.3983.1	u	novel	-1.19232	-0.0458752	-	XLOC_002070	-	TSS2448	Chr1:10213867-10217018	0.393027	0.192651	0.21892	0.411683	0.466754	0.42733	0.380312	0.238626	0.101798	0.402517	0.343098	0.302615	0.21483	0	0.17116	0.24652	0.262586	0.201255
MSTRG.19774.1	u	novel	-1.20433	-0.0004096	-	XLOC_023525	-	TSS27188	Chr10:14415192-14415787	0.221193	0	0	0.054579	0	0.248764	0	0	0.050448	0	0	0	0	0	0	0	0	0
MSTRG.47179.3	u	novel	-1.12311	-0.036864	-	XLOC_048954	-	TSS56448	Chr2:20327663-20328436	0	0	0	0	0.115901	0.11661	0	0.438798	0	0	0	0	0	0	0	0	0	0
MSTRG.124079.8	u	novel	-1.07723	-0.0049152	-	XLOC_139746	-	TSS160430	Chr9:13371335-13372828	0	0	0	0	0.356469	0	0	0	0	0	0	0.206692	0.350005	0	0	0.272608	0.222281	0
MSTRG.26642.5	u	novel	-0.129385	-0.045056	-	XLOC_027398	-	TSS31665	Chr11:12104624-12119299	0.096896	0	0.031397	0.044471	0.603005	0.018625	0.051431	0.040431	0	0.109766	0.014786	1.75558	0	0	0	0.035833	0.033372	1.44546
MSTRG.59681.2	o	novel	-1.11921	-0.139264	LOC_Os03g26791.1	XLOC_069985	LOC_Os03g26791	TSS80915	Chr3:15296448-15297907	1.2769	1.54811	1.50941	1.72166	1.41013	1.44687	1.81858	1.36535	1.59509	1.81733	1.56499	1.38537	1.22995	0.861617	1.19245	1.29526	1.43337	1.15527
MSTRG.33725.1	u	novel	-1.11976	-0.0004096	-	XLOC_036349	-	TSS42028	Chr12:7191797-7192080	0	0	0	0	0	0	0	0	0	0	0	0	0	0	0	0.413986	0	0
MSTRG.70301.2	u	novel	-1.37819	-0.0004096	-	XLOC_076148	-	TSS87925	Chr4:12702616-12703360	0	0.349472	0.156432	0.039064	0.29817	0.059356	0.078801	0	0.039693	0	0.036413	0	0	0	0	0	0	0
MSTRG.65949.2	u	novel	-1.34167	-0.0180224	-	XLOC_065871	-	TSS76144	Chr3:33273315-33274697	0.107666	0.173571	0.199845	0.647703	0.219757	0.117062	0.181461	0.169664	0.105563	0.000172	0.084088	0.142613	0.109925	0.033354	0.04717	0	0.03123	0.021884
MSTRG.15605.1	x	novel	-0.852349	-0.057344	LOC_Os01g74640.2	XLOC_016965	LOC_Os01g74640	TSS19722	Chr1:43226326-43226637	0.085199	0	0.269836	0	0	0.084503	0	0	0.089426	0	0	0.067948	0.090228	0	0.190223	0	0	0
MSTRG.37387.1	u	novel	-1.08901	-0.0004096	-	XLOC_038513	-	TSS44383	Chr12:19380415-19380782	0	0	0	0	0	0	0	0.322017	0	0	0	0	0	0	0	0	0	0
MSTRG.16113.1	o	novel	-1.05708	-0.0446464	LOC_Os10g04290.1	XLOC_017257	LOC_Os10g04290	TSS20047	Chr10:1875798-2026717	0	0.135281	0.104129	0.147895	0.131828	0	0.433131	0.106045	0.191205	0.284308	0.231887	0.221549	0.047891	0.173337	0.20374	0	0.237203	0
MSTRG.17359.3	u	novel	-1.11109	-0.155648	-	XLOC_022084	-	TSS25574	Chr10:6351758-6355565	0	0	0	0	1.92076	0	0	0	0	0	0	0	0	0	0	0	0.009353	0.010998
MSTRG.25325.1	u	novel	-1.10141	-0.0004096	-	XLOC_031518	-	TSS36511	Chr11:7481127-7482083	5.54569	8.97104	9.58209	0.851864	0.828688	0.778889	4.64391	1.15812	4.75584	0.12773	0	0.233381	0.248549	0.18818	0.101209	0	0	0
MSTRG.101132.3	u	novel	-1.29586	-0.483328	-	XLOC_117460	-	TSS135102	Chr7:746774-748324	0	0	0	0	0	0	0.857467	0.278894	0.312233	0.067306	0	0	0.465673	0.139939	0.989675	0	0	0
MSTRG.16606.1	u	novel	-1.31564	-0.004096	-	XLOC_021636	-	TSS25080	Chr10:3679155-3679939	0.291243	0.076848	0.5038	0	0	0.071057	0	0.059086	0.224829	0	0	0	0.023318	0	0	0.020106	0	0
MSTRG.99952.1	o	novel	-1.28086	-0.053248	LOC_Os06g47430.1	XLOC_105278	LOC_Os06g47430	TSS121163	Chr6:28727622-28735497	0.060618	0.106448	0	0.1824	0	0.137856	0	0.174498	0	0.478541	0	0.142968	0	0	0.178489	0	0	0
MSTRG.71445.1	x	novel	-1.16634	-0.016384	LOC_Os04g27090.1	XLOC_076803	LOC_Os04g27090	TSS88631	Chr4:16016480-16021033	0	0	0	0	0	0	8.67839	0.03744	6.80541	0.054052	0	0	0	0.03765	0	0	0	0
MSTRG.70790.1	i	novel	-1.23813	-0.086016	LOC_Os04g24840.1	XLOC_076453	LOC_Os04g24840	TSS88258	Chr4:14303406-14304822	0.168395	0.435929	0.307588	0	0	0.120159	0.276871	0.15253	0.381398	0	0.049376	0	0	0	0	0	0	0
MSTRG.114397.1	u	novel	-1.00071	-0.0004096	-	XLOC_124776	-	TSS143445	Chr8:11012052-11014532	0	0.266551	0	0	0	0	0	0.189943	0	0.026228	0	0	0	0	0	0	0	0.045354
MSTRG.35800.4	u	novel	-1.36324	-0.012288	-	XLOC_037576	-	TSS43359	Chr12:13957144-13960753	0	0.028205	0.618156	0.096734	0	0.078484	0.243323	0	0	0	0	0	0	0	0	0	0	0
MSTRG.35800.6	u	novel	-1.35212	-0.0180224	-	XLOC_037576	-	TSS43361	Chr12:13957596-13960753	0.487061	0.411434	1.29764	0.148728	0	0	0.748499	0.037517	0.360492	0.121034	0	0	0	0	0	0	0	0
MSTRG.101677.1	u	novel	-1.22898	-0.0606208	-	XLOC_117747	-	TSS135427	Chr7:2281574-2283267	0	0	0	0	0	0.071716	0	0	0	0	0.148963	0	0	0.153251	0.19215	0	0.04339	0
MSTRG.28584.6	u	novel	-1.34529	-0.0004096	-	XLOC_028559	-	TSS32963	Chr11:19317665-19319433	0.083222	0.02283	0.002868	0.060887	0.011963	0.083322	0.501854	0.006841	0.253538	0.008714	0.012789	0.010746	0.064056	0.023505	0.008533	0.017921	0.015033	0.55634
MSTRG.77614.2	u	novel	-1.31384	-0.057344	-	XLOC_080110	-	TSS92490	Chr4:31115092-31115550	0.076446	0	0	0	0	0	0	0.414431	0	0	0	0	0	0	0	0	0	0
MSTRG.114749.14	u	novel	-1.45519	-0.0004096	-	XLOC_125001	-	TSS143689	Chr8:12374423-12375263	0	0	0	0	0	0	0	0	0	0	0	0	0	0	2.34368	0	0	0
MSTRG.24864.1	u	novel	-1.32173	-0.045056	-	XLOC_031240	-	TSS36176	Chr11:5497141-5499690	3.99326	3.99617	4.55579	3.74792	3.6662	0.778683	1.99691	4.12139	2.38538	2.59529	0.881486	1.41112	1.47096	1.64815	1.38529	0.923645	2.38232	1.68539
MSTRG.77058.1	u	novel	-1.42702	-0.08192	-	XLOC_079818	-	TSS92146	Chr4:29763823-29764251	0	0.290678	0.283777	0	0	0.23178	0.434461	0.1754	0.077208	0.065509	0.068909	0	0	0	0	0	0	0
MSTRG.25426.6	u	novel	-1.11859	-0.008192	-	XLOC_026661	-	TSS30874	Chr11:7806338-7813870	0	0	0	0	0.207414	0.039017	0.063615	0.052891	0.078923	0	0	0	0.079834	0.206244	0	0.164223	0	0
MSTRG.78027.2	x	novel	-1.43222	-0.10281	LOC_Os04g53970.1	XLOC_080327	LOC_Os04g53970	TSS92781	Chr4:32152783-32154402	23.0273	28.7528	11.0248	20.7083	14.6889	12.259	30.8764	22.6798	6.14227	12.4703	15.6018	20.3084	18.9363	39.884	35.2642	17.9403	21.5797	25.9773
MSTRG.57937.1	x	novel	-1.22584	-0.0172032	LOC_Os03g19340.1	XLOC_061577	LOC_Os03g19340	TSS71239	Chr3:10882917-10884079	0	0.178579	0	0.266922	0	0	0	0	0	0	0.272471	0	0	0	0.225493	0.035738	0.134583	0.122265
MSTRG.8379.5	x	novel	-1.29554	-0.063488	LOC_Os01g44190.1	XLOC_004647	LOC_Os01g44190	TSS5377	Chr1:25330865-25333725	0	0	0	0	0	0	0	0	0	0.403895	0	0	0	0.302897	0.299757	0.002893	0	0.304473
MSTRG.47206.1	u	novel	-1.24257	-0.02048	-	XLOC_055939	-	TSS64602	Chr2:20363199-20363888	0	0.263119	0.199796	0	0	0	0.359378	0	0	0	0	0	0	0	0	0	0	0
MSTRG.112367.1	u	novel	-0.421083	-0.0434176	-	XLOC_123617	-	TSS142095	Chr8:3832426-3835211	2.71194	1.48145	2.51265	2.38763	1.95733	2.16662	2.22555	1.34529	1.4633	2.38251	2.43337	2.42281	1.96946	2.37741	2.65072	2.62563	2.44407	2.46496
MSTRG.48176.1	u	novel	-1.28539	-0.0241664	-	XLOC_049455	-	TSS57019	Chr2:23232164-23232742	0	0	0	0	0.448523	0	0	0	0	0	0	0	0	0	0	0	0.134049	0
MSTRG.27920.13	x	novel	-1.17205	-0.0483328	LOC_Os11g28860.1	XLOC_028177	LOC_Os11g28860	TSS32517	Chr11:16708804-16715297	0	0.385772	1.44857	0.61136	0.698632	0.311746	0.295439	0	0.31418	0	0.209614	0.240749	0	0.17883	0	0.382909	0	0.277976
MSTRG.64941.1	u	novel	-1.27483	-0.0512	-	XLOC_065359	-	TSS75546	Chr3:30993903-30994291	0	0	0	0	0	0	0	0	0	0	0	0	0	0	0	0.270787	0	0.599991
MSTRG.14130.1	x	novel	-1.34057	-0.120832	LOC_Os01g67850.1	XLOC_016206	LOC_Os01g67850	TSS18830	Chr1:39432430-39433112	0.886247	0.861044	1.26427	0.097138	0.375722	0.144876	0.181555	0.180008	0.260521	0.444297	0.37664	0.395195	0.458675	0.327561	0.307388	0.193007	0	0.151664
MSTRG.16966.1	o	novel	-1.24902	-0.008192	LOC_Os10g09350.1	XLOC_017742	LOC_Os10g09350	TSS20585	Chr10:4906197-5102660	0	0.013071	0.081713	0	0	0	0.042253	0.000908	0	0.009522	0	0.004548	0.109863	0	0.044999	0.320309	0.111819	0.295237
MSTRG.16438.5	u	novel	-1.23392	-0.0385024	-	XLOC_017424	-	TSS20244	Chr10:3068850-3071041	0	0.363854	0.079963	0.253228	0.169765	0	0	0	0	0	0	0	0	0.195833	0	0	0	0.20114
MSTRG.27459.1	o	novel	-0.518251	-0.0536576	LOC_Os11g26980.1	XLOC_027909	LOC_Os11g26980	TSS32222	Chr11:15520968-15525868	0.3712	0.489467	0.39271	0.013952	0	0.013556	0.157342	0.100074	0.273019	0	0.016207	0	0	0	0	0	0	0
MSTRG.120427.4	u	novel	-1.4681	-0.0004096	-	XLOC_137638	-	TSS158113	Chr9:1330747-1331282	0	0.345446	0	0	0	0	0	0	0	0	0	0	0	0	0	0	0	0
MSTRG.30930.1	x	novel	-1.27297	-0.032768	LOC_Os11g45040.1	XLOC_029915	LOC_Os11g45040	TSS34584	Chr11:27259325-27260906	0.235298	0.568663	0.248621	0.103083	0.324695	0.438287	0.675118	0.44679	0.719662	0.153439	0.085959	0.211432	2.26665	2.9233	3.34123	0.366242	0.728334	0.504305
MSTRG.111939.1	u	novel	-1.23695	-0.0376832	-	XLOC_123388	-	TSS141833	Chr8:2571745-2573371	0.072869	0.114651	0.004027	0.048005	0.376668	0.109143	0.067443	0.145444	0.16355	0.132378	0.112559	0.199314	0.082636	0	0	0.331462	0.062136	0.112068
MSTRG.105661.2	u	novel	-1.35867	-0.0004096	-	XLOC_119987	-	TSS137889	Chr7:14793548-14794925	0	0	0	0	0	0.001659	0	0	0.513892	0	0	0	0	0.001229	0	0	0	0
MSTRG.128120.1	o	novel	-0.403667	-0.008192	ChrUn.fgenesh.mRNA.49	XLOC_142119	ChrUn.fgenesh.gene.49	TSS163175	ChrUn:286638-308172	0.091469	0	0.022742	0.054816	0	0	0.159386	0.202293	0.099246	0.146873	0.044436	0.184118	0	0.028201	0.049691	0.203091	0.204766	0.420013
MSTRG.16605.1	u	novel	-1.20893	-0.004096	-	XLOC_017521	-	TSS20348	Chr10:3678382-3679851	0.182979	0.235756	0.086692	0.122369	0	0.065361	0.199628	0.024642	0.152739	0	0	0	0	0	0	0	0	0.018265
MSTRG.16809.1	o	novel	-0.241114	-0.012288	LOC_Os10g08180.1	XLOC_017638	LOC_Os10g08180	TSS20473	Chr10:4419846-4429046	0	0.490195	0	0	0	0	0	0	0.128897	0	0	0	0	0	0	0	0	0
MSTRG.119424.2	u	novel	-1.28386	-0.188416	-	XLOC_127532	-	TSS146581	Chr8:26803179-26803829	0	0.100699	0.285773	0	0	0	0	0	0	0	0	0	0	0	0	0	0	0
MSTRG.43573.2	u	novel	-1.27217	-0.0667648	-	XLOC_053916	-	TSS62301	Chr2:8687927-8689682	2.49979	0	0	0	0	0	0	0	0	0	0	0	0	0	0	0	0	0
MSTRG.83403.2	o	novel	-1.35436	-0.0569344	LOC_Os05g18650.1	XLOC_095946	LOC_Os05g18650	TSS110571	Chr5:10802275-10802895	0	0.085295	0.099021	0	0	0	0	0	0	0	0	0	0	0	0.282451	0	0	0
MSTRG.49257.1	u	novel	-1.06937	-0.057344	-	XLOC_050026	-	TSS57713	Chr2:26238715-26239206	0	0	0	0.09108	0	0.161693	0.091512	0	0.398051	0	0	0.055318	0.707329	0.730609	1.07306	0.291044	0.460306	0.560656
MSTRG.71710.1	u	novel	-1.15501	-0.0004096	-	XLOC_083803	-	TSS96641	Chr4:16636762-16637206	0.213311	0.198761	0.134041	0.174779	0.109229	0	0	0.04216	0	0	0	0	0	0	0	0	0	0
MSTRG.80341.14	x	novel	-1.11501	-0.077824	LOC_Os05g04914.1	XLOC_088348	LOC_Os05g04914	TSS101993	Chr5:2363322-2364722	0	0	0	0	0	0	0.249834	0	0	0	0	0	0	0	0	0	0	0
MSTRG.40414.1	u	novel	-1.23386	-0.188416	-	XLOC_045173	-	TSS52026	Chr2:334540-335344	0.260194	0.10549	0.278885	0	0	0	0.353796	0	0.204084	0	0	0	0.05064	0	0	0.090228	0	0
MSTRG.48091.2	u	novel	-1.24236	-0.086016	-	XLOC_056448	-	TSS65212	Chr2:22951600-22952322	0	0	0.121278	0	0	0	0	0	0.320799	0	0	0	0	0	0	0	0	0
MSTRG.115588.1	o	novel	-1.34158	-0.057344	LOC_Os08g25370.1	XLOC_130532	LOC_Os08g25370	TSS149979	Chr8:15427537-15431264	0.136582	0.190049	0.126742	0.179492	0.185417	0.232522	0.361775	0.111577	0.168852	0.433996	0.468626	0.435857	0.098068	0.113078	0.15882	0.225395	0.210874	0.238485
MSTRG.61985.4	x	novel	-0.449254	-0.0290816	LOC_Os03g41320.1	XLOC_063829	LOC_Os03g41320	TSS73771	Chr3:22971548-22973683	0	0	0	0	3.17553	0	0	0	0	0	0	0	0	0	0	0	0	0
MSTRG.38425.4	u	novel	-1.09629	-0.233472	-	XLOC_039096	-	TSS45092	Chr12:22754023-22756946	0	0	0	0	0	0	0.802449	0.537372	0.966993	0.061892	0.079048	0.005384	0.357537	0.331675	0.312446	0	0	0.027083
MSTRG.106040.1	i	novel	-1.24507	-0.0004096	LOC_Os07g27680.1	XLOC_120214	LOC_Os07g27680	TSS138148	Chr7:16150970-16151394	0.067051	0	0	0	0	0	0.122338	0.330452	0	0	0	0	0	0	0	0	0	0
MSTRG.46930.12	u	novel	-1.17317	-0.069632	-	XLOC_048818	-	TSS56298	Chr2:19635391-19636239	0	0.444414	0	0	0	0	0	0	0	0	0	0	0	0	0	0	0	0
MSTRG.121010.1	u	novel	-1.43353	-0.0004096	-	XLOC_137966	-	TSS158473	Chr9:3341996-3342744	0	0	0	0.027426	0	0	0.049975	0	0.396563	0	0.067416	0	0	0	0	0	0.076117	0.093574
MSTRG.27297.1	o	novel	-0.454421	-0.02048	LOC_Os11g26370.1	XLOC_032690	LOC_Os11g26370	TSS37807	Chr11:15086617-15092014	0.149014	0.080784	0.074523	0.117536	0.044664	0.048769	0.302738	0.061435	0.239274	0.142473	0.085684	0.175568	0.194749	0.100922	0	0.251082	0.276297	0.271091
MSTRG.89719.1	o	novel	-1.12608	-0.053248	LOC_Os05g49600.1	XLOC_093492	LOC_Os05g49600	TSS107792	Chr5:28456774-28462472	0	0	0.450813	0.124284	0.472476	0.536512	0.55323	0	0.491848	0	0.116671	0.269232	0	0	0.06589	0.135174	0	0
MSTRG.108187.1	i	novel	-1.25783	-0.0090112	LOC_Os07g38290.1	XLOC_121408	LOC_Os07g38290	TSS139540	Chr7:22998134-22999985	1.63316	1.49508	1.41518	1.4858	1.68295	1.50435	1.26154	1.05574	1.44149	1.25033	1.70989	1.47768	1.13471	1.76142	1.60159	1.52166	1.30043	1.22901
MSTRG.35643.1	x	novel	-0.517315	-0.016384	LOC_Os12g23610.1	XLOC_037472	LOC_Os12g23610	TSS43245	Chr12:13405442-13406654	9.20101	5.70016	4.57753	6.50215	5.73679	6.01666	5.67935	7.57192	4.61062	5.95951	5.72847	4.93949	8.8886	7.45392	6.16345	5.27061	4.58753	5.11779
MSTRG.8784.1	u	novel	-1.16832	-0.0200704	-	XLOC_013416	-	TSS15588	Chr1:26424248-26426394	0.536535	0.039456	0.494436	0.832576	0.551886	0.715927	0.628074	0.83139	0.450848	0.318878	1.23083	0.958306	0.564821	0.146891	0.335913	0.944043	0.75214	0.373869
MSTRG.62543.1	x	novel	-1.27146	-0.172032	LOC_Os03g44070.1	XLOC_071689	LOC_Os03g44070	TSS82824	Chr3:24769185-24780414	0	0	0	0.060867	0.105571	0	0.194116	0	0.11974	0	0	0.295453	0	0	0.106054	0.44004	0.172659	0.549232
MSTRG.26643.1	u	novel	-1.25061	-0.008192	-	XLOC_032281	-	TSS37352	Chr11:12087903-12119268	0	0	0	0	0	0.065492	0.052682	0	0	0	0.147084	0	0	0	0	0.342441	0.125343	0
MSTRG.116670.4	u	novel	-1.1134	-0.0405504	-	XLOC_126138	-	TSS144919	Chr8:19089879-19092879	0.188871	0.464393	0.545531	0.390065	0.262137	0.118044	0.505203	0.240543	0.550704	0.222113	0.364931	0.235923	0.237912	0.060805	0.519193	0.610159	0.304937	0.119793
MSTRG.69744.1	x	novel	-0.51516	-0.0004096	LOC_Os04g18770.1	XLOC_082671	LOC_Os04g18770	TSS95391	Chr4:10440840-10449359	0	0	0.19413	0	0	0	0	0	0	0	0	0	0	0.239664	0	0	0	0.060144
MSTRG.41805.3	u	novel	-0.982746	-0.0004096	-	XLOC_045878	-	TSS52923	Chr2:3575701-3576190	0	0.233869	0.09801	0	0.515291	0.138287	0.395039	0.18194	0.800844	0.502801	0.283837	0.377135	0.206589	0.076573	0.453961	0.422036	0.406664	0
MSTRG.64955.1	u	novel	-0.280815	-0.212992	-	XLOC_065364	-	TSS75551	Chr3:31017935-31018764	0.07536	0.054761	0.104058	0.162839	0	0.347214	0.053748	0.166406	0.112251	0.159651	0.235452	0.168871	0.084982	0.108382	0.03858	0.039573	0.089417	0.098134
MSTRG.74274.8	u	novel	-1.32737	-0.0249856	-	XLOC_085142	-	TSS98156	Chr4:23068928-23075475	0	0	1.13397	0	0	0	0	0	0	0	0	0	0	0	0	0	0	0
MSTRG.93388.1	x	novel	-0.240211	-0.128614	LOC_Os06g14490.2	XLOC_107426	LOC_Os06g14490	TSS123704	Chr6:8143513-8143805	0	0	0	0	0	0.305276	0	0	0	0	0	0	0	0	0	0	0	0
MSTRG.31405.1	u	novel	-1.47793	-0.0004096	-	XLOC_040133	-	TSS46309	Chr12:154899-155546	0.168965	0.370394	0.184961	0.518924	0.591564	0.48237	0.340678	0	0.323375	0.280724	0.349032	0.523791	0.360456	0.202143	0.245895	0.251429	0.282818	0.358795
MSTRG.91848.2	u	novel	-1.12046	-0.167936	-	XLOC_106600	-	TSS122740	Chr6:3778297-3778711	0.334519	0	0	0	0	0	0	0	0	0	0	0	0	0	0	0	0	0
MSTRG.117033.2	u	novel	-1.16697	-0.043008	-	XLOC_126333	-	TSS145158	Chr8:20254902-20260561	0.095468	0.130807	0.110773	0.050807	0.103198	0.090148	0.09167	0.061156	0.058493	0.00187	0.005883	0.067375	0.045859	0.060925	0.06351	0.000249	0.031045	0.047008
MSTRG.63542.1	u	novel	-1.18782	-0.036864	-	XLOC_064641	-	TSS74697	Chr3:27575184-27576197	1.0166	2.96383	1.59349	0.560056	0.568012	0.568004	1.34409	0.730316	1.12924	0	0.055162	0	0	0	0	0	0	0
MSTRG.22926.4	o	novel	-0.316024	-0.162611	LOC_Os11g01074.3	XLOC_025258	LOC_Os11g01074	TSS29223	Chr11:35815-37283	0.499014	0.358497	0	0.326229	0.618989	0.230786	0.253384	0.28945	0.036406	0.746655	0.083435	0.142509	0.34918	0.134797	0.364787	0.427036	0.429231	0.81471
MSTRG.81475.2	u	novel	-0.927377	-0.004096	-	XLOC_094871	-	TSS109408	Chr5:5384247-5384722	0	0.533546	0.062113	0	0	0	0	0	0	0	0	0	0	0	0	0	0	0
MSTRG.96576.1	o	novel	-1.10585	-0.0012288	LOC_Os06g32560.1	XLOC_103329	LOC_Os06g32560	TSS118963	Chr6:18933364-18964772	0.317003	0.83677	1.00779	0.168684	0.076968	0.195875	0.759934	0.495145	1.72811	0.024923	0.024469	0	0.010128	0.025906	0	0.03807	0	0
MSTRG.118078.9	o	novel	-1.11606	-0.0106496	LOC_Os08g37260.2	XLOC_131960	LOC_Os08g37260	TSS151587	Chr8:23551349-23554147	0.3943	0	0.270156	0	0.011913	0.248032	0.156064	0	0	0	0	0	0	0	0	0	0	0
MSTRG.77247.1	i	novel	-1.32287	-0.090112	LOC_Os04g51030.1	XLOC_079918	LOC_Os04g51030	TSS92258	Chr4:30210630-30211706	0	0	0	0.036021	0.10393	0	0	0	0	0.234923	0.103416	0.345056	0.189894	0.185268	0	0.34403	0.475224	0.471963
MSTRG.88221.8	u	novel	-1.25192	-0.241664	-	XLOC_098665	-	TSS113643	Chr5:24958130-24960420	0	0	0	0.215151	0.04521	0.122002	0.41577	0	0	0	0	0.030438	0	0	0	0	0.061698	0.091976
MSTRG.25141.1	u	novel	-1.24411	-0.233472	-	XLOC_031421	-	TSS36396	Chr11:6698211-6698901	0.745473	1.33871	2.16641	1.31159	0.971087	1.01215	1.14785	1.19314	3.08135	0.997193	0.993849	1.00638	0.577021	0.822771	1.03371	0.658328	0.994898	1.09801
MSTRG.62205.4	i	novel	-1.12528	-0.0118784	LOC_Os03g42530.1	XLOC_063949	LOC_Os03g42530	TSS73906	Chr3:23660791-23661419	0.706283	0.680114	0.670198	0.719001	0.781574	0.725326	0.493354	0.686101	0.259953	0.983677	0.715491	0.30777	0.651877	0.669051	0.837936	0.599617	0.331094	0.46873
MSTRG.52847.3	u	novel	-1.19423	-0.0151552	-	XLOC_058980	-	TSS68124	Chr2:35140053-35144370	0.216789	0.201724	0.43698	0.42553	0.524738	0.454648	0.275397	0.095313	0.278849	0.114054	0.09693	0.061444	0.665721	0.115472	0.598685	0.306966	0.13202	0.077541
MSTRG.12056.2	o	novel	-0.728658	-0.166298	LOC_Os01g59265.1	XLOC_006558	LOC_Os01g59265	TSS7632	Chr1:34259236-34260028	2.09039	2.08952	2.81245	1.7298	1.35603	1.57253	3.15637	1.03696	2.87651	2.00239	2.64746	1.63539	2.03461	2.12328	2.21779	1.84525	1.98	1.49207
MSTRG.110690.1	u	novel	-1.48935	-0.0618496	-	XLOC_117138	-	TSS134720	Chr7:28924176-28925471	0	0.103275	0.033908	0.103441	0	0	0.406929	0.055347	0	0	0	0	0	0	0	0	0.0081	0.139037
MSTRG.93838.1	u	novel	-1.24574	-0.004096	-	XLOC_107686	-	TSS123992	Chr6:9545384-9546031	0.46043	0.659696	0.718697	0.201559	0.371109	0.245825	0.448105	0.11505	0.673244	0	0	0	0.033835	0	0.056764	0	0	0.026164
MSTRG.37157.1	u	novel	-1.34346	-0.049152	-	XLOC_038376	-	TSS44228	Chr12:18684631-18685455	0.660472	0.567155	0.521241	0.054555	0.034902	0.138542	0.570024	0.515933	0.122229	0.097911	0.068738	0	0	0.012833	0.077639	0	0	0
MSTRG.119363.6	o	novel	-1.04063	-0.0139264	LOC_Os08g42100.1	XLOC_127503	LOC_Os08g42100	TSS146534	Chr8:26601252-26601835	0.000455	0	0.156381	0.072921	0.039304	0.077389	0.310628	0.000745	0.116004	0.133184	0.531681	0.001325	0.000888	0	0.001049	0.00347	0.002601	0.004098
MSTRG.104424.1	o	novel	-0.5548	-0.012288	LOC_Os07g16490.1	XLOC_119209	LOC_Os07g16490	TSS137057	Chr7:9590520-9892613	0.247769	0.589556	0.900847	0.247192	0.119576	0.11108	0.274189	0.121859	0.501609	0.18999	0.280314	0.19448	0.252832	0.236829	0.230162	0.251147	0.508406	0.415884
MSTRG.14825.1	o	novel	-0.203823	-0.0647168	LOC_Os01g70900.1	XLOC_008037	LOC_Os01g70900	TSS9370	Chr1:41031481-41035989	0	0	0	0.542093	0.282624	0.10752	0	0	0	0.257246	0	0.539483	0	0	0.26482	0.488648	0	0.247751
MSTRG.594.1	o	novel	-1.42426	-0.0135168	LOC_Os01g03580.1	XLOC_000293	LOC_Os01g03580	TSS364	Chr1:1450522-1483870	0.405838	0.153604	0.620302	0.024089	0.20645	0.064707	0.315833	0.259048	0.123447	0.165431	0.066906	0.226013	0.143741	0.057504	0.198076	0.152427	0	0.106169
MSTRG.86959.7	x	novel	-1.15002	-0.192512	LOC_Os05g37350.1	XLOC_091997	LOC_Os05g37350	TSS106040	Chr5:21851212-21853107	0	0.021	0	0	0.215355	0.13146	0	0	0	0.119143	0	0	0	0	0.300687	0	0	0.018748
MSTRG.14933.1	u	novel	-1.36068	-0.335872	-	XLOC_016615	-	TSS19311	Chr1:41303839-41305133	0	0	0.391669	0	0.10556	0.088359	0	0	0	0.080285	0	0.044189	0	0.004019	0	0.062468	0	0
MSTRG.47126.1	u	novel	-0.938852	-0.0765952	-	XLOC_048925	-	TSS56416	Chr2:20200121-20201344	1.52103	2.42371	2.43831	0.828249	1.14571	0.764159	2.36643	0.89016	2.0902	0.057457	0.123199	0.176115	0.134075	0.299078	0.039033	0	0	0
MSTRG.25300.19	o	novel	-1.15537	-0.0671744	LOC_Os11g13500.1	XLOC_031504	LOC_Os11g13500	TSS36495	Chr11:7399502-7400114	0.890873	0.636352	0.569124	0	0.505676	0	0	1.10632	0.004281	8.9e-05	0.552931	0	0.514982	0	0	0.387435	0	0.302591
MSTRG.36754.1	o	novel	-1.18228	-0.004096	LOC_Os12g29280.1	XLOC_038142	LOC_Os12g29280	TSS43967	Chr12:17354273-17358633	0	0	0	0.127607	0	0.244037	0	0	0	0	0	0.147015	0	0	0	0	0.111907	0
MSTRG.46802.1	u	novel	-1.24177	-0.0598016	-	XLOC_048739	-	TSS56211	Chr2:19320437-19321037	0.190806	0.107438	0.15428	0	0	0	0	0.080698	0.176361	0	0	0	0	0	0	0.071144	0.32899	0
MSTRG.28848.6	o	novel	-1.14415	-0.065536	LOC_Os11g34650.1	XLOC_033600	LOC_Os11g34650	TSS38840	Chr11:20278045-20281457	0.000929	0.001139	0.001973	0.230262	0.326429	0.187596	0.008971	0.00413	0.004262	0.007325	0.00238	0.004825	0.025866	0.006243	0.013318	0.015263	0.002578	0.003653
MSTRG.99747.1	u	novel	-1.23435	-0.0561152	-	XLOC_110985	-	TSS127668	Chr6:28323707-28324778	0	0	5.01894	0	0	0	0	0	0	0	0	0	0	0	0	0	0	0
MSTRG.63881.5	u	novel	-0.930873	-0.088064	-	XLOC_072469	-	TSS83704	Chr3:28433593-28438710	0.265098	0	0	0	0.338069	0	0	0.271862	0.413993	0	0	0	0	0	0.046891	0	0	0
MSTRG.45160.7	u	novel	-0.188751	-0.0135168	-	XLOC_047749	-	TSS55087	Chr2:13878373-13880691	0.02776	0.163653	0.083006	0.165205	0.235186	0	0	0	0.12426	0.140252	0	0	0.197377	0	0	0	0	0.050803
MSTRG.93834.2	u	novel	-1.31914	-2.26918	-	XLOC_107684	-	TSS123990	Chr6:9538086-9538987	0.202217	0.377811	0.28649	0.067772	0	0.124052	0.211327	0.37204	0.149364	0	0	0	0.085033	0	0	0	0	0
MSTRG.34041.3	x	novel	-1.20354	-0.098304	LOC_Os12g14480.1	XLOC_036543	LOC_Os12g14480	TSS42247	Chr12:8265002-8266589	0.488043	0	0.047274	0	0	0	0	0	0	0	0	0	0	0	0	0	0	0
MSTRG.91753.4	x	novel	-1.01596	-0.356352	LOC_Os06g07250.1	XLOC_106537	LOC_Os06g07250	TSS122670	Chr6:3471468-3472662	0.092072	0	0	0.001016	0.141343	0	0	0	0.2298	0	0	0	0	0	0	0	0.000603	0.000388
MSTRG.90299.4	o	novel	-1.23284	-0.0479232	LOC_Os05g52060.1	XLOC_099742	LOC_Os05g52060	TSS114896	Chr5:29890644-29907964	0	0	0	0	0.027437	0.029418	0.041647	0.341184	0	0.013033	0.072347	0.20215	0	0	0.264098	1.97613	0.025132	0.6022
MSTRG.17913.1	u	novel	-0.391392	-0.0090112	-	XLOC_022446	-	TSS25954	Chr10:8428609-8430911	0.754885	0.794162	1.0151	0.118335	0.035834	0.089126	0.611802	0.322952	0.294675	0.0279	0.012314	0.012798	0.031443	0.023496	0.096757	0.014267	0.045026	0
MSTRG.63541.1	u	novel	-1.27829	-0.200704	-	XLOC_064640	-	TSS74696	Chr3:27574274-27574834	0.355001	1.02117	0.418711	0.659535	0.379712	0.426758	1.11242	0.4987	0.689058	0	0	0	0	0	0.211383	0	0.065762	0.040585
MSTRG.70426.1	u	novel	-1.27907	-0.098304	-	XLOC_076234	-	TSS88015	Chr4:13171799-13172548	0.078556	0.472113	0.55044	0	0.128685	0.110745	0.137007	0.371065	0.127288	0	0	0	0	0.047305	0	0	0	0
MSTRG.76229.1	i	novel	-1.46604	-0.08192	LOC_Os04g46560.1	XLOC_079377	LOC_Os04g46560	TSS91644	Chr4:27606365-27606816	0	0	0	0.281252	0	0.060505	0	0	0	0.347925	0.062447	0.384544	0.042854	0.587037	0.219912	0.070541	0	0.374417
MSTRG.91525.1	u	novel	-1.1647	-0.0499712	-	XLOC_100373	-	TSS115676	Chr6:2888778-2889739	0	0	0	0	0	0	0	0	0	0	0	0	0.025813	0	0.036651	0.054483	0.531652	0.596191
MSTRG.48794.2	u	novel	-1.42833	-0.004096	-	XLOC_049773	-	TSS57426	Chr2:25012969-25013729	0	0	0	0.256203	0	0	0	0	0	0	0	0	0	0	0	0	0	0
MSTRG.72075.1	u	novel	-1.36912	-0.0045056	-	XLOC_077153	-	TSS89021	Chr4:17580235-17581130	0	0.32596	0	0.236466	0	0.145003	0.315902	0.07537	0.283202	0	0.081133	0	0	0	0	0	0	0
MSTRG.28196.6	i	novel	-1.2617	-0.0004096	LOC_Os11g30790.1	XLOC_028345	LOC_Os11g30790	TSS32729	Chr11:17937919-17939040	0.393508	0	0	0	0	0.000774	0.707454	0.004069	0	0	0	0	0.002982	0	0	0	0	0
MSTRG.70811.1	u	novel	-1.34537	-0.08192	-	XLOC_083313	-	TSS96104	Chr4:14343718-14345078	0	0	0	0.21172	0	0	0	0	0	0	0	0	0	0	0	0	0	0
MSTRG.33673.1	o	novel	-0.67303	-0.02048	LOC_Os12g12664.1	XLOC_041390	LOC_Os12g12664	TSS47756	Chr12:6961414-6989116	0.039065	0.070653	0.018242	0.135526	0.030979	0.166423	0.031537	0.04688	0.080514	0.075225	0.116441	0.133991	0.038018	0.010209	0.037591	0.134538	0.094229	0.017256
MSTRG.28512.1	x	novel	-1.28731	-0.0344064	LOC_Os11g32260.1	XLOC_033399	LOC_Os11g32260	TSS38597	Chr11:19067349-19069265	0	0	0	0	0	0.015544	0	0	0.350347	0	0.020776	0	0	0.029183	0	0.044537	0.02276	0.066656
MSTRG.83154.1	o	novel	-1.46165	-0.119603	LOC_Os05g17350.1	XLOC_095814	LOC_Os05g17350	TSS110426	Chr5:9936073-9956476	0.012911	0.549657	0.66543	0	0.246611	0.168667	0.456421	0.075849	0.343907	0	0	0	0.016946	0	0	0	0	0
MSTRG.30931.5	u	novel	-1.10276	-0.0004096	-	XLOC_029916	-	TSS34590	Chr11:27314949-27315390	0	0	0	0.255235	0.036279	0	0	0.269372	0	0.206902	0	0	0.026569	0.134265	0.184804	0.325058	0.420461	0.426244
MSTRG.43606.1	x	novel	-1.32675	-0.126976	LOC_Os02g15610.1	XLOC_046820	LOC_Os02g15610	TSS54047	Chr2:8766299-8766951	0.367952	0.78539	0.780991	0.268168	0.224273	0.314104	0.360551	0.167662	0.061738	0.232345	0.269009	0.130973	0.142081	0.412017	0.359704	0.448582	0.264648	0.199294
MSTRG.88221.1	u	novel	-1.36115	-0.06144	-	XLOC_098665	-	TSS113643	Chr5:24956258-24960551	0.121446	0.34957	0.279454	0.105578	0.266218	0.291957	0.163214	0.068579	0.270992	0.225093	0.077329	0.048985	0.055787	5e-05	0.041768	0.003884	0.080556	0.049351
MSTRG.126418.1	u	novel	-0.700501	-0.0434176	-	XLOC_141031	-	TSS161913	Chr9:19642539-19643158	0.116241	0.116347	0	0	0	0	0	0.13411	0.048437	0	0	0	0.069975	0.098969	0.114877	0	0.110517	0
MSTRG.6665.2	u	novel	-0.978738	-0.376832	-	XLOC_003695	-	TSS4276	Chr1:20270419-20273296	0.271623	0.760927	0.323591	0.069359	0.076072	0	0.247302	0.229015	0.171429	0	0	0.033667	0	0	0	0	0	0
MSTRG.120616.1	o	novel	-0.401135	-0.0114688	LOC_Os09g03830.1	XLOC_137738	LOC_Os09g03830	TSS158224	Chr9:1937559-1945949	0	0.338535	0	0.351939	0.19172	0.208196	0	0	0.303274	0.209047	0	0.114653	0	0.140487	0	0	0.148298	0
MSTRG.30171.1	u	novel	-1.16217	-0.0008192	-	XLOC_034342	-	TSS39685	Chr11:24769890-24770785	0.651225	0.671234	0.703054	0.272615	0.170474	0.23361	1.58472	0.265248	1.06897	0	0.036819	0	0	0	0	0	0	0
MSTRG.119375.1	o	novel	-1.18997	-0.425984	LOC_Os08g42220.1	XLOC_132688	LOC_Os08g42220	TSS152410	Chr8:26650759-26689267	0.124968	0	0	0	0	0	0	0.342391	0	0	0	0	0	0.135665	0	0.131424	0.125808	0.191197
MSTRG.127501.3	x	novel	-1.15971	-0.014336	LOC_Os09g38150.1	XLOC_137206	LOC_Os09g38150	TSS157568	Chr9:21973528-21974837	0	0	0	0	0	0	0	0	0	0	0.003592	0	0.132784	0	0.00427	0	0.136035	0
MSTRG.17359.8	u	novel	-1.11481	-0.167936	-	XLOC_022084	-	TSS25574	Chr10:6351804-6355563	0	0	0	0	0	0	0.733609	0	0	0	0	0	0	0	0	0	0	0
MSTRG.7049.1	i	novel	-1.42262	-0.036864	LOC_Os01g38359.1	XLOC_003911	LOC_Os01g38359	TSS4525	Chr1:21536449-21537328	0.144342	0.034555	0.064949	0.337395	0.499842	0.55192	0.066877	0.491343	0.163431	0.15316	0.27535	0.218165	0.180892	0.081508	0.126584	0.313487	0.333545	0.30744
MSTRG.69850.1	x	novel	-1.11819	-0.193331	LOC_Os04g19540.1	XLOC_075833	LOC_Os04g19540	TSS87571	Chr4:10885429-10887074	0	0.076658	0.072701	0.174729	0.042972	0.035355	0.077646	0	0.036994	0.085696	0.092109	0.07503	0.044941	0	0	0.232642	0.231739	0.188772
MSTRG.40049.1	u	novel	-1.02318	-0.012288	-	XLOC_039985	-	TSS46141	Chr12:26996886-26997237	0.356092	0.713519	0.181214	0	0	0	0.089044	0	0	0	0	0	0	0	0	0	0	0
MSTRG.38425.3	u	novel	-1.30741	-0.073728	-	XLOC_039096	-	TSS45092	Chr12:22754022-22756577	0.009501	0.024238	0.029014	0.046936	0.026538	0.010254	1.73515	0.609553	1.47849	0.068477	0.081039	0.023768	0.221852	0.254037	0.44645	0	0	0
MSTRG.78384.6	x	novel	-0.346037	-0.0004096	LOC_Os04g55570.1	XLOC_087294	LOC_Os04g55570	TSS100721	Chr4:33079703-33082764	0	0	0	0	0.236486	0.000758	1.15024	0.002523	0	0	0	0	0	0	0	0	0.055136	0
MSTRG.48413.49	u	novel	-1.30459	-0.0110592	-	XLOC_056652	-	TSS65446	Chr2:23919731-23937321	0.224926	0.140628	0.019426	0	0.122159	0.251585	0.193506	0.278347	0	0.180227	0.153987	0	0	0.181137	0	0	0	0.108644
MSTRG.58992.1	x	novel	-0.416307	-0.06144	LOC_Os03g23110.1	XLOC_062130	LOC_Os03g23110	TSS71879	Chr3:13359481-13368757	0.022793	0	0.023784	0.120041	0.003222	0.121417	0.018726	0.608463	0.515765	0	0.087734	0.079387	0	0.170142	0.049038	0.338279	0.214638	0.2705
MSTRG.98803.1	o	novel	-1.33798	-0.0483328	LOC_Os06g42900.1	XLOC_104596	LOC_Os06g42900	TSS120402	Chr6:25772158-25780826	0.067968	0.043756	0.249935	0.063553	0.087377	0	0	0.063146	0.271309	0	0	0.03191	0	0	0	0.027997	0	0.029306
MSTRG.98411.1	u	novel	-0.856981	-0.0544768	-	XLOC_110327	-	TSS126908	Chr6:24749654-24750663	0.83537	1.55224	1.38922	0.439102	0.340546	0.319285	1.27641	0.343029	0.902405	0.081088	0.201488	0.13321	0.036503	0	0.064047	0.243669	0.187443	0.095011
MSTRG.68701.1	u	novel	-1.32044	-0.0004096	-	XLOC_075098	-	TSS86741	Chr4:5713178-5713624	0	0	0	0	0	0	0	0	0	0	0.2326	0	0	0	0	0	0	0
MSTRG.90290.14	o	novel	-0.213582	-0.0188416	LOC_Os05g51930.1	XLOC_099736	LOC_Os05g51930	TSS114879	Chr5:29804237-29807903	0	0	0	0	0	0.002163	0.048992	0	0.032194	0	0	0	0.035685	0	0	0.076067	0	0.580943
MSTRG.87868.1	u	novel	-1.28213	-0.01024	-	XLOC_092485	-	TSS106613	Chr5:24179417-24180294	0	0	0.047454	0	0	0	0.147554	0.089358	0	0.151019	0	0.014483	0.178779	0.178129	0.260794	0.22515	0.228256	0.348076
MSTRG.77356.2	u	novel	-1.22839	-0.0172032	-	XLOC_086758	-	TSS100073	Chr4:30514987-30515720	0	0.47753	0.382854	0	0.206057	0	0.238133	0.281559	0.191799	0	0	0.038643	0.36316	0	0.132492	0.199137	0	0.08244
MSTRG.5275.1	x	novel	-1.21208	-0.004096	LOC_Os01g26190.1	XLOC_002823	LOC_Os01g26190	TSS3318	Chr1:14833943-14850784	0	0	0.193743	0.297176	0	0	0	0	0	0	0	0	0	0	0	0	0	0
MSTRG.90326.2	o	novel	-0.75632	-0.036864	LOC_Os06g01050.1	XLOC_099760	LOC_Os06g01050	TSS114915	Chr6:19245-52153	0.042358	0	0	0	0	0.227629	0.005058	0.050117	0	0	0	0	0	0.024699	0.000376	0	0	0.04563
MSTRG.44813.2	u	novel	-1.1776	-0.135578	-	XLOC_054599	-	TSS63085	Chr2:12659656-12660604	0.110781	0.370968	0.546912	0	0	0	0.099636	0.066255	0.061781	0	0	0	0	0	0	0	0	0
MSTRG.113618.1	u	novel	-0.490899	-0.053248	-	XLOC_129358	-	TSS148679	Chr8:8128472-8131676	1.89288	2.83628	2.47279	0.685175	0.6842	0.905238	1.78405	0.801959	1.46294	0.124089	0.101207	0.106476	0.065661	0.083611	0.070489	0	0	0.017875
MSTRG.4903.14	x	novel	-0.70732	-0.069632	LOC_Os01g23910.1	XLOC_002588	LOC_Os01g23910	TSS3048	Chr1:13455269-13457859	0	0	0	0	0	0	1.86465	0	0	0	0	0	0	0	0	0	0	0
MSTRG.101988.4	u	novel	-1.22159	-0.086016	-	XLOC_117912	-	TSS135619	Chr7:3276109-3277314	5.66246	5.20529	4.02857	0.98724	2.05195	1.48774	1.26557	1.31894	1.68132	0.285244	0.321548	0.256623	1.84951	1.97936	1.16892	0.098715	0.295285	0
MSTRG.30795.2	u	novel	-0.885097	-0.0643072	-	XLOC_034698	-	TSS40091	Chr11:26665776-26666271	0	0	0	0	0	0	0	0	0	0	0	0	0	0	0	0	1.09154	0
MSTRG.90613.1	u	novel	-1.1736	-0.053248	-	XLOC_105953	-	TSS121971	Chr6:795221-795705	0.140289	0.182348	0	0.068922	0.159325	0.15762	0	0	0	0	0.040838	0	0	0.356643	0	0	0.292276	0.085069
MSTRG.41721.1	u	novel	-0.998922	-0.0004096	-	XLOC_045837	-	TSS52873	Chr2:3377451-3377910	0.123063	0	0	0	0	0.021365	0	0	0	0.223775	0	0	0	0	0	0	0	0
MSTRG.51200.1	u	novel	-1.21661	-0.0745472	-	XLOC_058116	-	TSS67141	Chr2:31042203-31042953	0	0.043624	0.146889	0	0	0.032208	0.368617	0	0.038394	0	0	0	0	0.155925	0	0	0	0
MSTRG.42941.1	u	novel	-1.13881	-0.08192	-	XLOC_053543	-	TSS61886	Chr2:6538446-6540314	0	0.060655	0	0.442681	0	0.109991	0	0	0	0.037594	0	0.111565	0	0.041176	0	0.029453	0.157392	0.062254
MSTRG.21620.9	u	novel	-1.19131	-0.118784	-	XLOC_020343	-	TSS23588	Chr10:19918216-19924057	0.045476	0.051333	0.068915	0.016985	0.155285	0.033967	0.059495	0.210839	0.06245	0	0.104435	0.024962	0.006041	0.036675	0.003648	0.525347	0.484523	0
MSTRG.49199.6	i	novel	-1.44563	-0.0004096	LOC_Os02g43280.1	XLOC_049997	LOC_Os02g43280	TSS57681	Chr2:26081341-26082176	0	0	0.892328	0.480881	0.522686	0	0	0.278542	0.075647	0	0	0	0.623195	0.474386	0.444876	0.72605	0.274424	0.180552
MSTRG.23326.1	u	novel	-1.43413	-0.036864	-	XLOC_025475	-	TSS29486	Chr11:955670-956286	0	0	0	0	0	0	0	0	0	0.093193	0	0	0	0	0	0.11129	0.279708	0
MSTRG.127932.1	u	novel	-0.366613	-0.12288	-	XLOC_141831	-	TSS162848	ChrSy:201684-202296	0.215643	0.112607	0.151078	0.16703	0.179787	0.328399	0.028106	0.277748	0.05857	0.306898	0.189472	0.087282	0.436655	0.15041	0.150531	0.127831	0.125498	0.269252
MSTRG.38088.2	u	novel	-1.37953	-0.0004096	-	XLOC_038910	-	TSS44872	Chr12:21829995-21830461	0	0	0	0.286926	0	0	0	0	0	0	0	0	0	0	0	0	0	0
MSTRG.62554.3	u	novel	-1.36373	-0.036864	-	XLOC_064160	-	TSS74143	Chr3:24824396-24824901	0	0	0	0	0	0	0	0	0.310158	0	0	0	0	0	0	0	0	0
MSTRG.103441.2	u	novel	-1.12551	-0.0004096	-	XLOC_118695	-	TSS136491	Chr7:6868045-6868827	0	0	0.24372	0	0	0.091698	0	0.192985	0.325768	0.136314	0	0	0.117096	0	0	0	0	0
MSTRG.30475.1	u	novel	-0.987986	-0.0131072	-	XLOC_034527	-	TSS39889	Chr11:25572892-25573309	0	0	0.042237	0	0	0	0.374525	0.407438	0.279419	0.100264	0	0.09122	0.24859	0.333761	0.092918	0.101533	0	0
MSTRG.22246.1	x	novel	-1.39578	-0.0987136	LOC_Os10g40240.1	XLOC_024900	LOC_Os10g40240	TSS28777	Chr10:21552760-21557920	0.256516	0.007233	0.100063	0.049676	0.12006	0.164382	0.171011	0.021055	0.05035	0.139633	0.123924	0.138175	0.054949	0.177319	0.107929	0.03937	0.114074	0.06991
MSTRG.118017.2	u	novel	-1.17118	-0.241664	-	XLOC_126857	-	TSS145764	Chr8:23376903-23378319	0.01858	1.0211	0.925239	1.08509	1.09413	1.67407	0.606528	0	1.00313	0	0.678833	0.729449	0.095296	0.208709	0	0.31279	0	0.244342
MSTRG.44046.1	u	novel	-1.06134	-0.038912	-	XLOC_047092	-	TSS54346	Chr2:10193244-10193774	0	0	0	0	0	0	0	0	0	0	0	0	0	0	0	0	0.254319	0
MSTRG.105549.2	u	novel	-1.12095	-0.0004096	-	XLOC_114293	-	TSS131428	Chr7:14490704-14491478	0	0.178841	0	0	1.16413	0	0	0.144876	0	0	0	0	0	0	0.169224	0	0	0
MSTRG.19178.1	u	novel	-1.18167	-0.26624	-	XLOC_019017	-	TSS22038	Chr10:12865007-12867450	0.062793	1.45772	1.92494	0	0.292608	0.325153	4.24576	4.47189	5.15804	1.00614	1.01349	0.636754	6.17951	4.81412	5.2443	0.231276	0.483805	0
MSTRG.92193.1	u	novel	-1.08586	-0.028672	-	XLOC_100744	-	TSS116130	Chr6:4742738-4743751	0	0.285343	0	0	0	0	0	0.024576	0.034351	0	0	0.053436	0	0	0	0	0	0
MSTRG.13748.1	u	novel	-1.30312	-0.101171	-	XLOC_007468	-	TSS8698	Chr1:38498447-38498753	0	0	0	0	0	0	0	0	0	0	0	0	0	0	0	0.302192	0.171571	0
MSTRG.66738.1	u	novel	-1.18547	-0.0004096	-	XLOC_073966	-	TSS85450	Chr3:35068539-35068823	0.290879	0	0	0	0	0	0	0	0	0	0	0	0	0	0	0	0	0
MSTRG.25262.1	i	novel	-1.34071	-0.0004096	LOC_Os11g12800.1	XLOC_026573	LOC_Os11g12800	TSS30773	Chr11:7251757-7252054	0	0.261001	0.259562	0.390752	0.069186	0.119152	0.179219	0.076683	0.272593	0.054982	0.187216	0	0.216773	0.14561	0.136941	0.136994	0.132788	0.279814
MSTRG.80421.10	o	novel	-0.951415	-0.059392	LOC_Os05g05346.1	XLOC_088387	LOC_Os05g05346	TSS102039	Chr5:2632369-2635681	0.854795	0.605802	0.3556	0	0	0	0	0	0.011767	0.431367	0	0.178896	0	0.174155	0	0	0	0.010959
MSTRG.127939.1	u	novel	-0.0641593	-0.0004096	-	XLOC_141834	-	TSS162853	ChrSy:226259-226782	0	0	0.050038	0	0	0	0	0	0	0	0.122345	0.031726	0	0.040336	0	0.27947	0.4622	0.137339
MSTRG.74573.2	x	novel	-1.13016	-0.002048	LOC_Os04g39880.3	XLOC_078492	LOC_Os04g39880	TSS90593	Chr4:23747106-23749042	0.545332	0	0	0	0	0	0	0	0	0	0	0	0	0	0	0	0	0
MSTRG.43008.1	u	novel	-1.1458	-0.0782336	-	XLOC_046485	-	TSS53644	Chr2:6740661-6742133	0	0	0.100538	0.07479	0.06851	0	0	0.07254	0	0	0.234175	0	0	0	0	0	0	0
MSTRG.29987.1	u	novel	-1.25306	-0.0004096	-	XLOC_034232	-	TSS39568	Chr11:24322396-24322892	0	0	0	0.358929	0	0.104128	0.144306	0	0.07075	0	0	0	0	0	0	0	0	0
MSTRG.31411.7	x	novel	-1.20374	-0.02048	LOC_Os12g01280.1	XLOC_035047	LOC_Os12g01280	TSS40508	Chr12:161071-163219	0.246265	0	0	0.147214	0.161002	0.116642	0	0	0	0	0	0	0	0	0.175923	0	0.507785	0.08409
MSTRG.54583.1	u	novel	-1.04392	-0.0323584	-	XLOC_067299	-	TSS77817	Chr3:3250733-3251884	0.221959	0.297503	0.419931	0.053019	0.123423	0.112015	0.227456	0.326611	0.483746	0.184152	0.17912	0.146209	0.280452	0.353526	0.207477	0.274937	0	0.13703
MSTRG.119743.1	u	novel	-1.08909	-0.115098	-	XLOC_132882	-	TSS152628	Chr8:27601565-27602030	0.094459	0.532149	0	0	0.033724	0.330395	0.390418	0	0	0.190906	0	0.017612	0.261689	0.394958	0.257279	0.121137	0.235479	0
MSTRG.66723.2	u	novel	-1.08851	-0.0135168	-	XLOC_073957	-	TSS85438	Chr3:35035660-35036178	0	0	0	0	0	0	0	0	0	0.294363	0	0	0	0.05371	0	0	0	0
MSTRG.111028.33	x	novel	-1.23485	-0.0946176	LOC_Os08g01030.1	XLOC_122893	LOC_Os08g01030	TSS141273	Chr8:17369-25883	0	0	0	0	0	0.159746	0	0	0	0	0	0	0	0	0	0	0	0
MSTRG.124760.1	u	novel	-1.07861	-0.0004096	-	XLOC_135775	-	TSS155852	Chr9:15317900-15319563	0	0.048848	0	0	0.04016	0	0.101874	0	0	0	0.260154	0	0	0	0.101608	0	0	0
MSTRG.105763.1	u	novel	-0.420709	-0.01024	-	XLOC_120057	-	TSS137966	Chr7:15266167-15268468	0.364266	0.37605	0.361307	0.064262	0.028706	0	0.445054	0.214845	0.42508	0	0	0	0	0	0.012786	0	0.012843	0
MSTRG.113303.1	o	novel	-1.20931	-0.0004096	LOC_Os08g11890.1	XLOC_124125	LOC_Os08g11890	TSS142693	Chr8:6884728-6971512	0.254367	0.451382	0.633036	0.493027	0.345285	0.509059	0.294409	0.122432	0.149108	0.34043	0.273563	0.427879	0.057422	0.204392	0.032598	0.753773	0.452676	0.382983
MSTRG.94791.1	u	novel	-1.16723	-0.024576	-	XLOC_102226	-	TSS117771	Chr6:12509041-12509295	0.287225	0	0	0	0	0	0	0.606487	0	0	0	0	0	0	0	0	0	0
MSTRG.60632.10	o	novel	-0.216216	-0.016384	LOC_Os03g32090.1	XLOC_063042	LOC_Os03g32090	TSS72908	Chr3:18359126-18365580	0	0.077715	0.045248	0	0	0.16735	0.091431	0	0.054373	0.061949	0.039475	0	0.034147	0.049871	0.039011	0	0	0.027435
MSTRG.92219.1	x	novel	-1.11255	-0.057344	LOC_Os06g09430.1	XLOC_100759	LOC_Os06g09430	TSS116145	Chr6:4787106-4789868	0.15081	0.28164	0.232561	0	0.207154	0.057647	0.151718	0	0.098936	0	0	0.03085	0	0.036039	0	0	0	0
MSTRG.21620.13	u	novel	-1.24133	-0.108954	-	XLOC_020343	-	TSS23589	Chr10:19918255-19925708	0.148132	0.008902	0.071496	0.106463	0.093487	0.135808	0	0.009044	0.158849	0.012229	0	0.102549	0	0.105946	0.12977	0.005561	0.033363	0.159694
MSTRG.71359.3	u	novel	-0.0437113	-0.0602112	-	XLOC_076755	-	TSS88577	Chr4:15488622-15492598	0.090882	0.133185	0.006984	0.225676	0.1875	3e-05	0.10972	0.088417	0.288658	0.069628	0.314888	0.092561	0.066006	0.066133	1e-06	0.128949	0.14849	0.103824
MSTRG.15695.1	x	novel	-1.03728	-0.290816	LOC_Os10g01470.1	XLOC_017018	LOC_Os10g01470	TSS19786	Chr10:284854-285402	0	0	0	0	0	0	0	0	0	0	0	0.278612	0	0	0	0	0	0
MSTRG.90325.7	o	novel	-1.20893	-0.147456	LOC_Os06g01040.1	XLOC_105786	LOC_Os06g01040	TSS121766	Chr6:20800-76601	0	0	0	0	0	0	0	0	0	0	0	0	0	0	0	0	0	0.610869
MSTRG.46294.1	o	novel	-1.10446	-0.0004096	LOC_Os02g29670.1	XLOC_048438	LOC_Os02g29670	TSS55868	Chr2:17648532-17673945	0.048229	0.019325	0	0.126836	0.060144	0.085466	0.09399	0.40527	0.124141	0	0.152634	0	0.088654	0.149218	0.048413	0.578463	0	0.393939
MSTRG.80351.5	u	novel	-1.01739	-0.12288	-	XLOC_088356	-	TSS102004	Chr5:2393601-2399303	0	0.681596	0	0	0	0	0	0.371456	0	0	0.009447	0	0	0	0	0	0	0
MSTRG.36401.2	o	novel	-1.12688	-0.0258048	LOC_Os12g26410.1	XLOC_042941	LOC_Os12g26410	TSS49500	Chr12:15433089-15434246	0	0.272205	0	0	0	0	0	0	0	0	0	0	0	0	0	0	0	0
MSTRG.120565.2	o	novel	-0.426372	-0.047104	LOC_Os09g03580.1	XLOC_133344	LOC_Os09g03580	TSS153152	Chr9:1765826-1767373	0.846516	0.81209	0.559025	0.081867	0.022249	0.055725	0.501534	0.553343	0.857837	0	0.02068	0	0	0	0	0	0	0
MSTRG.106115.13	u	novel	-0.533458	-0.04096	-	XLOC_114649	-	TSS131822	Chr7:16427935-16431130	0.285544	0.187674	0	0	0.161397	0	0.300329	0	0	0.246962	0.440765	0.308786	0	0	0.19951	0	0.313863	0.311619
MSTRG.57983.1	x	novel	-1.30365	-0.0004096	LOC_Os03g19500.1	XLOC_069097	LOC_Os03g19500	TSS79914	Chr3:10965781-10966603	0.511881	0.250753	0.52828	0.103785	0	0.134295	0.227151	0.211491	0.230734	0	0.152426	0.166575	0	0.254813	0.07975	0.101427	0.041638	0.130812
MSTRG.86755.2	u	novel	-1.3579	-0.036864	-	XLOC_097874	-	TSS112744	Chr5:21309743-21310438	0.11124	0.07415	0.201932	0	0	0	0	0	0	0	0	0	0	0	0	0.012866	0	0.061518
MSTRG.123941.3	o	novel	-1.29477	-0.0004096	LOC_Os09g21430.1	XLOC_139667	LOC_Os09g21430	TSS160340	Chr9:12954765-12955745	0	0	0	0.145279	0.207533	0.235206	0	0	0	0.081203	0	0	0	0	0	0	0	0
MSTRG.39785.1	o	novel	-1.2818	-0.065536	LOC_Os12g42284.1	XLOC_044854	LOC_Os12g42284	TSS51652	Chr12:26290907-26297055	0.234026	0.171523	0.514024	0.22476	0.321804	0.366134	0.170433	0.080554	0.187944	0.153509	0.084304	0.104537	0.087311	0.111434	0.023825	0.072339	0.11044	0.044466
MSTRG.111939.2	u	novel	-1.32506	-0.0561152	-	XLOC_123388	-	TSS141834	Chr8:2571941-2573630	0.283738	0.213327	0.395764	0.428035	0.566906	0.568509	0.293971	0.091472	0.237815	0.256563	0.197333	0.428432	0.39845	0.181442	0.607826	0	0.269334	0.179201
MSTRG.90326.5	o	novel	-1.14423	-0.08192	LOC_Os06g01050.1	XLOC_099760	LOC_Os06g01050	TSS114916	Chr6:19367-97067	0	0	0	0	0	0	0	0.080531	0	0.115089	0	0	0.072703	0	0	0.086333	0.479937	0.090095
MSTRG.92962.1	u	novel	-1.27122	-0.0004096	-	XLOC_101189	-	TSS116620	Chr6:6734589-6735150	0.47722	0.217544	0.318922	0.366427	0.407178	0.509993	0.628203	0.413626	0.230129	0.472328	0.255055	0.306258	0.384719	0.224413	0.281691	0.236042	0	0.389101
MSTRG.6557.1	x	novel	-1.1122	-0.02048	LOC_Os01g35880.1	XLOC_012158	LOC_Os01g35880	TSS14148	Chr1:19864404-19867159	0	0	0	0	0	0	0	0	0	0	0.23708	0	0	0	0	0	0	0
MSTRG.98341.2	x	novel	-1.35018	-0.0339968	LOC_Os06g41200.1	XLOC_110292	LOC_Os06g41200	TSS126870	Chr6:24639558-24659373	0.178816	0.465588	0.462388	0.115875	0.090674	0.006957	0.567617	0.404899	0.30775	0.032681	0.05067	0	0.050514	0.030636	0.027608	0	0	0
MSTRG.71026.2	u	novel	-1.43122	-0.032768	-	XLOC_083436	-	TSS96242	Chr4:14860721-14861379	0.169401	0.363451	0	0	0.062183	0	0	0	0	0	0	0	0	0	0	0	0	0
MSTRG.104410.1	x	novel	-0.691623	-0.077824	LOC_Os07g16360.1	XLOC_119206	LOC_Os07g16360	TSS137053	Chr7:9552102-9557953	0.17519	0.354044	0.144041	0.197378	0	0.082416	0.054283	0.562374	0.157255	0	0.152059	0.164769	0.103319	0.041767	0.171749	0.130022	0.15216	0.044982
MSTRG.66980.1	x	novel	-1.23121	-0.0544768	LOC_Os03g63030.1	XLOC_066396	LOC_Os03g63030	TSS76769	Chr3:35639487-35646112	0.117756	0.176381	0	0	0.20688	0.031309	0.220784	0.106737	0.37939	0	0.064072	0.046068	0.112808	0.052535	0.037938	0	0.022353	0.054062
MSTRG.104154.2	x	novel	-1.14708	-0.155648	LOC_Os07g15410.1	XLOC_113399	LOC_Os07g15410	TSS130471	Chr7:8907472-8911917	0	0	0.032563	0	0	0.030324	0.40367	0	0	0	0	0	0	0.013296	0	0	0	0
MSTRG.127408.1	u	novel	-0.948342	-0.057344	-	XLOC_137155	-	TSS157510	Chr9:21768966-21772121	0.364092	0.386282	0.522262	0.146886	0.039612	0.297301	0.069116	0.224834	0.713129	0.170676	0.523771	0.051166	0	0	0.078336	0.075429	0.100878	0.042423
MSTRG.87790.1	u	novel	-1.22687	-0.106496	-	XLOC_092444	-	TSS106569	Chr5:24039426-24040474	0.27773	0.160804	0.303019	0.059224	0.052819	0.205712	0.176677	0	0.083665	0.095351	0.05015	0.213027	0.064242	0	0.124066	0.058103	0	0.064447
MSTRG.36303.1	u	novel	-1.23463	-0.028672	-	XLOC_042884	-	TSS49437	Chr12:15176656-15179285	0.212755	0.322925	0.017104	0.08491	0.09449	0.037466	0.466537	0.149228	0.158364	0.056759	0.068147	0.02382	0	0	0.051605	0.013345	0.012061	0
MSTRG.34187.1	o	novel	-1.48445	-0.0004096	LOC_Os12g15830.1	XLOC_041686	LOC_Os12g15830	TSS48099	Chr12:9023305-9032650	0	0	0	0.02772	0	0	0	0.609847	0	0	0	0	0	0	0	0	0	0
MSTRG.97207.18	o	novel	-0.165528	-0.106496	LOC_Os06g36150.1	XLOC_103715	LOC_Os06g36150	TSS119388	Chr6:21152710-21160671	0	0.562362	0	0	0	0	0	0	0	0	0.004581	0	0	0	0	0	0	0
MSTRG.36122.1	u	novel	-1.39848	-0.0004096	-	XLOC_037760	-	TSS43556	Chr12:14689869-14691867	0.234947	0.440405	0.603487	0.125086	0	0.190096	0.692952	0.298829	0.6833	0	0	0	0	0	0	0	0	0
MSTRG.69726.1	o	novel	-0.335351	-0.0294912	LOC_Os04g18710.1	XLOC_082657	LOC_Os04g18710	TSS95375	Chr4:10368566-10381559	0.338011	0.140813	0.263404	0.115893	0.092604	0.029742	0.411526	0.553638	0.332721	0.344249	0.162269	0.191217	0.089385	0.543981	0.140636	0.262269	0.132487	0.07014
MSTRG.77262.1	x	novel	-1.07817	-0.0135168	LOC_Os04g51080.1	XLOC_086711	LOC_Os04g51080	TSS100012	Chr4:30240555-30241840	0	0	0	0	0	0	0	0.095007	0	0	0	0	0.089162	0	0	0	0.291539	0
MSTRG.2230.1	x	novel	-1.24129	-0.012288	LOC_Os01g10600.1	XLOC_001152	LOC_Os01g10600	TSS1373	Chr1:5666840-5667289	0	0	0	0	0	0	0.389543	0	0	0	0	0	0	0	0	0	0	0.031231
MSTRG.18356.1	u	novel	-1.33725	-0.176128	-	XLOC_022719	-	TSS26240	Chr10:9951703-9953090	0.054028	0.062556	0.210535	0	0	0	0.099792	0	0.273269	0	0.047676	0.042763	0	0.062161	0	0	0	0.046124
MSTRG.84919.1	u	novel	-0.613694	-0.0069632	-	XLOC_090870	-	TSS104762	Chr5:15904607-15905366	0.697651	1.41461	1.42711	0	0	0	0.446943	0.144465	0.209069	0	0.018823	0	0	0	0	0.021809	0.01406	0
MSTRG.60910.11	o	novel	-1.17871	-0.110592	LOC_Os03g34280.1	XLOC_063232	LOC_Os03g34280	TSS73115	Chr3:19514276-19516429	0	0.162595	0.304351	0.018066	0.075144	0.230027	0	0	0.035749	0.63082	0	0.145209	0	0.171382	0	0	0	0
MSTRG.6362.1	x	novel	-1.29636	-0.106496	LOC_Os01g34620.1	XLOC_012037	LOC_Os01g34620	TSS14006	Chr1:19093225-19095131	0.014044	0.083363	0.042519	0.018239	0.03627	0.00865	0.398976	0.162046	0.684162	0.341995	0.242433	0.218611	0.156132	0.174043	0.088686	0	0	0
MSTRG.89832.2	u	novel	-1.35902	-0.0352256	-	XLOC_099472	-	TSS114560	Chr5:28684142-28684417	0.228549	0.136236	0	0	0	0	0.770566	0	0.853523	0.299408	0	0	1.40872	2.03624	1.79129	0	0.265141	0
MSTRG.110148.10	o	novel	-1.3338	-0.057344	LOC_Os07g46430.2	XLOC_122429	LOC_Os07g46430	TSS140728	Chr7:27702611-27704395	0.101179	0.17353	0.04468	0.225032	0.010594	0.091118	0.059533	0.009895	0.313575	0.053533	0.039164	0.037747	0.042298	0.032611	0.031784	0.081321	0.15274	0.065303
MSTRG.27670.2	u	novel	-1.44741	-0.138035	-	XLOC_028039	-	TSS32366	Chr11:16104246-16111712	0.405616	0.924855	0.12632	0.029642	0	0.223534	0.96672	0.034509	0.042316	0	0	0	0	0	0	0	0.03372	0
MSTRG.67985.32	x	novel	-0.860241	-0.139264	LOC_Os04g05490.1	XLOC_081496	LOC_Os04g05490	TSS94101	Chr4:2773542-2780573	0.150145	0.0715	0.250949	0.750854	2.08006	0.279375	0.599484	0.143454	0.108955	0.420436	0.198135	0.431214	0.322536	1.26283	0.585821	0.209226	0.771481	0.437695
MSTRG.29946.2	u	novel	-1.45119	-0.0004096	-	XLOC_034210	-	TSS39543	Chr11:24258049-24258890	0.691759	0.35649	0	0.19101	0	0	0	0.116183	0.805263	0	0	0	0	0.084608	0	0	0	0
MSTRG.93881.1	u	novel	-1.30098	-0.0069632	-	XLOC_101706	-	TSS117203	Chr6:9633281-9637455	0.686288	0.407592	3.01169	0.361341	0.537808	0.754984	0.515243	0.344251	0.231032	0.227745	0.348757	0.28107	0.241755	0.329939	1.17786	0.295136	0.365167	0.573315
MSTRG.14302.1	x	novel	-1.11453	-0.0004096	LOC_Os01g68589.1	XLOC_016300	LOC_Os01g68589	TSS18943	Chr1:39840107-39841232	0.179388	0.216008	0.096652	0.414287	0.170074	0.171295	0.133499	0.064054	0.085436	0	0.137208	0.097209	0	0.0485	0.057734	0.171802	0.026497	0.048468
MSTRG.17915.1	u	novel	-1.27565	-0.0004096	-	XLOC_018300	-	TSS21199	Chr10:8429885-8430154	0.014059	0.255684	0.258186	0	0	0	0	0.016302	0	0	0	0	0	0	0	0	0	0
MSTRG.114761.8	o	novel	-1.2186	-0.0057344	LOC_Os08g20636.1	XLOC_130031	LOC_Os08g20636	TSS149447	Chr8:12395041-12397310	0	0	0	0.094688	0	0	0	0	0	0	0	0	0.48204	0	0	0	0	0
MSTRG.115233.1	o	novel	-1.30845	-0.06144	LOC_Os08g23510.1	XLOC_130330	LOC_Os08g23510	TSS149762	Chr8:14230554-14241025	0	0	0	0.004482	0	0	0	0	0	0.002731	0	0.08544	0	0.231451	0.176041	0.713059	0.386835	0.5137
MSTRG.128162.22	o	novel	-0.357314	-0.0663552	ChrUn.fgenesh.mRNA.76	XLOC_142144	ChrUn.fgenesh.gene.76	TSS163205	ChrUn:491113-493031	0	0	0	0	0.672242	0	0	0	0	0	0	0	0	0	0	0	0	0
MSTRG.122934.1	u	novel	-1.47349	-0.0004096	-	XLOC_139041	-	TSS159644	Chr9:9158591-9162968	0	0	0	0	0	0	0	0	0.538987	0	0	0	0	0	0	0	0	0
MSTRG.34110.1	x	novel	-1.36228	-0.004096	LOC_Os12g14984.1	XLOC_036595	LOC_Os12g14984	TSS42303	Chr12:8562668-8569353	0	0	0	0	0	0.38791	0	0	0	0	0	0	0	0	0	0	0.208821	0
MSTRG.27089.10	u	novel	-1.25638	-0.0651264	-	XLOC_027691	-	TSS31982	Chr11:14321367-14325801	0.120622	0.330743	0.702875	0.253791	0.589232	0.090692	0.365334	0.215788	0.132441	0.418005	0.236689	0.203171	0.095368	0.288057	0.068529	0.067498	0.203919	0.259042
MSTRG.119862.2	u	novel	-1.43038	-0.0004096	-	XLOC_132939	-	TSS152704	Chr8:27909744-27910634	0	0	0	0	0	0.012708	0.371076	0.074853	0.050031	0	0.036284	0	0	0.026353	0.022732	0	0	0
MSTRG.117498.1	i	novel	-1.16534	-0.0004096	LOC_Os08g34500.1	XLOC_131615	LOC_Os08g34500	TSS151192	Chr8:21645240-21645965	0	0	0	0.114386	0.090075	0.074363	0.054707	0.29735	0	0.036587	0.230913	0	0	0	0	0.089178	0	0
MSTRG.96193.1	u	novel	-1.42844	-0.028672	-	XLOC_103114	-	TSS118736	Chr6:17663508-17664079	0.763056	0.227834	0.631206	0	0	0	0	0.027267	0	0	0	0.198502	0	0	0	0	0	0
MSTRG.39908.4	o	novel	-1.09208	-0.0004096	LOC_Os12g42830.1	XLOC_039909	LOC_Os12g42830	TSS46059	Chr12:26610770-26615271	0.04623	0.195764	0.019596	0.092277	0.179177	0.862113	0.042045	0.206006	0.131495	0.154449	0.057242	0.004682	0	0.117692	0.42478	0	0.195635	0
MSTRG.28650.1	o	novel	-1.05104	-0.045056	LOC_Os11g32990.1	XLOC_033484	LOC_Os11g32990	TSS38693	Chr11:19499621-19501836	0.299988	0.497411	0.391495	0.388032	0.081942	0.100343	0.235762	0.236917	0.343818	0.013224	0	0.029206	0	0	0.015818	0	0	0
MSTRG.81490.3	o	novel	-0.999732	-0.0364544	LOC_Os05g09580.1	XLOC_088955	LOC_Os05g09580	TSS102691	Chr5:5414806-5415476	0	14.2449	25.6553	3.2052	0.005361	0.005338	3.83534	54.371	4.25542	0	0.006619	15.6382	0	0	0.007671	0.009566	0.00804	0
MSTRG.41175.3	x	novel	-1.38654	-0.04096	LOC_Os02g04380.1	XLOC_045554	LOC_Os02g04380	TSS52483	Chr2:1930264-1931193	0.071652	0	0	0	0	0.084562	0	0	0.045333	0	0	0	0	0	0	0	0.175381	0.178006
MSTRG.91525.2	u	novel	-1.12285	-0.0499712	-	XLOC_100373	-	TSS115676	Chr6:2888785-2889771	0	0	0	0	0	0	0	0	0	0	0	0	0	0	0	0.295625	0	0
MSTRG.105991.6	u	novel	-0.271421	-0.057344	-	XLOC_114572	-	TSS131743	Chr7:16043244-16044085	0.068573	0	0	0.188101	0.0158	0	0.134004	0	0	0	0	0	0	0	0	0	0	0
MSTRG.70370.4	u	novel	-1.01066	-0.057344	-	XLOC_083070	-	TSS95820	Chr4:13007736-13010661	0	0	0	0.312006	0	0	0	0	0.032189	0.012986	0.027751	0	0	0	0.020932	0.011531	0	0
MSTRG.40480.1	u	novel	-1.05031	-0.032768	-	XLOC_052227	-	TSS60320	Chr2:493913-494493	0	0	0	0	0	0	0	0.317498	0	0	0	0	0	0	0	0.058053	0.033449	0
MSTRG.53868.4	o	novel	-1.18963	-0.0380928	LOC_Os03g03760.1	XLOC_066934	LOC_Os03g03760	TSS77403	Chr3:1675932-1676698	0.072848	0.392827	0.225175	0.237968	0.305939	0.048579	0.116537	0.039704	0.056001	0.063743	0	0.063464	0	0	0.025828	0.046178	0	0.24732
MSTRG.27374.1	u	novel	-1.35143	-0.176128	-	XLOC_032743	-	TSS37865	Chr11:15361769-15364073	0.435566	0.515108	0.361549	0.376917	0	0	0.925687	0	0.523758	0	0	0	0	0	0	0	0	0
MSTRG.33918.1	o	novel	-1.21485	-0.106496	LOC_Os12g13870.1	XLOC_036471	LOC_Os12g13870	TSS42171	Chr12:7850626-7881503	0	0	0	0.07444	0	0.055751	0	0	0	0	0	0.187305	0.058702	0	0	0.646996	0.305988	0.433814
MSTRG.125787.1	u	novel	-1.02696	-0.0110592	-	XLOC_140698	-	TSS161514	Chr9:18137187-18139522	0.046373	0.394752	0	0	0	0	0	0.010431	0.105078	0.032858	0.092526	0	0.237528	0.139452	0.012877	0.054449	0	0.061999
MSTRG.18898.37	u	novel	-1.34048	-0.0520192	-	XLOC_023033	-	TSS26615	Chr10:11815063-11817836	0.199328	0.237707	0.121475	0.866925	0.879846	0.707845	0.16725	0	0.031128	0.48691	0.486479	0.16288	1.5e-05	0	0	0	0.288875	0.321753
MSTRG.27758.1	u	novel	-1.296	-0.073728	-	XLOC_028088	-	TSS32424	Chr11:16332169-16333437	0.226121	0	0	0	0	0	0	0	0	0	0	0	0	0	0	0	0	0
MSTRG.97235.1	x	novel	-0.677093	-0.0278528	LOC_Os06g36270.1	XLOC_109674	LOC_Os06g36270	TSS126167	Chr6:21259438-21259871	0.04172	0	0	0.20436	0	0.244405	0	0	0.019083	0.169573	0.061712	0.211663	0	0	0	0.17511	0.137363	0.194047
MSTRG.17987.15	o	novel	-1.2959	-0.0405504	LOC_Os10g17230.1	XLOC_018333	LOC_Os10g17230	TSS21238	Chr10:8661305-8678861	0.080021	0.070628	0.067842	0.124434	0.162983	0.020077	0	0	0	0	0.055485	0.075715	0.005647	0.048835	0.002477	0.061752	0.075896	0
MSTRG.98428.1	u	novel	-1.08352	-0.049152	-	XLOC_104393	-	TSS120174	Chr6:24782239-24783648	0.846816	0	0.919825	0	0	0	1.04458	0.545616	0.823914	0	0	0	0	0	0	0	0	0
MSTRG.22895.1	i	novel	-1.28457	-0.0438272	LOC_Os10g42910.1	XLOC_021010	LOC_Os10g42910	TSS24376	Chr10:23139374-23140818	0.522434	1.26858	1.28799	0.598456	0.50314	0.434816	0.708624	0.655842	2.11619	0.691121	0.206528	0.247426	0.734071	1.15371	1.00987	0.676116	0.491933	0.709046
MSTRG.18111.1	u	novel	-0.252997	-0.0212992	-	XLOC_022574	-	TSS26085	Chr10:9070397-9072936	0.452402	0.556058	1.08056	0	0.140158	0.080979	0.615263	0.276281	0.850764	0	0	0	0	0	0.058406	0	0	0
MSTRG.90325.19	o	novel	-1.14698	-0.1024	LOC_Os06g01060.1	XLOC_105786	LOC_Os06g01060	TSS121767	Chr6:46838-77670	0	0	0	0	0	0	0	0.375605	0	0	0	0	0	0	0	0	0	0
MSTRG.50382.1	u	novel	-1.16328	-0.0098304	-	XLOC_057675	-	TSS66636	Chr2:29133581-29134235	0.466017	0.135505	0	0.095579	0.224807	0.065346	0	0	0.200403	0.397788	0.148336	0.274162	0.314323	0.165416	0.151096	0.103268	0.037396	0.152909
MSTRG.37516.1	o	novel	-1.30396	-0.0065536	LOC_Os12g32690.1	XLOC_043636	LOC_Os12g32690	TSS50259	Chr12:19729395-19759126	0.523346	0.383899	0.336965	0.095909	0	0.019036	0	0	0	0.023722	0.086401	0	0	0	0.264758	0.154277	0	0
MSTRG.27029.4	u	novel	-0.941149	-0.022528	-	XLOC_027645	-	TSS31931	Chr11:13990549-13991521	0	0.07676	0.303664	0.052411	0	0	0	0	0	0	0.016072	0	0	0	0	0.042578	0.01603	0
MSTRG.90299.1	o	novel	-1.24557	-0.006144	LOC_Os05g52060.1	XLOC_099742	LOC_Os05g52060	TSS114893	Chr5:29836038-29935942	0	0	0	0	0	0	0	0.08129	0	0	0	0	0	0	0	0.142252	0.339625	0.159588
MSTRG.69149.1	o	novel	-1.22866	-0.0004096	LOC_Os04g13390.1	XLOC_075364	LOC_Os04g13390	TSS87026	Chr4:7448305-7455614	0.272553	1.18039	0.564928	0.343208	1.065	0.639809	1.31821	0.407844	0.614287	0.17571	0.445855	0.262854	0.714018	0.161876	0.303583	0	0	0
MSTRG.28060.1	u	novel	-1.1543	-0.0004096	-	XLOC_028252	-	TSS32625	Chr11:17335162-17335477	0.363398	0.399797	0.478722	0.099942	0	0.074457	0.493515	0.144209	0.315204	0	0	0.171178	0	0.356269	0.0529	0.293379	0.157864	0
MSTRG.79746.5	u	novel	-1.2143	-0.053248	-	XLOC_093955	-	TSS108350	Chr5:840281-841471	0	0	0	0.176081	0.023145	0	0	0.070601	0.122859	0.142143	0.114752	0.169029	0.120717	0.072567	0	0	0	0
MSTRG.91753.3	x	novel	-0.901992	-0.065536	LOC_Os06g07250.1	XLOC_106537	LOC_Os06g07250	TSS122670	Chr6:3471436-3472668	0.010081	0.218703	0.151465	0.002112	0.115452	0.002974	0.191092	0.133456	0.002884	0.015379	0.005485	0.001563	0.098005	0.000899	0	0.053669	0.000633	0.009543
MSTRG.69670.1	u	novel	-0.553344	-0.0458752	-	XLOC_082616	-	TSS95333	Chr4:10069286-10075392	0.20448	0.353082	0.315158	0.197525	0.271185	0.194386	0.725546	0.249231	0.503666	0.163988	0.095218	0.179591	0.482572	0.135512	0.142239	0.066942	0	0.037096
MSTRG.7832.1	u	novel	-1.39311	-0.212992	-	XLOC_012895	-	TSS14981	Chr1:23898696-23903222	0	0.048087	0	0.017098	0.213444	0.284535	0	0.09539	0	0.177998	0.091197	0.251578	0	0	0	0	0	0
MSTRG.108363.1	o	novel	-1.22186	-0.0315392	LOC_Os07g39030.1	XLOC_121508	LOC_Os07g39030	TSS139650	Chr7:23400708-23402033	0.131183	0.188909	0.188387	3.45785	3.01339	2.37115	0.188921	0.043288	0.164824	1.81935	1.94384	1.98529	0.597245	0.677477	0.402509	0.782074	1.60101	1.23434
MSTRG.86654.1	u	novel	-1.41006	-0.0008192	-	XLOC_091821	-	TSS105838	Chr5:21045754-21046308	0	0	0	0	0	0.193074	0.133889	0	0	0	0	0	0	0	0	0	0	0
MSTRG.115229.1	o	novel	-1.24543	-0.028672	LOC_Os08g23510.1	XLOC_130329	LOC_Os08g23510	TSS149761	Chr8:14227837-14250611	0.194372	0.162727	0.177378	0.128453	0	0.063106	0.03233	0.191182	0.060225	0.369269	0.065688	0.034648	0.267208	0	0.151642	0.128558	0.433036	0.115192
MSTRG.82453.5	u	novel	-1.1513	-0.012288	-	XLOC_089509	-	TSS103282	Chr5:8040861-8042856	0.028661	0	0	0	0.23558	0.105723	0.295794	0.072554	0.091753	0.076872	0.037057	0.14467	0	0.116209	0.009778	0	0.068844	0
MSTRG.37320.1	x	novel	-1.16035	-0.08192	LOC_Os12g31920.1	XLOC_043525	LOC_Os12g31920	TSS50144	Chr12:19232084-19238625	0.064468	0.185046	0.392322	0.145291	0.334093	0.291363	0.050755	0.260874	0.576885	0.133346	0	0.049285	0.100952	0.040306	0.035688	0	0	0
MSTRG.55699.1	u	novel	-1.43161	-0.0352256	-	XLOC_060402	-	TSS69881	Chr3:5813327-5813759	0	0	0.25681	0	0	0	0	0	0	0.101036	0	0	0	0	0	0.08547	0	0
MSTRG.74570.6	x	novel	-1.30316	-0.049152	LOC_Os04g39840.1	XLOC_078490	LOC_Os04g39840	TSS90590	Chr4:23727441-23734322	0	0	0.43567	0	0	0	0.048006	0.270685	0.220207	0.177815	0	0.238321	0	0	0.172605	0	0	0
MSTRG.86019.22	x	novel	-1.18962	-0.0315392	LOC_Os05g33000.1	XLOC_091474	LOC_Os05g33000	TSS105454	Chr5:19336558-19341607	0	0.099251	0	0	0	0.078997	0	0	0	0.106127	0	0	0.159778	0	0	0.084151	0.079103	0.018079
MSTRG.121779.1	u	novel	-0.991834	-0.0004096	-	XLOC_134063	-	TSS153937	Chr9:6020961-6021230	0.117841	0.120714	0.467327	0.052458	0.958892	0.141662	0.225174	0.071166	0	0.039929	0.130105	0.113031	0.278457	0	0	0	0.022758	0.050104
MSTRG.11756.5	o	novel	-1.15359	-0.012288	LOC_Os01g58010.1	XLOC_006401	LOC_Os01g58010	TSS7447	Chr1:33511120-33552977	114.808	104.987	84.9154	156.974	144.551	151.491	91.5418	99.3656	114.899	134.525	117.831	137.293	152.425	128.572	156.787	172.335	196.167	188.957
MSTRG.68125.1	o	novel	-0.382704	-0.08192	LOC_Os04g06374.1	XLOC_081593	LOC_Os04g06374	TSS94201	Chr4:3335827-3343417	0.442989	0.240694	0.625101	0.414411	0.127775	0.152441	0.83417	0	0.240483	0.114784	0.278206	0.116675	0.569741	0.210725	0.118899	0	0.109442	0
MSTRG.63537.1	u	novel	-1.19744	-0.0094208	-	XLOC_064638	-	TSS74694	Chr3:27566461-27567498	0.589365	0.961295	0.520741	0.154081	0.027833	0.17368	0.454249	0.284865	0.817715	0.062447	0	0.193687	0	0	0.034523	0	0	0
MSTRG.35407.13	o	novel	-1.23571	-0.0319488	LOC_Os12g22090.1	XLOC_037320	LOC_Os12g22090	TSS43084	Chr12:12431471-12432933	0.107827	0	0.143935	0.461838	0	0.226226	0.371871	0.131996	0.191287	0	0.133295	0.533322	0.08634	0.167123	0.323668	0.2481	0.185599	0.229683
MSTRG.19595.1	u	novel	-1.2956	-0.049152	-	XLOC_019254	-	TSS22298	Chr10:13991203-13992837	0	0.166688	0.345716	0	0	0	0	0	0.141877	0	0	0	0	0	0	0	0	0
MSTRG.14731.2	u	novel	-0.972186	-0.0053248	-	XLOC_007981	-	TSS9304	Chr1:40799454-40801165	0	0.291456	0.418986	0.713929	0.695565	0.17415	0.239773	0	0.432144	0.259552	0.244678	0.377358	0.086506	0.154353	0.22519	0	0.150958	0.107501
MSTRG.90297.6	u	novel	-0.154893	-0.0397312	-	XLOC_093758	-	TSS108113	Chr5:29840704-29856566	0	0	0.03916	0	0	0	0.130202	0.689272	0	0.094088	0.015044	0	0	0	0.075167	0.206907	0.270792	0.053912
MSTRG.90297.15	x	novel	-0.313926	-0.0073728	LOC_Os05g52070.1	XLOC_093758	LOC_Os05g52070	TSS108121	Chr5:29906577-29907272	0.008747	0	0	0.22628	0.245529	0.044273	0	0.477374	0.148367	0.091292	0.186572	0.130417	0	0.16716	0	0.067869	0.116159	0.158386
MSTRG.120667.1	x	novel	-1.22655	-0.0425984	LOC_Os09g04120.1	XLOC_137768	LOC_Os09g04120	TSS158256	Chr9:2135724-2137230	0.217507	0	0.147025	0	0	0.421327	0	0.204607	0.079089	0	0	0	0.085229	0	0	0	0.150531	0.156136
MSTRG.54988.1	u	novel	-1.50002	-0.0049152	-	XLOC_060053	-	TSS69440	Chr3:4169320-4170111	0.050806	0.245301	0.034285	0	0	0	0.145103	0	0	0	0	0	0	0	0	0	0	0
MSTRG.123008.2	u	novel	-1.02548	-0.077824	-	XLOC_134763	-	TSS154695	Chr9:9297894-9298911	0	1.39847	0.88213	0	0	0	0	0.381262	0	0	0	0	0	0	0	0	0	0
MSTRG.72017.1	u	novel	-1.19273	-0.3072	-	XLOC_077120	-	TSS88986	Chr4:17396970-17397512	0.508579	0.014416	0	0	0	0	0	0	0	0	0	0	0	0	0	0	0	0
MSTRG.89383.1	o	novel	-1.05579	-0.094208	LOC_Os05g48470.1	XLOC_099259	LOC_Os05g48470	TSS114306	Chr5:27772879-27789349	0.535691	0.546915	0.612676	0.04067	0	0.042787	0.032661	0.056481	0.189069	0	0	0	0	0	0	0	0	0
MSTRG.103254.1	u	novel	-1.25795	-0.049152	-	XLOC_118597	-	TSS136386	Chr7:6354718-6357791	0	0.0893	0	0	0	0	0.223309	0	0.23973	0	0	0	0	0	0	0	0.009916	0
MSTRG.96261.1	u	novel	-1.42467	-0.0241664	-	XLOC_109062	-	TSS125514	Chr6:17782942-17784797	0.229083	0.399943	0.377637	0.073354	0.080305	0.096897	0.346206	0.232496	0.163396	0	0	0	0	0	0.034525	0	0.016004	0
MSTRG.15859.1	i	novel	-1.44953	-0.0004096	LOC_Os10g02480.2	XLOC_021178	LOC_Os10g02480	TSS24558	Chr10:913610-913854	0	0	0	0	0	0	0	0	0.723377	0	0	0	0	0	0	0	0	0
MSTRG.37318.1	o	novel	-1.19575	-0.12288	LOC_Os12g31920.1	XLOC_038476	LOC_Os12g31920	TSS44344	Chr12:19230073-19237816	0.230437	0.280652	0.382546	0.141566	0.072702	0.201941	0.393198	0.182046	0.326366	0.008615	0	0.009545	0	0.046567	0	0	0.009553	0.008737
MSTRG.63421.1	u	novel	-1.2011	-0.0192512	-	XLOC_072206	-	TSS83396	Chr3:27342045-27342734	0.253574	0.156271	0.49598	0	0.1948	0.161769	0.212241	0	0	0.186929	0.082676	0.15065	0	0	0.109363	0	0.043577	0
MSTRG.120427.1	u	novel	-1.19351	-0.057344	-	XLOC_137638	-	TSS158110	Chr9:1329019-1331973	0.20019	0.176443	0.087921	0.298525	0.347918	0.11998	0	0	0.104283	0.016373	0	0.143152	0.034162	0.172593	0.16199	0.084481	0.216249	0.152122
MSTRG.127660.1	x	novel	-1.0936	-0.179814	LOC_Os09g38930.1	XLOC_137284	LOC_Os09g38930	TSS157680	Chr9:22356009-22356256	0	0	0	0	0	0	0	0	0	0.381866	0	0	0	0	0	0	0	0
MSTRG.16966.3	o	novel	-1.25936	-0.094208	LOC_Os10g09450.1	XLOC_017742	LOC_Os10g09450	TSS20587	Chr10:5093639-5103107	0.066634	0.163038	0.037714	0.052172	0	0	0.038062	0.11593	0.300231	0.050875	0.061406	0	0.11661	0.087576	0.199082	0.129002	0.132275	0.070127
MSTRG.90795.1	x	novel	-1.04124	-0.0360448	LOC_Os06g03250.1	XLOC_106050	LOC_Os06g03250	TSS122086	Chr6:1228546-1232128	0	0	0	0	0	0	0	0.113589	0	0	0	0	0	0	0	0.522571	0.070935	0.13465
MSTRG.54201.1	u	novel	-1.10661	-0.0659456	-	XLOC_059656	-	TSS68939	Chr3:2420556-2421014	0	0.264301	0	0	0.145661	0	0	0	0	0	0	0	0	0	0	0	0	0
MSTRG.17067.2	o	novel	-0.4522	-0.0618496	LOC_Os10g10040.1	XLOC_021915	LOC_Os10g10040	TSS25383	Chr10:5264553-5513510	2.04052	2.21392	2.51389	1.42467	0.121574	0.173682	1.74232	1.11118	0.235327	0.244896	0.266717	0.13353	0.410813	2.2132	1.85436	0.360929	3.50205	0.443016
MSTRG.994.1	u	novel	-1.25676	-0.114278	-	XLOC_009014	-	TSS10511	Chr1:2331270-2332919	0.681235	1.10071	1.14714	0.371796	0.613145	0.017559	0.795649	0.768573	1.40559	0	0.054152	0	0.040428	0.02737	0.023549	0	0.02243	0
MSTRG.70963.12	u	novel	-1.05626	-0.032768	-	XLOC_083401	-	TSS96201	Chr4:14698496-14703053	0.094778	0.000248	0.101012	0.001564	0.21755	0.098486	0.325764	0	0.16238	0.091376	0.065025	0.142347	0.045335	0	0.058423	0.198134	0.085466	0.055881
MSTRG.43053.2	u	novel	-1.28684	-0.0004096	-	XLOC_046513	-	TSS53679	Chr2:6854376-6854694	0	0	0	0	0	0.125559	0	0	0	0	0	0	0	0	0	0	0	0
MSTRG.113287.1	o	novel	-0.106949	-0.008192	LOC_Os08g11780.1	XLOC_129148	LOC_Os08g11780	TSS148458	Chr8:6836509-6939172	0.088251	0.053224	0.548216	0.092228	0.044975	0.174432	0.058261	0.118106	0.044039	0.09252	0.158118	0.040746	0.063466	0.07366	0.285339	0.626198	0.266843	0.192213
MSTRG.112546.1	o	novel	-1.19486	-0.004096	LOC_Os08g07840.1	XLOC_128702	LOC_Os08g07840	TSS147958	Chr8:4383208-4404192	0.26823	0.351756	0.403193	0.017421	0.019473	0.03423	1.68102	1.22649	1.95549	0.384607	0.408223	0.441696	0.433714	0.422488	0.51208	0.026773	0.025105	0
MSTRG.90291.10	x	novel	-0.428776	-0.237568	LOC_Os05g51930.1	XLOC_093756	LOC_Os05g51930	TSS108107	Chr5:29804256-29809475	0	0	0	0.080213	0	0	0.036257	0.066414	0	0.024595	0.099334	0	0	0	0	0.066959	0.155042	0.648224
MSTRG.107556.11	o	novel	-1.25651	-0.14336	LOC_Os07g35600.1	XLOC_121070	LOC_Os07g35600	TSS139122	Chr7:21299629-21300525	0.575089	0.006066	0.005839	0.004367	0.003548	0.00412	0	0.002304	0.00576	0.002781	0	0.002248	0	0.004908	0	0	0.003681	0.002955
MSTRG.33535.1	o	novel	-1.40612	-0.26624	LOC_Os12g11650.1	XLOC_036219	LOC_Os12g11650	TSS41888	Chr12:6249197-6540955	0	0.536834	0.661922	0.525474	0.067714	0.130605	0.402749	0.054236	0.597386	0.063615	0	0.054362	0	0.034704	0	0	0	0
MSTRG.90762.1	u	novel	-1.1982	-0.241664	-	XLOC_099980	-	TSS115211	Chr6:1159164-1159700	0	0	0	0	0	0	0	0.40456	0	0	0	0	0	0	0	0	0	0
MSTRG.102608.1	u	novel	-1.32756	-0.110592	-	XLOC_112531	-	TSS129510	Chr7:4762089-4762413	0	0	0	0	0	0	0.118109	0.484822	0	0	0	0	0	0.178322	0	0.528192	0.164649	0.187411
MSTRG.98818.2	u	novel	-1.41154	-0.110592	-	XLOC_104608	-	TSS120414	Chr6:25852681-25854089	0	0	0	0	0	0	9.86501	3.19681	0	0	0	0	1.9163	0	0	0	0	0
MSTRG.45114.1	u	novel	-1.00917	-0.0004096	-	XLOC_047723	-	TSS55061	Chr2:13629884-13655570	0.282498	0.048101	0.282714	0.072054	0.026333	0	0	0	0.025297	0.064176	0.090009	0.070629	0.028825	0	0	0	0	0.02155
MSTRG.30059.1	u	novel	-1.36263	-0.004096	-	XLOC_034272	-	TSS39613	Chr11:24456820-24461147	0.834515	1.10108	1.17971	0.300953	0.358512	0.307894	0.932994	0.647444	0.829122	0.051907	0.083476	0.039848	0.082127	0.090267	0.05076	0.007445	0	0
MSTRG.27889.1	u	novel	-1.35121	-0.131072	-	XLOC_033028	-	TSS38177	Chr11:16646023-16646857	0.395008	0.471794	0.386084	0.254984	0.039971	0.303215	0.636575	0.780713	0.563813	0.097414	0	0	0.127908	0.130931	0.038451	0	0	0
MSTRG.93485.2	u	novel	-0.645882	-0.0372736	-	XLOC_101472	-	TSS116941	Chr6:8439085-8444333	0.030801	0.03753	0.162066	0	0.237588	0.277399	0.062873	0	0	0	0	0	0	0	0	0	0	0.027657
MSTRG.65598.7	u	novel	-1.32036	-0.172032	-	XLOC_073360	-	TSS84745	Chr3:32477450-32485019	0.752571	0.545661	0.752545	0.373721	0.225642	0.369965	0.694167	0.450833	0.735629	0.027179	0.061899	0.094672	0.224586	0.319112	0.084556	0	0.283302	0
MSTRG.98369.2	u	novel	-1.11133	-0.180224	-	XLOC_104359	-	TSS120137	Chr6:24699993-24701694	0.425024	1.68442	1.04897	0.349475	0	0.214427	0	0	0.352299	0	0.145478	0	0	0	0	0	0.034393	0
MSTRG.115933.1	u	novel	-1.32623	-0.04096	-	XLOC_125724	-	TSS144460	Chr8:16703748-16705703	0.31019	0.186848	0.334739	0.028256	0.078383	0	0.056863	0.156739	0.273856	0	0	0	0	0	0	0	0	0
MSTRG.71377.1	u	novel	-1.152	-0.014336	-	XLOC_076766	-	TSS88590	Chr4:15568804-15569706	0	0	0	0	0.010921	0	0	0.017947	0	0	0	0	0	0	0	0.29906	0.010035	0.027603
MSTRG.25448.1	u	novel	-1.26615	-0.0487424	-	XLOC_026671	-	TSS30885	Chr11:7872092-7873823	0.379125	0.328462	0.347442	0.323929	0.357077	0.278335	0.588692	0.352793	0.495815	0.28292	0.537341	0.327067	0.399559	0.300608	0.207349	0.249889	0.330478	0.134484
MSTRG.98628.1	u	novel	-1.16034	-0.053248	-	XLOC_104506	-	TSS120301	Chr6:25367734-25369397	0	0	0	0	0	0	0	0.424434	0.061158	0	0	0	0	0	0	0	0	0
MSTRG.17359.12	u	novel	-0.982635	-0.0282624	-	XLOC_022084	-	TSS25575	Chr10:6353469-6356005	0.033689	0.001017	0.075669	0.028333	0	0	0	0	0.007804	0	0.117745	0.064106	0	0	0.006943	0.015094	0.000358	0
MSTRG.35634.4	o	novel	-0.262605	-0.0241664	LOC_Os12g23610.1	XLOC_042507	LOC_Os12g23610	TSS49037	Chr12:13381924-13408045	0	0	0	0.254544	3.5217	0	0.596701	0.679087	0.252201	0	0	1.3804	0	0	0.422394	0	53.2476	0
MSTRG.30688.1	o	novel	-1.1033	-0.114688	LOC_Os11g43680.1	XLOC_034638	LOC_Os11g43680	TSS40023	Chr11:26356981-26374016	0.114856	0.555743	0.604694	0.169077	0.05942	0.065198	0.576434	0.275074	0.224318	0	0	0	0	0	0	0	0	0
MSTRG.70417.5	u	novel	-1.37064	-0.0004096	-	XLOC_083096	-	TSS95849	Chr4:13162188-13163586	0	0.177752	0.390825	0.214665	0.13385	0	0.167246	0.107076	0.001248	0.061189	0	0	0	0.044714	0	0	0	0
MSTRG.39777.1	u	novel	-0.881265	-0.045056	-	XLOC_044848	-	TSS51646	Chr12:26271749-26272431	0	0	0.497334	0	0	0	0	0.101936	0	0	0.046672	0	0	0	0	0	0	0.097447
MSTRG.35097.1	u	novel	-1.20333	-0.130662	-	XLOC_042191	-	TSS48682	Chr12:11394310-11396860	0.176281	0	0.034554	0.05385	0.064659	0	0	0	0.188496	0.28026	0.131456	0.203264	0	0.042849	0	0.107493	0.171917	0.292458
MSTRG.73441.2	u	novel	-1.25673	-0.004096	-	XLOC_084741	-	TSS97688	Chr4:21081168-21082251	0	0.171799	0	0.130334	0	0	0	0	0.051352	0	0	0	0	0	0.046992	0	0	0
MSTRG.93856.1	u	novel	-1.13783	-0.028672	-	XLOC_101690	-	TSS117185	Chr6:9570221-9571167	0	0	0	0	0	0	0	0.714636	0	0	0	0	0	0	0	0	0	0
MSTRG.69260.1	i	novel	-1.43421	-0.0004096	LOC_Os04g14654.1	XLOC_075458	LOC_Os04g14654	TSS87135	Chr4:8231097-8231384	0	0	0	0	0	0	0	0	0	0	0	0	0	0	0	0.367987	0	0
MSTRG.30930.3	o	novel	-1.39089	-0.0077824	LOC_Os11g45060.1	XLOC_029915	LOC_Os11g45060	TSS34586	Chr11:27259939-27281743	0.014495	0	0.020122	0	0.024001	0	0	0.000215	0	0	0	0	0.018007	0.129732	0.049993	0.029701	0.088487	0.107344
MSTRG.105471.1	o	novel	-0.0535315	-0.057344	LOC_Os07g24960.1	XLOC_114239	LOC_Os07g24960	TSS131366	Chr7:13980673-14215848	0.348599	0.508399	0.731125	0.18754	0.314701	0.138444	0.097383	0.302152	0.296193	0.33462	0.295991	0.267279	0.397788	0.191326	0.375377	0.437406	0.306801	0.744253
MSTRG.17041.2	u	novel	-0.886292	-0.045056	-	XLOC_017775	-	TSS20620	Chr10:5178577-5179242	0.336896	0.686767	0.809773	0	0	0	0	0	0	0	0	0	0	0	0	0	0	0
MSTRG.108807.1	o	novel	-1.43934	-0.088064	LOC_Os07g40650.1	XLOC_116137	LOC_Os07g40650	TSS133556	Chr7:24361462-24369494	0.140127	0	0.259588	0	0	0	0	0	0	0	0	0	0	0	0	0	0	0
MSTRG.8889.1	x	novel	-1.00397	-0.188006	LOC_Os01g46840.1	XLOC_013475	LOC_Os01g46840	TSS15651	Chr1:26722135-26722624	0.248512	0.068673	0.13889	0	0	0	0	0	0	0.015035	0	0	0	0	0	0.165226	0.051172	0
MSTRG.6762.1	u	novel	-1.39177	-0.065536	-	XLOC_012272	-	TSS14282	Chr1:20462633-20463375	0.415679	1.05145	0.68722	0.178685	0.09799	0.040858	0.48529	0.180648	0.51648	0.039802	0	0	0	0	0	0	0	0
MSTRG.19700.1	u	novel	-1.17811	-0.008192	-	XLOC_019314	-	TSS22361	Chr10:14210217-14214237	0.385851	0.171489	0.142464	0.21057	0	0.429137	0.061574	0.076522	0.066804	0	0	0.053081	0	0	0	0	0	0
MSTRG.70011.2	u	novel	-1.33584	-0.147456	-	XLOC_082823	-	TSS95556	Chr4:11505121-11505838	0	0	0	0	0	0.162203	0	0.305433	0	0	0	0	0	0	0	0	0	0
MSTRG.117033.4	u	novel	-1.16383	-0.043008	-	XLOC_126333	-	TSS145158	Chr8:20254902-20260558	0.067594	0.131588	0	0.029249	0	0.089777	0	0	0.050875	0.00333	0.010929	0	0	0	0	0	0	0
MSTRG.24413.2	u	novel	-1.40472	-0.0004096	-	XLOC_030981	-	TSS35865	Chr11:3832377-3833047	0	0	0	0	0	0	0	0	0	0	0	1.64973	0	0	0	0	0	0
MSTRG.35089.1	u	novel	-1.38116	-0.0004096	-	XLOC_042183	-	TSS48669	Chr12:11360801-11361448	0	0	0	0	0	0.204974	0	0	0	0	0	0	0	0	0	0	0	0
MSTRG.37774.1	o	novel	-0.966931	-0.0126976	LOC_Os12g34770.1	XLOC_038758	LOC_Os12g34770	TSS44686	Chr12:21104008-21110799	0.329032	0.422271	0.456161	0.127845	0.091485	0.15832	0.712215	0.453508	0.441703	0	0.078741	0.047255	0.017181	0	0	0	0	0
MSTRG.120486.2	u	novel	-1.18067	-0.16384	-	XLOC_137672	-	TSS158148	Chr9:1514919-1518732	0	0.025497	0.067813	0.06741	0.121699	0	0	0	0.073653	0	0.370489	0.081332	0	0	0	0.029711	0	0.093235
MSTRG.111939.4	u	novel	-1.23938	-0.053248	-	XLOC_123388	-	TSS141834	Chr8:2571985-2573281	0.04009	0.278706	0.066768	0.42735	0.142998	0.032857	0.346759	0.113797	0.099236	0.167446	0.147383	0.08951	0.049915	0	0	0.043257	0	0.000306
MSTRG.28501.1	u	novel	-1.13899	-0.0004096	-	XLOC_033388	-	TSS38585	Chr11:19031787-19033863	0	0	0	0	0	0.37552	0	0	0	0	0	0	0	0	0	0	0	0
MSTRG.90326.27	x	novel	-1.11	-0.147456	LOC_Os06g01060.1	XLOC_099760	LOC_Os06g01060	TSS114932	Chr6:46493-47106	0	0	0.023362	0.084102	0.021143	0	0	0	0	0.024436	0.265344	0	0	0.032507	0.015605	0.193731	0.112588	0
MSTRG.19640.1	u	novel	-1.33691	-0.02048	-	XLOC_019283	-	TSS22327	Chr10:14071520-14072907	0.290915	0.251411	0.238752	0.054134	0.100241	0.102801	0.272797	0.083329	0.217045	0	0	0	0	0	0.026826	0	0.024925	0
MSTRG.7796.17	u	novel	-1.2297	-0.012288	-	XLOC_012875	-	TSS14960	Chr1:23835877-23837927	0	0.567905	0	0.28879	0	0	0	0	0	0	0	0	0	0	0	0	0	0
MSTRG.32719.1	u	novel	-1.39178	-0.131072	-	XLOC_035752	-	TSS41325	Chr12:3383163-3383653	0	0.129096	0	0	0	0	0	0	0	0	0	0	0	0	0.268924	0	0	0
MSTRG.20574.19	o	novel	-1.1511	-0.0229376	LOC_Os10g32190.1	XLOC_024000	LOC_Os10g32190	TSS27724	Chr10:16904185-16906736	0	0.391781	1.1178	0.150305	0.180779	0.138897	0.161729	0.169389	0.279108	0.260498	0.158349	0.362776	0.18919	0	0	0.177296	0.059202	0.194497
MSTRG.71218.1	u	novel	-0.200443	-0.057344	-	XLOC_076679	-	TSS88497	Chr4:15170457-15172165	0	0.084742	0.035103	0	0.16216	0.174097	0.270972	0.075193	0.082781	0	0	0	0	0	0	0	0	0
MSTRG.16438.3	u	novel	-1.24723	-0.0425984	-	XLOC_017424	-	TSS20243	Chr10:3068564-3071129	0	0	0	0.123701	0	0	0	0	0	0.410611	0	0	0	0	0.109575	0.23571	0.401831	0
MSTRG.18943.4	o	novel	-1.16335	-0.0229376	LOC_Os10g22920.1	XLOC_018877	LOC_Os10g22920	TSS21875	Chr10:11908887-11909825	0.025488	0.022404	0.185875	0.099177	0.089944	0.266226	0	0.113747	0.166002	0.084414	0.173222	0.147088	0.0294	0.071368	0.100223	0.048533	0.157087	0.027987
MSTRG.52993.1	u	novel	-0.959086	-0.0004096	-	XLOC_059054	-	TSS68209	Chr2:35454200-35454526	0	0	0	0.052371	0.055907	0.493445	0	0.269689	0.120507	0	0.04701	0	0	0	0	0.146707	0	0.041906
MSTRG.90326.47	u	novel	-1.19771	-0.036864	-	XLOC_099760	-	TSS114942	Chr6:79523-80826	0	0	0	0.133697	0	0.230359	0.09646	0	0.076335	0	0.064177	0.077546	0.059804	0	0.12387	0.090538	0	0.122544
MSTRG.32723.1	o	novel	-1.22008	-0.04096	LOC_Os12g06940.1	XLOC_040843	LOC_Os12g06940	TSS47141	Chr12:3390407-3392289	0.304808	0.13119	0.105851	0	0	0.058982	0.049685	0.132281	0	0	0	0	0	0	0.054696	0	0	0
MSTRG.44449.13	x	novel	-1.35309	-0.0356352	LOC_Os02g19550.1	XLOC_054391	LOC_Os02g19550	TSS62849	Chr2:11426876-11431248	0.048908	0	0	0	0.185121	0.001974	0.081804	0.167972	0	0.003679	0.00011	0.255964	0.012636	0	0	0.30734	0.001461	0.005928
MSTRG.88461.1	u	novel	-0.47599	-0.0004096	-	XLOC_098789	-	TSS113787	Chr5:25522624-25524980	0	0	0	0	0	0	0	0	0	0	0	0	0	0	0	0	0.296266	0
MSTRG.48091.1	u	novel	-1.31178	-0.077824	-	XLOC_056448	-	TSS65212	Chr2:22950118-22952346	0.265828	0.454557	0.606098	0.076935	0.102809	0.066743	0.398644	0.181771	0.639123	0	0.0539	0.012406	0.09206	0	0.060677	0	0	0.02581
MSTRG.82735.1	u	novel	-1.09788	-0.0004096	-	XLOC_095552	-	TSS110155	Chr5:8750836-8754081	0.69266	0.946485	0.780285	0.874257	0.798162	0.873407	0.827461	1.0063	1.19764	0.713274	1.31346	0.882648	0.733176	0.5281	0.735476	0.737411	0.398098	0.652804
MSTRG.49202.1	u	novel	-1.20765	-0.0004096	-	XLOC_057064	-	TSS65934	Chr2:26097911-26098568	0	0	0	0.270788	0	0.164655	0	0	0	0.160668	0.176894	0.111989	0.215774	0	0	0.192873	0.058475	0
MSTRG.46907.1	u	novel	-1.37588	-0.0753664	-	XLOC_055776	-	TSS64426	Chr2:19589703-19590328	0.167362	0	0	0	0	0	0	0	0.172578	0	0	0.080308	0	0	0	0.112718	0.317752	0
MSTRG.38980.1	u	novel	-1.05972	-0.0028672	-	XLOC_044431	-	TSS51164	Chr12:24340838-24341819	0.107438	0.072235	0.207982	0	0.039412	0	0.249373	0.170711	0.076358	0	0	0	0	0	0	0	0	0
MSTRG.26370.14	u	novel	-1.20737	-0.0004096	-	XLOC_027232	-	TSS31486	Chr11:11002770-11006214	0	0.432563	0.156574	0.185522	0.189027	0.188445	0.193746	0	0	0.160672	0.036367	0.227318	0	0	0	0	0.003455	0.288143
MSTRG.38215.1	u	novel	-1.23435	-0.057344	-	XLOC_038976	-	TSS44947	Chr12:22085180-22086015	0.209472	0.200927	0.242614	0.150937	0.018762	0.274722	0.23295	0.121039	0.104254	0	0	0	0	0	0	0	0	0
MSTRG.68850.1	o	novel	-1.39377	-0.0176128	LOC_Os04g11560.1	XLOC_082060	LOC_Os04g11560	TSS94694	Chr4:6332508-6339013	0.069391	0	0.613807	0.036084	0.117162	0.077837	0	0	0.223226	0.046342	0.040381	0.052375	0	0	0.096874	0.078806	0.18137	0.124646
MSTRG.125511.1	u	novel	-1.38255	-0.049152	-	XLOC_140538	-	TSS161319	Chr9:17372267-17373089	0	0.409997	0.199024	0	0	0	0	0.036519	0.05961	0	0.028585	0	0	0	0	0	0	0
MSTRG.82435.1	u	novel	-1.12413	-0.073728	-	XLOC_089501	-	TSS103272	Chr5:7998896-8000185	0	0	0	0	0	0	0	0.092906	0	0	0	0.040705	0	0	0	0	0.302196	0
MSTRG.81129.2	u	novel	-1.34016	-0.0217088	-	XLOC_088753	-	TSS102471	Chr5:4368741-4370782	0	0	0	0	0.106289	0.164565	0	0.000163	0	0	0	0.091131	0	0.177679	0.295702	0.258878	0.248743	0.300598
MSTRG.124666.1	u	novel	-1.33759	-0.0004096	-	XLOC_135717	-	TSS155790	Chr9:15071349-15072030	0.229842	0	0.169417	0.805277	0.663591	1.23511	0	0.031979	0	0.524305	0.642297	0.832622	0	0	0	0.184228	0.087719	0.053544
MSTRG.113065.1	x	novel	-1.12529	-0.105267	LOC_Os08g10340.1	XLOC_129015	LOC_Os08g10340	TSS148318	Chr8:6054630-6055896	0	0.137369	0	0	0.13035	0.062712	0	0	0.433453	0	0	0	0	0	0	0.12718	0	0
MSTRG.124351.1	u	novel	-0.946617	-0.028672	-	XLOC_139888	-	TSS160598	Chr9:14151493-14152602	0.181029	0.313165	0.440756	0.168172	0.218941	0.121011	0.567744	0.276393	0.800447	0.370823	0.463452	0.300513	1.18835	1.12466	0.857428	1.11455	1.31828	1.08475
MSTRG.37887.1	o	novel	-0.428004	-0.0004096	LOC_Os12g35170.1	XLOC_043859	LOC_Os12g35170	TSS50521	Chr12:21373519-21393328	0.064243	0.164226	0	0.313945	0.094935	0.113663	0.065286	0	0.104476	0	0	0.316333	0.039683	0	0.090548	0	0	0
MSTRG.127216.1	u	novel	-1.06205	-0.0073728	-	XLOC_137054	-	TSS157378	Chr9:21362568-21362865	0	0.091155	0	0	0	0	0.537054	0	0	0	0	0	0	0	0	0	0	0
MSTRG.24480.7	u	novel	-1.13991	-0.200704	-	XLOC_031020	-	TSS35912	Chr11:4047666-4049417	0	0	0	0.23644	0	0	0.140057	0.046369	0	0.070976	0.019166	0.001516	0	0.443886	0.001347	0	0	0
MSTRG.58947.1	o	novel	-1.07397	-0.086016	LOC_Os03g22970.1	XLOC_062108	LOC_Os03g22970	TSS71848	Chr3:13265021-13271813	1.33214	0.450194	0.647009	0.845337	0.794116	0.603458	0.269183	0.776279	0.270969	0.654039	0.579848	0.698127	0.194021	0.148512	0.215935	0.191632	0.247314	0.30215
MSTRG.118318.2	u	novel	-1.33477	-0.0282624	-	XLOC_132095	-	TSS151735	Chr8:24069621-24070082	0.077105	0	0	0.070061	0	0.531581	0	0	0	0	0.208286	0.098286	0	0	0.06953	0.069611	0.051721	0
MSTRG.71592.2	x	novel	-1.15444	-0.0004096	LOC_Os04g27720.1	XLOC_076889	LOC_Os04g27720	TSS88719	Chr4:16381429-16382079	0	0	0.194721	0	0	0	0	0	0.043594	0	0	0	0	0	0	0	0	0
MSTRG.124079.5	u	novel	-0.910932	-0.0053248	-	XLOC_139746	-	TSS160431	Chr9:13369656-13370862	0	0	0.576983	0	0	0	0	0	0	0	0	0	0.245589	0	0	0	0	0
MSTRG.101022.1	u	novel	-1.04622	-0.06144	-	XLOC_111643	-	TSS128481	Chr7:511735-513319	0	0	0	0.089909	0	0.120058	0.079743	0.191716	0.377908	0.184149	0.087218	0.09175	0	0.064196	0	0.068686	0.184492	0
MSTRG.110985.2	o	novel	-1.39225	-0.0098304	LOC_Os07g49370.1	XLOC_122864	LOC_Os07g49370	TSS141240	Chr7:29565954-29566777	0.039854	0.22633	0.091864	0.159468	0.076452	0.350337	0.515516	0.18631	0.126064	0.291078	0.545055	0.05632	0.097375	1.08939	0.15302	0.374079	0.957002	0.601767
MSTRG.17099.7	u	novel	-1.28346	-0.036864	-	XLOC_021923	-	TSS25394	Chr10:5372100-5376581	0.012531	0	0	0.596169	0.331289	0.052846	0	0	0	0.003874	0.025978	0.121854	0.006357	0	0	0.002178	0.191036	0.068215
MSTRG.20634.1	u	novel	-1.29706	-0.0004096	-	XLOC_019856	-	TSS22999	Chr10:17125295-17125793	0	0	0	0.089815	0.129118	0	0	0	0	0	0	0	0	0.342129	0	0	0.062042	0
MSTRG.82489.1	u	novel	-1.22459	-0.1024	-	XLOC_095413	-	TSS110006	Chr5:8137649-8138361	0	0.058253	0.323473	0.045716	0	0.159562	0	0	0	0	0	0	0	0	0	0	0	0
MSTRG.71102.2	u	novel	-1.12262	-0.0192512	-	XLOC_076621	-	TSS88436	Chr4:14965351-14966115	0	0	0.5308	0	0	0	0	0	0	0	0	0	0	0	0	0	0	0
MSTRG.71071.1	u	novel	-1.1475	-0.0131072	-	XLOC_083461	-	TSS96268	Chr4:14924935-14927088	0.505417	0.84109	0.337173	0	0.523967	0.340811	1.09007	0.453336	0.951538	0	0	0	0.068955	0	0	0	0	0
MSTRG.126622.1	u	novel	-1.38853	-0.008192	-	XLOC_141145	-	TSS162047	Chr9:20099108-20102237	0.395153	0.481615	1.05238	0.295372	0.109161	0.347099	0.231885	0.276934	0.283057	0.245202	0.316864	0.167873	0.040324	0.013842	0	0	0	0
MSTRG.65016.1	x	novel	-0.981946	-0.094208	LOC_Os03g54860.1	XLOC_065399	LOC_Os03g54860	TSS75594	Chr3:31180670-31187272	0.166431	0	0	0	0	0.075967	0.139501	0.056063	0	0.152041	0.042648	0	0.121472	0.336047	0	0.095393	0	0
MSTRG.50087.9	u	novel	-1.10358	-0.0073728	-	XLOC_050475	-	TSS58221	Chr2:28336010-28341708	0	0	0	0.332089	0.219342	0	0	0	0	0	0	0	0	0	0	0.01238	0	0
MSTRG.97530.4	u	novel	-1.15739	-0.016384	-	XLOC_103893	-	TSS119590	Chr6:22141926-22151066	0.049973	0.002735	0	0.104016	0.017318	0.091909	0	0	0	0	0.012399	0.032311	0	0.344021	0	0.000539	0.04974	0.152969
MSTRG.56537.1	u	novel	-1.18465	-0.0004096	-	XLOC_060866	-	TSS70414	Chr3:7749849-7750211	0	0	0	0.186913	0	0.341058	0	0	0	0	0	0	0.067965	0	0.095806	0	0	0.167489
MSTRG.14013.5	u	novel	-1.29141	-0.0004096	-	XLOC_016142	-	TSS18755	Chr1:39118151-39127408	0	0	0	0	0	0	13.6578	0.256299	0	0	0	0	0	0.269194	0	0.040174	0	0
MSTRG.46836.2	u	novel	-1.15299	-0.016384	-	XLOC_055748	-	TSS64392	Chr2:19397862-19400181	0	0	0.45456	0.099327	0	0	0	0	0	0	0	0	0	0	0	0	0	0
MSTRG.38848.2	u	novel	-1.24436	-0.049152	-	XLOC_044365	-	TSS51094	Chr12:23990206-23992557	0	0	0	0.156438	0	0	0	0	0	0.053333	0	0	0	0	0	0	0	0.233244
MSTRG.102156.1	u	novel	-1.15739	-0.0069632	-	XLOC_112290	-	TSS129232	Chr7:3672677-3674779	0	0	0	0.157585	7.73695	0	4.98579	3.48699	0.23036	5.66182	0	0	0	0.314542	0.285686	0.353463	0.208727	0.469233
MSTRG.44967.1	u	novel	-1.08867	-0.1024	-	XLOC_054680	-	TSS63177	Chr2:13116678-13117133	0.108954	0.032403	0	0.120957	0.395116	0.045102	0	0	0.278258	0	0.070277	0	0	0	0	0.331382	0.084247	0
MSTRG.119137.1	o	novel	-0.970709	-0.004096	LOC_Os08g41260.1	XLOC_132554	LOC_Os08g41260	TSS152258	Chr8:26051256-26058022	0.44895	0.92449	0.757563	0.066267	0.263581	0	0.401364	0.151663	0.166455	0.070616	0	0	0	0	0	0	0	0
MSTRG.36319.2	u	novel	-1.07382	-0.0077824	-	XLOC_037875	-	TSS43678	Chr12:15209045-15211856	0.070915	0.247181	0.328693	0	0.130434	0.01267	0.277013	0.059712	0.322337	0	0	0	0	0	0	0	0.025224	0
MSTRG.53599.1	u	novel	-1.22142	-0.0770048	-	XLOC_059342	-	TSS68586	Chr3:1031967-1032298	0	0.119011	0.344197	0	0	0.105278	0.115243	0	0	0	0	0	0.209492	0	0	0	0	0
MSTRG.90950.1	u	novel	-1.21953	-0.0004096	-	XLOC_100088	-	TSS115338	Chr6:1562065-1562524	0	0	0	0	0	0	0	0	0	0	0	0	0	0	0	0.329251	0.081605	0.136653
MSTRG.84956.1	u	novel	-1.30646	-0.0278528	-	XLOC_096843	-	TSS111570	Chr5:16085236-16086442	0.141242	0.378776	0.220328	0.024865	0	0.035051	0.176454	0.061669	0.306065	0	0	0	0	0	0	0	0	0
MSTRG.54099.9	o	novel	-0.143495	-0.086016	LOC_Os03g04590.3	XLOC_059595	LOC_Os03g04590	TSS68872	Chr3:2143450-2145526	0	0	0	0	0	0	0	11.3897	0	0	0	0	0.767808	0	0	0	0	0
MSTRG.73712.9	x	novel	-1.07246	-0.0364544	LOC_Os04g35660.1	XLOC_084881	LOC_Os04g35660	TSS97851	Chr4:21729498-21738218	0.137912	0.022131	0.031656	0	0	0	0	0.128045	0	0.213761	0.200606	0	0	0.004338	0	0	0.317876	0.244381
MSTRG.93327.2	o	novel	-1.2621	-0.0524288	LOC_Os06g14200.1	XLOC_107389	LOC_Os06g14200	TSS123663	Chr6:7925656-7926011	0	0	0	0	0	0	0	0	0	0	0.285465	0	0	0	0	0	0	0
MSTRG.97908.4	u	novel	-1.23481	-0.057344	-	XLOC_104122	-	TSS119852	Chr6:23533871-23535809	0.478158	0.912303	0.852262	0.130853	0.200657	0.095711	0.350903	0.148728	0.198834	0	0.31083	0	0	0.272886	0.17701	0.132049	0.358098	0
MSTRG.4798.1	x	novel	-0.321768	-0.0659456	LOC_Os01g23210.1	XLOC_011118	LOC_Os01g23210	TSS12992	Chr1:13044138-13051817	0.119772	0.209908	0.10909	0	0	0	0	0.238583	0	0	0.548888	0.129083	0.336792	0	0.94081	0.239601	0.273832	0.152088
MSTRG.25853.1	u	novel	-1.24268	-0.0004096	-	XLOC_031786	-	TSS36821	Chr11:9258813-9259418	0	0	0	0.2749	0	0	0.247897	0	0	0	0	0	0	0	0	0	0	0
MSTRG.52230.1	u	novel	-0.444652	-0.114688	-	XLOC_058663	-	TSS67745	Chr2:33537984-33540598	0.384477	0.292319	0	0.405863	0.396941	0.276103	0	0.169616	0.079516	0.051273	0	0.070675	0.060405	0	0	0	0	0
MSTRG.45307.3	u	novel	-1.31981	-0.0004096	-	XLOC_047833	-	TSS55183	Chr2:14282783-14283618	0	0	0	0	0.440091	0	0	0	0	0	0	8.50554	0	0	42.6259	0	0	0
MSTRG.10935.2	u	novel	-1.15591	-0.0544768	-	XLOC_005988	-	TSS6967	Chr1:31627684-31628516	0	0	0	0.120898	0	0.232025	0	0.282472	0	0	0.130481	0	0	0.169537	0.224308	0.151374	0.191932	0.348452
MSTRG.3205.1	u	novel	-0.732259	-0.053248	-	XLOC_010184	-	TSS11937	Chr1:8231466-8232437	0	0	0	0	0.080528	0.044869	0	0	0	0.132147	0.087971	0.288627	0	0	0.027476	0	0.09629	0.042711
MSTRG.84703.2	o	novel	-1.10229	-0.004096	LOC_Os05g25914.1	XLOC_090732	LOC_Os05g25914	TSS104620	Chr5:15076550-15077125	0	0	0	0	0	0	0	0	0	0.570207	0.175754	0	0	0.160384	0	0	0	0
MSTRG.71727.1	u	novel	-1.19242	-0.0004096	-	XLOC_083813	-	TSS96653	Chr4:16707677-16708231	0	0	0	0	0	0	0	0	0	0	0	0	0	0	0	0.10292	0.457093	0.104598
MSTRG.27890.1	u	novel	-1.37223	-0.131072	-	XLOC_028161	-	TSS32498	Chr11:16646035-16647118	0.441747	0.499961	0.666239	0.1069	0.242984	0.112996	0.816278	0.435201	0.585363	0.074322	0	0	0.06669	0	0.086926	0	0	0
MSTRG.90594.1	u	novel	-1.3708	-0.38912	-	XLOC_099896	-	TSS115110	Chr6:734983-735508	0	0	0	0	0	0.245146	0	0	0	0	0.102139	0	0	0	0	0	0.083455	0
MSTRG.55589.16	o	novel	-1.08806	-0.04096	LOC_Os03g10830.1	XLOC_067857	LOC_Os03g10830	TSS78474	Chr3:5552559-5565081	0.040432	0	0	0.0449	0	0	0.019181	0	0	0.110557	0.106432	0.04692	0.09642	0.16639	0.037325	0.674291	0.437761	0.329618
MSTRG.111984.1	u	novel	-1.25554	-0.28672	-	XLOC_128390	-	TSS147596	Chr8:2672130-2673412	0	0	0.810145	0	0	0	0	0	0	0	0	0	0	0	0	0	0	0
MSTRG.78638.1	x	novel	-1.36675	-0.0004096	LOC_Os04g56620.1	XLOC_087434	LOC_Os04g56620	TSS100881	Chr4:33764298-33764628	0	0.691438	0	0	0.054075	0	0.048691	0.245947	0.051254	0	0	0	0	0	0	0	0.107419	0.088506
MSTRG.97137.5	x	novel	-1.31209	-0.034816	LOC_Os06g35780.1	XLOC_109621	LOC_Os06g35780	TSS126108	Chr6:20877869-20879699	0	0	0	0	1.29418	0	0	0	0	0	0	0	0	0	0	0	0	0
MSTRG.82735.3	u	novel	-1.03553	-0.180224	-	XLOC_095552	-	TSS110155	Chr5:8751127-8754081	0.640998	0.151846	0.190215	0.141557	0.374302	0.22058	0.029338	0.098921	0.194537	0.54214	0.030325	0.279772	0.041763	0.208334	0.108544	0.144294	0.270102	0.30965
MSTRG.112666.2	x	novel	-1.13467	-0.065536	LOC_Os08g08360.1	XLOC_128771	LOC_Os08g08360	TSS148048	Chr8:4818446-4820039	0	0.344968	0.467014	0	0	0	0.345164	0.44153	0.344996	0	0	0	0.290738	0	0.692966	0	0	0
MSTRG.36300.1	x	novel	-1.09491	-0.032768	LOC_Os12g26090.1	XLOC_042883	LOC_Os12g26090	TSS49436	Chr12:15158473-15172444	0.482737	0.654232	0.986584	0.274892	0.302549	0.25664	0.842813	0.335332	0.688252	0.061084	0.069989	0	0	0	0	0	0	0
MSTRG.101990.1	u	novel	-1.21758	-0.0004096	-	XLOC_117913	-	TSS135620	Chr7:3277700-3278093	0	0.47338	0	0	0	0	0.109755	0	0.201715	0	0	0	0	0	0	0.103944	0	0.084201
MSTRG.30829.3	o	novel	-1.32536	-0.0438272	LOC_Os11g44530.1	XLOC_034728	LOC_Os11g44530	TSS40127	Chr11:26924896-26931695	0.068534	0.069146	0	0.070192	0.032362	0.026306	0	0.012866	0.063502	0.012605	0.233221	0.040783	0.203788	0.053863	0	0	0.023077	0.118383
MSTRG.26231.1	u	novel	-1.11234	-0.090112	-	XLOC_027142	-	TSS31394	Chr11:10430857-10431625	0	0	0	0	0	0	0	0	0	0	0	0	0.066937	0.065871	0.060021	0.187369	0.276369	0.050891
MSTRG.29599.1	u	novel	-1.36616	-0.012288	-	XLOC_034009	-	TSS39308	Chr11:23006591-23007378	0.101612	0.391434	0.491704	0.216224	0.192644	0.08905	0.925148	0.539895	0.763521	0.069283	0.055118	0.057155	0	0	0.075763	0	0	0.03437
MSTRG.80154.1	u	novel	-1.31326	-0.0004096	-	XLOC_094163	-	TSS108594	Chr5:1802728-1803611	0	0	0	0	0	0	0	0	0	0.366571	0	0	0	0	0	0	0.136425	0
MSTRG.94618.9	u	novel	-0.162281	-0.0118784	-	XLOC_102133	-	TSS117669	Chr6:11978080-11980050	0.000697	0.009433	0.000272	0	0	0.012398	0	0.205494	0	0.141159	0.118647	0	0	0	0	0	0	0
MSTRG.75674.1	u	novel	-0.0868991	-0.269926	-	XLOC_079079	-	TSS91293	Chr4:26317170-26317859	0.204538	0.283983	0	0	0	0	0	0	0	0	0	0	0	0	0	0	0	0
MSTRG.55104.1	u	novel	-1.2482	-0.0004096	-	XLOC_060100	-	TSS69502	Chr3:4420528-4420838	0	0	0	0	0	0	0	0	0	0	0	0.265236	0.145052	0	0	0	0	0
MSTRG.63228.1	u	novel	-1.21155	-0.187597	-	XLOC_064484	-	TSS74492	Chr3:26777277-26779573	0.292109	0.103466	0.244517	0	0	0	0.521639	0.299864	0.576358	0	0	0	0	0.033201	0	0	0	0
MSTRG.86512.6	u	novel	-1.27478	-0.0065536	-	XLOC_097731	-	TSS112572	Chr5:20658882-20660975	0	0	0	0	0	0.729629	0	0	0	0	0	0	0	0	0	0	0	0
MSTRG.36925.1	u	novel	-1.45292	-0.02048	-	XLOC_038250	-	TSS44081	Chr12:17984608-17984899	0	0	0	0	0	0	0	0	0	0.069339	0.27359	0	0	0	0	0.12415	0	0
MSTRG.57282.1	u	novel	-1.41377	-0.0212992	-	XLOC_068730	-	TSS79491	Chr3:9406119-9406631	0.483841	0.405505	0.161929	0	0.147994	0.095163	0.064782	0.199451	0.098781	0	0	0	0	0	0	0	0	0
MSTRG.90326.17	o	novel	-0.295791	-0.0024576	LOC_Os06g01050.1	XLOC_099760	LOC_Os06g01050	TSS114923	Chr6:22723-88607	0	0	0	0	0	0	0.182516	0	0	0	0.007573	0	0	0	0.067117	0.146325	0.656754	0.012708
MSTRG.15367.1	o	novel	-1.23893	-0.028672	LOC_Os01g73440.1	XLOC_008333	LOC_Os01g73440	TSS9714	Chr1:42558837-42560463	0	0	0	0	0	0	0	0.032165	0	0.558793	0	0	0	0	0	0	0	0
MSTRG.36322.1	u	novel	-0.817915	-0.0241664	-	XLOC_042895	-	TSS49451	Chr12:15214021-15214655	0	0.103267	0	0	0	0	0.10147	0.062208	0.162924	0	0	0	0	0	0	0.055783	0.101172	0
MSTRG.37779.1	u	novel	-1.16812	-0.008192	-	XLOC_043797	-	TSS50452	Chr12:21113961-21115812	0.397757	0.641865	0.723396	0.093306	0.18819	0.133885	0.643066	0.570255	0.604649	0.030791	0	0	0.020745	0.059534	0.127615	0	0	0
MSTRG.101022.2	u	novel	-1.05093	-0.036864	-	XLOC_111643	-	TSS128481	Chr7:511735-512474	0.178829	0.121026	0.173247	0.130774	0	0	0.103817	0	0.293575	0.005057	0.01792	0.046808	0.096279	0.155729	0.052531	0	0.00137	0
MSTRG.37787.2	u	novel	-1.12587	-0.024576	-	XLOC_038764	-	TSS44695	Chr12:21128369-21129062	0	0.099683	0.362879	0	0	0	0	0	0	0	0	0	0	0	0	0	0	0.041033
MSTRG.97506.7	u	novel	-1.07238	-0.0413696	-	XLOC_109828	-	TSS126342	Chr6:22041332-22043090	0.14269	0.148568	0.472216	0.28419	0.20642	0.310151	0.124798	0.296261	0.444894	0.14593	0.323654	0.265126	0.273495	0.134561	0.190257	0.147321	0.547964	0
MSTRG.32075.4	x	novel	-0.39031	-0.174899	LOC_Os12g04260.1	XLOC_040490	LOC_Os12g04260	TSS46744	Chr12:1805123-1805767	0.28158	0.505477	0.358292	0.300268	0.131463	0.255556	0.658078	0.13946	0.346175	0.198038	0.111618	0.148166	0	0.23876	0	0.15176	0.116565	0.110578
MSTRG.112985.1	u	novel	-1.07581	-0.024576	-	XLOC_128962	-	TSS148262	Chr8:5740543-5741251	0.198267	0.043433	0.684872	0.325833	0.047554	0.194808	0.470303	0.545081	0.383581	0	0	0	0	0	0	0	0	0.11675
MSTRG.30181.2	u	novel	-1.18715	-0.0004096	-	XLOC_029497	-	TSS34063	Chr11:24785435-24787984	0	0	0.288791	0	0	0.073469	0.589446	0	0	0	0	0	0	0	0	0	0	0
MSTRG.91753.5	x	novel	-0.884834	-0.049152	LOC_Os06g07250.1	XLOC_106537	LOC_Os06g07250	TSS122670	Chr6:3471497-3472668	0.101212	0.224076	0.766655	0.207145	0.29453	0.003781	0.763728	0.176444	0.229092	0.189686	0.009445	0.001499	0	0.042028	0	0.275459	0.001047	0.512928
MSTRG.35649.1	x	novel	-1.12117	-0.232243	LOC_Os12g23630.1	XLOC_037476	LOC_Os12g23630	TSS43249	Chr12:13411244-13419088	6.03383	5.82644	4.71425	14.6831	12.1353	10.9731	4.23335	6.28951	4.1972	6.32895	6.5363	5.21673	3.60621	8.89093	5.46482	6.89696	6.95304	6.17605
MSTRG.99968.2	i	novel	-1.23301	-0.0004096	LOC_Os06g47540.1	XLOC_105290	LOC_Os06g47540	TSS121176	Chr6:28778452-28779228	2.02593	0	0	0	0	0	0	0.212125	0	0	0	0.050971	0	0	0	0	0	0
MSTRG.65598.2	o	novel	-0.192283	-0.367411	LOC_Os03g56990.1	XLOC_073360	LOC_Os03g56990	TSS84741	Chr3:32457423-32484874	0.280431	0.233768	0.496096	0.102325	0.241618	0.12025	0.360838	0.283094	0.194512	0.08512	0.136834	0.0396	0	0	0.141317	0.15367	0	0.096896
MSTRG.47023.1	o	novel	-1.01729	-0.0004096	LOC_Os02g33470.1	XLOC_048870	LOC_Os02g33470	TSS56356	Chr2:19904123-19909536	0	0	0	0	0	0	0.292758	0.054012	0	0.103648	0	0	0	0	0	0	0	0
MSTRG.14273.1	u	novel	-1.17988	-0.114688	-	XLOC_016284	-	TSS18923	Chr1:39792832-39793362	0	0	0	0	0	0	0	0	0	0	0	0	0	0	0	0	0	0.231121
MSTRG.56711.1	u	novel	-1.23222	-0.0598016	-	XLOC_068423	-	TSS79139	Chr3:8151451-8151712	0.130545	0	0	0.069963	0	0	0	0	0	0	0	0	0	0	0	0.139239	0.124008	0.31504
MSTRG.17774.1	u	novel	-0.27227	-0.0372736	-	XLOC_018210	-	TSS21104	Chr10:7869262-7870423	0	0	0	0	0	0.425839	0	0	0	0	0	0	0	0	0	0	0	0
MSTRG.55804.9	u	novel	-1.07438	-0.0004096	-	XLOC_060458	-	TSS69953	Chr3:6101611-6104375	0.265822	0	0	0	0.049036	0	0	0	0	0	0.012825	0	0	0	0.028144	0	0	0
MSTRG.119649.3	i	novel	-1.08725	-0.032768	LOC_Os08g43350.1	XLOC_132835	LOC_Os08g43350	TSS152577	Chr8:27394996-27395502	0	0	0	0	0	0	0.38395	0	0	0	0	0	0	0	0	0	0.160646	0
MSTRG.106727.2	u	novel	-1.14605	-0.262144	-	XLOC_120615	-	TSS138595	Chr7:18467064-18469751	0	0	0	0	0.470414	0	0	0	0	0	0	0	0	0	0	0	0	0.140688
MSTRG.25143.3	o	novel	-1.0649	-0.028672	LOC_Os11g12090.1	XLOC_031422	LOC_Os11g12090	TSS36399	Chr11:6704585-6880679	0	0.096403	0.598962	0	0	0	0	0	0.140031	0	0.100992	0	0.226107	0	0.041368	0.277663	0.34504	0.156155
MSTRG.65502.1	x	novel	-0.798185	-0.126976	LOC_Os03g56682.1	XLOC_065653	LOC_Os03g56682	TSS75887	Chr3:32281996-32290339	0.20104	0.513445	0.118195	0.108192	0.029941	0.081061	0.46461	0.189353	0.292945	0	0	0.053539	0	0	0	0	0.026792	0
MSTRG.102917.7	u	novel	-0.445387	-0.045056	-	XLOC_118411	-	TSS136177	Chr7:5592500-5593783	0.151307	0.030466	0.03335	0.036959	0.344454	0.18933	0	0.081194	0.06497	0.059189	0.087648	0.044068	0.137426	0.054029	0.282072	0.125517	0.102413	0.101027
MSTRG.14301.4	u	novel	-1.38525	-0.057344	-	XLOC_016299	-	TSS18942	Chr1:39844046-39844810	0	0	0	0	0.072187	0	0	0.086279	0	0.276182	0	0.170289	0	0	0	0	0	0.030805
MSTRG.117033.21	u	novel	-1.21136	-0.0393216	-	XLOC_126333	-	TSS145158	Chr8:20254995-20260540	0.070922	0.06676	0.064426	0.115671	0.079102	0.056552	0.064316	0.02762	0.056985	0	0.050619	0	0.042354	0.05378	0.04951	0.046966	0.030408	0.04602
MSTRG.39190.1	u	novel	-1.21962	-0.036864	-	XLOC_044534	-	TSS51286	Chr12:24850986-24852061	0.435417	0.068441	0.298234	0.155966	0	0	0	0.089092	0	0	0	0	0.124419	0	0	0	0	0
MSTRG.65017.1	i	novel	-1.07344	-0.106496	LOC_Os03g54860.1	XLOC_065400	LOC_Os03g54860	TSS75595	Chr3:31183243-31188065	0	0.120928	0.027085	0.033231	0.228649	0.059594	0	0.110018	0.023971	0	0.24601	0.063639	0	0.043926	0.141883	0.174044	0.241355	0.124746
MSTRG.113927.1	i	novel	-0.236483	-0.0118784	LOC_Os08g15204.1	XLOC_124488	LOC_Os08g15204	TSS143104	Chr8:9196316-9199665	2.51449	2.32233	2.62334	2.81641	2.60998	2.56116	1.81273	1.49785	2.24409	2.14635	1.99199	1.9853	1.67874	1.72573	1.61984	1.56242	1.33269	1.3643
MSTRG.65786.1	x	novel	-1.44882	-0.0004096	LOC_Os03g57690.1	XLOC_065799	LOC_Os03g57690	TSS76061	Chr3:32885532-32890978	0	0	0	0.267707	0	0	0	0	0	0	0	0.005192	0	0	0	0	0.007856	0.027693
MSTRG.11866.1	x	novel	-1.02912	-0.06144	LOC_Os01g58480.1	XLOC_015036	LOC_Os01g58480	TSS17463	Chr1:33810701-33811806	0	0.200624	0.161775	0	0.122488	0.049029	0.051102	0	0.162381	0.049752	0	0.050503	0.063018	0	0	0.060634	0	0
MSTRG.30137.2	u	novel	-1.24512	-0.0380928	-	XLOC_029476	-	TSS34040	Chr11:24711605-24712016	0.063994	0	0.258687	0.159811	0	0	0	0.093872	0.631421	0	0	0.022156	0	0	0	0	0	0
MSTRG.51193.1	u	novel	-0.943855	-0.0180224	-	XLOC_051062	-	TSS58913	Chr2:31020509-31020815	0.303839	0	0.070476	0	0	0	0	0	0	0	0	0	0	0	0	0	0	0
MSTRG.65013.37	o	novel	-1.00553	-0.06144	LOC_Os03g54860.1	XLOC_073058	LOC_Os03g54860	TSS84383	Chr3:31180014-31187013	32.014	24.4624	23.3313	16.7197	10.1637	10.0444	16.2415	12.2582	10.416	8.47064	7.80259	7.2018	10.0815	12.5597	9.33988	4.59503	3.1577	3.00347
MSTRG.48582.1	x	novel	-1.14352	-0.094208	LOC_Os02g40420.1	XLOC_049663	LOC_Os02g40420	TSS57301	Chr2:24482938-24483691	0	0	0	0.251275	0	0	0	0	0	0	0	0	0	0.000464	0	0	0	0
MSTRG.74274.6	u	novel	-1.05464	-0.038912	-	XLOC_085142	-	TSS98156	Chr4:23068927-23075488	1.28028	3.12008	6.37549	3.94337	2.98023	4.29789	2.19646	1.14754	1.46176	0.855411	2.29364	1.30526	0.944902	2.1028	1.19304	0.960196	0.759944	1.47901
MSTRG.24073.3	u	novel	-1.06569	-0.0200704	-	XLOC_025885	-	TSS29959	Chr11:2871044-2872479	0	0	0.359506	0	0.033896	0.036537	0	0.026333	0	9.8e-05	0.003766	0.022103	0.027062	0.026994	0.009993	0.07206	0	0
MSTRG.90326.14	o	novel	-0.421031	-0.0024576	LOC_Os06g01050.1	XLOC_099760	LOC_Os06g01050	TSS114921	Chr6:21766-80842	0	0.117958	0.189378	0.104807	0.186188	0.109327	0.016933	0.221008	0.033193	0.232971	0.026911	0.048244	0.11252	0.306506	0.15006	0	0.390548	0.061202
MSTRG.26977.14	u	novel	-1.21539	-0.0299008	-	XLOC_027606	-	TSS31888	Chr11:13752590-13758283	0	0	0.104061	0.059918	0	0	0	0	0	0	0	0	0	0	0	0	0	0
MSTRG.25889.1	u	novel	-1.25666	-0.290816	-	XLOC_031802	-	TSS36840	Chr11:9307586-9308310	0.256885	0.324951	0.338243	0	0	0	0.51302	0.056334	0.194143	0.02771	0	0	0	0.066368	0	0	0.047138	0
MSTRG.47285.1	o	novel	-1.15983	-0.0688128	LOC_Os02g34380.1	XLOC_049020	LOC_Os02g34380	TSS56521	Chr2:20568167-20582190	0	0	0	0	0.258673	0.127154	0	0	0	0.067645	0	0.062811	0	0.16261	0	0.189782	0	0
MSTRG.113379.4	o	novel	-0.325791	-0.0004096	LOC_Os08g12300.1	XLOC_124166	LOC_Os08g12300	TSS142738	Chr8:7246705-7269605	0.559823	0	0	0	0	0	0	0	0	0	0	0	0	0	0	0	0	0
MSTRG.73406.1	u	novel	-1.35045	-0.057344	-	XLOC_077853	-	TSS89861	Chr4:21010798-21013401	0.93536	1.38037	1.1362	0.645381	0.518863	0.448972	1.36664	0.521404	1.17719	0.183783	0.206917	0.174364	0.192528	0.300097	0.203226	0.136815	0.176153	0.046653
MSTRG.67356.1	u	novel	-1.33267	-0.0004096	-	XLOC_081064	-	TSS93634	Chr4:186667-186936	0	0.093547	0	0	0	0	0.512079	0	0	0	0	0	0	0.170849	0	0	0	0
MSTRG.59687.2	x	novel	-1.1509	-0.0311296	LOC_Os03g26840.1	XLOC_062521	LOC_Os03g26840	TSS72326	Chr3:15314288-15316138	0.702571	0.61941	0.669706	0.809392	0.629947	0.729288	0.849126	0.66978	0.964209	0.651593	0.66011	0.697795	0.420995	0.880289	0.803155	0.882265	0.77358	0.778924
MSTRG.15864.8	o	novel	-1.28473	-0.0806912	LOC_Os10g02620.1	XLOC_021181	LOC_Os10g02620	TSS24566	Chr10:976451-1000310	3.62528	2.51909	2.26841	4.52215	1.40729	3.06906	1.48702	2.93817	1.52728	2.95311	1.95267	1.18627	1.5225	2.36547	1.64261	2.65501	1.65999	2.02655
MSTRG.49686.23	u	novel	-1.187	-0.014336	-	XLOC_057316	-	TSS66224	Chr2:27273255-27279538	0	0	0.171485	0.541574	0	0	0	0	0	0	0	0	0	0	0	0	0	0
MSTRG.76101.2	x	novel	-1.17415	-0.06144	LOC_Os04g46010.1	XLOC_079297	LOC_Os04g46010	TSS91559	Chr4:27256664-27257695	0	0	0	0	0	0	0	0.458132	0	0.059647	0	0	0	0	0	0	0	0
MSTRG.121578.1	u	novel	-1.26504	-0.129024	-	XLOC_138299	-	TSS158838	Chr9:5181210-5181554	0	0	0	0	0	0	0	0.378542	0	0	0	0	0	0	0	0	0.033176	0.091965
MSTRG.120396.1	u	novel	-1.06497	-0.0004096	-	XLOC_137619	-	TSS158091	Chr9:1246158-1246473	0.3951	0.428192	0.255087	0	0	0.137002	0.30741	0	0.851857	0.426103	0.300295	0.571767	0.684695	0.260761	0.560017	0.342762	0.665834	0.519429
MSTRG.79890.1	u	novel	-1.50938	-0.0004096	-	XLOC_094026	-	TSS108433	Chr5:1161319-1161596	0	0	0	0	0.298035	0	0	0	0	0.233639	0	0	0	0	0	0	0	0.453657
MSTRG.25571.2	o	novel	-0.289573	-0.0004096	LOC_Os11g14810.1	XLOC_026757	LOC_Os11g14810	TSS30978	Chr11:8335823-8336077	0.069129	0.066081	0	0.066187	0.147164	0.090092	0.127638	0	0.069504	1.31227	0	3.01781	0.482198	0	0.068882	0.719239	0.065181	0
MSTRG.77922.1	u	novel	-1.10364	-0.032768	-	XLOC_087043	-	TSS100416	Chr4:31868154-31872422	0	0	0	0	0	0	0	0	0.070694	0	0	0	0	0	0	0.272081	0.08197	0
MSTRG.124269.1	u	novel	-1.09197	-0.075776	-	XLOC_139849	-	TSS160550	Chr9:13897504-13898917	0.172425	0.217914	0.063481	0.031395	0.051247	0.070349	0.017381	0.168986	0.29538	0.052108	0	0	0	0.046046	0.185008	0.239509	0.027709	0.1031
MSTRG.44627.2	u	novel	-1.01287	-0.012288	-	XLOC_054493	-	TSS62966	Chr2:12060762-12061133	0	0	0	0	0	0	0	0	0	0	0	0.448807	0	0	0	0	0	0
MSTRG.84703.3	o	novel	-0.891289	-0.0499712	LOC_Os05g25914.1	XLOC_090732	LOC_Os05g25914	TSS104620	Chr5:15076550-15077125	0	0	0	0	0	0	0	0	0	0	0	0	0	0	0.36825	0	0	0
MSTRG.116810.1	u	novel	-1.21237	-0.004096	-	XLOC_126217	-	TSS145016	Chr8:19603233-19604196	0	0	0	0	0	0	0	0	0	0	0	0	0	0	0	0.295828	0.064117	0
MSTRG.30476.2	u	novel	-1.28532	-0.004096	-	XLOC_029643	-	TSS34247	Chr11:25573512-25574896	0	0	0	0	0	0	0	0	0	0	0	0	1.40887	0	0	0	0	0
MSTRG.97207.21	u	novel	-0.949842	-0.0495616	-	XLOC_103715	-	TSS119389	Chr6:21159097-21160739	0.160952	0.024423	0.010687	0.132637	0.156609	0.530706	0.567321	0.059664	0.131361	0.0442	0.083167	0.267567	0.205087	0.149027	0.181596	0.13721	0.143238	0.198145
MSTRG.38073.2	u	novel	-1.29186	-0.135987	-	XLOC_038903	-	TSS44864	Chr12:21780950-21782085	0	0	0	0	0	0	0.688767	0	0	0	0	0	0	0	0	0	0	0
MSTRG.37982.7	u	novel	-1.14856	-0.0630784	-	XLOC_038861	-	TSS44812	Chr12:21594136-21597393	0.236161	0.396727	0.364042	0.190317	0.245545	0.301012	0.179961	0.126347	0.532406	0.342692	0.181841	0.137662	0.190592	0.158985	0.160503	0.238951	0.211986	0.159943
MSTRG.103985.1	o	novel	-1.24794	-0.0004096	LOC_Os07g14800.1	XLOC_118991	LOC_Os07g14800	TSS136823	Chr7:8411239-8653108	0	0.15193	0	0	0	0.046343	0.39965	0	0	0.076354	0	0	0	0	0	0	0.050796	0
MSTRG.115690.2	u	novel	-1.27356	-0.059392	-	XLOC_130591	-	TSS150042	Chr8:15729459-15731628	0.227334	0	0	0.303778	0	0.261986	0.258469	0.101288	0.178551	0	0	0	0.287573	0	0.085561	0	0	0
MSTRG.5514.6	u	novel	-1.12385	-0.098304	-	XLOC_003006	-	TSS3510	Chr1:16202541-16205353	0	0.149299	0.0994	0.084591	0.116837	0.088107	0.10357	0	0	0.092503	0.253737	0	0	0.496243	0.198282	0.22895	0.088971	0.105124
MSTRG.125613.1	u	novel	-1.29375	-0.0004096	-	XLOC_140599	-	TSS161385	Chr9:17585456-17586297	0.089977	0.251199	0.147842	0	0.158638	0.086353	0.069037	0	0.113851	0	0.084867	0.047809	0	0	0.03847	0	0.035547	0
MSTRG.12830.1	o	novel	-1.2216	-0.100352	LOC_Os01g62530.1	XLOC_015554	LOC_Os01g62530	TSS18050	Chr1:36204952-36214266	0.213142	0.187911	0	0.006374	0.042595	0	0.332137	0.116955	0.222843	0	0	0	0	0	0	0.05431	0	0
MSTRG.90325.18	o	novel	-1.39231	-0.131072	LOC_Os06g01060.1	XLOC_105786	LOC_Os06g01060	TSS121770	Chr6:46775-47422	0	0	0	0	0	0	0	0.164242	0	0.016493	0	0	0	0	0	0.381182	0.040298	0
MSTRG.61985.1	x	novel	-0.401696	-0.0290816	LOC_Os03g41320.1	XLOC_063829	LOC_Os03g41320	TSS73771	Chr3:22971521-22973727	0.05571	4.8427	0.597525	6.33248	2.70692	6.0688	0.272801	4.10432	2.64741	0	0.673518	3.28247	0.40017	4.02603	3.38546	1.84759	1.62283	2.39391
MSTRG.5514.3	u	novel	-1.1602	-0.098304	-	XLOC_003006	-	TSS3510	Chr1:16202489-16205400	0.54469	0.000982	0.080908	0.091677	0.14914	0.000998	0.068521	0.314988	0.283635	0.101904	0.063395	0.48806	0.152564	0.154138	0.075195	0.099605	0.118865	0.061084
MSTRG.98552.1	i	novel	-1.05036	-0.077824	LOC_Os06g41930.3	XLOC_104461	LOC_Os06g41930	TSS120251	Chr6:25161151-25161835	0	0	0	0	0.162097	0	0	0	0	0.209913	0	0.197834	0	0	0	0.192955	0.755706	0.463229
MSTRG.18444.1	u	novel	-1.22161	-0.0004096	-	XLOC_022773	-	TSS26295	Chr10:10193874-10194130	0	0	0	0	0	0	0	0	0	0	0	0	0	0	0.412478	0	0	0
MSTRG.44593.7	u	novel	-1.17171	-0.0487424	-	XLOC_047413	-	TSS54708	Chr2:11944390-11946904	0.538961	0.337499	0.542489	1.02627	0.257558	0.67826	0.386017	1.32809	1.18878	0.005038	1.29558	0.89633	0.479843	0.749176	1.01699	0.559705	1.09139	1.33056
MSTRG.47011.1	u	novel	-0.980798	-0.077824	-	XLOC_055834	-	TSS64486	Chr2:19851932-19853055	0	0	0.116389	0	0	0	0	0	0	0	0	0.108663	0	0.290598	0	0.127253	0.267919	0.364461
MSTRG.82504.1	u	novel	-1.27643	-0.073728	-	XLOC_089538	-	TSS103314	Chr5:8171593-8172739	0	0	0	0	0	0	0	0	0	0	0	0	0	0	0.287217	0.091137	0.126611	0.06202
MSTRG.26642.6	u	novel	-0.916824	-0.0262144	-	XLOC_027398	-	TSS31666	Chr11:12106628-12119299	0.028922	0	0.0047	0.008138	0.517404	0.014837	0.02225	0.03398	0	0.044405	0.011987	1.68713	0.030813	0	0.006858	0.030115	0.010006	0
MSTRG.12154.2	u	novel	-0.963799	-0.045056	-	XLOC_015202	-	TSS17637	Chr1:34537624-34539820	0.387412	0	0.894179	0.26257	0	0	0	0	0	0	0	0	0	0	0	0	0	0
MSTRG.36321.2	u	novel	-0.785001	-0.057344	-	XLOC_037876	-	TSS43681	Chr12:15213914-15218553	0.393752	0.819864	0.60393	0.08122	0.066811	0.040318	0.184547	0.146873	0.397036	0.036184	0.046168	0.079644	0.146269	0	0.031714	0	0	0
MSTRG.94174.3	o	novel	-1.21813	-0.176128	LOC_Os06g18150.2	XLOC_107874	LOC_Os06g18150	TSS124200	Chr6:10558981-10561214	0.167792	0.038708	0	0.444027	0.377295	0.336621	0	0.215693	0.367549	0.288636	0.487884	0.344844	0.191841	0	0.400443	0	0.378752	0.349552
MSTRG.105668.1	u	novel	-1.14747	-0.0004096	-	XLOC_114357	-	TSS131501	Chr7:14823104-14823776	0	0	0.268607	0	0	0	0	0	0	0	0	0	0	0	0	0	0	0
MSTRG.19691.1	u	novel	-1.27054	-0.221184	-	XLOC_023481	-	TSS27134	Chr10:14192329-14193806	0.558733	0.691355	0.388321	0.168192	0.135557	0.136245	0.663057	0.226886	0.270566	0	0	0.039111	0	0.046776	0	0.021632	0	0
MSTRG.98470.2	u	novel	-0.971671	-0.0892928	-	XLOC_110358	-	TSS126945	Chr6:24898952-24900464	0	0	0.010509	0	0	0	0	0	0	0.015617	0	0	0.042611	0	0.076586	0	0.178223	0
MSTRG.8784.4	u	novel	-1.15952	-0.0180224	-	XLOC_013416	-	TSS15588	Chr1:26424394-26426392	0.223375	0.249665	0.008326	0.16561	0.065955	0.036276	0.00563	0.119258	0.003548	0.327291	0.360326	0.507079	0.118537	0.119336	0.105433	0.851693	0.641136	0.412743
MSTRG.95695.18	u	novel	-1.22333	-0.0335872	-	XLOC_108748	-	TSS125169	Chr6:16100078-16102019	0	0	0	0	0	0	0.390066	0	0	0	0	0	0	0	0	0	0	0
MSTRG.90290.11	o	novel	-0.0683332	-0.004096	LOC_Os05g51930.1	XLOC_099736	LOC_Os05g51930	TSS114878	Chr5:29804237-29829377	0.439716	0	0	0	0	0	0.392592	2.93052	0	0.163185	0	1.09505	0	0	0.759212	0	1.25119	0
MSTRG.17099.1	u	novel	-1.18759	-0.036864	-	XLOC_021923	-	TSS25394	Chr10:5371814-5376581	0.045409	0.051918	0.531649	0.370098	0.12623	0.024153	0	0.08014	0.084925	0.083696	0.037742	0	0.009771	0	0	0	0.028592	0.047202
MSTRG.44796.1	x	novel	-1.13635	-0.04096	LOC_Os02g21269.1	XLOC_054591	LOC_Os02g21269	TSS63077	Chr2:12624029-12625309	0	0.026011	0.018569	0	0	0	0	0	0.124326	0.043636	0.183909	0	0	0	0	0.267148	0.043523	0.027352
MSTRG.21051.1	u	novel	-1.46953	-0.086016	-	XLOC_024249	-	TSS28011	Chr10:18128551-18129283	1.67627	2.99959	2.62766	0.350829	0.637296	0.437627	1.71195	0.968981	1.28571	0.750604	0.826637	0.56474	0.847931	0.538758	1.12427	1.03114	1.0551	0.667688
MSTRG.23436.2	u	novel	-1.19125	-0.0004096	-	XLOC_030457	-	TSS35249	Chr11:1259292-1259840	0	0.243113	0	0	0.306774	0	0	0	0.086981	0.972036	0.221536	0.562473	0	0.084713	0.441211	0	0.303296	0
MSTRG.21365.3	o	novel	-0.307671	-0.135168	LOC_Os10g35644.2	XLOC_020244	LOC_Os10g35644	TSS23474	Chr10:19040466-19154240	12.2585	0	653.341	300.831	0	8.21508	2035.7	7476.02	62.1102	9823.55	59.8322	574.003	0	0	1812.09	404.873	841.715	22.1419
MSTRG.46200.1	i	novel	-1.53075	-0.0004096	LOC_Os02g29150.2	XLOC_048374	LOC_Os02g29150	TSS55794	Chr2:17272705-17273022	0	0	0	0	0	0	0	0	0	0.226239	0	0	0	0	0	0	0.110939	0
MSTRG.65013.32	o	novel	-1.10645	-0.104858	LOC_Os03g54860.1	XLOC_073058	LOC_Os03g54860	TSS84388	Chr3:31180013-31182721	18.9094	15.2987	14.771	20.8137	15.8946	14.4764	15.5132	13.3971	14.3789	11.4433	13.3355	11.4902	9.89079	12.0527	6.75668	4.2549	5.35669	6.32765
MSTRG.96500.4	u	novel	-1.2426	-0.0417792	-	XLOC_103297	-	TSS118931	Chr6:18747241-18750644	0.584303	0.095436	0.840311	0.909527	0.180846	0.752337	0.576863	0.015669	0.615406	0.01443	0.962869	0.640022	0.365009	0.115391	0	0.467881	0.005925	0.49556
MSTRG.112508.1	x	novel	-0.484649	-0.0004096	LOC_Os08g07610.1	XLOC_128683	LOC_Os08g07610	TSS147939	Chr8:4269248-4275958	0.255403	0.311537	0.151957	1.4107	0.935063	0.387509	0.127972	0.191028	0	0.461994	0.155733	0.309376	0.452084	0.941359	0.473419	0.506889	0.481523	0.556504
MSTRG.48413.48	u	novel	-1.25002	-0.0671744	-	XLOC_056652	-	TSS65446	Chr2:23919731-23937321	0.277553	0.229101	0.02437	0.183501	0.246834	0.370635	0.201655	0.256643	0.40914	0.456632	0.172233	0.247886	0.553771	0.192752	0.379855	0.191108	0.007876	0.157851
MSTRG.119046.1	u	novel	-0.984794	-0.0004096	-	XLOC_127344	-	TSS146341	Chr8:25825085-25825691	0	0.062309	0	0.368822	0	0.095634	0.089592	0	0	0	0.05314	0	0	0	0	0	0.055645	0
MSTRG.26268.3	o	novel	-0.0782408	-0.098304	LOC_Os11g18730.1	XLOC_032046	LOC_Os11g18730	TSS37098	Chr11:10615176-10615866	0	0	0	0	0.327761	0	0	0	0	0	0	0	0	0	0	0.170023	0.185991	0.250141
MSTRG.100438.1	o	novel	-0.881605	-0.159744	LOC_Os06g49820.1	XLOC_105565	LOC_Os06g49820	TSS121501	Chr6:30150630-30156953	0	0.138011	0.305568	0.096455	0	0.089607	0.042179	0.01478	0	0.036417	0.077024	0	0	0	0.117973	0.099569	0.132507	0.04122
MSTRG.80277.4	o	novel	-1.22408	-0.12288	LOC_Os05g04670.1	XLOC_088311	LOC_Os05g04670	TSS101952	Chr5:2207526-2210292	0	0	0.331063	0	0	0	0.212513	0	0.309756	0	0	0.000316	0.373757	0	0	0	0.092564	0.065629
MSTRG.90326.11	o	novel	-1.14486	-0.12288	LOC_Os06g01050.1	XLOC_099760	LOC_Os06g01050	TSS114919	Chr6:20799-77670	0	0	0	0.363657	0	0	0.339048	0.653899	0.161959	0	0	0.282363	0	0	0	0	0.791934	0
MSTRG.30930.7	x	novel	-1.4106	-0.012288	LOC_Os11g45040.1	XLOC_029915	LOC_Os11g45040	TSS34586	Chr11:27259956-27260906	0	0	0	0	0	0	0	0	0.037028	0	0	0	1.07595	0	0	0	0	0
MSTRG.104794.2	u	novel	-0.268345	-0.0131072	-	XLOC_113803	-	TSS130899	Chr7:11113460-11114211	0.173457	0.197423	0	0	0	0	0.251256	0	0.142634	0	0	0	0	0	0	0	0	0
MSTRG.83170.1	o	novel	-0.108054	-0.0692224	LOC_Os05g17420.1	XLOC_095826	LOC_Os05g17420	TSS110438	Chr5:9987982-10008994	0.080226	0	0.07772	0.471315	0	0	0	0.004116	0.257917	0.063855	0.039507	0	0.155336	0	0	0.052389	0.659008	0
MSTRG.29619.2	u	novel	-1.16999	-0.118784	-	XLOC_029176	-	TSS33674	Chr11:23039795-23040799	0	0.401014	0	0	0	0	0	0	0	0	0	0	0	0	0	0	0	0
MSTRG.115819.1	u	novel	-0.965694	-0.0004096	-	XLOC_130674	-	TSS150131	Chr8:16339265-16339752	0	0.061476	0.062167	0	0	0.058878	0	0	0	0.281429	0.060333	0.174643	0	0.058589	0	0	0	0
MSTRG.46793.1	u	novel	-1.32907	-0.086016	-	XLOC_048733	-	TSS56205	Chr2:19306502-19307137	0.468436	0.432138	0.744818	0.04777	0.367118	0.044134	0	0	0	0	0	0	0	0	0	0	0	0
MSTRG.121463.1	o	novel	-1.4478	-0.0004096	LOC_Os09g09050.1	XLOC_138226	LOC_Os09g09050	TSS158760	Chr9:4808008-4828443	0.138791	0.205908	0.266901	0.031212	0.075908	0.063301	0.068351	0.093102	0	0	0.292326	0.212947	0.037018	0.129296	0.105746	0.037576	0.031471	0
MSTRG.87944.3	o	novel	-1.17785	-0.122061	LOC_Os05g41610.1	XLOC_092526	LOC_Os05g41610	TSS106664	Chr5:24371234-24373354	0	0	0	0	0.126826	0	0.014012	0.06838	0.059746	0.438772	0	0	0.035231	0.010143	0	0	0	0
MSTRG.119870.2	x	novel	-1.13166	-0.0524288	LOC_Os08g44370.1	XLOC_127767	LOC_Os08g44370	TSS146877	Chr8:27926344-27926776	0	0	0	0	0	0.223426	0	0	0	0	0	0	0	0	0	0	0	0
MSTRG.104290.1	u	novel	-1.1926	-0.0004096	-	XLOC_113486	-	TSS130562	Chr7:9274029-9274283	0	0.408308	0	0	0	0	0.117185	0	0	0	0	0	0	0	0	0	0	0
MSTRG.28080.1	x	novel	-1.12359	-0.0004096	LOC_Os11g29960.1	XLOC_028269	LOC_Os11g29960	TSS32644	Chr11:17405077-17410966	0.077962	0	0.072819	0	0	0	0.405111	0	0	0	0	0	0	0	0	0	0	0.045542
MSTRG.125170.1	u	novel	-1.35618	-0.131072	-	XLOC_140354	-	TSS161109	Chr9:16549855-16550113	0	0	0	0	0	0	0	0	0	0	0	0.498462	0	0	0	0	0	0
MSTRG.115896.1	x	novel	-0.36242	-0.098304	LOC_Os08g27120.1	XLOC_125699	LOC_Os08g27120	TSS144429	Chr8:16573762-16577345	0.183843	0.258506	0.124467	0.237775	0.212748	0.176627	0.092386	0.233586	0.203922	0.172063	0.060465	0.363124	0.406383	0.190488	0.102215	0.611225	0.288298	0.211649
MSTRG.90290.20	o	novel	-0.240282	-0.022528	LOC_Os05g51930.1	XLOC_099736	LOC_Os05g51930	TSS114880	Chr5:29804724-29809418	0.017431	0	0.03974	0.015371	0.044726	0.428244	0.005048	0.210147	0.027304	0.045423	0.052219	0.039798	0.048271	0.078842	0.052681	0.1645	0.166409	0.072024
MSTRG.47658.1	u	novel	-1.13325	-0.028672	-	XLOC_049204	-	TSS56736	Chr2:21603037-21604202	0.210784	0.053699	0.182669	0.361191	0.430068	0.283197	0.333776	0.130699	0.362057	0.09649	0.049734	0.079025	0.096538	0.236141	0.199857	0.26243	0.106193	0.217733
MSTRG.70708.1	x	novel	-1.1955	-0.024576	LOC_Os04g24540.1	XLOC_076407	LOC_Os04g24540	TSS88209	Chr4:14078108-14080018	0	0.08463	0	0	0	0	0	0	0	0	0	0	0	0.065526	0.316976	0	0	0
MSTRG.22516.1	x	novel	-1.18173	-0.0106496	LOC_Os10g41380.2	XLOC_025046	LOC_Os10g41380	TSS28957	Chr10:22247118-22247553	0	0	0	0	0	0	0	0	0.40074	0	0	0	0	0	0.043686	0	0	0
MSTRG.30246.1	u	novel	-1.34957	-0.0004096	-	XLOC_034389	-	TSS39736	Chr11:24923707-24924903	0.087355	0.121356	0.537662	0.171281	0.051832	0	0.15623	0	0	0	0	0	0.082074	0	0	0	0	0
MSTRG.123020.1	o	novel	-1.11084	-0.024576	LOC_Os09g15300.1	XLOC_139086	LOC_Os09g15300	TSS159690	Chr9:9323364-9337608	0.458171	0.422054	0.503747	0.079714	0.059458	0.112938	0.376021	0.281641	0.40871	0.008474	0.021868	0	0	0.022703	0.019733	0.010327	0.036683	0
MSTRG.90806.1	u	novel	-1.4978	-0.088064	-	XLOC_106056	-	TSS122093	Chr6:1262705-1266107	0	0	0	0	0	0	0	0	0	0	0	0	0	0	0	0	0.29329	0
MSTRG.88273.2	u	novel	-1.18167	-0.114688	-	XLOC_098690	-	TSS113673	Chr5:25068660-25069314	0	0.214432	0	0	0	0	0	0	0	0	0	0	0	0	0	0	0	0
MSTRG.22059.1	u	novel	-1.27632	-0.024576	-	XLOC_020576	-	TSS23861	Chr10:21098039-21098624	0.152548	0.208056	0.050483	0.147733	0.228192	0.258664	0.040441	0.06309	0	0.192672	0.172949	0	0.243512	0.156506	0.093002	0.352504	0.359126	0.228499
MSTRG.27342.1	o	novel	-1.2567	-0.126976	LOC_Os11g26720.1	XLOC_032728	LOC_Os11g26720	TSS37847	Chr11:15300614-15303117	0.078348	0.106313	0.09657	0.141319	0.238769	0.161789	0.02269	0.045321	0.125657	0.101392	0.185288	0.125977	0.067975	0.067754	0.078891	0	0.273084	0.203297
MSTRG.41990.1	u	novel	-1.12285	-0.028672	-	XLOC_053011	-	TSS61264	Chr2:4018461-4023159	0.396086	0.298133	0.307071	6.87915	7.83759	8.23696	0.467656	0.403842	0.440978	9.20981	9.0458	7.76665	0.351313	0.282214	0.299482	7.58438	6.87893	6.44275
MSTRG.58819.2	u	novel	-1.15408	-0.335872	-	XLOC_069540	-	TSS80421	Chr3:12928422-12929574	0	0	0	0	0	0	0	0	0	0	0.328469	0	0	0	0	0	0	0
MSTRG.45258.1	u	novel	-1.35205	-0.14336	-	XLOC_047798	-	TSS55142	Chr2:14119728-14120585	0.221027	0.105441	0.501301	0.389989	0.096738	0.140123	0	0.09029	0.087259	0.088425	0.090098	0	0	0.239186	0.366757	0.067447	0.230961	0.06876
MSTRG.15302.2	u	novel	-1.16168	-0.132301	-	XLOC_008298	-	TSS9670	Chr1:42416704-42417289	0	0	0	0.321911	0.110654	0	0	0	0	0.091732	0	0	0	0	0	0	0	0
MSTRG.19053.1	u	novel	-1.2376	-0.151552	-	XLOC_018946	-	TSS21953	Chr10:12347918-12348554	0	0	0	0.229393	0	0	0	0	0	0	0	0	0	0	0	0	0	0
MSTRG.60960.1	o	novel	-1.35243	-0.0004096	LOC_Os03g35860.1	XLOC_063263	LOC_Os03g35860	TSS73146	Chr3:19745336-20010567	0.342953	0.933714	1.37357	0.335689	0.335659	0.361427	0.978601	0.317215	1.28712	0.310032	0.142465	0.213759	0.270272	0.054433	0.048643	0.144462	0.102687	0.058853
MSTRG.90325.27	u	novel	-1.231	-0.004096	-	XLOC_105786	-	TSS121766	Chr6:72044-76601	0	0	0	0	0	0	0	0	0	0	0	0	0	0	0	0.007257	0	0.600185
MSTRG.113379.3	o	novel	-0.272794	-0.0004096	LOC_Os08g12300.1	XLOC_124166	LOC_Os08g12300	TSS142738	Chr8:7246697-7269662	0.496499	1.22341	1.85883	0.109133	0.088568	0.228061	0.153872	0.33148	0.14499	0.65623	0.114001	0.151656	0.226439	0.440071	0.46477	0.827312	0.721932	0.770441
MSTRG.31198.1	u	novel	-1.17916	-0.0077824	-	XLOC_034936	-	TSS40367	Chr11:28697141-28697493	0	0.285145	0	0	0	0	0	0	0	0	0	0	0	0	0	0.125849	0	0.04604
MSTRG.69482.1	x	novel	-0.80321	-0.507904	LOC_Os04g16910.1	XLOC_082489	LOC_Os04g16910	TSS95192	Chr4:9246364-9255371	0	0	0	0	0	0	0	0	0	0	0.315264	0	0	0	0	0	0	0
MSTRG.33673.14	o	novel	-0.896576	-0.024576	LOC_Os12g12664.1	XLOC_041390	LOC_Os12g12664	TSS47756	Chr12:6962349-6989122	0	0	0	0	0	0	0	0	0	0	0.597325	0	0	0	0	0	0	0
MSTRG.56343.1	u	novel	-1.49252	-0.0004096	-	XLOC_060749	-	TSS70290	Chr3:7317244-7317705	0	0	0	0	0	0	0.350675	0	0	0	0	0	0	0	0	0	0	0
MSTRG.19656.1	u	novel	-1.05305	-0.200704	-	XLOC_023462	-	TSS27115	Chr10:14103706-14106066	0	0	0	0	0	0	0.021273	0.041472	0	0	0	0.095929	0	0.020422	0.285031	0.191992	0	0
MSTRG.2101.1	u	novel	-1.38734	-0.0671744	-	XLOC_001079	-	TSS1290	Chr1:5323146-5324138	0.199271	0.109954	0	0.093163	0.104989	0.159345	0.051995	0.266487	0	0.085006	0.358865	0	0	0	0	0.100133	0	0
MSTRG.50103.21	u	novel	-0.192431	-0.0540672	-	XLOC_050489	-	TSS58235	Chr2:28415150-28418995	0.11287	0.080945	0.071023	0.126373	0.108681	0.100331	0	0.09704	0.243656	0.118007	0.111526	0.088865	0.077057	0.099311	0	0.109263	0.019305	0.084853
MSTRG.119538.2	u	novel	-1.11343	-0.188416	-	XLOC_132770	-	TSS152506	Chr8:27120452-27121330	0	0.053733	0.109056	0	0.104475	0.239029	0	0.104981	0.060885	0	0	0	0	0	0	0	0	0
MSTRG.20554.1	u	novel	-0.943175	-0.0004096	-	XLOC_023988	-	TSS27708	Chr10:16833663-16834031	0	0	0.28955	0.155286	0	0.048447	0	0.300233	0.052651	0.063818	0	0	0.071194	0.359061	0	0.159218	0.01925	0
MSTRG.97530.7	u	novel	-1.09782	-0.14336	-	XLOC_103893	-	TSS119591	Chr6:22147959-22148652	0	0	0.146503	0	0.37756	0	0	0	0	0	0	0	0	0	0	0	0	0
MSTRG.47482.1	u	novel	-1.46705	-0.0004096	-	XLOC_056073	-	TSS64777	Chr2:21150173-21150471	0.097746	0	0.113747	0.118917	0.063379	0.020738	0.058927	0.455781	0.053519	0	0.161942	0.13814	0.145831	0.132239	0	0	0.162558	0.049557
MSTRG.118089.1	u	novel	-1.3157	-0.0352256	-	XLOC_126891	-	TSS145802	Chr8:23573658-23575417	0.559274	0.94402	1.25053	0.283132	0.191799	0.263382	0.476929	0.144154	0.152006	0.061112	0.02418	0.146181	0.020604	0.071862	0.072305	0.018635	0	0.030858
MSTRG.116086.2	u	novel	-0.929291	-0.0376832	-	XLOC_125815	-	TSS144556	Chr8:17160954-17161786	0	0.568847	0	0	0	0	0	0.256127	0	0	0	0	0	0	0	0	0	0
MSTRG.72315.1	x	novel	-1.14196	-0.0004096	LOC_Os04g31000.1	XLOC_084140	LOC_Os04g31000	TSS97012	Chr4:18530416-18530688	0.028302	0.08773	0	0.476725	0.024339	0.104385	0.027787	0.023435	0	0	0	0.089763	0	0	0.220658	0	0	0.082876
MSTRG.26937.1	u	novel	-1.37012	-0.0626688	-	XLOC_032471	-	TSS37562	Chr11:13642023-13643564	0	0	0	0	0.102263	0	0	0.104883	0	0	0	0	0	0	0	0.08645	0.629364	0.305467
MSTRG.35902.3	u	novel	-1.4092	-0.16384	-	XLOC_037632	-	TSS43426	Chr12:14166161-14167243	0	0	0	0	0	0	0	0	0.449927	0	0	0	0	0	0	0	0	0
MSTRG.20570.1	x	novel	-1.48423	-0.0004096	LOC_Os10g32150.1	XLOC_019820	LOC_Os10g32150	TSS22954	Chr10:16887340-16889124	0.590917	0.446467	0.642777	0.409138	0.143678	0	0.551021	0.668065	0.627593	0.283713	0	0.194536	0.037569	0.076193	0	0.052562	0	0.041637
MSTRG.68261.1	u	novel	-0.233717	-0.0638976	-	XLOC_081686	-	TSS94297	Chr4:3940183-3943703	0	0	0	0	0	0	0	0.026745	0	0	0	0	0.012724	0	0.303269	0	0	0.010954
MSTRG.12090.1	o	novel	-1.15169	-0.0004096	LOC_Os01g59390.1	XLOC_015162	LOC_Os01g59390	TSS17595	Chr1:34340333-34347820	0	0	0	0	0	0	0	0	0	0	0	0	0	0	0	0	0.242136	0
MSTRG.87879.1	u	novel	-0.209528	-0.002048	-	XLOC_092492	-	TSS106620	Chr5:24223270-24223732	0	0.100203	0.06932	0.180293	0.019814	0	0.035683	0.164396	0	0.16032	0.165254	0.017715	0.04309	0.021635	0.037994	0.400709	0.435448	0.238905
MSTRG.28655.1	u	novel	-1.12998	-0.032768	-	XLOC_028597	-	TSS33010	Chr11:19504107-19506386	0.098772	0.261495	0.547568	0.106657	0.086601	0.107463	0.123465	0.163309	0	0	0	0	0	0	0	0	0	0
MSTRG.35752.6	i	novel	-1.1948	-0.0380928	LOC_Os12g24250.1	XLOC_037549	LOC_Os12g24250	TSS43329	Chr12:13821911-13822433	0.064791	0	0	0	0.204251	0	0.086665	0	0	0	0	0	0	0.01607	0	0.062446	0.048187	0.031867
MSTRG.62428.11	o	novel	-1.22854	-0.0315392	LOC_Os03g43730.1	XLOC_071630	LOC_Os03g43730	TSS82761	Chr3:24460755-24463737	2.31422	4.41784	4.23942	1.12615	0.72927	1.29872	2.67072	0.972778	2.33635	0.11107	0.150149	0.128097	0.126856	0.059274	0.116437	0	0.009882	0.018175
MSTRG.59043.14	o	novel	-0.251722	-0.0167936	LOC_Os03g23800.1	XLOC_069657	LOC_Os03g23800	TSS80551	Chr3:13475940-13504380	0.096434	0	0	0.065707	0.014699	0	0	0.363823	0	0.436763	0	0.002464	0.091737	0	0	0	0.375741	0.010349
MSTRG.17782.1	u	novel	-0.26234	-0.0897024	-	XLOC_018215	-	TSS21109	Chr10:7915893-7916126	0	0	0	0	0	0	0	0	0	0	0	0	0	0	0.371558	0	0.137328	0
MSTRG.50103.8	u	novel	-0.254295	-0.0393216	-	XLOC_050489	-	TSS58235	Chr2:28415133-28419086	0.094962	0.197969	0.063533	0.093135	0.074349	0.082971	0.175411	0.067973	0.069627	0.084202	0.076144	0.069194	0.06117	0.067698	0.094808	0.06073	0.034904	0.062717
MSTRG.34721.2	o	novel	-1.1165	-0.0249856	LOC_Os12g18090.1	XLOC_042000	LOC_Os12g18090	TSS48455	Chr12:10399776-10400492	0.356507	0	0	0.293357	0.085649	0.728026	0.08973	0.616238	0.074671	0.395471	0	0.072	0.036606	0	0	0.082644	0.10799	0
MSTRG.39465.3	o	novel	-1.20727	-0.077824	LOC_Os12g41124.1	XLOC_039674	LOC_Os12g41124	TSS45774	Chr12:25476492-25483216	0	0	0	0	0	0	0.433716	0.400354	0	0	0	0	1.40754	0	0	0	0	0
MSTRG.67985.5	o	novel	-0.73229	-0.028672	LOC_Os04g05430.2	XLOC_081496	LOC_Os04g05430	TSS94101	Chr4:2728111-2780644	0	0	0.020703	0.28451	0.127948	0	0	0	1.24275	0.533708	0.231192	0.226106	0.051569	0	0.656853	0.187427	0.789581	0
MSTRG.41508.25	o	novel	-0.931483	-0.098304	LOC_Os02g05790.1	XLOC_052758	LOC_Os02g05790	TSS60966	Chr2:2852789-2859228	0.59444	0.546401	0.403567	0.299847	0.284809	1.32516	0	0.340227	0.607984	0.425089	0.496267	0.311582	0	0.270498	0.78302	0.114675	0.607564	0.250437
MSTRG.78417.2	u	novel	-1.15312	-0.028672	-	XLOC_087308	-	TSS100737	Chr4:33143466-33144246	0.452302	0.216909	0	0.02317	0.077435	0.398204	0.089562	0	0.031626	0	0	0	0	0	0	0	0	0
MSTRG.47262.1	u	novel	-1.45554	-0.0004096	-	XLOC_049001	-	TSS56501	Chr2:20503643-20507390	0	0.387359	0	0	0	0	0	0	0	0	0	0	0	0	0	0	0	0
MSTRG.39281.1	u	novel	-1.08836	-0.0004096	-	XLOC_044584	-	TSS51342	Chr12:25041591-25042147	0	0	0	0	0	0.271821	0	0	0	0	0	0.277988	0	0	0.134047	0	0.024576	0
MSTRG.96200.1	u	novel	-1.19379	-0.0086016	-	XLOC_109029	-	TSS125478	Chr6:17672283-17673156	0.140598	0.344004	0.27091	0	0	0.14883	0	0.103318	0	0	0	0	0	0	0	0	0	0
MSTRG.117201.1	u	novel	-1.10924	-0.110592	-	XLOC_131455	-	TSS151012	Chr8:20766027-20772167	0.191507	0.7959	0.744559	0.292825	0.504612	0.296636	0.234916	0.154077	0.432362	0.363728	0.57331	0.610687	0.458795	0.229392	0.518716	0.309512	0.383296	0.353513
MSTRG.90430.1	u	novel	-1.30773	-0.1024	-	XLOC_105850	-	TSS121843	Chr6:303805-305826	0.668365	0.605208	0.514493	0.522811	0.438079	0.306914	0.37221	0.18455	0.40733	0.257904	0.323559	0.213714	0.190159	0.431735	0.342385	0.174077	0.300726	0.250363
MSTRG.40564.1	o	novel	-1.47315	-0.0380928	LOC_Os02g02260.1	XLOC_052271	LOC_Os02g02260	TSS60383	Chr2:734369-741338	0	0	0	0.095588	0	0.065698	0	0	0	0	0.06653	0	0.329275	0	0.079247	0	0.080116	0
MSTRG.62184.1	u	novel	-1.34134	-0.0028672	-	XLOC_063936	-	TSS73893	Chr3:23602347-23603721	0.884562	0.60972	0.983899	0.555612	0.655788	0.445018	0.716706	0.848407	1.06804	0.915192	0.93605	1.16094	0.899793	0.748587	0.76939	0.516246	0.573585	0.456014
MSTRG.96825.1	u	novel	-1.18696	-0.08192	-	XLOC_103467	-	TSS119120	Chr6:19606629-19607861	0	0	0	0	0	0	0	0	0	0.242358	0	0	0	0	0	0.068084	0	0
MSTRG.54055.2	x	novel	-1.00915	-0.022528	LOC_Os03g04480.1	XLOC_059570	LOC_Os03g04480	TSS68846	Chr3:2075980-2076386	0	0	0	0	0.303419	0	0	0	0	0	0	0	0	0	0	0	0	0
MSTRG.104564.1	u	novel	-0.895396	-0.0815104	-	XLOC_119269	-	TSS137119	Chr7:10112006-10114218	1.38858	2.31368	2.0464	0.790915	0.850509	1.01267	1.99141	0.895149	1.62674	0.857626	0.851293	0.885872	1.27159	1.2525	1.17777	1.01865	1.04544	0.9974
MSTRG.38185.1	o	novel	-1.34114	-0.02048	LOC_Os12g36010.1	XLOC_044019	LOC_Os12g36010	TSS50697	Chr12:22035044-22045614	0.467909	0.82331	0.683819	0.133527	0.100319	0.147235	0.558864	0.278641	0.466057	0.043562	0.020488	0.023758	0.033177	0.023669	0.040324	0.01479	0.019646	0
MSTRG.44043.1	i	novel	-1.02176	-0.02048	LOC_Os02g17680.1	XLOC_054179	LOC_Os02g17680	TSS62606	Chr2:10185412-10186230	0.665936	0.569506	0.43084	1.22696	1.33295	0.851561	0.916007	0.277002	0.682865	0.498556	0.779622	0.546707	0	0.790867	0.405789	1.07559	0.864987	0.774658
MSTRG.41565.1	x	novel	-1.10087	-0.0299008	LOC_Os02g06030.1	XLOC_045758	LOC_Os02g06030	TSS52771	Chr2:3004685-3008923	0	0	0.030881	0	0.07882	0.058128	0	0.090958	0	0	0	0	0.312236	0.058575	0.054544	0.105875	0.087361	0.078891
MSTRG.19146.3	x	novel	-1.24474	-0.094208	LOC_Os10g24890.1	XLOC_019004	LOC_Os10g24890	TSS22014	Chr10:12794685-12797526	0.670707	0.525249	0.362933	0	0	0	1.06702	0.818493	0.734899	0	0	0	0.485242	0.242683	0.138521	0	0	0
MSTRG.98340.2	o	novel	-1.34599	-0.0339968	LOC_Os06g41200.1	XLOC_104346	LOC_Os06g41200	TSS120118	Chr6:24639096-24658673	0.472345	0.132585	0.200619	0	0	0	0	0	0	0	0	0	0	0	0	0	0	0
MSTRG.25979.1	u	novel	-1.07459	-0.02048	-	XLOC_031853	-	TSS36894	Chr11:9489771-9490277	0.037152	0.274604	0	0	0	0.060287	0	0.072933	0	0	0	0	0	0	0	0	0	0.063222
MSTRG.19869.1	u	novel	-0.568561	-0.069632	-	XLOC_023585	-	TSS27258	Chr10:14583818-14585057	0	0	0	0.065082	0	0	0.076021	0	0.154116	0.376148	0.107103	0.202984	0	0	0	0	0	0
MSTRG.7830.1	u	novel	-1.14346	-0.197837	-	XLOC_004344	-	TSS5027	Chr1:23895858-23896337	0	0	0	0	0	0	0.366743	0.112376	0	0	0	0	0	0.112915	0	0	0	0
MSTRG.127067.1	x	novel	-0.111194	-0.08192	LOC_Os09g36590.1	XLOC_141371	LOC_Os09g36590	TSS162306	Chr9:21104036-21106416	0	0	0.121937	0.031672	0	0.028679	0	0.052066	0	0.006188	0.118341	0.030747	0.094367	0.113408	0.076769	0.153676	0.337475	0.165844
MSTRG.90326.50	u	novel	-1.05293	-0.0008192	-	XLOC_099760	-	TSS114944	Chr6:82739-91621	0	0	0.267305	0	0	0	0	0.65535	0	0	0	0.167674	0	0	0	0.36896	0.777544	0
MSTRG.67679.1	x	novel	-1.00744	-0.0004096	LOC_Os04g03020.1	XLOC_074479	LOC_Os04g03020	TSS86088	Chr4:1231061-1233366	0.05941	0	0.304792	0	0	0	0	0	0	0	0	0	0	0	0	0	0	0
MSTRG.6080.1	u	novel	-1.3026	-0.0004096	-	XLOC_003341	-	TSS3876	Chr1:18129380-18130340	0.253311	0.302329	0.329729	0.140062	0.14001	0.053739	0.215406	0	0.385239	0.095662	0.188575	0.107146	0.152246	0.132878	0.294993	0	0.092095	0
MSTRG.21760.4	i	novel	-1.29359	-0.0004096	LOC_Os10g37770.1	XLOC_024644	LOC_Os10g37770	TSS28473	Chr10:20213262-20213633	0	0	0	0.327551	0.273809	0.185448	0.134035	0	0.087397	0.471008	0.508451	0	0.101716	0.298627	0	0.25405	0.144347	0.404876
MSTRG.27297.4	o	novel	-0.191442	-0.0643072	LOC_Os11g26370.1	XLOC_032691	LOC_Os11g26370	TSS37810	Chr11:15087561-15095621	0.020458	0.149396	0	0.649291	0.018817	0.349403	0.366188	0.490041	0.165931	0.160287	0.318487	0.388213	0.024859	0.322158	0.551133	0.343693	0.567035	0.251538
MSTRG.114268.1	u	novel	-1.25906	-0.090112	-	XLOC_129737	-	TSS149119	Chr8:10498065-10503347	0.221443	0.342778	0.262392	0.027886	0.193107	0	0.067336	0.122816	0.26254	0.163994	0.150809	0.325722	0.243534	0.130759	0.118706	0.149643	0.181361	0.091874
MSTRG.62468.2	u	novel	-1.16739	-0.0004096	-	XLOC_071649	-	TSS82782	Chr3:24586831-24587193	0	0.748901	0	0	0	0	0	0	0	0	0	0	0	0	0	0	0	0
MSTRG.120075.3	u	novel	-0.724261	-0.0012288	-	XLOC_127869	-	TSS147002	Chr8:28425309-28428053	0	0	0	0	0	0	0	0.02995	0	0	0	0	0	0	0	0.475407	0.342838	0.00041
MSTRG.30030.1	u	novel	-1.34923	-0.0458752	-	XLOC_034256	-	TSS39595	Chr11:24408460-24413108	0.913531	1.11736	1.29913	0.59154	0.305929	0.314927	1.05232	0.760205	1.23144	0.180236	0.086502	0.048406	0.060634	0.052937	0.091146	0	0	0
MSTRG.94665.1	u	novel	-1.03985	-0.0172032	-	XLOC_102155	-	TSS117691	Chr6:12070287-12070727	0	0.10609	0	0	0	0	0	0	0.106857	0	0	0.264025	0	0	0.027097	0	0	0.039094
MSTRG.104847.1	o	novel	-0.335413	-0.176128	LOC_Os07g19250.1	XLOC_119471	LOC_Os07g19250	TSS137336	Chr7:11396763-11401223	0.427814	0.062206	0.805167	0.289137	0	0.132503	0.091451	0.154523	0.869554	0.487796	0.651183	0.379315	0.127392	0.29409	0	0.39434	0.229023	0.320981
MSTRG.82519.1	u	novel	-0.96322	-0.012288	-	XLOC_089544	-	TSS103321	Chr5:8185218-8186306	0	0.235915	0.074663	0.091595	0.251918	0.122615	0.143289	0	0	0.052225	0.059661	0.033718	0.051255	0	0	0	0	0
MSTRG.123012.2	u	novel	-1.39683	-0.032768	-	XLOC_134765	-	TSS154697	Chr9:9301924-9303696	0	0.425136	0	0	0	0.183189	0	0	0	0	0	0	0	0	0	0	0	0
MSTRG.47561.3	u	novel	-1.36441	-0.0827392	-	XLOC_049161	-	TSS56686	Chr2:21388120-21389426	0.49411	0.10623	0.145034	0	0	0.034933	0	0.132534	0	0	0	0.144904	0.100716	0.19529	0.214952	0	0	0
MSTRG.75645.2	x	novel	-1.16288	-0.131072	LOC_Os04g44330.1	XLOC_085860	LOC_Os04g44330	TSS99017	Chr4:26248692-26257702	0	0.022355	0	0	0	0	0.183674	0.086851	0.008082	0.034449	0.004891	0	0	0	0	0	0.20909	0.459898
MSTRG.56488.1	u	novel	-1.31671	-0.0888832	-	XLOC_060839	-	TSS70385	Chr3:7666572-7666824	0	0	0	0	0	0	0	0	0	0	0	0	0.474718	0	0	0	0	0
MSTRG.50746.3	u	novel	-1.26973	-0.0004096	-	XLOC_057874	-	TSS66860	Chr2:29962472-29963012	0.040641	0	0.335533	0	0	0.075965	0	0.002796	0	0.04519	0.055421	0	0	0	0	0	0.041638	0
MSTRG.38950.1	u	novel	-1.15559	-0.028672	-	XLOC_039391	-	TSS45433	Chr12:24258581-24259939	0.41192	0.352544	0.474114	0.060989	0.117369	0.067901	0.59322	0.138539	0.287828	0.039237	0.020637	0.060888	0	0.052474	0.023309	0	0	0
MSTRG.13656.1	u	novel	-1.18212	-0.114278	-	XLOC_007401	-	TSS8628	Chr1:38247336-38247778	0	0	0	0	0	0	0.524638	0	0	0	0	0	0	0	0.083885	0	0	0
MSTRG.65069.1	u	novel	-1.14721	-0.0004096	-	XLOC_065431	-	TSS75628	Chr3:31327371-31327650	0	0	0	0	0	0	0	0	0	0.247823	0	0	0	0	0	0	0	0
MSTRG.78515.1	u	novel	-1.18272	-0.0004096	-	XLOC_080586	-	TSS93091	Chr4:33444289-33444743	0	0	0	0	0	0	0	0.489673	0	0	0	0	0	0	0	0	0	0
MSTRG.26653.3	o	novel	-0.980367	-0.0966656	LOC_Os11g21790.1	XLOC_032285	LOC_Os11g21790	TSS37362	Chr11:12226621-12511257	0.049314	0.028029	0.042831	0.091352	0.239843	0.122226	0.021785	0.039511	0.175118	0.076374	0.104933	0.175398	0.020534	0.116381	0.02689	0.333294	0.210387	0.159115
MSTRG.74552.1	u	novel	-1.42364	-0.0004096	-	XLOC_085283	-	TSS98329	Chr4:23660140-23660723	0.377376	0.279204	0.411095	0.367364	0.3913	0.442885	0.309914	0.210844	0.425693	0.164322	0.26532	0.49919	0.130886	0.09947	0.319413	0.349695	0.147874	0.369073
MSTRG.13256.1	u	novel	-1.05584	-0.049152	-	XLOC_007200	-	TSS8381	Chr1:37339162-37339620	0	0.371072	0	0	0	0	0	0	0	0	0	0	0	0	0	0	0	0
MSTRG.112714.1	x	novel	-1.25424	-0.126976	LOC_Os08g08680.1	XLOC_123801	LOC_Os08g08680	TSS142313	Chr8:5027569-5030230	2.01221	2.17797	3.18718	5.53084	4.94036	4.58605	2.53822	1.20407	2.12601	4.97766	5.03071	5.21933	2.18626	2.25447	2.65074	7.35158	9.08244	7.49651
MSTRG.94155.3	u	novel	-1.22018	-0.065536	-	XLOC_107864	-	TSS124186	Chr6:10481019-10484440	0.02355	0.093444	0.229816	0.325322	0.091679	0.005513	0	0.014412	0.072979	0.109169	0.098891	0.025749	0.029756	0.124394	0.018473	0.054412	0.109861	0.305761
MSTRG.4713.1	u	novel	-1.55257	-0.103219	-	XLOC_011059	-	TSS12931	Chr1:12695689-12695977	0.059015	0.594472	0.269758	0.056508	0.124372	0	0	0	0	0	0	0	0	0	0.234482	0	0	0
MSTRG.90078.1	u	novel	-0.738784	-0.0114688	-	XLOC_099613	-	TSS114724	Chr5:29263691-29265871	0	0	0	0.067493	0	0	0	0.160916	0	0.229608	0.07146	0.035198	0.089162	0.17728	0	0.209669	0.177492	0.143629
MSTRG.32979.1	u	novel	-0.871727	-0.012288	-	XLOC_040986	-	TSS47307	Chr12:4183985-4186792	0.083822	0.092034	0.072641	0	0.086251	0.114233	0.257456	0.139445	0.149683	0.104836	0	0.049902	0.312634	0.187453	0.196536	0.146931	0.287649	0.207204
MSTRG.119505.11	u	novel	-1.27957	-0.208896	-	XLOC_132755	-	TSS152490	Chr8:27063019-27064338	0.174941	0.538976	0.35088	0.456619	0.718041	0.557154	0.480523	0.335394	0.129505	0.866626	0.545307	0.450433	0.455024	0.211513	0.523327	0.163821	0.193351	0.000215
MSTRG.67985.23	o	novel	-0.784676	-0.139264	LOC_Os04g05430.2	XLOC_081496	LOC_Os04g05430	TSS94101	Chr4:2728718-2780575	0	0.087539	0	0	0.162211	0	0.082189	0	0.393333	0	0	0.109698	0	0	0.171282	0.301899	0	0
MSTRG.107863.1	u	novel	-0.091343	-0.0049152	-	XLOC_121248	-	TSS139335	Chr7:22215301-22215860	0.040808	0.037703	0	0	0	0.058478	0.036483	0	0.103302	0.27946	0	0.076283	0	0	0.042506	0	0	0.412199
MSTRG.78461.1	u	novel	-1.45757	-0.0016384	-	XLOC_080563	-	TSS93063	Chr4:33302343-33302859	0	0	0	0	0	0	0	0	0	0	0	0	0	0	0	0	0	0.235439
MSTRG.99755.3	x	novel	-1.27703	-0.090112	LOC_Os06g46650.1	XLOC_105169	LOC_Os06g46650	TSS121043	Chr6:28333751-28334972	0	0	0.07129	0	0	0	0.084175	0.077774	0.07891	0	0	0.157124	0	0	0	0	0	0
MSTRG.126087.1	x	novel	-0.96354	-0.145818	LOC_Os09g31380.1	XLOC_136474	LOC_Os09g31380	TSS156706	Chr9:18866608-18867221	0	0	0	0	0	0.10658	0	0	0	0.179907	0	0	0.168558	0	0	0.59253	0.097829	0
MSTRG.2622.1	u	novel	-1.34145	-0.167936	-	XLOC_009876	-	TSS11580	Chr1:6731849-6732151	0	0	0	0.076498	0.183357	0.078464	0	0	0	0.171389	0.070766	0	0.060885	0	0	0	0.041532	0.376702
MSTRG.127966.1	x	novel	-0.379882	-0.012288	ChrSy.fgenesh.mRNA.52	XLOC_141842	ChrSy.fgenesh.gene.52	TSS162861	ChrSy:368661-374722	0.048251	0	0	0.323723	0.401667	0.227826	0.045782	0.110031	0	0.16081	0	0.090914	0.053801	0	0.048746	0.100676	0.087958	0.040222
MSTRG.68170.1	u	novel	-0.510269	-0.191693	-	XLOC_081636	-	TSS94246	Chr4:3602853-3605254	0	0	0	0.175669	0.279737	0.131181	0	0.128126	0.054891	0.156049	0.301818	0.085888	0	0.145576	0.129718	0.395959	0.229337	0.354422
MSTRG.17874.1	x	novel	-1.31038	-0.0004096	LOC_Os10g16640.2	XLOC_018275	LOC_Os10g16640	TSS21173	Chr10:8299692-8300104	0.019071	0	0	0.028139	0	0	0	0.066213	0	0	0	0.025829	0	0	0	0.270408	0.084599	0
MSTRG.30932.1	o	novel	-1.27388	-0.106496	LOC_Os11g45060.1	XLOC_029917	LOC_Os11g45060	TSS34592	Chr11:27265779-27345890	0.043174	0.630677	0.772691	0.031706	0	0	0.182673	0.103863	0.134844	0	0	0	2.32773	2.06191	2.3437	0.100254	0.054273	0.084807
MSTRG.38426.1	u	novel	-1.10004	-0.004096	-	XLOC_044158	-	TSS50849	Chr12:22756809-22757497	0	0	0	0	0	0	1.01019	0.656048	0.405471	0.040918	0	0.044582	0.168164	0.099589	0.095934	0.049867	0	0
MSTRG.90326.29	x	novel	-1.07798	-0.0598016	LOC_Os06g01060.1	XLOC_099760	LOC_Os06g01060	TSS114932	Chr6:46514-47449	0	0	0.098238	0	0	0	0	0.003121	0	0.013826	0.025493	0	0.409171	0	0	0.037751	0	0.010059
MSTRG.62674.1	i	novel	-1.09907	-0.0004096	LOC_Os03g44710.1	XLOC_071769	LOC_Os03g44710	TSS82910	Chr3:25197721-25198845	0	0	0	0.290016	0	0	0	0	0	0	0.096172	0	0	0	0	0.242204	0	0.094697
MSTRG.22463.8	u	novel	-1.38572	-0.0417792	-	XLOC_025020	-	TSS28925	Chr10:22134686-22136573	0	0	0.143313	0.348728	0.088159	0.205213	0.372584	0	0	0	0.385062	0	0	0	0	0.150156	0	0
MSTRG.50760.4	u	novel	-1.22572	-0.08192	-	XLOC_050830	-	TSS58644	Chr2:30005914-30008709	0	0	0	0	0	0	0	0	0	0	0	0	0	0	0.136829	0.334448	0	0
MSTRG.44701.1	u	novel	-1.30686	-0.0004096	-	XLOC_054545	-	TSS63018	Chr2:12334881-12335270	0.359556	0.223988	0.309033	0.400063	0.149789	0.076171	0	0	0.398388	0	0.299416	0.157027	0.095485	0.288298	0.264484	0.054374	0.003194	0.158876
MSTRG.115541.1	u	novel	-0.0254168	-0.0446464	-	XLOC_125484	-	TSS144203	Chr8:15287721-15288945	0	0	0	0	0	0	0	0	0	1.17559	0	0.930301	0.949098	0	0	0	0	0
MSTRG.45750.1	u	novel	-1.37712	-0.0004096	-	XLOC_048100	-	TSS55473	Chr2:15803295-15803953	0.25574	0	0	0	0	0	0	0	0	0	0	0	0	0	0	0	0	0
MSTRG.26642.2	u	novel	-0.72891	-0.024576	-	XLOC_027398	-	TSS31662	Chr11:12088332-12119272	0.024112	0	0.049057	0	0.030717	0.008406	0.030255	0.021083	0	0.073063	0	0.008592	0	0	0.017642	0.056287	1.03454	0.056674
MSTRG.101988.2	u	novel	-1.28047	-0.065536	-	XLOC_117912	-	TSS135618	Chr7:3275967-3277375	0.333012	1.01424	0.580395	0.201048	0.060232	0.107018	0.289761	0.140374	0.061179	0.013342	0.01732	0.027388	0.17476	0.184153	0.081458	0.051783	0.047551	0.024762
MSTRG.106412.2	u	novel	-1.35009	-0.04096	-	XLOC_120425	-	TSS138384	Chr7:17283641-17287204	1.32296	1.50525	1.78242	0.40861	0.186124	0.254244	2.27765	0.309799	1.97739	0	0	0.126064	0.045653	0.150537	0.068198	0	0	0
MSTRG.52598.1	o	novel	-1.06931	-0.0004096	LOC_Os02g56290.1	XLOC_051802	LOC_Os02g56290	TSS59794	Chr2:34453016-34458045	0	0.265278	0	0	0	0	0	0	0	0	0	0	0	0	0	0	0	0
MSTRG.80998.7	u	novel	-1.41265	-0.0360448	-	XLOC_094617	-	TSS109127	Chr5:4027302-4027878	0.466169	0.245846	0.274594	0.595933	0.465979	0.553255	0.219354	0.309823	2.80992	0	0	0	1.30317	0.31446	3.55967	0.146636	0.091642	0.063282
MSTRG.120282.7	u	novel	-1.21274	-0.012288	-	XLOC_137550	-	TSS158012	Chr9:910895-914800	0.0948	0.173617	0	0	0.242728	0	0	0	0.672152	0.101961	0.346754	0.224732	0	0	0	0	0	0
MSTRG.16963.3	o	novel	-1.24634	-0.008192	LOC_Os10g09310.1	XLOC_021852	LOC_Os10g09310	TSS25316	Chr10:4906199-5102633	0.233714	0	0.225449	0.302268	0.088159	0.107495	0	0	0	0	0.040586	0	0.12745	0	0	0	0.421475	0.555725
MSTRG.95695.19	u	novel	-1.22133	-0.0180224	-	XLOC_108748	-	TSS125169	Chr6:16100078-16102019	0	0	0.0149	0	0.099948	0.048386	0.175148	0.25847	0.198231	0	0	0	0	0.024919	0.031922	0	0	0.066743
MSTRG.22435.6	x	novel	-0.165846	-0.024576	LOC_Os10g41060.1	XLOC_025007	LOC_Os10g41060	TSS28907	Chr10:22057001-22058208	0	0.068884	0.197767	0.234167	0.20254	0.254846	0.04372	0	0.040749	0.290463	0.27624	0.075008	0.068133	0.204072	0.20202	0.353576	0.621122	0.396695
MSTRG.126622.3	u	novel	-1.48573	-0.06144	-	XLOC_141145	-	TSS162047	Chr9:20100096-20102232	0.079003	0.554336	0.151456	0	0.783383	0	0.618544	0	0.749032	0	0	0	0	0.194516	0	0	0	0
MSTRG.104498.1	o	novel	-0.510755	-0.032768	LOC_Os07g16860.1	XLOC_119236	LOC_Os07g16860	TSS137086	Chr7:9895836-9917668	1.74919	1.14295	1.14428	1.77866	1.23537	1.69156	1.21739	0.948507	1.02177	1.16119	1.17845	0.983816	0.836684	0.959522	1.00717	0.821123	0.741062	0.824948
MSTRG.90998.1	u	novel	-0.909289	-0.024576	-	XLOC_106154	-	TSS122209	Chr6:1667150-1667721	0	0	0	0	0	0	0.171279	0	0	0	0	0	0	0	0	0.374763	0	0
MSTRG.83248.2	o	novel	-1.22186	-0.0667648	LOC_Os05g18070.1	XLOC_095870	LOC_Os05g18070	TSS110486	Chr5:10366967-10440075	6.11527	9.60528	6.43083	0.690276	0.689971	1.29313	2.40242	1.55339	2.13911	0	0.215503	0.27486	0.080975	0	0.047264	0	0	0
MSTRG.17588.2	u	novel	-1.22037	-0.0516096	-	XLOC_022233	-	TSS25735	Chr10:7310641-7312258	0	0.283555	0.777692	0.347824	0.239997	0	0	0	0	0.382562	0.239463	0.179823	0	0	0	0.098082	0	0
MSTRG.124176.3	i	novel	-1.22039	-0.06144	LOC_Os09g23084.1	XLOC_139801	LOC_Os09g23084	TSS160492	Chr9:13633283-13636388	0.211113	0.32843	0.563204	0.216521	0.498682	0.228086	0.167571	0.563081	0.445286	0.370461	0.223748	0.135292	0.169527	0.208639	0.379699	0.385401	0.400846	0.423701
MSTRG.7485.1	x	novel	-1.21024	-0.073728	LOC_Os01g40560.1	XLOC_012702	LOC_Os01g40560	TSS14761	Chr1:22907585-22908119	0.501147	0.786306	0.47454	0.671664	0.701232	0.708657	0.835815	0.35442	0.297729	0.794466	0.698567	0.351431	0.71515	0.696732	0.448875	0.474382	0.318681	0.737724
MSTRG.51235.1	u	novel	-1.03214	-0.0401408	-	XLOC_051081	-	TSS58935	Chr2:31126367-31126660	0	0	0	0	0	0.245146	0	0	0	0	0	0	0.099838	0	0	0	0	0
MSTRG.6642.2	x	novel	-1.11008	-0.0073728	LOC_Os01g36270.1	XLOC_012203	LOC_Os01g36270	TSS14198	Chr1:20102254-20103044	0.135003	0.620268	0.237776	0	0	0.090878	0	0.290071	0.119683	0	0.007553	0	0.136438	0.096821	0.108895	0	0.062409	0
MSTRG.82524.1	u	novel	-1.18405	-0.12288	-	XLOC_095431	-	TSS110025	Chr5:8190722-8191331	0	0	0	0.080924	0	0.147782	0	0	0	0.283495	0.211189	0.422481	0	0	0	0	0	0
MSTRG.591.1	u	novel	-0.0800878	-0.038912	-	XLOC_000291	-	TSS362	Chr1:1446290-1446569	0.110191	0	0.102237	0	0.374141	0.086069	0	0	0.118339	0	0	0.177483	0	0	0	0	0	0
MSTRG.32882.1	u	novel	-1.14941	-0.01024	-	XLOC_040926	-	TSS47241	Chr12:3842924-3843826	0.63353	1.06718	0.409884	0.926481	0.657402	0.355203	0.664998	0.102777	0.354252	0	0.095713	0	0	0.122026	0	0	0.033186	0
MSTRG.119942.1	u	novel	-1.27583	-0.0004096	-	XLOC_127803	-	TSS146925	Chr8:28084642-28085011	0	0	0	0.281729	0	0	0	0	0	0	0	0	0	0	0	0.095536	0	0
MSTRG.84262.1	i	novel	-1.15812	-0.065536	LOC_Os05g23680.1	XLOC_096449	LOC_Os05g23680	TSS111128	Chr5:13590541-13591203	0	0.346105	0	0	0	0	0	0	0	0	0	0	0	0	0	0	0	0
MSTRG.64475.1	u	novel	-1.27227	-0.012288	-	XLOC_065120	-	TSS75240	Chr3:29816788-29817684	0	0.37755	0.355622	0	0	0	0	0	0	0	0	0	0	0	0	0	0	0
MSTRG.42182.16	u	novel	-1.06507	-0.008192	-	XLOC_053116	-	TSS61391	Chr2:4520721-4526996	0	0.021797	0.078686	0.014214	0.048642	0.14748	0.091837	0.079804	0.120726	0.167826	0.019731	0.126698	0.166965	0.260734	0.325367	0.070512	0.078908	0
MSTRG.117259.8	x	novel	-1.03163	-0.0004096	LOC_Os08g33488.1	XLOC_126465	LOC_Os08g33488	TSS145313	Chr8:20892995-20905513	0	0	0.263094	0	0.270129	0	0	0.03891	0	0	0	0	0.122928	0	0	0	0	0
MSTRG.88221.6	u	novel	-1.3426	-0.004096	-	XLOC_098665	-	TSS113643	Chr5:24958113-24960558	0.683681	0.589452	0.64583	0.001127	0.000767	0.001077	0.000261	0.394837	0.256477	0.133295	0.139254	0.491231	0.198259	0.225956	0.012381	0.143555	0.01838	0.099104
MSTRG.24944.1	u	novel	-1.05077	-0.185139	-	XLOC_031292	-	TSS36241	Chr11:5795579-5796088	4.91957	5.62267	6.75376	3.57711	3.44084	2.87547	4.43753	4.99266	3.13067	2.80382	3.44909	2.42185	2.88824	2.52401	2.66642	1.94885	1.62485	2.64367
MSTRG.90325.6	o	novel	-0.427516	-0.0024576	LOC_Os06g01040.1	XLOC_105786	LOC_Os06g01040	TSS121766	Chr6:20438-76604	0	0	0	0	0	0	0	0.056772	0	0	0.038251	0	0.032697	0	0	0.563288	0.041038	0
MSTRG.26643.2	u	novel	-1.47495	-0.106496	-	XLOC_032281	-	TSS37353	Chr11:12088873-12115808	0.135618	0	0	0	0	0	0	0.161009	0	0	0	0	0	0	0	0.75194	0.068519	0.16804
MSTRG.73004.1	u	novel	-1.05316	-0.142541	-	XLOC_077639	-	TSS89585	Chr4:20142296-20143493	0	0.434945	0.249966	0.145483	0.334266	0.265092	0.286082	0	0.482597	0	0	0	0	0.115763	0.10216	0	0.047435	0.130003
MSTRG.11758.1	o	novel	-1.07145	-0.131072	LOC_Os01g57966.1	XLOC_014979	LOC_Os01g57966	TSS17389	Chr1:33504975-33573100	146.207	240.297	278.934	159.884	143.355	132.778	353.22	107.471	315.373	140.152	121.954	130.581	133.603	187.588	137.085	151.661	175.921	133.103
MSTRG.23811.3	o	novel	-1.36927	-0.098304	LOC_Os11g05060.1	XLOC_030650	LOC_Os11g05060	TSS35492	Chr11:2212314-2214398	0.140674	0.192755	0.148118	0.465686	0.252672	0.065837	1e-06	0.012874	0.114716	0	0.018971	0.434255	0.104456	0.104773	0.275002	0.124254	0.040749	0.201468
MSTRG.105755.1	u	novel	-1.24958	-0.0622592	-	XLOC_114432	-	TSS131579	Chr7:15254617-15255827	0.442775	0.87249	0.763211	0.12514	0.109988	0.114381	0.980132	0.185768	0.855977	0	0	0	0	0	0	0	0	0
MSTRG.69813.1	o	novel	-1.18403	-0.201114	LOC_Os04g19260.1	XLOC_082719	LOC_Os04g19260	TSS95442	Chr4:10699038-10706263	0.233252	0.15545	0.242543	0.334406	0.36116	0.311719	0.143789	0.339575	0.315754	0.269395	0.370027	0.238306	0.501532	0.224051	0.35154	0.517113	0.285304	0.27683
MSTRG.90225.1	u	novel	-1.08177	-0.0004096	-	XLOC_099703	-	TSS114836	Chr5:29654161-29655667	0	0	0	0	0	0	0	0	0	0	0	0	0	0	0	0	0.282734	0
MSTRG.13577.2	x	novel	-0.96581	-0.02048	LOC_Os01g65630.1	XLOC_007365	LOC_Os01g65630	TSS8589	Chr1:38102272-38102784	0	0	0	0	0	0	0	0	0	0	0	0	0	0	0.06538	0.259943	0.060341	0
MSTRG.55149.1	x	novel	-1.09123	-0.188416	LOC_Os03g08754.1	XLOC_060126	LOC_Os03g08754	TSS69533	Chr3:4519357-4519900	0	0.201988	0.089911	0	0	0	0.042319	0	0.128318	0	0.15935	0.203015	0	0	0.073713	0	0.061892	0.037459
MSTRG.26642.10	u	novel	-0.67488	-0.036864	-	XLOC_027398	-	TSS31669	Chr11:12116606-12119212	0.474992	0	0	0	0	0.120738	0.127132	0.053875	0	0.237826	0.088866	0	0	0	0.048355	0.119046	0	0.021121
MSTRG.116446.1	o	novel	-1.50937	-0.0004096	LOC_Os08g29920.1	XLOC_126018	LOC_Os08g29920	TSS144779	Chr8:18380665-18391873	0.413987	1.28618	0.73902	0	0	0.107121	0.439046	0.523471	0.255569	0.084898	0.4459	0.383176	0.220619	0	0.214989	0.13273	0	0
MSTRG.81129.1	u	novel	-1.34016	-0.0360448	-	XLOC_088753	-	TSS102471	Chr5:4368708-4370782	0.090453	0	0	0.104135	0.070281	0	0.090441	8.4e-05	0.094479	0.00665	0.059871	0.225253	0.102333	0	0.048466	0.004837	0.134446	0.063404
MSTRG.38666.1	x	novel	-0.702172	-0.0004096	LOC_Os12g38180.1	XLOC_044275	LOC_Os12g38180	TSS50990	Chr12:23443132-23445242	0	0	0.051022	0	0	0	0	0	0.604596	0	0	0	0	0	0	0	0	0
MSTRG.4565.2	u	novel	-1.2673	-0.0004096	-	XLOC_010971	-	TSS12822	Chr1:12090370-12091604	0.061611	0.087859	0	0.432318	0.169535	0	0	0	0.070075	0.154786	0	0.05693	0.065919	0	0	0	0	0.085478
MSTRG.22770.1	u	novel	-0.723127	-0.04096	-	XLOC_025178	-	TSS29114	Chr10:22847583-22848358	0	0	0	0	1.32077	0	0.61795	0	0	0	0	0.554649	0.154057	0	0	0	0.179003	0
MSTRG.114341.1	u	novel	-1.03101	-0.077824	-	XLOC_129784	-	TSS149168	Chr8:10777965-10778686	0	0	0	0	0	0	0	0.3562	0	0	0	0	0	0	0	0	0	0
MSTRG.104469.1	x	novel	-0.280238	-0.12288	LOC_Os07g16700.1	XLOC_119230	LOC_Os07g16700	TSS137079	Chr7:9791268-9796036	0.046769	0.023091	0	0	0	0.026089	0	0.185227	0	0.071124	0.137798	0	0.051928	0.041784	0	0.428472	0.23113	0.220846
MSTRG.90325.12	o	novel	-0.242292	-0.0024576	LOC_Os06g01060.1	XLOC_105786	LOC_Os06g01060	TSS121766	Chr6:29745-76575	0	0	0.004153	0	0.017871	0.041727	0	0.099653	0	0.082174	0	0.045941	0	0	0	0.214119	0.287061	0.111074
MSTRG.69188.2	o	novel	-1.23729	-0.0004096	LOC_Os04g14040.1	XLOC_075405	LOC_Os04g14040	TSS87069	Chr4:7788243-7846348	0.166896	0.142591	0.096875	0.110368	0.020518	0	0.499085	0.045156	0.195268	0.096084	0.0466	0.039999	0.04492	0.11127	0.072262	0.023017	0.029743	0.060564
MSTRG.1442.1	u	novel	-1.05083	-0.049152	-	XLOC_009264	-	TSS10826	Chr1:3639916-3640250	0.076924	0.059069	0.284724	0.152247	0	0.092044	0.095893	0.209702	0	0	0	0	0	0	0	0	0.108797	0.144666
MSTRG.115234.1	o	novel	-1.42107	-0.0733184	LOC_Os08g23510.1	XLOC_130331	LOC_Os08g23510	TSS149763	Chr8:14231181-14242233	0.060062	0.26007	0.089162	0.092635	0.052038	0.02463	0.213771	0.133703	0.219524	0.184639	0.165261	0.231514	0.296556	0.355144	0.525477	1.00659	1.39005	1.03151
MSTRG.83851.2	x	novel	-1.46182	-0.0151552	LOC_Os05g20860.1	XLOC_096224	LOC_Os05g20860	TSS110874	Chr5:12250726-12253830	0.756347	0.617448	0.143895	0.122572	0.553679	0.619918	0.211956	0.111845	0	0.145569	0	0.027165	0	0	0	0	0	0
MSTRG.70012.1	u	novel	-0.677785	-0.045056	-	XLOC_082824	-	TSS95557	Chr4:11506901-11507872	0	0	0	0	0.12226	0	0.223122	0.099523	0.032558	0.100649	0.007764	0	0	0.003833	0	0	0.110863	0
MSTRG.34843.2	x	novel	-0.559959	-0.0925696	LOC_Os12g18510.1	XLOC_037019	LOC_Os12g18510	TSS42757	Chr12:10701979-10703223	0	0	0	0	0	0	0	0	0.319319	0	0	0	0	0	0	0	0	0
MSTRG.126324.1	u	novel	-1.27591	-0.124928	-	XLOC_140979	-	TSS161852	Chr9:19409812-19411832	0	0.039618	0	0	0.024165	0.008743	0	0.137447	0	0.090683	0.223516	0	0.021082	0.18929	0.12616	0.308084	0.184978	0.071709
MSTRG.34969.1	u	novel	-1.3747	-0.098304	-	XLOC_042118	-	TSS48587	Chr12:11039968-11041356	0	0.025704	0.098295	0.217893	0.110041	0.11625	0.094101	0.092906	0.075911	0.383713	0.252036	0.221786	0	0	0	0.055912	0	0.033473
MSTRG.84082.1	x	novel	-0.455659	-0.18432	LOC_Os05g23060.1	XLOC_096352	LOC_Os05g23060	TSS111022	Chr5:13130023-13145617	0	0	0	0	0	0.19138	0	0.228937	0	0.055329	0.056682	0.191944	0	0	0	0.05086	0.161149	0.261968
MSTRG.67588.1	u	novel	-1.4277	-0.0004096	-	XLOC_081211	-	TSS93802	Chr4:949505-950573	0.120891	0.139305	0.022883	0.087108	0.115458	0.22525	0.248016	0.164085	0.142838	0.379157	0.591608	0.699344	0.748283	0.527522	0.439584	0.256667	0.351874	0.479059
MSTRG.106115.1	u	novel	-0.18815	-0.0610304	-	XLOC_114649	-	TSS131821	Chr7:16426949-16431496	0.111872	0.035165	0.101136	0	0.116221	3e-06	0.083844	0.493092	0.121542	0.12765	0.157676	0.113292	0	0	0.187295	0	0.055986	0.10748
MSTRG.111685.37	u	novel	-0.0395259	-0.15401	-	XLOC_123240	-	TSS141676	Chr8:1922002-1923968	0.160339	0.642141	0.092926	0.237778	0.453419	0.32314	0.295848	0.322956	0	0.537982	0.298497	0.524789	0.155657	0.378361	0.275328	0	0.413926	0.229432
MSTRG.35634.2	o	novel	-0.398349	-0.155648	LOC_Os12g23610.1	XLOC_042507	LOC_Os12g23610	TSS49037	Chr12:13379644-13408045	0.17793	0	0	0.083216	0.216803	0	0	0	0	82.9126	0.30206	0.055891	0.061147	0.061856	0.117695	0	0	0.149618
MSTRG.96469.1	x	novel	-0.270186	-0.18473	LOC_Os06g31910.1	XLOC_103281	LOC_Os06g31910	TSS118915	Chr6:18533310-18540990	0.346102	0.256482	0.695754	0.055605	0	0	0.491493	0.13377	0.810469	0.097769	0.103882	0.21665	0	0	0.260873	0.330981	0.108779	0.198906
MSTRG.107416.2	u	novel	-0.468803	-0.0385024	-	XLOC_120984	-	TSS139022	Chr7:20779141-20780175	0.062911	0	0.200077	0	0	0	0	0	0	0	0.056108	0	0	0	0	0	0.039856	0
MSTRG.73388.2	u	novel	-1.0337	-0.165069	-	XLOC_077844	-	TSS89845	Chr4:20988586-20989026	0	0	0	0	0	0	0	0	0.742665	0	0	0	0	0	0	0	0	0
MSTRG.80299.1	u	novel	-1.11998	-0.0270336	-	XLOC_088325	-	TSS101966	Chr5:2248912-2250176	0	0.125877	0.097065	0.042801	0.095631	0.223361	0.163887	0	0.104244	0.109603	0.211664	0.097505	0.101515	0.244697	0.092915	0.234632	0.100997	0.128311
MSTRG.124112.1	o	novel	-1.17065	-0.0262144	LOC_Os09g22360.1	XLOC_139767	LOC_Os09g22360	TSS160456	Chr9:13502774-13516999	0	0	0	0	0	0	0.414525	0.228889	0.069211	0.0615	0	0.218523	0	0	0.096075	0	0	0
MSTRG.83179.1	o	novel	-0.48236	-0.053248	LOC_Os05g17604.1	XLOC_095831	LOC_Os05g17604	TSS110445	Chr5:10024952-10130493	2.44546	2.63396	2.16292	0.901994	1.11485	0.964813	3.09132	0.790088	2.61135	0.696831	0.550716	1.01881	0.899355	0.55188	0.927877	1.50546	1.8432	0.647829
MSTRG.118017.3	u	novel	-1.44729	-0.0004096	-	XLOC_126857	-	TSS145764	Chr8:23376903-23377515	0.374029	0	0	0.78386	1.07253	0	0	0.145622	0	0.465643	0	0	0	0	0.288391	0	0.176746	0
MSTRG.90911.2	x	novel	-0.998193	-0.151552	LOC_Os06g03750.1	XLOC_106110	LOC_Os06g03750	TSS122155	Chr6:1478368-1479359	0.109742	0.125983	0.264036	0.108787	0.388443	0.28397	0.214732	0.119899	0.394451	0.201359	0	0.170322	0.062073	0	0.045346	0.179181	0.253544	0
MSTRG.55138.2	u	novel	-1.03433	-0.0458752	-	XLOC_067616	-	TSS78189	Chr3:4494744-4496307	0.208084	0	0	0	0	0	0	0	0	0	0	0	0	0	0	0	0	0
MSTRG.93940.1	u	novel	-1.22565	-0.212992	-	XLOC_101743	-	TSS117243	Chr6:9828662-9829571	0.283139	0.285804	0.711355	0.176923	0	0	0.285017	0	0.26407	0	0	0	0	0	0.032558	0	0	0
MSTRG.41771.2	x	novel	-1.30334	-0.221184	LOC_Os02g06920.2	XLOC_045859	LOC_Os02g06920	TSS52902	Chr2:3495121-3496098	0	0	0	0	0	0	0.698078	0	0	0	0.261215	0.360344	0.574053	0.570772	0.555021	1.01078	1.11935	0.819742
MSTRG.41508.13	o	novel	-0.820833	-0.0294912	LOC_Os02g05790.1	XLOC_052758	LOC_Os02g05790	TSS60961	Chr2:2852752-2859383	0	0	0	0	0.417179	0	0	0	0	0	0.211185	0.511972	0	0	0	0	1.20261	0
MSTRG.22750.2	x	novel	-1.22425	-0.0004096	LOC_Os10g42340.1	XLOC_020934	LOC_Os10g42340	TSS24293	Chr10:22791111-22791858	0.03104	0.10383	0	0.057309	0	0	0	0.003802	0.021498	0.056131	0	0.247101	0.010589	0	0.061625	0.034204	0.057864	0
MSTRG.102401.7	o	novel	-1.11438	-0.02048	LOC_Os07g08320.1	XLOC_118124	LOC_Os07g08320	TSS135861	Chr7:4253999-4254580	0	0	0	0	0	0	0	0	0.047223	0	0	0	0.570787	0	0.065711	0.117754	0	0
MSTRG.86156.1	u	novel	-1.19069	-0.0004096	-	XLOC_091559	-	TSS105548	Chr5:19750896-19751668	2.50434	0	0	1.91354	0	1.85595	0	1.62716	2.34815	0	0.919784	0	0	0	0	0	1.00416	0
MSTRG.68195.1	u	novel	-1.29126	-0.032768	-	XLOC_081650	-	TSS94261	Chr4:3705124-3705929	0	0	0	0	0	0.023178	0.161763	0.162185	0	0	0	0	0	0	0.08211	0.058101	0	0.046693
MSTRG.21356.1	u	novel	-1.33712	-0.0004096	-	XLOC_020235	-	TSS23464	Chr10:19008071-19009002	0.325135	0.182027	0.197634	0.155693	0.053278	0.140898	0.159246	0.166922	0.105337	0.006195	0.173257	0.295062	0.210601	0.119039	0.091657	0.179733	0.288249	0.182478
MSTRG.101657.2	x	novel	-0.964383	-0.0557056	LOC_Os07g05030.1	XLOC_117735	LOC_Os07g05030	TSS135412	Chr7:2218341-2222864	0.027978	0.454124	0	0.053911	0	0	0.252924	0.1364	0.07031	0.074932	0.097453	0.111643	0.013003	0.164595	0	0.090419	0.139746	0
MSTRG.50103.23	u	novel	-0.275811	-0.0516096	-	XLOC_050489	-	TSS58235	Chr2:28415150-28419059	0.096958	0.099608	0.069237	0.082697	0.076789	0.070835	0	0.068941	0.130701	0.081801	0.078488	0.071377	0.054647	0.068232	0	0.062886	0.01765	0.056109
MSTRG.41799.2	u	novel	-1.23964	-0.0217088	-	XLOC_045872	-	TSS52915	Chr2:3557444-3560628	0	0	0	0	0	0	0	0.030541	0	0	0	0	0.157528	0.488508	0.079865	0.356105	0.144955	0.161331
MSTRG.88178.2	o	novel	-1.09474	-0.069632	LOC_Os05g42428.1	XLOC_098642	LOC_Os05g42428	TSS113619	Chr5:24877462-24877769	0.08707	0	0	0	0	0	0.187685	0.037961	0.280127	0	0.019245	0	0.06441	0	0	0	0	0
MSTRG.87632.3	x	novel	-1.07097	-0.0069632	LOC_Os05g40230.1	XLOC_098359	LOC_Os05g40230	TSS113291	Chr5:23633973-23635517	0.224219	0.291138	0.165718	0	0.175789	0.04909	0.145043	0.298386	0.174727	0.44017	0.060671	0.173365	0.416589	0.183122	0.307397	0.220219	0.103108	0.120522
MSTRG.31004.1	u	novel	-1.29521	-0.0004096	-	XLOC_034829	-	TSS40241	Chr11:27647030-27647354	0	0	0	0	0	0	0	0	0	0	0	0	0.266175	0	0	0	0.282138	0
MSTRG.49620.3	u	novel	-1.38422	-0.008192	-	XLOC_050222	-	TSS57939	Chr2:27147705-27150869	0	0	0	0	0	0	0	0	0	0.172206	0	0	0.251221	0	0.264135	0.344618	0	0
MSTRG.114907.1	x	novel	-1.40004	-0.0229376	LOC_Os08g21590.1	XLOC_125089	LOC_Os08g21590	TSS143787	Chr8:12871456-12874753	0	0.052776	0	0.182572	0.066451	0	0	0.292	0.142831	0	0.170354	0	0	0.072799	0	0.214753	0.05966	0
MSTRG.16953.1	u	novel	-1.36923	-0.106496	-	XLOC_021845	-	TSS25307	Chr10:4870574-4874873	0	0.421918	0	0	0	0	0	0	0	0	0	0	0	0	0	0	0	0
MSTRG.4961.3	x	novel	-0.882563	-0.045056	LOC_Os01g24210.1	XLOC_011213	LOC_Os01g24210	TSS13096	Chr1:13640651-13651045	0	0.115445	0.02394	0.436276	0.001453	0.320127	0.01367	0.192844	0.018805	0.146718	0.275514	0	0.208917	0	0.042395	0	0	0.013845
MSTRG.94999.5	u	novel	-0.315089	-0.0262144	-	XLOC_102358	-	TSS117909	Chr6:13280995-13284636	0.579543	0.309363	0.254743	0.289237	0.201158	0.307998	1.40305	0.107287	0.234348	0.151366	0.363307	0.959874	0.17256	0.193275	0.327625	0.87518	0.344581	0.351067
MSTRG.33529.1	x	novel	-0.320646	-0.0421888	LOC_Os12g11500.1	XLOC_041316	LOC_Os12g11500	TSS47675	Chr12:6227113-6228211	0.614587	1.29753	1.00225	0.464494	0.694602	0.430549	1.07833	0.462076	1.10832	0.683971	0.646461	0.277179	0.302347	0.446617	0.420324	0.093472	0.325892	0.504939
MSTRG.18304.3	o	novel	-1.19128	-0.036864	LOC_Os10g19300.1	XLOC_018514	LOC_Os10g19300	TSS21432	Chr10:9830811-9835888	3.47074	3.23718	3.71195	2.21273	3.09579	3.00875	4.84583	2.25889	4.2519	0	2.11755	2.30789	2.64238	1.99868	3.065	1.65893	1.982	1.80691
MSTRG.37024.1	x	novel	-1.26146	-0.02048	LOC_Os12g30310.1	XLOC_043337	LOC_Os12g30310	TSS49935	Chr12:18184225-18191024	0.332591	0.202878	0.221539	0.081717	0	0	0	0	0.171625	0	0	0	0	0	0	0	0	0
MSTRG.41724.1	o	novel	-1.42728	-0.036864	LOC_Os02g06730.1	XLOC_052872	LOC_Os02g06730	TSS61104	Chr2:3386882-3388882	0.01719	0.035626	0.033349	0.021222	0.057059	0	0.025967	0.564084	0.063279	0	0	0.002355	0	0	0.02471	0	0	0
MSTRG.78275.1	u	novel	-1.27238	-0.077824	-	XLOC_087236	-	TSS100644	Chr4:32831773-32832396	0	0	0.218195	0.489726	0	0	0	0	0	0	0.120538	0	0	0	0	0	0	0
MSTRG.84541.5	o	novel	-1.32475	-0.0004096	LOC_Os05g25040.2	XLOC_096622	LOC_Os05g25040	TSS111317	Chr5:14491298-14491844	0.057881	0.340092	0.300511	0.229253	0.279793	0.12379	0.306255	0.096127	0.149412	0.133294	0	0.053738	0.116393	0.099708	0.119933	0.123229	0	0.153047
MSTRG.78696.1	x	novel	-0.71111	-0.135168	LOC_Os04g56850.1	XLOC_080676	LOC_Os04g56850	TSS93192	Chr4:33889573-33889878	0	0	0	0	0	0	0	0	0.091459	0.33191	0	0.113807	0	0	0.069478	0.05285	0	0
MSTRG.88986.4	x	novel	-1.21929	-0.065536	LOC_Os05g46460.6	XLOC_093114	LOC_Os05g46460	TSS107349	Chr5:26911175-26915858	0	0	0	0.042306	0	0.044738	0.118468	0	0.113637	0.008286	0.065948	0.066506	0.088652	0.137196	0.07469	0	0	0.005331
MSTRG.55649.1	x	novel	-0.112728	-0.0331776	LOC_Os03g11080.1	XLOC_067885	LOC_Os03g11080	TSS78511	Chr3:5697367-5698567	1.67673	2.23701	2.11186	2.57552	2.27673	2.62073	2.53157	1.69401	3.85546	1.97257	1.76459	1.72836	1.35179	1.47325	1.55076	1.08109	1.50815	1.34492
MSTRG.61466.1	x	novel	-1.11403	-0.02048	LOC_Os03g38440.1	XLOC_071075	LOC_Os03g38440	TSS82133	Chr3:21337792-21340319	0	0.263309	0.309408	1.01625	0.716689	0.752464	0.21223	0.376684	0.207695	0.894928	0.527618	0.563893	0.56	0.633647	0.703179	0.760546	0.846461	0.917471
MSTRG.90309.1	o	novel	-1.31112	-0.0167936	LOC_Os05g52080.1	XLOC_093762	LOC_Os05g52080	TSS108126	Chr5:29891443-29956933	0	0	0	0	0	0.077298	0.321485	0	0	0	0	0	0.086186	0	0.023302	0	0	0.076631
MSTRG.52968.1	u	novel	-1.24803	-0.131072	-	XLOC_051998	-	TSS60043	Chr2:35397814-35398116	0	0	0	0	0	0	0	0.308077	0	0	0	0	0	0.414216	0	0	0	0.103104
MSTRG.52770.1	u	novel	-1.29028	-0.0004096	-	XLOC_058938	-	TSS68075	Chr2:34944351-34944827	0.55672	0.596464	1.01249	0.504156	0.506828	0.091104	0.22939	0.080323	0.140244	0.474389	0.183802	0.256477	0.463705	0.39585	0.373599	0.144537	0.227084	0.444441
MSTRG.103502.1	u	novel	-1.13296	-0.14377	-	XLOC_112997	-	TSS130039	Chr7:6960873-6961330	0	0	0.20051	0	0	0	0	0	0.145841	0.061459	0	0	0.083092	0	0	0	0	0
MSTRG.91075.2	u	novel	-1.10727	-0.0098304	-	XLOC_100153	-	TSS115409	Chr6:1800947-1802164	0.022834	0.02287	0.022226	9.6e-05	0.015718	0	0.625485	0.09414	0.330056	0	0	0	0	0	0	0	0	0
MSTRG.29998.2	u	novel	-1.44602	-0.04096	-	XLOC_029401	-	TSS33953	Chr11:24339263-24340346	0	0	0	0	0.303344	0	0	0	0	0	0	0	0	0	0	0	0	0
MSTRG.107637.1	u	novel	-1.34485	-0.113459	-	XLOC_115532	-	TSS132873	Chr7:21593907-21594257	0.433183	0.101749	0	0.198714	0.166613	0.13346	0.531155	0.127289	0.062858	0.158255	0.295703	0.215068	0.595707	0.580926	0.46395	0.059029	0	0
MSTRG.77375.7	i	novel	-1.46875	-0.14295	LOC_Os04g51580.1	XLOC_086766	LOC_Os04g51580	TSS100084	Chr4:30557034-30557500	0	0	0	0	0	0	0.442944	0	0	0	0	0	0	0	0	0	0	0
MSTRG.64383.1	u	novel	-1.18233	-0.0462848	-	XLOC_072728	-	TSS83993	Chr3:29571958-29575072	0.03059	0.014894	0	0.096318	0.048921	0.040479	0.058734	0.068307	0.031174	0.05268	0.122812	0.135428	0.026716	0.104813	0.023451	0.233183	0.356231	0.263076
MSTRG.29999.1	u	novel	-1.29567	-0.0036864	-	XLOC_034239	-	TSS39575	Chr11:24337209-24338675	0.552784	0.948759	0.826827	0.097243	0.153879	0.213276	0.926341	0.38738	0.52105	0.035702	0	0	0.066729	0	0.091321	0	0	0
MSTRG.121693.3	u	novel	-1.37315	-0.14295	-	XLOC_138382	-	TSS158925	Chr9:5745528-5745921	0.398129	0	0.14997	0.034068	0	0.141635	0.071297	0	0	0.301389	0.08554	0.186323	0.360719	0.043859	0	0.040627	0	0
MSTRG.58495.3	x	novel	-1.12156	-0.0151552	LOC_Os03g21400.1	XLOC_061882	LOC_Os03g21400	TSS71587	Chr3:12236310-12237948	0	0.464313	0	0	0	0	0	0	0	0	0	0	0	0	0	0	0	0
MSTRG.90326.16	o	novel	-0.287287	-0.0024576	LOC_Os06g01050.1	XLOC_099760	LOC_Os06g01050	TSS114923	Chr6:22723-76611	0	0	0	0	0	0	0.039865	0	0	0	0	0	0	0	0.036616	0.270012	0.472219	0.005901
MSTRG.106067.1	u	novel	-1.21831	-0.0004096	-	XLOC_114618	-	TSS131790	Chr7:16270280-16270620	0	0	0	0	0	0	0	0	0	0	0	0	0	0	0	0.389124	0	0
MSTRG.95232.3	u	novel	-1.22759	-0.483328	-	XLOC_102506	-	TSS118077	Chr6:14123140-14124820	0	0	0	0	0	0	0	0	0	0	0	0	0.346937	0.001783	0	0.027614	0	0
MSTRG.104057.2	u	novel	-0.269213	-0.016384	-	XLOC_113346	-	TSS130414	Chr7:8655628-8657381	1.31876	1.32774	8.88512	0.5078	0.336014	0.343702	0.807494	2.09514	1.01596	0	0	0	0	0	0.14607	0	0	0
MSTRG.98485.3	o	novel	-1.15768	-0.0356352	LOC_Os06g41660.1	XLOC_110364	LOC_Os06g41660	TSS126953	Chr6:24932907-24942617	3.00472	3.2073	4.41421	0	3.37398	3.35054	2.10617	1.37785	2.68456	3.77532	4.15975	0	1.18111	1.42715	0	2.22079	0.803811	2.02635
MSTRG.15240.2	o	novel	-1.22543	-0.0004096	LOC_Os01g72850.1	XLOC_016775	LOC_Os01g72850	TSS19493	Chr1:42256441-42256664	0.033006	0.045748	0	0	0.05031	0	0	0	0	0	0.309268	0	0	0	0	0	0.019797	0
MSTRG.36299.1	u	novel	-1.36309	-0.0131072	-	XLOC_037864	-	TSS43666	Chr12:15156620-15168637	0.282934	0.597149	0.36428	0.137353	0.121122	0.139919	0.397651	0.343754	0.290247	0	0	0	0	0.033258	0	0	0	0
MSTRG.86715.4	u	novel	-1.13414	-0.0016384	-	XLOC_097852	-	TSS112713	Chr5:21164726-21166533	0.704278	0.951612	0.638415	0.848715	0.620918	0.663393	1.05647	0.786601	0.694408	0.399905	0.432111	0.642133	0.667319	0.929447	0.601587	0.262077	0.102929	0.157922
MSTRG.98341.3	x	novel	-1.33092	-0.0339968	LOC_Os06g41200.1	XLOC_110292	LOC_Os06g41200	TSS126871	Chr6:24639591-24658615	0.166847	0.537089	0.2425	0.00897	0.046906	0.036298	0.633028	0.231986	0.542714	0	0	0.06107	0	0	0	0	0	0
MSTRG.121924.2	u	novel	-1.3137	-0.73728	-	XLOC_138495	-	TSS159049	Chr9:6607214-6607936	0	0	0	0	0	0	0	0	0.60984	0	0	0	0	0	0	0	0	0
MSTRG.91415.1	i	novel	-0.860137	-0.0004096	LOC_Os06g05820.1	XLOC_106379	LOC_Os06g05820	TSS122485	Chr6:2660340-2660655	0	0	0	0	0	0.225657	0	0	0	0	0	0	0	0	0	0	0	0
MSTRG.24965.1	x	novel	-1.10359	-0.0401408	LOC_Os11g10730.1	XLOC_026372	LOC_Os11g10730	TSS30542	Chr11:5894132-5894895	0.219098	0.090121	0.154857	0	0	0.035808	0.116523	0.149354	0.105948	0.067734	0.091606	0	0	0	0	0.042949	0.11711	0
MSTRG.38246.1	u	novel	-1.29715	-0.0004096	-	XLOC_038994	-	TSS44965	Chr12:22122431-22123945	0.459329	1.07965	0.632697	0.313868	0.230648	0.385865	1.00147	0.548303	0.642465	0.10736	0.105331	0	0	0.024567	0.086865	0	0.100397	0.040661
MSTRG.44813.3	u	novel	-1.17512	-0.012288	-	XLOC_054599	-	TSS63085	Chr2:12659656-12660604	0.109226	0	0.270236	0	0	0	0.398787	0	0	0	0	0	0.14032	0	0	0	0	0
MSTRG.118644.16	u	novel	-0.97541	-0.12288	-	XLOC_132270	-	TSS151930	Chr8:24809113-24811198	0.004403	0.004077	0.001808	0.002132	0	0	0.009528	0.303273	0	0.00666	0.123392	0	0.003672	0.003105	0.008299	0.005752	0	0
MSTRG.82171.2	x	novel	-1.13131	-0.141312	LOC_Os05g12580.1	XLOC_089342	LOC_Os05g12580	TSS103104	Chr5:7219502-7219834	0	0	0	0	0	0	0	0	0	0.247669	0.005117	0	0	0	0.067063	0	0.008691	0
MSTRG.88270.1	u	novel	-1.18888	-0.036864	-	XLOC_098689	-	TSS113671	Chr5:25064220-25068350	0.243493	0.497259	0.618132	0.180281	0.082319	0.14035	0.296495	0.185703	0.459162	0.033009	0	0.024328	0	0.030011	0	0	0.023447	0
MSTRG.70979.1	u	novel	-1.43037	-0.032768	-	XLOC_083408	-	TSS96211	Chr4:14736772-14737670	0	0	0	0	0.282693	0	0	0.111071	0	0	0	0	0	0	0	0	0	0
MSTRG.17359.10	u	novel	-0.97326	-0.028672	-	XLOC_022084	-	TSS25575	Chr10:6353450-6355976	0.062467	0.001078	0	0.178316	0.028548	0.000181	0.013167	0.052596	0.035025	0.195042	0.078541	0.09492	0.021115	0	0.085808	1.3e-05	0.315715	0.029289
MSTRG.30060.1	u	novel	-1.34811	-0.004096	-	XLOC_029431	-	TSS33988	Chr11:24459623-24461516	0.162264	0.21172	0.269007	0	0.069087	0	0.062313	0.076022	0.190114	0	0.01471	0	0	0	0	0	0.015507	0
MSTRG.30556.1	i	novel	-1.05757	-0.028672	LOC_Os11g42860.1	XLOC_034559	LOC_Os11g42860	TSS39934	Chr11:25812232-25812789	0	0	0.109773	0.177014	0	0.358103	0.336779	0.037574	0.243273	0.065341	0	0	0	0	0	0	0	0
MSTRG.118760.1	o	novel	-1.01943	-0.069632	LOC_Os08g39760.1	XLOC_132350	LOC_Os08g39760	TSS152020	Chr8:25171754-25182077	0	0	0	0.757659	0.57098	0.276045	0	0	0	0.655341	0.895779	0.79017	0	0	0.052893	0.430014	0.408159	0.414524
MSTRG.85374.1	u	novel	-1.3064	-0.253952	-	XLOC_091125	-	TSS105043	Chr5:17438994-17440091	0.113341	0.247402	0.419044	0.201618	0.195205	0.112819	0.040576	0.099394	0.085518	0.024459	0.025729	0	0	0	0	0	0	0
MSTRG.19701.1	u	novel	-0.567424	-0.008192	-	XLOC_023485	-	TSS27139	Chr10:14215091-14216640	0.436393	0.406934	0.629343	0.147794	0.221997	0.197362	0.903772	0.56186	0.478574	0	0.028568	0	0.134781	0.054432	0	0	0	0
MSTRG.27856.1	o	novel	-0.221516	-0.016384	LOC_Os11g28670.1	XLOC_033011	LOC_Os11g28670	TSS38159	Chr11:16566567-16580026	1.96175	3.46079	3.90422	0.737107	0.543665	0.896614	4.60698	1.98908	4.3353	0.145312	0.144532	0.089605	0.198017	0.298525	0.212266	0	0	0
MSTRG.90325.22	u	novel	-0.395625	-0.0024576	-	XLOC_105786	-	TSS121767	Chr6:54481-77670	0.009085	0	0.061936	0.018698	0.034471	0.01293	0.045061	0.352614	0	0.043257	0.072836	0.039319	0	0.010243	0.009089	0.744694	0	0.145887
MSTRG.93818.2	u	novel	-1.11732	-0.188416	-	XLOC_101669	-	TSS117159	Chr6:9512375-9513236	0	0	0.623373	0	0	0	0	0	0	0	0	0	0	0.120107	0	0	0	0
MSTRG.13078.1	i	novel	-1.32049	-0.065536	LOC_Os01g63580.1	XLOC_007098	LOC_Os01g63580	TSS8261	Chr1:36864913-36865414	0	0	0	0.088354	0	0	0	0	0	0	0	0	0	0	0.125828	0.041846	0	0.025837
MSTRG.81307.10	o	novel	-0.277272	-0.012288	LOC_Os05g08854.1	XLOC_094781	LOC_Os05g08854	TSS109310	Chr5:4886865-4889748	0	0	0	0	0	0	0	0	0	0	0	0	0	0	0	0	0	0.19026
MSTRG.102978.2	u	novel	-1.31533	-0.094208	-	XLOC_112717	-	TSS129720	Chr7:5719652-5720860	0	0	0	0	0	0	0.875679	0	0	0	0.155498	0	0	0	0	0	0	0
MSTRG.118869.1	u	novel	-1.1687	-0.0946176	-	XLOC_127251	-	TSS146235	Chr8:25422038-25422812	0.396861	0.550613	0.532069	0.513193	0.970259	0.363609	0.2361	0.241994	0.485082	0.090372	0.281966	0.077712	0.178021	0	0.270858	0	0	0.046955
MSTRG.65598.3	o	novel	-0.182119	-0.367411	LOC_Os03g56990.1	XLOC_073360	LOC_Os03g56990	TSS84741	Chr3:32457423-32484874	0	0.476725	0.464964	0	0	0	0.352015	0.166834	0	0	0	0.005301	0	0	0	0	0	0
MSTRG.99230.6	x	novel	-0.128361	-0.139264	LOC_Os06g44750.1	XLOC_110719	LOC_Os06g44750	TSS127360	Chr6:27026751-27036368	0	0	0	0	0	0	0	0.167179	0	0	0	0	0.046209	0.090299	0	0	0	0
MSTRG.117259.21	x	novel	-1.01003	-0.063488	LOC_Os08g33488.1	XLOC_126465	LOC_Os08g33488	TSS145313	Chr8:20893030-20905093	0.177342	0.209515	0.252564	0.117088	0.544398	0.085377	0	0	0.098238	0	0	0.093278	0.062701	0	0.03707	0	0.035168	0
MSTRG.71239.1	u	novel	-1.37508	-0.598016	-	XLOC_076690	-	TSS88510	Chr4:15206202-15207340	0.203961	0.362894	0	0	0.039092	0.064176	0	0	0.300641	0	0	0	0	0	0	0	0	0
MSTRG.90326.20	u	novel	-0.217338	-0.0360448	-	XLOC_099760	-	TSS114926	Chr6:29566-32463	0	0	0.030277	0	0.038588	0	0.104239	0.715673	0	0.039871	0	0.021589	0.309197	0.034643	0	0.185125	0.180272	0.04594
MSTRG.10160.2	x	novel	-0.146366	-0.0421888	LOC_Os01g52290.1	XLOC_014150	LOC_Os01g52290	TSS16415	Chr1:30057938-30059393	0	0	0	0.146848	0	0	0	0	0	0.236091	0	0	0.039006	0	0	0.110426	0	0.098265
MSTRG.94884.1	u	novel	-1.50753	-0.032768	-	XLOC_108266	-	TSS124635	Chr6:12847817-12848193	0	0	0	0	0	0	0	0	0.259303	0	0.229369	0	0.099152	0	0	0	0	0
MSTRG.34035.1	u	novel	-1.26784	-0.090112	-	XLOC_036540	-	TSS42244	Chr12:8246479-8247127	0	0	0	0	0	0	0	0.772784	0	0	0	0	0	0	0	0	0	0
MSTRG.98390.6	u	novel	-1.18123	-0.03072	-	XLOC_104371	-	TSS120150	Chr6:24717057-24718173	0.321967	0.374684	0.128145	0	0.143459	0.173791	0	0.442155	0.198685	0	0	0	0	0	0	0	0	0
MSTRG.86966.1	u	novel	-1.49249	-0.0069632	-	XLOC_092000	-	TSS106046	Chr5:21879236-21879482	0	0.570036	0.06155	0.082144	0.151788	0	0	0	0	0.060227	0	0.093829	0.311955	0	0.037555	0	0	0.103303
MSTRG.115895.2	o	novel	-0.468389	-0.114688	LOC_Os08g27120.1	XLOC_130709	LOC_Os08g27120	TSS150171	Chr8:16573642-16577297	0	0	0.173489	0.209451	0.164997	0.339322	0.604181	0.487667	0.239391	0.061562	0.362391	0.054652	0	0	0	0.305511	0.095722	0.268635
MSTRG.106014.1	o	novel	-0.196996	-0.0339968	LOC_Os07g27560.1	XLOC_114586	LOC_Os07g27560	TSS131757	Chr7:16097881-16103689	1.13826	1.53968	1.93312	0	0.091996	0.162103	2.83345	0.795874	1.74953	0.238164	0.410732	0.209051	0.572832	0.918454	0.58341	0.07962	0.102899	0.30648
MSTRG.21668.1	u	novel	-1.17081	-0.114688	-	XLOC_020369	-	TSS23617	Chr10:20004634-20005072	0	0.037463	0.083182	0	0	0	0.007843	0.049886	0.037134	0	0	0	0	0	0	0.368297	0.27961	0.166232
MSTRG.29713.7	o	novel	-1.21115	-0.049152	LOC_Os11g38990.2	XLOC_029223	LOC_Os11g38990	TSS33736	Chr11:23216936-23217421	1.54442	2.27524	1.69101	1.44829	1.16963	1.27006	1.08306	0.980207	0.772414	1.5818	2.06213	1.9663	1.22039	1.60208	1.38017	1.27177	1.11941	0.62255
MSTRG.26977.11	u	novel	-1.21062	-0.012288	-	XLOC_027606	-	TSS31887	Chr11:13752543-13757680	0.002662	0	0.122386	0.000655	0	0.084373	0	0.316579	0	0	0	0	0	0	0.000578	0	0	0.000744
MSTRG.72320.1	i	novel	-1.40797	-0.0004096	LOC_Os04g31010.1	XLOC_077294	LOC_Os04g31010	TSS89188	Chr4:18536289-18536657	0.815039	0.204154	0.065605	0	0.296048	0.309012	0.192774	0.122436	0.061556	0.238885	0.251283	0	0	0.401347	0.287658	0.213433	0.195569	0.118699
MSTRG.21063.1	i	novel	-1.10702	-0.0004096	LOC_Os10g34020.1	XLOC_024255	LOC_Os10g34020	TSS28018	Chr10:18146888-18147963	0	0	0	0.862548	0.698243	0.789683	0.066276	0	0	1.30152	1.05854	0.887361	0	0.130554	0.163601	1.48629	1.71531	1.31626
MSTRG.51612.1	x	novel	-0.188889	-0.049152	LOC_Os02g52340.1	XLOC_058339	LOC_Os02g52340	TSS67378	Chr2:32043263-32045266	0.315892	0.246507	0.276395	0.276903	0.401816	0.278115	0.30622	0.083145	0.119272	0.250913	0.21321	0.178306	0.180675	0.101365	0.236883	0.211358	0.181143	0.17567
MSTRG.26308.17	u	novel	-1.21796	-0.106496	-	XLOC_032072	-	TSS37130	Chr11:10770978-10773523	0.08515	0	0	0	0.035473	0	0.275196	0	0.102548	0	0	0	0.08296	0	0	0	0	0
MSTRG.48929.1	u	novel	-0.892414	-0.08192	-	XLOC_049858	-	TSS57523	Chr2:25410260-25411362	0.40643	0.666182	0.855207	0.59398	0.366355	0.515333	0.288381	0.473262	0.466167	0.766274	0.744729	0.504026	1.02457	0.963723	0.944273	1.07902	0.72166	0.802388
MSTRG.1520.1	u	novel	-1.23133	-0.004096	-	XLOC_000771	-	TSS937	Chr1:3838750-3839392	0	0	0	0	0	0	0	0	0	0.072974	0	0	0	0	0	0.317368	0.10253	0
MSTRG.4609.1	u	novel	-1.41665	-0.0004096	-	XLOC_010998	-	TSS12851	Chr1:12281918-12282291	0	0.361478	0	0	0	0	0	0	0	0	0	0	0	0	0	0	0	0
MSTRG.125035.20	u	novel	-1.16837	-0.106496	-	XLOC_135927	-	TSS156045	Chr9:16178491-16182486	0	0.498557	0.161188	0	0.118081	0	0	0	0	0	0	0	0.245078	0.161772	0.10932	0.127755	0	0
MSTRG.93882.1	u	novel	-1.19776	-0.0405504	-	XLOC_107703	-	TSS124009	Chr6:9633317-9634524	0	0	0.247659	0	0.069202	0	0	0.056958	0	0.349739	0	0	0.206658	0	0	0.082089	0.037953	0
MSTRG.70892.1	o	novel	-1.25607	-0.049152	LOC_Os04g25250.1	XLOC_083371	LOC_Os04g25250	TSS96163	Chr4:14567302-14619534	0.028382	0.068045	0	0.054767	0	0.133683	0.402082	0.057547	0.401091	0	0.02772	0	0	0	0	0	0	0
MSTRG.94256.3	u	novel	-1.39274	-0.0004096	-	XLOC_101935	-	TSS117447	Chr6:10854663-10855046	0	0	0	0	0	0	0.142417	0	0	0.280366	0	0	0	0	0.292267	0	0	0
MSTRG.41799.1	u	novel	-1.30778	-0.131072	-	XLOC_045872	-	TSS52915	Chr2:3557444-3561001	0	0	0	0	0	0.009569	0.31735	0.008046	0.315638	0.166559	0.338462	0.153586	0.836557	0.802299	0.787959	0.934915	0.944298	0.840808
MSTRG.25731.1	u	novel	-1.24868	-0.0004096	-	XLOC_026864	-	TSS31094	Chr11:8998229-8998562	0.353302	0	0	0	0	0	0	0	0	0	0	0	0	0	0	0	0	0
MSTRG.5514.1	x	novel	-0.0489471	-0.098304	LOC_Os01g28920.1	XLOC_003006	LOC_Os01g28920	TSS3510	Chr1:16202481-16206244	0.543846	0.279094	0.365448	0.455061	0.319543	0.333866	0.294822	0.213401	0.230823	0.370029	0.287989	0.274907	0.395231	0.454573	0.463096	0.479103	0.345095	0.262455
MSTRG.30024.2	u	novel	-1.15083	-0.090112	-	XLOC_029414	-	TSS33968	Chr11:24398842-24399487	0.192221	0	0	0	0	0	0	0	0	0	0	0	0	0	0	0	0	0
MSTRG.26370.16	u	novel	-1.21591	-0.0098304	-	XLOC_027232	-	TSS31486	Chr11:11002776-11006207	0.044438	0.460633	0.264185	0.035214	0.017964	0.080679	0.319223	0.052551	0.169621	0.032726	0.255176	0.055213	0.040398	0.118865	0.142654	0.024308	0.038136	0.011498
MSTRG.35735.1	u	novel	-1.3372	-0.022528	-	XLOC_042567	-	TSS49098	Chr12:13742098-13745820	1.27561	2.31918	1.4594	0.582045	0.704265	0.826994	1.17798	0.423841	1.87288	0.077487	0	0	0	0	0.154816	0	0	0
MSTRG.59341.12	u	novel	-1.11395	-0.069632	-	XLOC_069804	-	TSS80721	Chr3:14352109-14352945	0	0.278303	0.064848	0.051022	0.076569	0.054828	0.060601	0	0.050757	0.047655	0.039148	0.06942	0	0	0.009938	0.022553	0.095358	0.069014
MSTRG.104035.1	o	novel	-1.09029	-0.0004096	LOC_Os07g15110.1	XLOC_113334	LOC_Os07g15110	TSS130400	Chr7:8549863-8686675	0.12874	0	0.047454	0.397117	0.117473	0.779312	0.10502	0.119536	0.121344	0.28903	0.207964	0.048561	0.095696	0.613287	0.174748	0.062529	0	0.437265
MSTRG.36294.2	o	novel	-1.04854	-0.01024	LOC_Os12g26070.1	XLOC_042879	LOC_Os12g26070	TSS49430	Chr12:15140693-15141892	0	0	0	0	0	0	0.549213	0.466631	0.306895	0	0	0	0	0	0	0	0	0
MSTRG.12874.3	u	novel	-0.153354	-0.0221184	-	XLOC_015582	-	TSS18079	Chr1:36309275-36311067	0	0	0	0	0	0	0	0	0.053253	0.411071	0.070044	0	0.66548	0.513697	0.068884	0.069071	0.123429	0.049056
MSTRG.50860.2	x	novel	-0.918489	-0.032768	LOC_Os02g49530.1	XLOC_050873	LOC_Os02g49530	TSS58702	Chr2:30271995-30276683	0.454692	0	0.286517	1.29472	1.02402	1.25913	0.410471	0.289592	0.504309	1.22531	1.82052	1.36682	0.482848	0.348446	0.752383	0.741945	0.593288	0.677891
MSTRG.122819.3	u	novel	-0.260734	-0.094208	-	XLOC_138981	-	TSS159581	Chr9:8939098-8941132	0	0	0	0	0	0	0	0	0	0.23861	0	0	0	0	0	0	0	0
MSTRG.68156.1	u	novel	-1.3954	-0.14295	-	XLOC_081624	-	TSS94233	Chr4:3573614-3574379	0.280984	0.277543	0.43098	0.221622	0.670272	0.468437	0.112042	0.09271	0.129614	0.360731	0.228671	0.226917	0.390074	0.265176	0.258716	0	0.217451	0.221571
MSTRG.6079.4	u	novel	-1.28647	-0.111002	-	XLOC_011860	-	TSS13822	Chr1:18131603-18132535	0	0	0	0	0	0	0	0	0	0	0	0	0	0	0	0	0	0.2734
MSTRG.45307.4	u	novel	-1.26356	-0.0004096	-	XLOC_047833	-	TSS55183	Chr2:14282786-14283647	0	0	0	0	0	0	0	0	0	0	0	0	0	0	0	139.98	0	0
MSTRG.119408.1	u	novel	-1.38111	-0.0008192	-	XLOC_132705	-	TSS152430	Chr8:26759853-26760616	0	0	0	0.038901	0	0	0	0	0	0.188226	0	0	0	0	0	0	0	0.068629
MSTRG.94789.2	u	novel	-1.3204	-0.028672	-	XLOC_102225	-	TSS117770	Chr6:12506811-12508858	0	0	0	0	0	0	0	0	0	0.457008	0	0	0	0	0	0	0	0
MSTRG.117033.3	u	novel	-1.17857	-0.0393216	-	XLOC_126333	-	TSS145158	Chr8:20254902-20260558	0.000271	0.194033	0.149119	0	0	0.001232	0	0	0	0	0	0	0.076743	0.062157	0.067376	1e-05	0.033333	0
MSTRG.10306.1	u	novel	-1.06132	-0.0319488	-	XLOC_005660	-	TSS6583	Chr1:30360545-30361430	0.069273	0.03678	0.070915	0.342073	0.24162	0.20149	0	0.106978	0.031126	0.278326	0.109998	0.122478	0.347802	0.273303	0.104886	0.169595	0.259189	0.362072
MSTRG.31374.1	i	novel	-1.42481	-0.643072	LOC_Os12g01140.1	XLOC_035027	LOC_Os12g01140	TSS40485	Chr12:76790-77398	0.025044	0.095732	0.071999	0.3662	0.374381	0.390233	0.174704	0.136401	0.699567	0.66345	0.669853	0.569991	0.721572	0.944278	0.665025	0.735422	0.491068	0.291781
MSTRG.86512.4	u	novel	-1.26619	-0.0643072	-	XLOC_097731	-	TSS112571	Chr5:20658810-20660929	0.24586	0	0	0	0.111473	0	0.088135	0	0	0	0	0.205726	0	0	0.070633	0	0	0
MSTRG.102258.1	o	novel	-1.50266	-0.0004096	LOC_Os07g07840.1	XLOC_118053	LOC_Os07g07840	TSS135780	Chr7:3930261-3937347	0.270455	0	0	0	0.122488	0.101463	0.383115	0	0.235334	0.512892	0	0.163536	0	0.243851	0.137139	0	0.177192	0
MSTRG.90298.1	u	novel	-0.93295	-0.0544768	-	XLOC_099741	-	TSS114892	Chr5:29835071-29843109	0	0	0	0	0	0	0	0.401413	0	0	0.082376	0	0	0	0	0.126386	0.226943	0.219663
MSTRG.27715.2	x	novel	-1.09114	-0.0004096	LOC_Os11g28220.1	XLOC_032937	LOC_Os11g28220	TSS38076	Chr11:16226129-16227184	0.203085	0	0.453429	0.278477	0.217085	0.070726	0	0	0	0	0	0	0.097266	0	0	0	0	0
MSTRG.8879.4	x	novel	-1.16039	-0.057344	LOC_Os01g46810.1	XLOC_004904	LOC_Os01g46810	TSS5688	Chr1:26699822-26700592	0.410252	0	0	0.155508	0	0	0	0	0	0.15578	0.162971	0.024427	0.088832	0.060638	0.110091	0	0	0.034737
MSTRG.101776.2	u	novel	-1.00017	-0.004096	-	XLOC_117804	-	TSS135490	Chr7:2663021-2664396	0	0	0	0.219632	0	0.165413	0	0	0	0.376293	0.01888	0.369962	0.200283	0	0	2.66993	1.55891	2.37284
MSTRG.17987.20	o	novel	-1.14717	-0.0425984	LOC_Os10g17230.1	XLOC_018333	LOC_Os10g17230	TSS21238	Chr10:8661341-8678935	0.118572	0.09215	0.076365	0.148163	0.125652	0	0.101574	0	0	0.119093	0	0.086091	0	0.106979	0.105476	0.10367	0.088292	0.147198
MSTRG.38126.2	u	novel	-1.13164	-0.045056	-	XLOC_043989	-	TSS50663	Chr12:21887805-21889195	0	0	0	0.095509	0.271673	0	0.744669	0.226409	0.196388	0.076476	0	0.039637	0	0	0	0	0	0
MSTRG.98991.1	u	novel	-1.42794	-0.0004096	-	XLOC_104736	-	TSS120550	Chr6:26394431-26394693	0.061279	0	0	0	0	0	0.464458	0	0.092435	0.128143	0	0	0	0	0	0	0	0
MSTRG.65008.3	o	novel	-1.17366	-0.0700416	LOC_Os03g54804.1	XLOC_073055	LOC_Os03g54804	TSS84377	Chr3:31159027-31164845	0.703288	0.983773	0.827244	1.56694	1.61989	1.32337	0.881972	1.4261	0.754367	0.675982	1.38461	1.02096	1.22633	1.52127	1.81298	1.6492	1.21354	1.40423
MSTRG.69207.2	o	novel	-1.2712	-0.495616	LOC_Os04g14130.1	XLOC_082291	LOC_Os04g14130	TSS94944	Chr4:7888708-7957711	1.03898	0	0	0.06703	0.548746	0	0.529981	0	0.665417	0	0	0.960673	0	0	0.472271	0.067359	0	0
MSTRG.100175.1	x	novel	-1.30409	-0.0401408	LOC_Os06g48490.1	XLOC_111223	LOC_Os06g48490	TSS127955	Chr6:29330853-29340529	0.152797	0.134531	0.128662	0.123442	0.226036	0.265824	0.424414	0.218251	0.246866	0.402503	0.228769	0.258589	0.23134	0.573011	0.437562	0.375186	0.34736	0.172754
MSTRG.29711.1	u	novel	-1.34768	-0.929792	-	XLOC_034065	-	TSS39371	Chr11:23200020-23200692	0	0	0	0	0	0	0	0	0	0	0	0	0	0	0	0	0	0.220528
MSTRG.30829.1	o	novel	-1.38525	-0.0438272	LOC_Os11g44530.1	XLOC_034728	LOC_Os11g44530	TSS40127	Chr11:26924788-26931695	0.3433	0.10606	0.6963	0.643016	0.563773	0.480809	0.348951	0.431174	0.466933	0.196808	0.313314	0.424147	0.455273	0.257871	0.657473	0.621006	0.704985	0.308282
MSTRG.98817.1	u	novel	-0.436883	-0.0151552	-	XLOC_110559	-	TSS127179	Chr6:25842310-25848015	0.603067	1.22457	0.639991	0.770299	1.09237	1.12211	1.28319	0.511025	0.412127	0.664225	0.467372	1.05488	0.318868	0.54238	0.510657	0.242103	0.175051	0.378386
MSTRG.104379.1	u	novel	-1.27607	-0.049152	-	XLOC_119191	-	TSS137038	Chr7:9501606-9503608	0.383871	1.20233	1.21809	0.040492	0.069155	0.113751	0.767488	0.235399	0.511543	0.009187	0	0	0	0.050452	0	0	0	0
MSTRG.17359.11	u	novel	-0.980809	-0.028672	-	XLOC_022084	-	TSS25575	Chr10:6353450-6355976	0	0.02481	0.04526	0.007723	0	0	0	0	0.04197	0.28077	0.081135	0.082445	0	0.349585	0.073639	0	0	0.006985
MSTRG.2123.1	u	novel	-1.47042	-0.0004096	-	XLOC_009621	-	TSS11275	Chr1:5365848-5366391	0	0	0	0	0	0	0	0	0	0	0	0	0	0	0	0.29347	0.139112	0
MSTRG.3731.1	u	novel	-1.09928	-0.02048	-	XLOC_010474	-	TSS12271	Chr1:9572905-9573568	0.143469	0.087616	0	0.046881	0.153057	0.124503	0.138434	0	0	0	0	0	0	0	0	0	0	0
MSTRG.31809.1	x	novel	-1.42622	-0.0004096	LOC_Os12g03050.1	XLOC_040366	LOC_Os12g03050	TSS46583	Chr12:1146533-1149719	0.400275	0.032384	0.118389	0	0	0.085458	0	0	0	0	0.026431	0	0	0	0	0.047939	0	0
MSTRG.35244.8	u	novel	-0.94061	-0.028672	-	XLOC_042278	-	TSS48780	Chr12:11898247-11899527	0	0.212992	0	0	0	0	0	0	0	0.097656	0	0.045121	0	0	0	0	0.102246	0
MSTRG.69726.3	u	novel	-0.276334	-0.156058	-	XLOC_082657	-	TSS95376	Chr4:10369819-10372630	0.000945	0	0	0	0	0	0	0.002045	4.22421	0	0	0.009268	0.002083	0.939728	0	0	0.006068	0
MSTRG.45471.2	o	novel	-0.250083	-0.0569344	LOC_Os02g25530.1	XLOC_054977	LOC_Os02g25530	TSS63513	Chr2:14909369-14916650	0	0	0.351448	0.142404	0	0	0.051242	0	0.285254	0	0	0.105184	0.236899	0	0.206042	0.063522	0.088617	0
MSTRG.48541.1	i	novel	-1.34586	-0.0004096	LOC_Os02g40100.1	XLOC_049634	LOC_Os02g40100	TSS57271	Chr2:24276954-24277209	0	0	0	0	0	0	0	0	0	0	0	0	0	0	0	0	0	0.683636
MSTRG.101578.3	u	novel	-1.29322	-0.106496	-	XLOC_117696	-	TSS135366	Chr7:2028655-2031365	0.005889	0.174703	0.139268	0	0.083995	0	0.152548	0	0.148416	0	0	0	0.009468	0.211328	0.425107	0	0.034743	0.000824
MSTRG.43449.20	u	novel	-1.35835	-0.0663552	-	XLOC_046736	-	TSS53947	Chr2:8251857-8252897	0.527597	0.268192	0.304724	0.297877	0.142329	0.427141	0.446293	0.086722	0.269037	0.148981	0.075112	0.145223	0.183311	0.01906	0.061823	0.109787	0.037164	0.051894
MSTRG.89829.1	u	novel	-1.48245	-0.045056	-	XLOC_093552	-	TSS107855	Chr5:28677817-28679213	0	0	0	0	0	0	0	0.049387	0	0.020032	0.054395	0	0	0	0	0.375608	0.4196	0.27783
MSTRG.121998.1	u	novel	-1.24857	-0.055296	-	XLOC_134199	-	TSS154083	Chr9:6733201-6735556	0.304163	0.322066	0.41432	0.10072	0.063035	0.049282	0.283511	0.251265	0.355198	0	0	0	0	0	0	0	0	0
MSTRG.97207.15	o	novel	-0.247905	-0.106496	LOC_Os06g36150.1	XLOC_103715	LOC_Os06g36150	TSS119388	Chr6:21152698-21160739	0.778317	0.065519	0.96648	2.67016	0.985335	1.78802	1.73526	0.335169	0.413662	1.0218	1.53355	2.119	0.449438	0.792674	1.13193	2.00677	2.48068	0.081028
MSTRG.840.2	x	novel	-1.1879	-0.012288	LOC_Os01g04480.1	XLOC_008936	LOC_Os01g04480	TSS10420	Chr1:1992589-1997908	0	0	0	0	0	0	0	0	0	0.271865	0.068266	0.187946	0	0	0	0	0	0
MSTRG.41878.2	x	novel	-1.21482	-0.073728	LOC_Os02g07300.1	XLOC_052959	LOC_Os02g07300	TSS61202	Chr2:3739251-3742622	0	0	0	0	0.056596	0	0	0	0.084826	0.301172	0	0	0	0.094424	0	0	0	0
MSTRG.57715.1	i	novel	-1.32526	-0.0004096	LOC_Os03g18520.1	XLOC_068955	LOC_Os03g18520	TSS79759	Chr3:10377166-10377941	0.077659	0	0	0.107211	0.055196	0.098058	0.158822	0.129392	0	0	0.200965	0	0.062213	0	0.028373	0.058275	0.022587	0
MSTRG.101778.1	u	novel	-0.992884	-0.275661	-	XLOC_112085	-	TSS128990	Chr7:2664043-2664760	0	0	0	0	0.167881	0.093802	0	0	0	0.045765	0.02033	0.010962	0	0	0	0.11155	0.155935	0.046103
MSTRG.30242.2	u	novel	-1.46757	-0.0311296	-	XLOC_029527	-	TSS34106	Chr11:24910750-24911136	0	0	0	0	0	0	0	0	0	0	0	0	0	0	0	0	0.649405	0.157153
MSTRG.99974.3	x	novel	-1.20167	-0.106496	LOC_Os06g47550.2	XLOC_105293	LOC_Os06g47550	TSS121180	Chr6:28788842-28791254	0	0	0	0	0	0.394028	0	0	0.580691	0.277842	0	0.187849	0	0	0	0	0	0
MSTRG.28584.3	u	novel	-1.17287	-0.0004096	-	XLOC_028559	-	TSS32962	Chr11:19317614-19319613	0.461712	0.292294	0.315802	0.287634	0.234665	0.412956	0.169352	0.662151	0.180032	0.299923	0.279295	0.455543	0.425143	0.727636	0.521731	0.322017	0.19597	0.273219
MSTRG.44145.1	u	novel	-1.33529	-0.0114688	-	XLOC_047151	-	TSS54421	Chr2:10611842-10616259	0.259769	0.24765	0.43205	0	0.235141	0.10018	3.07562	1.70967	3.63451	0	0.341503	0	1.24886	0.016158	0.988617	0	0	0
MSTRG.27657.1	o	novel	-1.18712	-0.032768	LOC_Os11g27980.1	XLOC_028034	LOC_Os11g27980	TSS32361	Chr11:16085458-16099459	0.680471	0.553418	0.78885	0.12944	0.0881	0.165894	0.457964	0.311727	0.415449	0.025122	0	0	0.034483	0	0.045506	0	0	0
MSTRG.63534.2	u	novel	-1.18581	-0.110592	-	XLOC_064635	-	TSS74691	Chr3:27559555-27560528	0	0	0	0	0	0	0.346326	0	0	0	0	0	0	0	0	0	0	0
MSTRG.119107.5	o	novel	-1.2418	-0.127795	LOC_Os08g41070.1	XLOC_132533	LOC_Os08g41070	TSS152236	Chr8:25962105-25962434	0	0	0.128254	0	0.072831	0.061645	0	0	0	0	0	0.520047	0	0	0.089172	0.352319	0.401444	0
MSTRG.74666.1	u	novel	-1.31312	-0.0004096	-	XLOC_085346	-	TSS98418	Chr4:24002789-24003572	0.118873	0.154195	0.225263	0.158402	0.259156	0.137538	0	0.047634	0.140639	0.210647	0	0.187449	0	0.14164	0.226735	0	0	0
MSTRG.26977.8	u	novel	-1.212	-0.0299008	-	XLOC_027606	-	TSS31887	Chr11:13752542-13757901	0.106415	0.422918	0.133283	0.128476	0.176642	0.076092	0	0	0	0	0.003367	0.24327	0.467421	0	0.056551	0	0.083315	0.044394
MSTRG.113049.1	u	novel	-1.38605	-0.0004096	-	XLOC_129007	-	TSS148310	Chr8:5995862-5996460	0.416148	0.511141	0.62219	0.7933	1.10337	0.996786	0.367121	0.226237	0.327461	0.86341	1.14696	0.820704	0.357268	0.476792	0.564172	0.777438	0.764949	0.482797
MSTRG.38046.2	u	novel	-1.42447	-0.0258048	-	XLOC_043946	-	TSS50616	Chr12:21733456-21734420	0	0.276626	0	0	0	0	0	0.166322	0	0	0	0	0	0	0	0	0	0
MSTRG.36999.1	u	novel	-1.27333	-0.0004096	-	XLOC_038290	-	TSS44124	Chr12:18113925-18114244	0	0	0.247744	0	0	0	0	0.119025	0	0	0	0	0	0	0	0	0.012094	0.041758
MSTRG.62321.2	x	novel	-1.02783	-0.008192	LOC_Os03g43060.1	XLOC_064018	LOC_Os03g43060	TSS73988	Chr3:24019107-24020237	0.061167	0	0	0	0	0	0	0	0.723007	0	0	0	0	0	0	0	0	0
MSTRG.25142.4	o	novel	-1.24509	-0.073728	LOC_Os11g12080.1	XLOC_026498	LOC_Os11g12080	TSS30691	Chr11:6704122-6880421	0.143168	0	0	0.221814	0	0	0.604995	0	0	0	0	0.235807	0	0	0.540039	0	0	0
MSTRG.39465.4	o	novel	-1.18201	-0.200294	LOC_Os12g41124.1	XLOC_039674	LOC_Os12g41124	TSS45775	Chr12:25480507-25483924	0	0	0	0	0	0	0.023059	0	0	0.01511	0	0	0	0.430121	0.087486	0	0.284282	0
MSTRG.22702.1	u	novel	-1.26219	-0.045056	-	XLOC_025147	-	TSS29077	Chr10:22685865-22686127	0	0	0	0	0	0	0	0	0	0	0	0	0	0	0	0	0	0.370232
MSTRG.103753.22	u	novel	-0.329985	-0.101581	-	XLOC_113146	-	TSS130201	Chr7:7714135-7716926	0.054375	0.057327	0.071331	0.062585	0.307521	0.239763	0.04669	0.104479	0.05348	0.223543	0.053417	0.158579	0.059219	0.065876	0.048069	0.055916	0.079611	0.049336
MSTRG.12359.1	u	novel	-1.13055	-0.0299008	-	XLOC_015309	-	TSS17766	Chr1:35079842-35080503	0	0	0.040757	0	0	0.045791	0.348942	0	0.168122	0	0	0	0.042291	0	0	0	0	0
MSTRG.125804.1	u	novel	-1.24872	-0.0290816	-	XLOC_140707	-	TSS161524	Chr9:18173596-18174419	0.847436	0.487011	0.604843	0.549248	0.2243	0.50773	0.413386	0.332437	0.599551	0.39498	0.419904	0.463084	0.711671	0.283444	0.666437	0.397567	0.183269	0.559377
MSTRG.113379.6	o	novel	-0.368971	-0.101581	LOC_Os08g12330.1	XLOC_124166	LOC_Os08g12330	TSS142740	Chr8:7265126-7269705	0.329264	0.610797	0.407913	0.375365	0.230706	0.560906	0.426497	0.396309	0.499444	0.273926	0.299743	0.279386	0.644289	0.31904	0.338498	0.423297	0.654998	0.234672
MSTRG.44575.2	o	novel	-1.19963	-0.0352256	LOC_Os02g20210.1	XLOC_054460	LOC_Os02g20210	TSS62926	Chr2:11893786-11906228	0.372447	0.83251	0.639884	0.002566	0.271555	0.0179	0.499491	0.15374	0	0.20024	0.724302	0.218005	0.838677	0.065861	0.387234	0.238802	0.223894	0.172688
MSTRG.98612.8	u	novel	-1.38614	-0.0004096	-	XLOC_104495	-	TSS120290	Chr6:25325202-25325474	0	0	0	0	0	0	0	0	0	0	0	0	0.25856	0	0	0	0	0
MSTRG.53387.1	u	novel	-1.30707	-0.0004096	-	XLOC_066658	-	TSS77080	Chr3:461644-462323	1.88381	2.3367	2.49039	0.222239	0.247058	0.058962	1.41847	0.875608	0.68303	0.080334	0	0	0	0.184637	0	0	0	0
MSTRG.60146.3	o	novel	-0.0761823	-0.0159744	LOC_Os03g29430.1	XLOC_070255	LOC_Os03g29430	TSS81217	Chr3:16771423-16772532	0.669585	10.1266	0.186273	3.81651	3.62014	3.64742	0.171032	5.2138	7.05577	5.28717	0.152079	0.036057	4.10665	6.10624	4.76949	0.203464	1.63517	0.081861
MSTRG.109977.1	o	novel	-0.50046	-0.0098304	LOC_Os07g45600.1	XLOC_122334	LOC_Os07g45600	TSS140621	Chr7:27213824-27217751	1.29688	0.646324	0.747905	0.85506	0.613051	0.813285	0.556921	0.433239	0.387888	0.612775	0.783537	0.502222	0.047071	0.093903	0.18566	0	0	0.017361
MSTRG.88221.2	u	novel	-1.21233	-0.036864	-	XLOC_098665	-	TSS113644	Chr5:24956720-24958046	0.176913	0.18625	0.21463	0.497981	0	0.24286	0	0.318858	0.246718	0	0	0	0	0.073098	0	0.072225	0	0
MSTRG.21078.4	u	novel	-1.478	-0.0319488	-	XLOC_020087	-	TSS23272	Chr10:18191683-18194887	0	0	0	0	0	0	0	0	0	0	0.28989	0	0	0	0.137248	0	0	0
MSTRG.96265.1	u	novel	-1.31671	-0.0004096	-	XLOC_109064	-	TSS125516	Chr6:17787235-17788811	0.929232	1.63745	1.57284	0.767592	0.368243	0.493387	1.83855	1.09644	0.897266	0	0.090003	0	0.07195	0	0.101658	0	0.023621	0
MSTRG.37749.1	u	novel	-1.23864	-0.047104	-	XLOC_038737	-	TSS44663	Chr12:20908863-20912934	0.592926	0.676047	0.95286	0.201012	0.140485	0.195617	1.22551	0.11604	0.649007	0.056331	0	0	0	0	0	0	0	0
MSTRG.42810.1	u	novel	-1.27579	-0.032768	-	XLOC_053455	-	TSS61782	Chr2:5999872-6002174	0	0	0.00843	0.017874	0.015507	0.008093	0.540592	0.236662	0.441995	0.105788	0.045616	0.080796	0.260197	0.118539	0.055621	0	0.025003	0
MSTRG.30930.9	x	novel	-1.16876	-0.0794624	LOC_Os11g45040.1	XLOC_029915	LOC_Os11g45040	TSS34586	Chr11:27259956-27260906	0	0	0.000646	0.024237	0	0.211783	0	0.036375	0.041639	0	0.11089	0	0.066112	0.127136	0.074048	0	0.12301	0.048253
MSTRG.50103.15	u	novel	-0.222151	-0.0512	-	XLOC_050489	-	TSS58235	Chr2:28415150-28419076	0.079839	0.262235	0.06141	0.085489	0.069631	0.068904	0.15547	0.055185	0.104763	0.070814	0.064836	0.062654	0.05562	0.068377	0.067736	0.071667	0.010691	0.055191
MSTRG.122572.1	x	novel	-0.884374	-0.22528	LOC_Os09g14040.1	XLOC_134517	LOC_Os09g14040	TSS154423	Chr9:8301599-8303816	0.55468	0	0	0.02915	0	0	0	0	0	0	0	0	0	0	0	0	0	0.07132
MSTRG.29993.1	u	novel	-1.27559	-0.0036864	-	XLOC_034236	-	TSS39572	Chr11:24329884-24330957	1.78908	1.7215	1.72566	0.461713	0.376655	0.50369	2.31857	0.883161	1.95025	0.103897	0.051241	0.195126	0.056471	0	0.085877	0	0	0
MSTRG.104062.1	i	novel	-1.23806	-0.028672	LOC_Os07g15110.1	XLOC_113349	LOC_Os07g15110	TSS130418	Chr7:8668772-8669420	0.646468	0.81475	0.480856	0.335834	0.104814	0.175104	0.656559	0.545297	0.779796	0.127935	0	0.046777	0	0	0	0	0	0
MSTRG.67930.1	o	novel	-1.24555	-0.069632	LOC_Os04g05210.1	XLOC_074653	LOC_Os04g05210	TSS86267	Chr4:2584397-2613461	0	0.178436	0.052339	0.693862	0.012681	0.461	0.097415	0.208003	0.018654	0.506392	0.19844	0.289993	0.189565	0.736875	0.276537	0.29857	0.242546	0.342467
MSTRG.117259.14	x	novel	-1.0335	-0.063488	LOC_Os08g33488.1	XLOC_126465	LOC_Os08g33488	TSS145313	Chr8:20892999-20905089	0.496744	0.437965	0.017363	0.037529	0.117557	0.004819	0	0	0.081135	0	0	0.202769	0.057306	0	0.012607	0.038888	0.001036	0
MSTRG.27105.1	u	novel	-1.14293	-0.300237	-	XLOC_027698	-	TSS31992	Chr11:14377174-14377451	0	0	0	0	0	0	0	0	0	0	0	0.204502	0	0	0	0	0.271693	0
MSTRG.105991.1	u	novel	-0.162989	-0.057344	-	XLOC_114572	-	TSS131742	Chr7:16042006-16044924	0.223679	0.408869	0.111406	0.043877	0.051608	0.029617	0.552318	0.11157	0.28004	0.057696	0	0	0.039121	0	0	0	0	0
MSTRG.80163.14	u	novel	-0.962856	-0.0221184	-	XLOC_088256	-	TSS101887	Chr5:1875778-1876807	0.144563	0.613903	0	0.13533	0.115708	0	0.442328	0	0.746321	0.135733	0.264571	0	0	0.365473	0	0	0	0
MSTRG.70417.3	u	novel	-1.42813	-0.016384	-	XLOC_083096	-	TSS95849	Chr4:13162038-13163616	0	0.219615	0.054447	0	0	0.143392	0.327273	0.072922	0.082466	0	0.103858	0	0	0	0	0	0	0.030141
MSTRG.88068.1	i	novel	-1.18003	-0.077824	LOC_Os05g42210.1	XLOC_098589	LOC_Os05g42210	TSS113563	Chr5:24678758-24679309	0.126163	0	0	0.237719	0	0.065058	0.203171	0.066157	0	0	0.354184	0	0.07158	0	0.048278	0	0	0
MSTRG.117259.23	x	novel	-1.0339	-0.038912	LOC_Os08g33488.1	XLOC_126465	LOC_Os08g33488	TSS145313	Chr8:20893034-20905701	0.155202	0.191645	0.219066	0.138126	0.325497	0.153781	0	0	0.126817	0	0	0.107698	0.092898	0	0.072552	0.090087	0.062891	0
MSTRG.80827.1	u	novel	-0.92023	-0.0004096	-	XLOC_088597	-	TSS102295	Chr5:3555714-3556347	0	0	0	0	0.063792	0.032432	0	0	0	0.249945	0.09578	0.226455	0	0.088424	0.051838	0.188408	0.062035	0.12293
MSTRG.53106.1	o	novel	-1.23985	-0.008192	LOC_Os02g58420.1	XLOC_052072	LOC_Os02g58420	TSS60135	Chr2:35730850-35738926	0	0.120548	0.116214	0.109472	0.054554	0.165083	0	0	0	0.321665	0	0.009577	0	0.113369	0.095968	0	0.07666	0.110534
MSTRG.2597.6	x	novel	-1.18192	-0.0147456	LOC_Os01g12210.1	XLOC_009864	LOC_Os01g12210	TSS11562	Chr1:6656276-6663178	0	0.354712	0.23317	0.178986	0	0.297938	0.685646	0.075343	0	0.547228	0.031828	0.207362	0	0	0	0.075757	0.027412	0
MSTRG.55547.1	u	novel	-1.06436	-0.008192	-	XLOC_067833	-	TSS78441	Chr3:5440623-5441451	0.194144	0.100759	0.288234	0.158891	0.224029	0.23961	0.313674	0	0.038398	0.116839	0.049325	0.194307	0.149932	0.11421	0.04617	0.076032	0.148957	0.057676
MSTRG.1321.1	x	novel	-1.10558	-0.0913408	LOC_Os01g07160.1	XLOC_000675	LOC_Os01g07160	TSS813	Chr1:3379400-3380915	1.06804	1.39627	0.8403	0.841011	0.510571	0.598477	1.59772	0.752513	1.93341	0.732621	0.842598	0.82128	1.25624	1.06527	1.07495	1.14323	1.13037	1.00523
MSTRG.122112.2	u	novel	-1.05563	-0.094208	-	XLOC_134255	-	TSS154141	Chr9:6916872-6917446	0	0.111679	0.961233	0	0	0.043921	0.353459	0	0.574155	0	0	0	0.052159	0	0	0	0	0
MSTRG.124861.13	x	novel	-1.11081	-0.270336	LOC_Os09g25960.1	XLOC_135830	LOC_Os09g25960	TSS155919	Chr9:15593972-15594931	0.233095	0.1727	0.190196	0.217688	0.303727	0.202532	0.112071	0.317529	0.088531	0.289745	0.25065	0	0.158141	0.219233	0.146878	0.04143	0.080263	0.038071
MSTRG.90325.30	u	novel	-1.16868	-0.0106496	-	XLOC_105786	-	TSS121765	Chr6:79497-97053	0	0	0	0	0	0	0	0.145661	0	0.2735	0	0	0	0	0.012729	0.258968	0.09659	0.203523
MSTRG.119436.4	o	novel	-0.979126	-0.108954	LOC_Os08g42480.1	XLOC_127539	LOC_Os08g42480	TSS146588	Chr8:26851283-26852416	0.229362	0.029927	0	0.166578	0.160986	0.158984	0.016856	0.080015	0.046792	0.29317	0.133214	0.194224	0.082567	0.336682	0.212586	0.166222	0.212116	0.294562
MSTRG.38202.2	u	novel	-1.01461	-0.02048	-	XLOC_038970	-	TSS44941	Chr12:22071195-22072955	0	0	0	0.400682	0	0	0	0	0	0	0	0	0	0	0	0	0	0
MSTRG.90687.2	o	novel	-0.202944	-0.18432	LOC_Os06g02650.1	XLOC_099945	LOC_Os06g02650	TSS115170	Chr6:936176-944211	0.179607	0.414961	0.43584	0.026017	0	0.011858	0.012804	0	0	0.03389	0.011166	0.044464	0	0.015527	0.013725	0.042189	0	0.011637
MSTRG.127967.2	u	novel	-1.28258	-0.0004096	-	XLOC_141925	-	TSS162952	ChrSy:370735-371414	0.273372	0.951158	0.969017	0.626168	0.91819	0.505553	0.225873	0.987729	0.298197	0.630507	0.436247	0.564431	0.440184	0.056983	0.199337	0.463587	0.371786	0.303017
MSTRG.84839.1	u	novel	-1.40186	-0.0004096	-	XLOC_090813	-	TSS104704	Chr5:15572884-15573133	0	0	0	0	0	0	0	0.684287	0	0	0	0	0	0	0	0	0	0
MSTRG.30211.1	x	novel	-1.29884	-0.0495616	LOC_Os11g41390.1	XLOC_034364	LOC_Os11g41390	TSS39708	Chr11:24836978-24838394	0.201376	0.549724	0.354401	0.148612	0.096532	0.059227	0.343706	0.409984	0.684834	0.023077	0	0	0.05904	0.064992	0.04596	0.047786	0.032537	0
MSTRG.37009.1	x	novel	-1.51526	-0.0905216	LOC_Os12g30240.1	XLOC_038294	LOC_Os12g30240	TSS44130	Chr12:18144169-18150989	0	0	0	0	0	0	0	0	0	0	0	0	0	0	0	0	0.24731	0
MSTRG.26683.2	u	novel	-1.2239	-0.0004096	-	XLOC_032304	-	TSS37384	Chr11:12595094-12596253	0	0	0	0	0	0	0	1.26284	0	0	0	1.20948	0	0	0	0	0	0
MSTRG.19668.2	u	novel	-1.12884	-0.02048	-	XLOC_023470	-	TSS27123	Chr10:14121420-14122539	0	0	0.645381	0	0	0	0.266205	0	0	0	0	0	0	0	0	0	0	0
MSTRG.117257.1	u	novel	-1.36478	-0.115098	-	XLOC_131480	-	TSS151040	Chr8:20888285-20893173	0	0	0	0	0	0	0.164146	0	0.153275	0	0.036396	0	0.210876	0.157912	0.042737	0	0	0
MSTRG.20836.1	u	novel	-1.25209	-0.069632	-	XLOC_019967	-	TSS23118	Chr10:17554769-17555326	0.285012	0.464973	0.105845	0	0.108791	0	0.206489	0	0.198625	0	0	0	0	0	0	0	0	0
MSTRG.38660.1	u	novel	-1.45731	-0.0004096	-	XLOC_039230	-	TSS45244	Chr12:23429000-23429456	0.104414	0.334586	0	0	0.042967	0	0.253379	0	0	0.123494	0	0.075053	0.092398	0	0.106698	0	0	0
MSTRG.17359.4	u	novel	-1.03246	-0.02048	-	XLOC_022084	-	TSS25575	Chr10:6351758-6355896	0.213455	0	0	0.24886	0	0	0	0	0	0.028248	0	0.14072	0	0.821829	0.304693	0	0.032182	0
MSTRG.27223.1	u	novel	-1.15115	-0.0413696	-	XLOC_032647	-	TSS37764	Chr11:14813226-14815483	1.1007	1.98334	1.57648	0.013366	0.231495	0.168861	0.576684	0.182321	0.381888	0.041188	0.04469	0.064751	0.031881	0.031589	0.018157	0	0.012987	0
MSTRG.69946.1	x	novel	-1.1865	-0.11305	LOC_Os04g20230.1	XLOC_075910	LOC_Os04g20230	TSS87655	Chr4:11290374-11291358	0	0	0	0	0	0	0.26389	0	0.119771	0	0	0.062174	0	0	0	0	0	0
MSTRG.88179.2	x	novel	-1.20528	-0.0057344	LOC_Os05g42428.1	XLOC_092653	LOC_Os05g42428	TSS106808	Chr5:24877056-24878015	0.445226	0	0	0	0	0	0	0	0.37505	0	0	0	0	0	0	0	0	0
MSTRG.57836.1	u	novel	-1.34533	-0.0004096	-	XLOC_069023	-	TSS79831	Chr3:10628147-10628602	0.071036	0	0.378753	0	0.074854	0	0	0.082368	0.312319	0.060606	0	0.132731	0	0	0	0.073127	0.13396	0.121086
MSTRG.119208.3	i	novel	-1.26597	-0.024576	LOC_Os08g41460.8	XLOC_127427	LOC_Os08g41460	TSS146435	Chr8:26174375-26175777	0	0	0	0.033627	0.058751	0.019112	0	0	0	0.085655	0.13997	0.116949	0	0.025061	0	0.265472	0.111426	0.105328
MSTRG.124079.3	u	novel	-1.17167	-0.0004096	-	XLOC_139746	-	TSS160430	Chr9:13369652-13372854	0.007852	0	0	0	0	0.172475	0	0.054483	0.001122	0	0	0.143015	0.140832	0	0.323864	0.040898	0.278861	0
MSTRG.25951.1	u	novel	-1.46116	-0.0004096	-	XLOC_031836	-	TSS36876	Chr11:9436865-9437516	0	0	0	0	0	0.263083	0	0	0	0	0	0	0	0	0	0	0	0
MSTRG.103514.2	u	novel	-1.15097	-0.0217088	-	XLOC_118735	-	TSS136534	Chr7:6978780-6980586	0	0	0.269168	0	0	0	0	0	0	0	0	0	0	0	0	0	0	0
MSTRG.90326.21	o	novel	-1.20084	-0.12288	LOC_Os06g01050.1	XLOC_099760	LOC_Os06g01050	TSS114927	Chr6:30324-80826	0.528264	0	0	0	0	0	0	0	0	0	0	0	0	0	0.075408	0	0	0
MSTRG.103440.2	u	novel	-1.30315	-0.0360448	-	XLOC_112969	-	TSS130007	Chr7:6867659-6868981	0	0.113636	0.346957	0	0	0.037049	0.046313	0.094142	0	0	0	0	0	0	0	0	0	0
MSTRG.90291.6	o	novel	-1.22613	-0.170803	LOC_Os05g51950.1	XLOC_093756	LOC_Os05g51950	TSS108107	Chr5:29804244-29822144	0	0	0	0	0	0	0.05314	0	0	0	0	0	0	0	0	1.0949	0	0
MSTRG.103313.2	u	novel	-1.29976	-0.0233472	-	XLOC_112896	-	TSS129920	Chr7:6435119-6436145	0	0.409159	0	0	0	0.053919	0.103299	0	0	0	0	0	0	0	0	0	0	0
MSTRG.28654.3	u	novel	-1.21229	-0.12288	-	XLOC_033486	-	TSS38696	Chr11:19504193-19504651	0	0	0.074019	0.13138	0	0	0	0.090971	0.057268	0	0	0.035042	0	0	0	0	0	0
MSTRG.94790.3	u	novel	-1.23249	-0.0405504	-	XLOC_108231	-	TSS124598	Chr6:12508975-12509338	26.9507	0	0	0	0	0	0.065361	12.933	0	0	0.124616	0	0	0	0	0	0	0
MSTRG.22770.2	u	novel	-1.48649	-0.036864	-	XLOC_025178	-	TSS29114	Chr10:22847583-22848358	0.415314	0	0	0.652955	0	0.400979	0	0.081448	0	0	0.08918	0	0	0	0	0	0	0
MSTRG.113302.1	x	novel	-1.38641	-0.1024	LOC_Os08g11740.1	XLOC_129156	LOC_Os08g11740	TSS148467	Chr8:6883163-6886288	0.101596	0.050228	0	0.100618	0	0.228386	0.198077	0.089764	0.10566	0.044676	0.093989	0.343848	0	0.059647	0.05308	0	0.145004	0.269734
MSTRG.54195.1	u	novel	-1.40676	-0.0958464	-	XLOC_067096	-	TSS77583	Chr3:2409245-2409596	0	0.11649	0.087216	0	0	0	0	0	0.371284	0.175477	0.11009	0	0	0	0	0	0	0
MSTRG.44879.2	u	novel	-1.06992	-0.0233472	-	XLOC_054635	-	TSS63127	Chr2:12901444-12905161	0	0	0	0.118704	0	0.103919	0	0	0	0	0	0.386586	0	0	0	0.115088	0.355765	0.548398
MSTRG.77910.1	x	novel	-1.41668	-0.02048	LOC_Os04g53490.1	XLOC_080267	LOC_Os04g53490	TSS92697	Chr4:31847862-31849074	2.29396	3.01805	1.85326	6.04913	4.85962	5.56062	2.29888	1.76708	1.59515	3.82613	3.30199	2.80938	1.16443	1.06533	0.71253	1.77685	1.68557	1.61382
MSTRG.40482.9	u	novel	-1.12519	-0.0237568	-	XLOC_052228	-	TSS60327	Chr2:501942-502712	0	0.552627	0	0	0	0	0	0	0	0	0	0	0	0	0	0	0	0
MSTRG.73656.1	x	novel	-1.13476	-0.139264	LOC_Os04g35510.1	XLOC_077980	LOC_Os04g35510	TSS90010	Chr4:21609928-21610923	0	0.0968	0.136537	0	0	0	0.057069	0.119809	0.100638	0.059032	0.030944	0	0	0	0	0.035972	0.009103	0.053085
MSTRG.83834.1	x	novel	-0.528695	-0.0192512	LOC_Os05g20770.1	XLOC_096211	LOC_Os05g20770	TSS110860	Chr5:12194388-12194956	0	0	0	0	0	0	0	0	0	0	0	1.23812	0	0	0	0	0	0
MSTRG.91076.1	u	novel	-1.14499	-0.098304	-	XLOC_106191	-	TSS122246	Chr6:1801235-1801928	0.408862	0.099062	0.040727	0	0.052707	0	0.160985	0.042701	0.140139	0	0	0	0	0	0	0	0	0
MSTRG.39037.2	u	novel	-1.1995	-0.0679936	-	XLOC_039445	-	TSS45496	Chr12:24451787-24452413	0.145554	0.199136	0.121973	0.028183	0.042841	0.058904	0.323646	0.123799	0.100263	0.016316	0	0.017521	0	0	0.026012	0	0	0.008381
MSTRG.29015.1	o	novel	-1.37709	-0.6144	LOC_Os11g35520.1	XLOC_028811	LOC_Os11g35520	TSS33254	Chr11:20768693-20901906	0	0	0	0.096285	0	0	0	0	0	0	0	0	0	0	0	0.251934	0.2277	0
MSTRG.117897.1	u	novel	-1.28044	-0.02048	-	XLOC_131855	-	TSS151474	Chr8:22967441-22967687	0	0	0	0	0	0	0	0	0	0	0	0	0	0	0	0	0.517288	0
MSTRG.24432.4	u	novel	-1.16264	-0.016384	-	XLOC_026063	-	TSS30182	Chr11:3897743-3899372	0	0	0	0.384391	0	0	0.607916	0	0	0	0	0	0	0	0	0	0	0
MSTRG.43335.1	u	novel	-1.0101	-0.098304	-	XLOC_053765	-	TSS62142	Chr2:7736888-7741119	0	0	0	0	0	0	0	0	0	0	0	0	0	0	0	0.398526	0	0
MSTRG.81475.3	u	novel	-1.22492	-0.0004096	-	XLOC_094871	-	TSS109408	Chr5:5384273-5384647	0.080346	0	0	0	0.044035	0	0	0	0	0	0.321091	0	0	0	0	0	0	0
MSTRG.98824.2	x	novel	-1.09428	-0.0028672	LOC_Os06g43020.1	XLOC_104610	LOC_Os06g43020	TSS120416	Chr6:25859677-25861963	0	0	0	0	0.047394	0	0.907444	0.498421	0.280551	0	0.459203	0.512583	0.317287	0.523757	0.678888	0	0	0
MSTRG.30930.8	x	novel	-1.15774	-0.012288	LOC_Os11g45040.1	XLOC_029915	LOC_Os11g45040	TSS34586	Chr11:27259956-27260906	0	0	0.020328	0.094103	0	0.092996	0	0	0.045842	0	0	0	0.038191	0.12996	0.168031	0	0.102934	0.050582
MSTRG.35551.5	u	novel	-1.42543	-0.024576	-	XLOC_042459	-	TSS48986	Chr12:13055792-13058349	0.003615	0	0.015716	0.164506	0.076686	0.024102	0	0.031677	0.153606	0.07201	0.02559	0.13543	0.301048	0	0.125696	0.035011	0.135747	0.031718
MSTRG.108182.1	i	novel	-1.05778	-0.16384	LOC_Os07g38270.1	XLOC_121406	LOC_Os07g38270	TSS139537	Chr7:22957987-22959326	0.981698	1.89753	0.534305	1.46294	1.4352	0.732227	1.78029	0.604496	0.967916	1.30197	0.688844	0.991851	0.913335	0.586574	0.58124	0.474982	1.1992	0.867627
MSTRG.17741.1	u	novel	-0.483093	-0.172851	-	XLOC_022331	-	TSS25838	Chr10:7755257-7756244	0.487285	0.111513	0.249512	0.395942	0.46013	0	0.119627	0.003516	0.750504	0.303724	0.288201	0.321241	0.261566	0.129958	0.229432	0.244558	0.350079	0.193256
MSTRG.110855.1	u	novel	-1.10938	-0.106496	-	XLOC_117216	-	TSS134820	Chr7:29262621-29265339	0	0	0	0.181112	0.195585	0.045598	0	0	0	0.442058	0.252338	0	0.051434	0.132582	0	0.114846	0	0
MSTRG.33559.1	o	novel	-1.32486	-0.06144	LOC_Os12g11900.1	XLOC_041327	LOC_Os12g11900	TSS47687	Chr12:6367221-6587662	0	0	0.606095	0.002838	0	0	0	0.003411	0.131228	0	0	0	0	0	0	0	0.046286	0
MSTRG.35621.1	o	novel	-1.45536	-0.004096	LOC_Os12g23590.1	XLOC_042502	LOC_Os12g23590	TSS49032	Chr12:13354587-13384483	181.149	279.015	277.904	137.759	109.282	105.078	300.595	139.048	190.643	129.736	120.657	110.731	91.0451	90.9952	81.423	73.7681	68.5546	65.5733
MSTRG.35801.6	u	novel	-1.14423	-0.0155648	-	XLOC_042602	-	TSS49133	Chr12:13958596-13960550	0.281304	0.146893	0.441372	0	0	0	0.103278	0.019223	0.105622	0	0	0.106535	0	0	0	0	0	0
MSTRG.41989.2	u	novel	-0.413053	-0.1024	-	XLOC_045983	-	TSS53047	Chr2:4018458-4023483	1.30281	0.675113	0.005414	1.59256	1.81087	1.36226	1.70283	0.866781	1.51329	1.08841	0.117458	0.088003	1.44617	0.619592	0.002219	0.047149	1.38631	0.931544
MSTRG.41375.5	u	novel	-0.263204	-0.244531	-	XLOC_052686	-	TSS60871	Chr2:2447787-2451082	0	0	0	0.017354	0	0.377974	0	0	0	0	0	0	0	0	0	0	0	0
MSTRG.14013.7	u	novel	-1.34503	-0.0004096	-	XLOC_016142	-	TSS18755	Chr1:39118151-39127408	0.004633	0.000117	0	0.001916	0.001448	0	0.044087	0	2e-06	4.78948	0.000997	0.00412	0.001042	0	0.005149	0	0.004394	0.011428
MSTRG.31266.7	u	novel	-1.03767	-0.0073728	-	XLOC_030140	-	TSS34853	Chr11:28828748-28836103	0.129784	0.216703	0.520981	0.275169	0.0212	0.078581	0.304175	0.319417	0.406935	0.091232	0.099539	0.164374	0.049404	0.106717	0.000439	0.08732	0.320706	0.211736
MSTRG.87933.1	x	novel	-1.30916	-0.0004096	LOC_Os05g41550.5	XLOC_092518	LOC_Os05g41550	TSS106649	Chr5:24325318-24326239	0	0	0	0	0.127805	0.242144	0	0	0	0.028258	0	0	0	0	0	0.300429	0	0
MSTRG.7798.1	i	novel	-1.14361	-0.0004096	LOC_Os01g42020.1	XLOC_012877	LOC_Os01g42020	TSS14963	Chr1:23825470-23825820	0	0	0.118239	0.023008	0	0	0	0	0.387438	0.113412	0.022643	0.080275	0	0	0	0.226327	0.067685	0.140216
MSTRG.33673.19	u	novel	-1.00262	-0.116326	-	XLOC_041390	-	TSS47758	Chr12:6962411-6962808	0	0	0.345177	0.448064	0	0	0	3.17205	0	0	0	0	0.175402	0	0	0.561388	0	0
MSTRG.70289.6	o	novel	-0.138178	-0.151552	LOC_Os04g22390.1	XLOC_076142	LOC_Os04g22390	TSS87918	Chr4:12672913-12673853	1.6762	2.66093	1.84762	0.507819	1.18461	0.958694	1.5464	0.613354	1.37339	1.56089	1.42481	0.685807	0.584722	0.717913	0.749104	1.28742	0.982	1.08609
MSTRG.18048.36	u	novel	-1.135	-0.043008	-	XLOC_018366	-	TSS21273	Chr10:8846852-8849192	0.124658	0.060748	0.064642	0.080696	0.044294	0.086442	0.130319	0.122104	0.042919	0.113916	0.004863	0.682412	0.167719	0.075218	0.142974	0.108101	0.057109	0.021822
MSTRG.994.2	u	novel	-1.41983	-0.0946176	-	XLOC_009014	-	TSS10512	Chr1:2331453-2333205	0	0	0	0	0	0.622995	0	0	0	0	0	0	0	0	0	0	0	0
MSTRG.19694.1	o	novel	-1.37808	-0.0397312	LOC_Os10g26960.1	XLOC_019310	LOC_Os10g26960	TSS22356	Chr10:14195295-14202204	0.073682	0.575004	0	0	0	0.04682	0	0	0	0	0	0	0	0	0	0	0	0
MSTRG.75986.2	x	novel	-1.09788	-0.0315392	LOC_Os04g45665.1	XLOC_086040	LOC_Os04g45665	TSS99224	Chr4:27012350-27014306	0	0	0	0	0	0	0	0	0.121368	0	0	0	0	0.398022	0.051762	0.110465	0.136018	0
MSTRG.37320.4	x	novel	-1.07879	-0.12288	LOC_Os12g31920.1	XLOC_043525	LOC_Os12g31920	TSS50145	Chr12:19232342-19237918	0	0	0	0	0	0	0.813117	0.11635	0	0	0	0	0	0	0	0	0	0
MSTRG.98343.1	o	novel	-1.27639	-0.036864	LOC_Os06g41200.1	XLOC_104347	LOC_Os06g41200	TSS120120	Chr6:24647146-24663958	1.57682	2.37219	1.42363	0.516407	0.644504	0.428849	1.91833	1.18931	1.48565	0.033579	0.041371	0.198906	0.198575	0.031444	0.029361	0.060335	0.041814	0
MSTRG.98818.1	u	novel	-1.42188	-0.012288	-	XLOC_104608	-	TSS120414	Chr6:25852681-25854514	0	0.03537	0	0.051664	0.05809	0.016147	3.5644	1.15238	8.56549	1.33087	1.23183	1.15193	1.00523	2.75456	2.59069	0	0	0
MSTRG.119376.6	o	novel	-1.18099	-0.086016	LOC_Os08g42210.1	XLOC_127508	LOC_Os08g42210	TSS146544	Chr8:26652105-26690663	0.080702	0	0.000896	0.121774	0.19486	0.13838	0	0.174147	0.290906	0.171802	0	0	0.145704	0.117596	0	0.372351	0.128695	0.07858
MSTRG.113103.2	o	novel	-1.15815	-0.08192	LOC_Os08g10500.1	XLOC_124009	LOC_Os08g10500	TSS142566	Chr8:6168159-6170434	0.189324	0	0	0	0	0.350799	0	0	0	0.390637	0	0.44027	0	0	0	0	0	0.116619
MSTRG.117404.1	i	novel	-1.04019	-0.0335872	LOC_Os08g34160.1	XLOC_131567	LOC_Os08g34160	TSS151136	Chr8:21412273-21413043	0	0.037985	0	0.084398	0.042132	0.03773	0	0.107333	0	0	0.066324	0.038056	0	0.050368	0.089047	0.067296	0.075009	0.168973
MSTRG.41508.12	o	novel	-1.0936	-0.002048	LOC_Os02g05790.1	XLOC_052758	LOC_Os02g05790	TSS60959	Chr2:2852735-2859619	0.003562	0	0.000605	0.366502	0	0	0	0	0	0.215941	0.000851	0.183829	0.165094	0.030021	0	0.073071	0	0
MSTRG.73611.1	u	novel	-1.38729	-0.0425984	-	XLOC_084834	-	TSS97793	Chr4:21498107-21500767	0	0.078133	0.369337	0.156516	0.085547	0.141726	0.334567	0.094135	0.20545	0.694955	0.652559	0.503771	1.27761	1.05238	1.1155	0.460743	0.557017	0.734859
MSTRG.73712.5	x	novel	-1.19149	-0.0274432	LOC_Os04g35660.1	XLOC_084881	LOC_Os04g35660	TSS97851	Chr4:21728346-21738220	0	0	0	0	0	0	0	0	0	0	0	0	0.277996	0	0	0	0	0
MSTRG.60459.1	o	novel	-1.07276	-0.315392	LOC_Os03g31110.1	XLOC_070428	LOC_Os03g31110	TSS81413	Chr3:17717354-17738281	0.197619	0.229511	0.31334	0.179748	0.132607	0.1853	0.430759	0.037463	0.466125	0.389473	0.137768	0.147121	0.256066	0.227479	0.141521	0.185711	0.198277	0.093517
MSTRG.18163.5	u	novel	-0.882801	-0.0274432	-	XLOC_018434	-	TSS21346	Chr10:9266978-9270897	0	0	0	0.31391	0	0	0	0	0	0	0.4591	0	0	0	0	0	0	0
MSTRG.70343.1	u	novel	-1.25922	-0.0004096	-	XLOC_083054	-	TSS95802	Chr4:12965171-12965867	0	0.087363	0.105453	0.087649	0.0717	0	0.509878	0.078195	0.389337	0	0.020605	0.042974	0	0	0	0	0	0
MSTRG.123324.1	o	novel	-1.50229	-0.0004096	LOC_Os09g17240.1	XLOC_134967	LOC_Os09g17240	TSS154922	Chr9:10573363-10581038	0	0	0	0	0	0	0	0	0	0	0	0	0	0.119817	0	0	0.310859	0.238202
MSTRG.35615.2	o	novel	-1.28389	-0.032768	LOC_Os12g23590.1	XLOC_042503	LOC_Os12g23590	TSS49033	Chr12:13357253-13393491	38.7721	37.1667	35.9706	52.5523	42.4966	38.2176	43.2748	48.3059	43.8083	46.6261	41.0196	46.9812	36.4377	28.9463	30.5998	32.7348	23.3762	29.2432
MSTRG.90326.7	o	novel	-0.442829	-0.0024576	LOC_Os06g01050.1	XLOC_099760	LOC_Os06g01050	TSS114918	Chr6:20473-76585	0.130721	0	0.033951	0	0	0.13699	0	0.088777	0.082101	0	0	0	0.133881	0.148457	0.056732	0.721928	0.11819	0.000372
MSTRG.18945.3	u	novel	-1.1995	-0.004096	-	XLOC_023058	-	TSS26647	Chr10:11919724-11920965	0.000533	0	0.019493	0.016818	0.051426	0	0.052951	0.237947	0.014846	0	0	0.020892	0.043406	0.019626	0.069321	0	0.183816	0.351771
MSTRG.107681.1	u	novel	-1.26889	-0.405504	-	XLOC_121143	-	TSS139221	Chr7:21745994-21747714	0	0	0.244398	0	0	0	0	0	0	0	0	0	0.115079	0.140666	0.011136	0	0	0
MSTRG.118732.1	u	novel	-1.28831	-0.0098304	-	XLOC_132333	-	TSS151998	Chr8:25097638-25098051	0.372369	0	0	0.089587	0	0	0	0	0.094708	0.200223	0	0.086184	0.089932	0	0.137975	0.048803	0.176435	0
MSTRG.101657.3	x	novel	-1.18391	-0.0024576	LOC_Os07g05030.1	XLOC_117735	LOC_Os07g05030	TSS135413	Chr7:2218341-2219147	0	0.444719	0	0	0	0	0	0	0	0	0	0	0	0	0	0	0	0
MSTRG.38983.2	u	novel	-1.32437	-0.16384	-	XLOC_039415	-	TSS45460	Chr12:24349635-24350607	0	0	0	0	0	0	0	0.531242	0	0	0	0	0	0	0	0	0	0
MSTRG.14484.1	u	novel	-1.33795	-0.0851968	-	XLOC_016389	-	TSS19038	Chr1:40246673-40247141	0	0	0.175215	0.065184	0	0.069185	0.272975	0.115188	0.180605	0	0	0	0	0	0	0	0	0.04667
MSTRG.77430.1	u	novel	-0.959758	-0.069632	-	XLOC_086784	-	TSS100103	Chr4:30640870-30641416	0.150847	0	0.138749	0.217252	0.280898	0.20825	0	0.152064	0.495453	0.053999	0.397583	0.139674	0.07488	0.228419	0.437614	0.165548	0.289822	0.163171
MSTRG.27847.1	u	novel	-1.23009	-0.036864	-	XLOC_033006	-	TSS38154	Chr11:16551217-16557738	0.018101	0.393993	0.11717	0.361553	0.265259	0	0.168154	0.072728	0.382868	0	0.056857	0	0.145667	0	0	0.031093	0	0.025864
MSTRG.7187.1	u	novel	-1.14043	-0.0004096	-	XLOC_012543	-	TSS14586	Chr1:22010244-22012390	0.26944	0.099167	0.054845	0.040247	0.087771	0.100282	0.065016	0	0	0.320056	0.220184	0.093767	0.128533	0.395746	0.139297	0.292199	0.354441	0.323321
MSTRG.2983.17	u	novel	-1.29448	-0.135168	-	XLOC_010056	-	TSS11790	Chr1:7594779-7595571	0.094766	0.118872	0.082983	0.261042	0.263204	0.132345	0	0.181573	0.243288	0.326209	0	0.183941	0.05798	0.1003	0.090453	0.099052	0.402625	0.062622
MSTRG.119489.1	x	novel	-1.19245	-0.0004096	LOC_Os08g42670.2	XLOC_127569	LOC_Os08g42670	TSS146625	Chr8:26968658-26969015	0	0	0	0	0	0	0	0.266985	0	0.299317	0.101915	0	0	0	0	0.201076	0.118455	0
MSTRG.6714.1	x	novel	-1.0601	-0.049152	LOC_Os01g36680.1	XLOC_012248	LOC_Os01g36680	TSS14255	Chr1:20364705-20371789	0.360233	0.543273	0.229149	0.017691	0	0.06668	0.273626	0	0.148942	0	0	0	0	0	0	0.050029	0	0
MSTRG.63791.1	u	novel	-1.10924	-0.065536	-	XLOC_072422	-	TSS83646	Chr3:28222059-28223215	0	0	0	0	0	0.049552	0.311444	0.062039	0.146115	0.139625	0.066109	0.163184	0.063824	0.132861	0.057646	0	0	0
MSTRG.48614.1	u	novel	-0.290164	-0.036864	-	XLOC_049676	-	TSS57317	Chr2:24553971-24554738	11.4327	15.2898	16.7559	21.6594	18.3833	20.8715	16.2702	9.9596	15.461	14.3157	12.5455	13.1196	13.7973	13.6936	12.8063	22.5981	22.8517	21.8401
MSTRG.121931.2	u	novel	-1.17507	-0.0229376	-	XLOC_134166	-	TSS154046	Chr9:6621224-6623365	0	0	0	0	0	0	0	0	0.287424	0	0	0	0	0	0	0	0	0
MSTRG.112194.1	u	novel	-0.983025	-0.16384	-	XLOC_128510	-	TSS147742	Chr8:3361087-3361671	0.4748	0	0	0	0.071541	0.059659	0.017771	0.053863	0	0	0	0	0	0	0	0	0.109305	0
MSTRG.55196.1	i	novel	-1.38458	-0.0004096	LOC_Os03g08900.1	XLOC_060149	LOC_Os03g08900	TSS69559	Chr3:4609845-4610584	0.090033	0.25666	0.239393	0.067992	0.06353	0.046638	0	0	0	0.177881	0	0.111137	0	0	0	0.031029	0	0.077813
MSTRG.26164.1	i	novel	-0.413094	-0.298598	LOC_Os11g18044.1	XLOC_027106	LOC_Os11g18044	TSS31358	Chr11:10134871-10140060	0.053054	0.024847	0.049388	0.101085	0.089092	0.111482	0.000505	0.030861	0.025595	0.175812	0.207395	0.271054	0.0307	0.028887	0.025806	0.754604	0.47665	0.695131
MSTRG.93881.2	u	novel	-1.33024	-0.0069632	-	XLOC_101706	-	TSS117203	Chr6:9633281-9637341	0.735914	0.382035	1.40971	0.60251	0.653356	0.743535	0.482953	0.566744	0.364266	0.626995	0.451933	0.358427	0.539844	0.343257	0.565832	0.433089	0.439119	0.392567
MSTRG.71924.1	u	novel	-1.23016	-0.053248	-	XLOC_083921	-	TSS96772	Chr4:17226958-17227692	0.044219	0.353645	0.40753	0.156291	0.152675	0	0	0.303636	0.06177	0	0	0	0	0	0	0.045362	0.083387	0
MSTRG.108628.1	u	novel	-1.21992	-0.252723	-	XLOC_116040	-	TSS133446	Chr7:23978502-23979016	0.415033	0.520455	0.72259	0.188418	0	0.056299	0.11684	0.07454	0	0	0	0	0	0.250377	0.45237	0	0	0
MSTRG.53339.1	x	novel	-1.15933	-0.0274432	LOC_Os03g01580.1	XLOC_059240	LOC_Os03g01580	TSS68449	Chr3:366336-366771	0.040092	0	0	0	0	0	0	0.205089	0.070175	0	0	0	0	0.003731	0.014391	0.368125	0	0
MSTRG.19964.2	u	novel	-1.11461	-0.114688	-	XLOC_019450	-	TSS22532	Chr10:14824018-14824978	0.245979	0.23189	0.314121	0	0	0.150466	0.088739	0.173688	0.084422	0	0.090035	0	0.088185	0	0.051059	0	0	0.043644
MSTRG.90085.4	u	novel	-1.20712	-0.0233472	-	XLOC_099620	-	TSS114735	Chr5:29281215-29284315	0.060868	0.037702	0.062464	0.125261	0	0.050153	0.055562	0.008572	0	0	0.058435	0	0.007875	0.003532	0.007173	0.17537	0	0.068985
MSTRG.121722.7	x	novel	-0.994412	-0.004096	LOC_Os09g10710.3	XLOC_134025	LOC_Os09g10710	TSS153893	Chr9:5834211-5838839	0.003838	0.394722	0.148567	0.658099	0.478217	0.09698	0.259527	0.213857	0.08174	0.002126	0.26762	0.413587	0.214245	0.001326	0.003426	0.016668	0.008495	0.01112
MSTRG.84001.6	u	novel	-1.02428	-0.0094208	-	XLOC_090335	-	TSS104177	Chr5:12928282-12930354	0.050106	0.043493	0	0	0	0.144841	0.267276	0	0	0.092214	0.106297	0.055991	0.149307	0	0.115119	0.132109	0.056383	0.18415
MSTRG.68743.1	u	novel	-0.830983	-0.065536	-	XLOC_075125	-	TSS86773	Chr4:5903338-5903703	0	0	0	0	0	0	1.12772	0.238506	0.556802	0.231901	0.194897	0	0	0	0.269383	0	0	0
MSTRG.5210.2	x	novel	-1.17125	-0.053248	LOC_Os01g25740.1	XLOC_002772	LOC_Os01g25740	TSS3259	Chr1:14587926-14589309	0	0	0	0.122836	0	0.222934	0	0	0.000818	0.001125	0	0	0	0	0	0	0	0
MSTRG.113926.1	i	novel	-1.11051	-0.0016384	LOC_Os08g15204.1	XLOC_124487	LOC_Os08g15204	TSS143103	Chr8:9194351-9195704	2.3783	2.98507	3.06734	3.24498	2.61905	2.73458	2.20621	1.43575	1.36341	1.67996	0.057578	2.08292	1.66675	1.53554	1.46117	1.35309	1.04586	1.14058
MSTRG.103312.3	u	novel	-1.23093	-0.495616	-	XLOC_118624	-	TSS136416	Chr7:6435159-6436850	0.174303	0.36738	0.607305	0	0	0.047188	0.068566	0	0.249662	0	0	0.046773	0	0	0	0	0	0.04429
MSTRG.90326.26	o	novel	-1.12697	-0.12288	LOC_Os06g01050.1	XLOC_099760	LOC_Os06g01050	TSS114931	Chr6:32801-51864	0	0	0	0	0.085982	0	0	0.023366	0	0	0	0.010593	0	0	0.391287	0.004574	0	0
MSTRG.39440.2	x	novel	-0.932798	-0.188416	LOC_Os12g41080.1	XLOC_044677	LOC_Os12g41080	TSS51440	Chr12:25433976-25439717	0.076382	0.019732	0.127623	0.227246	0.093621	0.198451	0.060465	0.131366	0.164874	0	0.571634	0.233313	0.213102	0.427896	0.130052	0.053028	0.292732	0.355868
MSTRG.128115.1	o	novel	-1.29961	-0.12288	ChrUn.fgenesh.mRNA.45	XLOC_142016	ChrUn.fgenesh.gene.45	TSS163058	ChrUn:269943-308656	0	0.007349	0	0.041664	0.07793	0	0.017771	0.20711	0	0.0185	0	0.001765	0.009971	0	0.028573	0.080966	0.315232	0.064756
MSTRG.26370.4	u	novel	-1.21424	-0.0135168	-	XLOC_027232	-	TSS31486	Chr11:11002751-11006227	0	0.192027	0.279291	0.178109	0.137351	0.169031	0.305767	0.003036	0.305972	0.169682	0.063624	0	1.0194	0.379109	0.180336	0.417309	0.176435	0.157665
MSTRG.22978.1	x	novel	-1.33579	-0.0323584	LOC_Os11g01350.1	XLOC_025296	LOC_Os11g01350	TSS29277	Chr11:203978-210340	0.21676	0.508663	0.200629	0.254187	0.04737	0.137162	0.088665	0.03463	0.031496	0	0	0	0	0	0.031751	0	0.058871	0.053304
MSTRG.26118.1	u	novel	-1.2103	-0.14336	-	XLOC_027077	-	TSS31329	Chr11:9985732-9986151	0.365913	0.157083	0.074478	0	0	0	0	0	0.196354	0	0	0	0	0	0	0	0	0
MSTRG.32819.1	u	novel	-1.23079	-0.073728	-	XLOC_040897	-	TSS47210	Chr12:3654052-3654658	0.20219	0	1.15794	0	0.957485	0.764489	0.438221	0.11623	0.051947	0.173664	0	0.24044	0.118385	0	0	0	0.289353	0.088506
MSTRG.4903.12	x	novel	-0.689283	-0.069632	LOC_Os01g23910.1	XLOC_002588	LOC_Os01g23910	TSS3048	Chr1:13455246-13457859	0.993141	0.827545	0.520835	0.108903	0.1378	0.13486	0.407109	0.441721	0.154462	0.176766	0.316786	0.174393	0.226003	0.229122	0.212474	0.274218	0	0.109303
MSTRG.88986.6	x	novel	-1.3002	-0.0200704	LOC_Os05g46460.6	XLOC_093114	LOC_Os05g46460	TSS107349	Chr5:26911181-26915208	0.116686	0.092172	0.000552	0.041742	0.311073	0.038052	0.008863	0.118821	0.110706	0.000566	0.001876	0.264382	0.00234	0.004197	0.000577	0	0.03685	0.022712
MSTRG.93468.1	u	novel	-0.763322	-0.0004096	-	XLOC_107467	-	TSS123746	Chr6:8393536-8393851	0	0	0	0	0	0	0.088541	0	0	0	0	0	0	0	0	0	0.466698	0
MSTRG.116670.5	u	novel	-1.04651	-0.0405504	-	XLOC_126138	-	TSS144920	Chr8:19090067-19092944	0.478898	0.368136	0.889947	0.305386	0	0.336734	0.013749	0	0.282193	0.219503	0	0	0.306204	0.471173	0	0	0	0.18616
MSTRG.16089.1	u	novel	-0.585127	-0.065536	-	XLOC_017248	-	TSS20038	Chr10:1779329-1779925	0.055493	0.02858	0.049943	0.129096	0.021905	0.04121	0.052653	0.193036	0	0.187321	0.099937	0	0	0.044064	0	0.053254	0.04901	0
MSTRG.31412.1	u	novel	-1.2129	-0.151552	-	XLOC_040137	-	TSS46313	Chr12:161278-161740	0	0	0	0	0	0.140448	0	0.154131	0	0	0	0	0	0	0	0.333488	0.21174	0
MSTRG.65749.1	u	novel	-1.45495	-0.0004096	-	XLOC_065779	-	TSS76029	Chr3:32806360-32806966	0	0	0	0.410855	0.07388	0.258521	0	0	0	0.541102	0.284199	0.491318	0	0	0	0	0.310887	0
MSTRG.44597.1	u	novel	-1.17955	-0.059392	-	XLOC_047414	-	TSS54714	Chr2:11961712-11963554	1.79831	1.8481	2.42038	1.92457	1.55573	1.66192	1.62422	1.86619	1.87853	0.943184	1.09458	1.52279	2.05325	1.11124	1.76776	1.23107	1.25818	1.06643
MSTRG.104380.1	u	novel	-1.28181	-0.049152	-	XLOC_113536	-	TSS130615	Chr7:9501720-9503860	0.187302	0.245124	0.468225	0.038529	0.084375	0.017239	0.165499	0.113967	0.380415	0	0	0	0	0	0.040312	0	0.018435	0.011312
MSTRG.19452.3	u	novel	-1.31737	-0.0004096	-	XLOC_019177	-	TSS22207	Chr10:13621273-13622297	0	0	0	0	0	0.421973	0	0	0	0	0	0	0	0	0	0	0	0
MSTRG.19145.1	o	novel	-1.02581	-0.057344	LOC_Os10g24870.1	XLOC_023191	LOC_Os10g24870	TSS26788	Chr10:12777455-12797313	0.080535	0.033462	0.078027	0	0.869245	0.220285	0.099544	0.045555	0.064599	0.009793	0.012322	0	0	0.362624	0.150206	0.137676	0.07936	0.058243
MSTRG.10652.25	o	novel	-1.08592	-0.004096	LOC_Os01g53940.1	XLOC_014402	LOC_Os01g53940	TSS16710	Chr1:31014035-31017516	0.231911	0	0	0	0.282125	0.111497	0	0.197403	0	0	0.070038	0	0.445695	0.097335	0	0	0	0.043261
MSTRG.69135.1	o	novel	-1.40704	-0.111002	LOC_Os04g13310.1	XLOC_075355	LOC_Os04g13310	TSS87016	Chr4:7395096-7418374	0	0	0	0	0	0	0.244684	0.244534	0	0	0	0	0	0	0	0	0	0
MSTRG.43059.1	u	novel	-1.34085	-0.169574	-	XLOC_053606	-	TSS61962	Chr2:6866230-6866616	0	0	0	0	0	0	0	0	0	0	0	0.332308	0	0	0	0	0	0
MSTRG.33218.2	u	novel	-1.19002	-0.0004096	-	XLOC_041141	-	TSS47476	Chr12:4996551-4996973	0.261132	0	0.31974	0.672508	0.120339	0	0.383561	0.584306	0	0	0.483817	0	0	0.406472	0	0	0.002658	0.003453
MSTRG.98429.1	u	novel	-1.34078	-0.057344	-	XLOC_104394	-	TSS120176	Chr6:24784498-24786651	0.859822	1.2066	1.26431	0.566311	0.269648	0.144444	0.821515	0.64102	1.14565	0.042784	0.029853	0.060375	0.07565	0.095074	0.058012	0	0.031417	0
MSTRG.70759.1	u	novel	-1.18074	-0.0311296	-	XLOC_083285	-	TSS96075	Chr4:14221971-14224044	0.267265	0.083257	0.495098	0.731054	0.237008	0.059613	0.214852	0.026397	0.181899	0	0	0	0	0.093071	0	0	0	0
MSTRG.51741.1	u	novel	-1.2812	-0.0004096	-	XLOC_058405	-	TSS67459	Chr2:32341668-32342000	0	0	0.085578	0	0	0	0	0	0	0	0.504569	0	0	0	0	0	0	0
MSTRG.37798.1	x	novel	-0.260554	-0.016384	LOC_Os12g34802.1	XLOC_043806	LOC_Os12g34802	TSS50461	Chr12:21140403-21141499	0.233467	0.094351	0.283421	0.037794	0	0	0.43048	0.104483	0.265974	0	0.0499	0.008503	0	0	0	0.002929	0	0
MSTRG.88952.3	o	novel	-1.36993	-0.006144	LOC_Os05g46320.1	XLOC_099026	LOC_Os05g46320	TSS114052	Chr5:26843377-26849745	0.040753	0.029613	0.016368	0.114491	0	0.011296	0.002725	0.075728	0.035053	0.006322	0.012989	0.001546	0.043313	0.006136	0.04304	0.019665	0.016151	0.28988
MSTRG.108244.11	o	novel	-1.37397	-0.0290816	LOC_Os07g38570.1	XLOC_115843	LOC_Os07g38570	TSS133224	Chr7:23165680-23167298	0	0	0	0.300508	0	0	0	0	0.169554	0	0	0.539534	0	0	0	0	0	0
MSTRG.121997.2	u	novel	-1.21075	-0.0172032	-	XLOC_138534	-	TSS159094	Chr9:6733176-6734745	0	0	0	0	0	0	0.534019	0	0	0	0	0	0	0	0	0	0	0
MSTRG.38086.1	u	novel	-1.39624	-0.0679936	-	XLOC_038908	-	TSS44870	Chr12:21822939-21823728	0.19444	0.524132	0.379161	0.281147	0.792829	0.498315	0.626465	0.175464	0.619742	0.033898	0	0	0.058313	0.092598	0.099565	0	0	0
MSTRG.27699.12	u	novel	-1.28739	-0.142131	-	XLOC_028052	-	TSS32382	Chr11:16196794-16198238	0.43142	0.241125	0.352269	0	0.19244	0.185848	0.255386	0	0.794937	0.250422	0	0	0.448656	0	0	0.156631	0	0
MSTRG.29607.1	u	novel	-1.1603	-0.0602112	-	XLOC_029170	-	TSS33667	Chr11:23019045-23020390	0.196732	0.223941	0.54907	0.025006	0.136126	0.045589	0.244081	0.110039	0.286768	0	0.03322	0	0	0	0	0	0	0
MSTRG.72806.1	x	novel	-1.26006	-0.454656	LOC_Os04g32750.1	XLOC_077548	LOC_Os04g32750	TSS89481	Chr4:19741538-19758661	0	0	0	0	0	0	0.062711	0.039304	0.114493	0.058528	0.108557	0.335227	0.390589	0.024535	0.161053	0.077004	0.00709	0.207426
MSTRG.54873.2	o	novel	-0.14952	-0.1024	LOC_Os03g07739.2	XLOC_067464	LOC_Os03g07739	TSS78008	Chr3:3931381-3932722	2.89334	3.35075	2.82241	3.77869	3.07652	3.12013	4.0671	2.36176	2.74668	2.56423	2.26506	2.45654	1.62458	2.08773	1.43833	1.83224	0.693489	1.16514
MSTRG.30503.3	o	novel	-1.14004	-0.026624	LOC_Os11g42620.1	XLOC_034539	LOC_Os11g42620	TSS39906	Chr11:25631506-25764118	0.147544	0	0	0.047465	0.118239	0	0.081324	0.164849	0.152754	0	0.025546	0	0	0.023591	0	0	0	0.010492
MSTRG.88220.1	u	novel	-1.41939	-0.069632	-	XLOC_092675	-	TSS106832	Chr5:24955114-24955763	0.147446	0	0.408119	0.047482	0.055887	0	0.300833	0.114231	0.397733	0	0	0	0	0	0	0	0	0
MSTRG.33399.2	x	novel	-1.4373	-0.08192	LOC_Os12g10650.1	XLOC_041248	LOC_Os12g10650	TSS47599	Chr12:5692635-5693291	0	0	0	0	0	0	0.332413	0	0	0	0	0	0	0	0	0	0	0
MSTRG.39034.2	u	novel	-1.18106	-0.0106496	-	XLOC_044455	-	TSS51189	Chr12:24450180-24450815	0	0	0	0	0	0	0.2813	0	0	0	0	0	0	0	0	0	0	0
MSTRG.80582.1	u	novel	-1.357	-0.0004096	-	XLOC_094404	-	TSS108885	Chr5:2994649-2996657	1.32633	1.43486	2.00722	0.420543	0.458951	0.367917	0.736809	0.159494	0.469465	0.143966	0.092698	0.122297	0	0.036869	0	0	0.014953	0
MSTRG.104493.1	u	novel	-1.39076	-0.278528	-	XLOC_113608	-	TSS130692	Chr7:9878124-9879316	0	0	0	0.260387	0	0	0	0	0	0	0	0	0	0	0	0	0	0
MSTRG.38183.2	u	novel	-1.31985	-0.114688	-	XLOC_038962	-	TSS44930	Chr12:22030023-22030998	0.26093	0.083802	0.259647	0	0.128679	0.154311	0.145626	0.173109	0.460571	0	0	0	0	0	0	0	0	0
MSTRG.71916.3	u	novel	-0.24816	-0.1024	-	XLOC_077069	-	TSS88930	Chr4:17220339-17222698	0.256402	0.168503	0.666469	0	0	0	0.37284	0.512487	0.830111	0	0	0	0	0	0	0	0	0
MSTRG.100404.1	o	novel	-0.86489	-0.057344	LOC_Os06g49720.1	XLOC_105550	LOC_Os06g49720	TSS121482	Chr6:30075807-30083513	0	0	0	0	0	0	0	0	0	0	0	0	0	0	0	0.546517	0	0
MSTRG.18304.4	o	novel	-1.15802	-0.0077824	LOC_Os10g19300.1	XLOC_018514	LOC_Os10g19300	TSS21432	Chr10:9830824-9833163	0	0	0	0	0	0	0	0	0	2.00837	0	0	0	0	0	0	0	0
MSTRG.110455.1	u	novel	-0.974416	-0.0528384	-	XLOC_122584	-	TSS140912	Chr7:28377778-28378849	0	0.116091	0.479568	0.195687	0.279891	0.089292	0	0	0	0	0.091499	0.127641	0	0	0.068898	0	0	0
MSTRG.50103.2	u	novel	-0.218393	-0.0364544	-	XLOC_050489	-	TSS58235	Chr2:28415099-28419111	0.106439	0.478749	0.12709	0.127755	0.102902	0.097866	0.23586	0.090217	0.002637	0.113195	0.098528	0.08697	0.082658	0.083875	0.114456	0.106302	0.030504	0.082813
MSTRG.44580.1	o	novel	-1.39668	-0.167936	LOC_Os02g20260.1	XLOC_054462	LOC_Os02g20260	TSS62931	Chr2:11907590-11932119	0	0	0	0	0	0	0	0	0	0	0	0	0	0	0	0	0.25271	0
MSTRG.59043.10	o	novel	-0.444281	-0.0167936	LOC_Os03g23840.1	XLOC_069657	LOC_Os03g23840	TSS80552	Chr3:13471259-13551553	0.083721	0.174948	0.438851	0.20073	0.174003	0.043999	0.212826	0.082051	0.191934	0	0.048425	0.165303	0.157773	0.210807	0.200159	0.186666	0.056923	0.204852
MSTRG.30930.6	x	novel	-1.31743	-0.036864	LOC_Os11g45040.1	XLOC_029915	LOC_Os11g45040	TSS34586	Chr11:27259956-27260906	0	0	0.12198	0.111892	0	0.067231	0.164506	0	0.171065	0	0	0	0.355787	0.570799	0.97138	0.173331	0.094701	0.135294
MSTRG.26983.1	i	novel	-1.38471	-0.08192	LOC_Os11g24180.1	XLOC_032494	LOC_Os11g24180	TSS37595	Chr11:13772028-13772375	0.102593	0.031831	0	0.035319	0.134624	0.156646	0.131557	0.10915	0	0.188559	0.197021	0.070394	0	0.040728	0	0.628513	0.094084	0.121223
MSTRG.37778.1	x	novel	-1.23168	-0.008192	LOC_Os12g34780.1	XLOC_038760	LOC_Os12g34780	TSS44688	Chr12:21112430-21115932	0.52047	0.509245	0.529202	0.232689	0.223751	0.210948	0.519386	0.189577	0.226656	0.00024	0.069239	0.017193	0.076275	0	0.054849	0	0	0.015712
MSTRG.36076.2	u	novel	-1.32015	-0.0212992	-	XLOC_042759	-	TSS49297	Chr12:14602207-14602687	0	0	0	0	0.493226	0	0	0	0	0	0	0	0	0	0	0	0	0
MSTRG.84786.1	o	novel	-1.45849	-0.128205	LOC_Os05g26470.1	XLOC_096772	LOC_Os05g26470	TSS111479	Chr5:15380813-15460939	0.187962	0.678585	0.731469	0	0	0.105617	0.842509	0.102513	0.374248	0	0.053227	0	0	0	0	0	0	0.147754
MSTRG.55846.3	u	novel	-1.3142	-0.032768	-	XLOC_067992	-	TSS78635	Chr3:6197248-6200642	0.322082	0.42796	0.373577	0	0.264323	0.007845	0.949039	0.350473	0.238279	0.210296	0.471283	0	0	0	0	0	0.034088	0.217661
MSTRG.29704.15	x	novel	-0.849254	-0.008192	LOC_Os11g38970.1	XLOC_034063	LOC_Os11g38970	TSS39368	Chr11:23187953-23190396	0	0.222078	0.197674	0	0	0.24147	0.141804	0.326317	0	0	0.154926	0	0	0.108256	0	0	0.148681	0
MSTRG.70755.1	u	novel	-1.10226	-0.016384	-	XLOC_083284	-	TSS96074	Chr4:14217348-14220891	0.335128	0.311319	0.231287	0.385625	0.154083	0.272157	0.570993	0.176901	0.296178	0.014033	0	0.015444	0.037061	0	0	0	0.015457	0
MSTRG.73456.1	u	novel	-1.44103	-0.0004096	-	XLOC_077876	-	TSS89892	Chr4:21097133-21097892	0.394516	0.341312	0.318582	0.153612	0.197317	0.181878	0.558417	0.240324	0.472807	0.036184	0	0	0.045181	0	0	0	0	0
MSTRG.51008.1	u	novel	-1.40221	-0.0651264	-	XLOC_058015	-	TSS67027	Chr2:30573119-30573402	0	0	0	0.400783	0.26227	0	0	0	0	0	0	0	0.278936	0	0	0	0	0
MSTRG.82453.7	u	novel	-1.18449	-0.012288	-	XLOC_089509	-	TSS103282	Chr5:8040880-8042784	0.243263	0	0	0	0.290903	0.226973	0.000189	0.355274	0.232643	0.555088	0.099427	0.215924	0.009269	0.138317	0.280957	0.000575	0.298405	0.00489
MSTRG.56452.29	i	novel	-1.5304	-0.0004096	LOC_Os03g14020.1	XLOC_060816	LOC_Os03g14020	TSS70362	Chr3:7603767-7604087	0	0	0	0	0	0	0.336017	0	0	0	0	0	0	0	0	0	0	0
MSTRG.12145.2	o	novel	-1.09296	-0.08192	LOC_Os01g59680.1	XLOC_006599	LOC_Os01g59680	TSS7683	Chr1:34524519-34525059	0.395385	0.113218	0.23532	0.186983	0.251016	0.362456	0.232483	0.134625	0.262211	0.081224	0.323372	0.16709	0	0.00737	0.061078	0	0.11325	0.077681
MSTRG.21466.1	o	novel	-1.11894	-0.148275	LOC_Os10g36360.1	XLOC_024472	LOC_Os10g36360	TSS28279	Chr10:19425259-19426012	0	0.003749	0	0	0	0.002333	0	0.356896	0.001193	0	0	0	0.00652	0	0	0	0	0
MSTRG.104102.1	u	novel	-1.39223	-0.0004096	-	XLOC_119035	-	TSS136868	Chr7:8739495-8740676	0.368463	0.945279	0	0.234127	0.076693	0.117219	0	0	0.186984	0	0	0	0	0	0	0	0	0
MSTRG.43241.1	o	novel	-1.31668	-0.425984	LOC_Os02g13790.1	XLOC_046612	LOC_Os02g13790	TSS53802	Chr2:7446565-7452396	0	0	0	0.151608	0.239187	0.187303	0	0.124199	0	0.143037	0.31571	0.511951	0	0	0	0.351595	0.162603	0.369471
MSTRG.90297.14	x	novel	-1.22374	-0.0479232	LOC_Os05g52060.1	XLOC_093758	LOC_Os05g52060	TSS108120	Chr5:29890644-29907975	0.211397	0	0.049777	0	0.201952	0.323919	0	2.25234	0.160389	0	0.323991	0	0	0.184769	0	0	0.049077	0.592803
MSTRG.55073.1	u	novel	-1.1019	-0.151552	-	XLOC_060087	-	TSS69486	Chr3:4347080-4348138	0.674571	1.08787	0.895869	0.131905	0.282185	0.116116	0.214906	0.056859	0.034629	0.422329	0.104591	0.259828	0.077629	0.192938	0.119841	0.082107	0.063141	0.033046
MSTRG.117259.28	x	novel	-1.02692	-0.024576	LOC_Os08g33488.1	XLOC_126465	LOC_Os08g33488	TSS145314	Chr8:20897917-20905589	0.159936	0.17399	0.227555	0.151947	0	0.133837	0.131119	0	0.180885	0.105151	0	0	0.061749	0	0.055282	0.076538	0.121933	0
MSTRG.24901.3	u	novel	-1.17685	-0.183501	-	XLOC_031266	-	TSS36213	Chr11:5631130-5635069	0.502147	0	0.651146	1.55435	0.547795	0.215495	0.50226	0	1.18199	0.328452	0.113727	0	0.405256	0	0	0.080784	0.299202	0.29812
MSTRG.35601.1	o	novel	-0.470802	-0.063488	LOC_Os12g23500.1	XLOC_042491	LOC_Os12g23500	TSS49021	Chr12:13288269-13290812	0	0	0	0	0	0	0	0	0	0	0	0	0	0	0	0	0.249137	0.218813
MSTRG.9041.1	x	novel	-0.932889	-0.094208	LOC_Os01g47430.1	XLOC_004993	LOC_Os01g47430	TSS5790	Chr1:27104724-27107610	0.135189	0	0	0.156315	0	0.219006	0	0	0	0	0	0.03803	0	0	0	0	0.039966	0
MSTRG.75061.2	x	novel	-1.03533	-0.105677	LOC_Os04g41920.1	XLOC_078756	LOC_Os04g41920	TSS90908	Chr4:24842150-24843653	0.155621	0	0	0	0.131937	0.104265	0	0.518268	0.377139	0	0	0.005894	0.169927	0	0.037366	0	0	0
MSTRG.19145.4	o	novel	-0.957793	-0.055296	LOC_Os10g24870.1	XLOC_023191	LOC_Os10g24870	TSS26788	Chr10:12778206-12797313	0	0	0	0	0	0	0	0	0.989654	0.195055	0	0	0	0.432602	0	0	0	0
MSTRG.88868.1	x	novel	-0.769187	-0.0192512	LOC_Os05g45910.1	XLOC_093047	LOC_Os05g45910	TSS107264	Chr5:26605261-26607143	0	0.291841	0	0	0	0	0	0	0	0	0	0	0.092708	0	0	0	0.169266	0.104147
MSTRG.53427.1	u	novel	-1.18741	-0.0237568	-	XLOC_066677	-	TSS77100	Chr3:535451-536207	0.177539	0.482199	0.219789	0.102151	0	0	0	0	0	0.085299	0.039619	0	0	0.05177	0.023061	0	0.053005	0.06056
MSTRG.119913.1	u	novel	-1.31368	-0.643072	-	XLOC_127788	-	TSS146905	Chr8:28003927-28004271	0	0.199639	0.198414	0	0	0	0	0.051659	0	0	0.08327	0.093347	0	0.113181	0	0	0.198279	0
MSTRG.106292.1	u	novel	-1.23248	-0.200704	-	XLOC_114754	-	TSS131942	Chr7:16914075-16914608	0	0	0	0.076008	0.188141	0	0	0.321324	0	0	0	0	0	0	0	0	0	0
MSTRG.29053.1	u	novel	-0.921689	-0.140902	-	XLOC_028829	-	TSS33274	Chr11:20922110-20923504	0.708055	0.688749	0.441174	0	0.063158	0	0.45458	0.344246	0.620877	0	0	0.169399	0.27654	0.206421	0.701025	0	0	0
MSTRG.50103.18	u	novel	-0.214302	-0.0540672	-	XLOC_050489	-	TSS58235	Chr2:28415150-28419111	0.07898	0.077551	0.074455	0.078886	0.071435	0.070474	0	0.05676	0.107397	0.071667	0.078156	0.060959	0.052853	0.074484	0	0.068282	0.007284	0.056771
MSTRG.19693.1	x	novel	-1.33341	-0.034816	LOC_Os10g26960.1	XLOC_023482	LOC_Os10g26960	TSS27135	Chr10:14194004-14202197	0.487839	0.733805	0.892566	0.280544	0.38487	0.470533	0.479673	0.255502	0.36345	0.042101	0.080004	0.045917	0	0.018395	0.058854	0	0.053677	0
MSTRG.103552.1	u	novel	-1.03661	-0.008192	-	XLOC_113022	-	TSS130065	Chr7:7047983-7049196	0.488469	0.987328	0.381623	0.132689	0.306785	0.187855	1.0785	0.848871	0.758138	0.052486	0.069013	0.086646	0	0.070545	0	0	0	0.052874
MSTRG.20946.1	x	novel	-0.967276	-0.0004096	LOC_Os10g33710.1	XLOC_024185	LOC_Os10g33710	TSS27933	Chr10:17782450-17787821	0	0	0.157731	0.117201	0.050057	0.245625	0	0	0.010218	0	0.157321	0	0	0	0	0.088876	0.108454	0.225751
MSTRG.23076.1	i	novel	-1.16405	-0.0004096	LOC_Os11g01730.1	XLOC_025343	LOC_Os11g01730	TSS29329	Chr11:392991-394150	0	0	0	0	0	0	0	0	0	0	0.038136	0.087271	0	0.070991	0	0.171299	0.317744	0.326658
MSTRG.104037.1	u	novel	-1.24918	-0.0049152	-	XLOC_119005	-	TSS136837	Chr7:8552549-8554900	0.558841	0.639691	0.671724	0.306753	0.246519	0.278474	0.783999	0.48691	0.708245	0.04654	0.02456	0.025653	0.116263	0.015664	0.041541	0	0	0.011741
MSTRG.97025.1	u	novel	-1.52157	-0.0622592	-	XLOC_109547	-	TSS126030	Chr6:20424181-20424550	0	0	0.072613	0	0	0	0.600546	0	0	0	0.114368	0	0	0	0	0	0	0
MSTRG.37479.35	x	novel	-1.22607	-0.036864	LOC_Os12g32536.1	XLOC_043613	LOC_Os12g32536	TSS50233	Chr12:19637372-19641963	2.13489	1.97438	2.47421	1.40968	2.35318	0	3.82531	0	2.02719	2.0573	1.4304	0.228026	1.56028	0	1.28138	0	2.79435	2.03057
MSTRG.123488.1	u	novel	-0.542175	-0.0557056	-	XLOC_139397	-	TSS160039	Chr9:11447498-11449800	1.79503	2.40956	1.84888	1.88302	2.41961	1.9636	2.31915	1.31777	2.31723	1.50618	1.88639	1.05984	1.78198	1.47674	1.71855	1.42397	1.34623	1.16454
MSTRG.8966.13	u	novel	-1.33517	-0.114688	-	XLOC_004948	-	TSS5736	Chr1:26917717-26919779	0.064251	0.092088	0.074496	0.158711	0.046484	0.096939	0.297681	0	0.126721	0.330101	0.085324	0	0.083951	0	0.202506	0.06741	0.097696	0
MSTRG.113329.1	x	novel	-1.42262	-0.0004096	LOC_Os08g11950.1	XLOC_124137	LOC_Os08g11950	TSS142706	Chr8:7004119-7009017	0	0	0	0	0	0.031383	0	0	0	0	0	0	0	0	0	0	0	0.228132
MSTRG.55787.1	i	novel	-1.25258	-0.0004096	LOC_Os03g11600.1	XLOC_060447	LOC_Os03g11600	TSS69937	Chr3:6045888-6046228	0.265559	0.180154	0.186704	0.645564	0.640459	0.39959	0.620534	0.232264	0.078859	0.070469	0.060242	0	0.599776	0.231526	0.344364	0.258794	0.27955	0.267768
MSTRG.23835.1	x	novel	-1.16439	-0.0929792	LOC_Os11g05150.1	XLOC_025754	LOC_Os11g05150	TSS29805	Chr11:2265359-2270988	0.336999	0.268479	0.130928	0.104631	0.101694	0.070299	0.09167	0.140484	0.200116	0.17548	0.073089	0.085946	0.146551	0.218489	0.203412	0.124327	0.120324	0.103285
MSTRG.99533.2	u	novel	-1.20817	-0.168346	-	XLOC_105043	-	TSS120899	Chr6:27809133-27809995	0.20051	0.322739	0	0	0	0	0.304864	0	0	0	0	0	0	0	0	0	0	0
MSTRG.90290.15	o	novel	-0.213013	-0.0196608	LOC_Os05g51930.1	XLOC_099736	LOC_Os05g51930	TSS114873	Chr5:29804237-29809235	0	0	0	0.073549	0	0	0	0.104331	0	0	0.028232	0	0	0	0	0.002522	0	0.679041
MSTRG.63655.1	u	novel	-0.983042	-0.04096	-	XLOC_064698	-	TSS74766	Chr3:27872872-27874232	0.018692	0.023178	0	0	0	0	0	0	0.018389	0	0	0	0	0	0	0.277462	0.280607	0.016042
MSTRG.30944.1	o	novel	-1.38943	-0.0004096	LOC_Os11g45170.1	XLOC_034786	LOC_Os11g45170	TSS40195	Chr11:27333245-27347120	0.047815	0.018105	0.016121	0	0	0.051659	0.425047	0	0.059378	0	0.105872	0	0.193356	0.231101	0.099652	0.030666	0.073909	0
MSTRG.90781.5	x	novel	-1.29962	-0.0004096	LOC_Os06g03190.1	XLOC_106046	LOC_Os06g03190	TSS122079	Chr6:1201786-1206055	0	0.488884	0	0	0	0	0.25965	0	0	0	0	0.087578	0	0	0.071355	0	0	0
MSTRG.103708.3	o	novel	-1.14886	-0.016384	LOC_Os07g13234.2	XLOC_118836	LOC_Os07g13234	TSS136646	Chr7:7580986-7583133	0	0.361772	0	0.418904	0	0	0	0	0	0	0.402025	0	0	1.57214	0	0	0.180377	0.354089
MSTRG.87919.1	u	novel	-1.33147	-0.0004096	-	XLOC_092512	-	TSS106642	Chr5:24299112-24299374	0.002884	0	0	0.377637	0	0	0.126867	0.052868	0	0	0	0.158642	0.181755	0	0.102954	0.06144	0	0
MSTRG.46294.2	o	novel	-1.05456	-0.0004096	LOC_Os02g29670.1	XLOC_048438	LOC_Os02g29670	TSS55868	Chr2:17648546-17673927	0.247352	0.265449	0.216759	0.323324	0.651086	0	0.268472	0.143614	0.068611	0.278905	0.02343	0.152123	0.231899	0.079718	0.252946	0.264994	0.398882	0.228612
MSTRG.39071.19	u	novel	-1.14582	-0.0126976	-	XLOC_039461	-	TSS45520	Chr12:24562287-24562993	0	0	0	3.1629	0	0	0	0	0	0	0	0	0	0	0	0	0	0
MSTRG.84636.1	u	novel	-1.09051	-0.181862	-	XLOC_090691	-	TSS104572	Chr5:14878787-14879161	0	0	0	0	0	0	0.274535	0	0	0	0	0	0	0	0	0	0	0
MSTRG.49620.4	u	novel	-1.36679	-0.008192	-	XLOC_050222	-	TSS57939	Chr2:27147710-27150861	0	0	0	0.653939	0	0	0	0	0	0	0	0	0	0	0	0	0	0
MSTRG.88344.4	u	novel	-0.118777	-0.004096	-	XLOC_098726	-	TSS113710	Chr5:25197416-25199630	0	0	0	0	0	0.385664	0.232374	0	0	0	0.211313	0	0	0	0	0	0	0
MSTRG.1117.11	u	novel	-1.09052	-0.077824	-	XLOC_009071	-	TSS10582	Chr1:2685349-2686307	0.183824	0.543451	0.120403	0.245092	0.348857	0.555353	0.181178	0.088828	0.192326	0.208564	0.141546	0.415888	0.727504	0.154668	0.306885	0.180679	0.502628	0.210113
MSTRG.85115.1	u	novel	-1.17338	-0.0339968	-	XLOC_096941	-	TSS111680	Chr5:16655594-16656186	0	0	0	0	0	0	0	0.276592	0	0	0	0	0.434753	0	0	0	0	0
MSTRG.30685.1	u	novel	-1.25491	-0.0090112	-	XLOC_029772	-	TSS34395	Chr11:26339097-26343526	0.216054	0.40824	0.372187	0.079577	0.074332	0.019465	0.307662	0.133793	0.504331	0	0	0.048788	0.033671	0.042478	0.01502	0	0	0
MSTRG.7021.1	o	novel	-1.4017	-0.0004096	LOC_Os01g38020.1	XLOC_003894	LOC_Os01g38020	TSS4501	Chr1:21292258-21299397	0.62599	0.517203	0.537357	0.597293	0.742146	0.439112	1.10525	0.245165	0.896747	0.52748	0.122959	0.123574	0.543659	0.568752	0.649106	0	0	0
MSTRG.122082.1	u	novel	-1.35136	-0.0004096	-	XLOC_138575	-	TSS159135	Chr9:6870110-6870755	0	0.170046	0.32748	0	0	0.050845	0	0	0	0	0	0	0	0	0	0	0	0
MSTRG.71934.2	u	novel	-1.2547	-0.14336	-	XLOC_077076	-	TSS88939	Chr4:17245268-17247077	0.231331	0	0.608237	0.013015	0	0.058495	0.051638	0.148564	0	0	0	0	0	0.00921	0	0	0	0
MSTRG.72191.1	u	novel	-1.36137	-0.02048	-	XLOC_077239	-	TSS89116	Chr4:18157797-18159176	0.428797	0.351048	0.385559	0.220879	0.217038	0.201462	0.627919	0.187241	0.371466	0	0	0	0	0.053134	0.046969	0	0	0
MSTRG.29583.1	u	novel	-1.29371	-0.0004096	-	XLOC_034001	-	TSS39299	Chr11:22986950-22987377	0	0.486085	0.406748	0	0.137142	0.110352	0	0.219216	0.451169	0.207183	0	0	0	0	0	0	0	0
MSTRG.67985.14	o	novel	-0.924172	-0.114688	LOC_Os04g05430.2	XLOC_081496	LOC_Os04g05430	TSS94101	Chr4:2728112-2780578	0.183026	0.664311	0.357061	0.036478	0.051976	0.014425	0.15404	0.066813	0.006773	0.465786	0.124051	0.281268	0.523991	0.032432	0.378587	0.39957	0.070222	0.28142
MSTRG.126786.3	o	novel	-1.43071	-0.0278528	LOC_Os09g35570.1	XLOC_141224	LOC_Os09g35570	TSS162133	Chr9:20436848-20437463	0	0.11785	0.021671	0.198039	0	0.087016	0	0	0	0	0.084971	0	0	0	0	0.038762	0.182203	0
MSTRG.38665.4	o	novel	-1.01567	-0.121651	LOC_Os12g38180.1	XLOC_039233	LOC_Os12g38180	TSS45247	Chr12:23442180-23445303	9.63632	9.04473	7.70754	2.53182	2.65288	2.07323	3.47495	1.98845	1.16582	1.66328	1.19518	1.15015	0.894417	0.654721	1.60383	0.418802	0.259784	0.374114
MSTRG.114268.2	u	novel	-1.19349	-0.139264	-	XLOC_129737	-	TSS149120	Chr8:10498514-10503244	0.074103	0.025419	0.042878	0.390916	0.067388	0.022074	0.019384	0	0.050221	0.028089	0.028317	0.090234	0.074923	0.365443	0	0.038632	0.074491	0.073764
MSTRG.72294.1	x	novel	-1.05351	-0.0024576	LOC_Os04g30920.1	XLOC_077287	LOC_Os04g30920	TSS89180	Chr4:18476593-18477550	1.68254	0.828367	8.30747	2.93331	52.7319	34.9864	0.635632	1.89955	4.49379	45.9652	1.7626	57.5593	36.917	27.7566	1.41824	22.6718	25.342	35.1607
MSTRG.117259.19	x	novel	-1.02864	-0.0323584	LOC_Os08g33488.1	XLOC_126465	LOC_Os08g33488	TSS145313	Chr8:20893030-20905093	0	0.007357	0.224547	0	0.337831	0	0.010341	0	0.008305	0.008512	0	0	0.047647	0	0	0	0	0
MSTRG.74774.1	x	novel	-1.07752	-0.0479232	LOC_Os04g40740.3	XLOC_078600	LOC_Os04g40740	TSS90715	Chr4:24180069-24180726	0.278132	0.543857	0.550824	0	0	0.247224	0.605203	0.66846	0.407686	0	0	0	0.055568	0	0	0.031735	0	0
MSTRG.2192.2	o	novel	-1.46224	-0.008192	LOC_Os01g10480.1	XLOC_009655	LOC_Os01g10480	TSS11313	Chr1:5544404-5544650	0	0	0	0	0	0	0	0	0	0	0	0	0	0.439255	0	0	0	0
MSTRG.59027.1	o	novel	-0.308247	-0.0274432	LOC_Os03g23250.1	XLOC_062145	LOC_Os03g23250	TSS71894	Chr3:13425103-13553403	0	0	0	0	0	0	0	0	0	0	0	0	0	0	0	0	0.244726	0
MSTRG.26630.6	x	novel	-1.30406	-0.045056	LOC_Os11g20750.1	XLOC_027391	LOC_Os11g20750	TSS31651	Chr11:12010732-12013422	0	0.952688	0	0	0	0	0.496857	0.959342	0	0	0	0.904583	0	0.004815	0	0	1.35813	0
MSTRG.124079.7	u	novel	-1.17786	-0.0049152	-	XLOC_139746	-	TSS160430	Chr9:13369994-13372829	0	0.047267	0	0	0	0.011217	0.011103	0.014802	0	0	0	0.227773	0.014773	0.039753	0	0.398312	0.279039	0.271444
MSTRG.23801.1	u	novel	-1.0599	-0.294912	-	XLOC_030645	-	TSS35486	Chr11:2193235-2194682	0	0.221327	0.282966	0.097171	0.128463	0.15951	0.09732	0.093037	0.040953	0	0	0	0.046822	0	0	0	0	0
MSTRG.95695.14	u	novel	-1.18446	-0.0475136	-	XLOC_108748	-	TSS125169	Chr6:16100009-16102043	0.017116	0	0	0.127752	0	0	0	0	0	0	0	0	0	0	0	0	0	0
MSTRG.48631.1	u	novel	-1.04648	-0.0036864	-	XLOC_056768	-	TSS65589	Chr2:24575392-24577964	1.38539	1.48973	1.59678	1.87897	2.16761	1.80639	1.74502	1.01992	1.7889	1.03598	1.04551	1.13209	1.55944	1.26436	1.20875	0.971158	0.846887	0.848317
MSTRG.31988.2	x	novel	-1.19605	-0.0004096	LOC_Os12g03860.2	XLOC_035354	LOC_Os12g03860	TSS40868	Chr12:1583770-1585950	0.322948	0.093526	0.058938	0	0	0.028825	0.087628	0.093645	0.089572	0	0	0	0	0.053567	0	0.071382	0	0
MSTRG.19964.1	u	novel	-1.35884	-0.08192	-	XLOC_019450	-	TSS22532	Chr10:14823967-14824789	0.174995	0.014738	0.073235	0.122745	0	0.172472	0.239592	0	0.152537	0.084476	0.118639	0	0.102274	0	0	0.292474	0	0.076456
MSTRG.85536.1	i	novel	-1.49144	-0.086016	LOC_Os05g30890.1	XLOC_091215	LOC_Os05g30890	TSS105150	Chr5:17935657-17936214	0.644442	0.114276	0.331806	0.911809	0.283845	0.47358	0	0.069073	0.182121	0.282609	0.377465	0.273802	0.144596	0.474231	0.475507	0.382505	0.556579	0.870522
MSTRG.80712.1	u	novel	-1.05341	-0.117555	-	XLOC_088545	-	TSS102226	Chr5:3281006-3281271	0	0	0	0	0	0	0	0	0	0.24654	0	0	0	0	0	0	0	0
MSTRG.70491.1	u	novel	-1.21661	-0.045056	-	XLOC_076270	-	TSS88053	Chr4:13340851-13343993	0.589819	0.686693	0.824572	0.076168	0.180504	0.121479	0.578911	0.334146	0.705032	0.031114	0.017758	0.041811	0.017089	0	0.009911	0.010304	0.009313	0
MSTRG.32312.6	o	novel	-1.20731	-0.34816	LOC_Os12g05334.1	XLOC_040614	LOC_Os12g05334	TSS46888	Chr12:2399298-2399823	0	0.087765	0.035639	0	0.11769	0.116341	0	0	0.068166	0	0	0	0	0	0	0	0.173199	0.115216
MSTRG.66950.36	u	novel	-1.11929	-0.024576	-	XLOC_074084	-	TSS85603	Chr3:35565718-35567445	0	0	0.008331	0	0.098833	0.02097	0	0	0	0.057423	0	0	0.057296	0	0.044243	0	0.059956	0.181899
MSTRG.50784.1	x	novel	-1.18751	-0.0045056	LOC_Os02g49210.1	XLOC_050842	LOC_Os02g49210	TSS58659	Chr2:30081456-30082426	4.141	4.24334	3.96136	5.03898	3.5813	4.02875	5.87013	3.40051	5.49516	4.64813	4.10859	4.35586	3.50326	3.73215	3.63822	4.41345	3.25865	3.40758
MSTRG.21620.10	u	novel	-1.18194	-0.118784	-	XLOC_020343	-	TSS23588	Chr10:19918216-19924057	0.000283	0	0.014736	0.004701	0.1739	0.000569	0.02739	0.182839	0.000157	0.001332	0	0.000217	0	0.075637	0	0.00193	0	0
MSTRG.82508.1	x	novel	-1.25593	-0.0004096	LOC_Os05g14470.1	XLOC_095423	LOC_Os05g14470	TSS110016	Chr5:8174502-8175725	0.108175	0.197996	0.182084	0.045995	0.153935	0	0.252103	0.05021	0.099081	0	0.044142	0	0	0	0	0	0	0
MSTRG.12593.1	u	novel	-1.10868	-0.158106	-	XLOC_015443	-	TSS17909	Chr1:35629361-35630483	0	0	0	0	0	0	0	0	0	0	0	0	0	0	0	0	0.337766	0.075168
MSTRG.112508.2	x	novel	-0.349832	-0.0004096	LOC_Os08g07610.1	XLOC_128683	LOC_Os08g07610	TSS147939	Chr8:4269253-4275958	0	0.347304	0.112166	0.072601	0.449717	0.239695	0.108988	0	0	0.306341	0.379082	0.423259	0.188977	0	0.280922	0.505111	0.423994	0.138011
MSTRG.80637.1	x	novel	-1.32911	-0.028672	LOC_Os05g06190.1	XLOC_094428	LOC_Os05g06190	TSS108913	Chr5:3107635-3109165	0.502063	0.812605	0.811332	0.445873	0.20177	0.143421	0.51621	0.464256	0.596142	0	0.052321	0	0.043283	0.094722	0.073265	0	0	0
MSTRG.49777.1	x	novel	-1.23365	-0.0004096	LOC_Os02g45250.1	XLOC_050298	LOC_Os02g45250	TSS58021	Chr2:27492119-27492424	0	0	0	0	0	0	0	0	0	0	0	0	0	0	0	0.345576	0	0
MSTRG.41610.15	x	novel	-1.23536	-0.110592	LOC_Os02g06280.1	XLOC_045784	LOC_Os02g06280	TSS52806	Chr2:3132469-3137533	0.341147	0.490247	0.331567	0.692887	0.834862	0.569613	0.597583	0.463739	0.615826	0.342255	0.436599	0.513944	0.708036	0.540386	0.63182	0.769939	0.777051	0.707244
MSTRG.24485.1	o	novel	-1.19623	-0.0004096	LOC_Os11g07890.1	XLOC_026096	LOC_Os11g07890	TSS30226	Chr11:4051478-4061983	0.2471	0.115291	0.044488	0.119174	0.220126	0.073735	0.045344	0.176803	0.023783	0.142018	0.097002	0.078978	0.276448	0.233822	0.339662	0.172914	0.269384	0.247749
MSTRG.1443.3	u	novel	-0.965647	-0.18432	-	XLOC_009266	-	TSS10828	Chr1:3641902-3642429	0.151841	0.279811	0.374942	0.244541	0	0.071918	0.24489	0.049906	0.126434	0.0387	0	0	0	0	0	0.097306	0.247575	0
MSTRG.120342.1	o	novel	-1.34958	-0.0004096	LOC_Os09g02570.1	XLOC_137588	LOC_Os09g02570	TSS158054	Chr9:1069787-1074136	0	0.617271	0	0	0	0.090266	0	0	0	0	0.028202	0	0	0.022843	0	0	0	0
MSTRG.35634.1	o	novel	-0.429573	-0.0278528	LOC_Os12g23610.1	XLOC_042507	LOC_Os12g23610	TSS49037	Chr12:13379643-13408045	0	0	0	0.721592	2.38267	0	0	0	0	1.09385	0	0.629678	0	0	0	0	0.195964	0
MSTRG.93582.1	i	novel	-1.1859	-0.0561152	LOC_Os06g15740.1	XLOC_101540	LOC_Os06g15740	TSS117015	Chr6:8927854-8929095	0.616427	1.10397	0.923718	0.602289	0.475066	0.810049	1.12308	0.412176	0.888758	0.669836	0.528914	0.630406	0.432444	0.391795	0.07327	0.855631	0.690392	0.543514
MSTRG.3034.7	u	novel	-0.0550199	-0.0536576	-	XLOC_010091	-	TSS11830	Chr1:7761728-7762964	0	4.27291	3.38159	0	0.855038	13.3724	0	1.29314	16.5948	0	0.35616	0	0	0	0	0	0	0
MSTRG.46064.1	o	novel	-1.4116	-0.0004096	LOC_Os02g28330.1	XLOC_055321	LOC_Os02g28330	TSS63913	Chr2:16736059-16747167	0	0.255849	0.160476	0.227668	0	0.191259	0.056429	0.068959	0.234385	0.19563	0	0	0.068599	0.053828	0	0.06101	0	0.051115
MSTRG.4905.4	o	novel	-0.982803	-0.016384	LOC_Os01g23910.1	XLOC_011182	LOC_Os01g23910	TSS13061	Chr1:13455053-13457001	0.357082	0.446025	0.365258	0.244617	0.245914	0	0	0.577097	0.681195	0	0	0.4753	0	0	0.602524	0	0	0
MSTRG.52782.1	u	novel	-1.21298	-0.06144	-	XLOC_051909	-	TSS59932	Chr2:34969436-34970017	0.077961	0	0	0.048068	0.303062	0.05404	0	0	0	0	0	0	0.070936	0.315289	0.062547	0.172443	0	0
MSTRG.91153.1	u	novel	-1.18148	-0.008192	-	XLOC_106234	-	TSS122308	Chr6:1998491-2000045	0	0	0.047153	0.140496	0.218106	0.278773	0.140433	0.070593	0.042847	0.057647	0.209373	0.109196	0.091137	0.02435	0.107337	0.060412	0.084584	0.070941
MSTRG.102488.1	u	novel	-1.11867	-0.0004096	-	XLOC_112463	-	TSS129431	Chr7:4473572-4474019	0.267714	0	0.042162	0	0	0	0.598177	0	0.264346	0	0	0	0	0	0	0	0	0
MSTRG.5210.4	x	novel	-1.12566	-0.053248	LOC_Os01g25740.1	XLOC_002772	LOC_Os01g25740	TSS3260	Chr1:14588195-14589046	0	0	0	0	0	0	0	0	0	0	0	0	0	0	0	0	0	0.20758
MSTRG.66538.4	u	novel	-0.938431	-0.094208	-	XLOC_073863	-	TSS85325	Chr3:34625944-34630017	0.061791	0	0	0	0.199321	0.151866	0.038141	0.037535	0.150505	0	0	0	0.072905	0	0.238125	0.005741	0	0
MSTRG.116986.1	u	novel	-1.27121	-0.114688	-	XLOC_131349	-	TSS150892	Chr8:20148200-20149874	0	0	0.058144	0	0	0	0	0	0.026703	0.340961	0.144742	0.075782	0.059503	0	0	0.139523	0.092014	0.158153
MSTRG.35801.4	u	novel	-1.18512	-0.02048	-	XLOC_042602	-	TSS49133	Chr12:13956768-13960550	0.098154	0.267258	0.226832	0.108407	0.170477	0.076255	0.44275	0	0.229538	0.004164	0.051994	0.033736	0	0.063673	0	0	0	0
MSTRG.127118.1	u	novel	-1.34643	-0.004096	-	XLOC_136998	-	TSS157316	Chr9:21186545-21187626	0.117605	0.233097	0.225344	0	0	0	0.618583	0.134095	0.101356	0	0	0	0	0	0	0	0	0
MSTRG.65013.38	o	novel	-1.0141	-0.098304	LOC_Os03g54860.1	XLOC_073058	LOC_Os03g54860	TSS84389	Chr3:31180014-31188853	107.86	89.1209	86.0042	41.7012	34.0003	30.5085	57.1887	43.3578	38.8694	29.2758	27.4768	24.891	34.3308	27.9338	32.059	7.94044	10.6433	11.0467
MSTRG.72349.1	u	novel	-1.2041	-0.094208	-	XLOC_077307	-	TSS89209	Chr4:18624053-18625063	0	0	0	0	0	0.334174	0	0	0	0	0	0	0	0	0	0	0	0
MSTRG.35394.14	x	novel	-1.24055	-0.148275	LOC_Os12g22020.1	XLOC_042358	LOC_Os12g22020	TSS48872	Chr12:12378359-12383277	0.002483	0	0.051419	0.099958	0.101105	0.003969	0	0.093599	0	0	0.059913	0.080705	0.021674	0	0.00658	0	0	0.064779
MSTRG.63464.1	u	novel	-1.14916	-0.0475136	-	XLOC_072231	-	TSS83425	Chr3:27431346-27431823	0.191595	0.434866	0.394266	0.404036	0.20629	0.577844	0.114445	0.011834	0.278004	0.191785	0.225155	0.115599	0.416043	0.082732	0.695226	0.093891	0.245392	0.16122
MSTRG.57829.1	u	novel	-1.24358	-0.0188416	-	XLOC_061521	-	TSS71172	Chr3:10612388-10613411	0.008749	0.215943	0.135748	0.160217	0.366764	0.274741	0.149015	0.077612	0.134611	0.138009	0.188673	0.367914	0.091328	0.38245	0.203323	0.074446	0.201828	0
MSTRG.80998.5	u	novel	-1.36615	-0.0147456	-	XLOC_094617	-	TSS109127	Chr5:4027298-4027881	1.72187	0.520784	0.302906	1.0162	0.944719	1.48364	0.922793	1.00386	7.75631	0	0	0	4.87213	4.15836	13.0958	0.302546	0.316299	0.111571
MSTRG.36359.1	u	novel	-1.27695	-0.159744	-	XLOC_042920	-	TSS49476	Chr12:15314859-15316174	0	0	0	0	0	0.193262	0	0	0.066984	0	0	0	0	0	0	0	0	0
MSTRG.99404.2	u	novel	-1.247	-0.0253952	-	XLOC_110814	-	TSS127471	Chr6:27512511-27513868	0	0	0.571697	0	0	0	0	0	0	0	0	0	0	0	0	0	0	0
MSTRG.88986.11	x	novel	-1.3036	-0.0159744	LOC_Os05g46460.6	XLOC_093114	LOC_Os05g46460	TSS107349	Chr5:26911188-26915600	0.03841	0	0.223783	0.049123	0	0.05563	0.217045	0.338948	0.05518	0.020096	0.062771	0.080901	0	0	0.08807	0.10988	0	0.005398
MSTRG.25249.10	u	novel	-1.34506	-0.028672	-	XLOC_031477	-	TSS36457	Chr11:7199793-7214568	0.12799	0.109717	0.040102	0.085878	0.193152	0.635179	0.195537	0.248782	0.203777	0.228422	0.350245	0.862133	0.376912	0.28429	0.236623	1.36844	0.305616	0.36764
MSTRG.60399.2	u	novel	-1.12758	-0.0876544	-	XLOC_070395	-	TSS81374	Chr3:17529608-17530302	0	0.012909	0	0	0	0	0.229679	0	0.017063	0	0	0	0	0	0	0	0	0
MSTRG.74181.1	u	novel	-0.404288	-0.0372736	-	XLOC_085102	-	TSS98113	Chr4:22863814-22864892	0	0	0	0	0	0	0.514665	0	0	0	0	0	0	0	0	0	0	0
MSTRG.49657.1	u	novel	-1.19907	-0.077824	-	XLOC_057301	-	TSS66208	Chr2:27218907-27220484	3.42789	4.36125	4.03812	0.940319	1.00938	1.25271	2.78864	1.95025	1.38579	1.31085	0.876394	1.0633	1.29436	2.18662	2.33613	0.980079	0.530868	0.946469
MSTRG.115044.1	o	novel	-1.39689	-0.1024	LOC_Os08g22690.1	XLOC_130232	LOC_Os08g22690	TSS149660	Chr8:13631699-13650752	0.191499	0.29144	0.453335	0.122768	0.174793	0.322783	0.245355	0.353906	0.083211	0	0.049789	0	0.154132	0.205484	0.087728	0.143442	0.10375	0.071523
MSTRG.93161.1	u	novel	-1.07689	-0.028672	-	XLOC_107293	-	TSS123556	Chr6:7315650-7316499	0	0	0	0	0.306509	0.130888	0	0	0.110409	0.058909	0	0	0	0	0	0	0.11745	0
MSTRG.36320.2	u	novel	-1.50732	-0.176128	-	XLOC_042894	-	TSS49449	Chr12:15210116-15211889	0.549731	0.147519	0.031886	0	0	0	0.196071	0.089505	0	0	0	0	0	0	0	0	0	0
MSTRG.41678.2	u	novel	-1.19607	-0.0004096	-	XLOC_052849	-	TSS61078	Chr2:3280085-3280644	0.0137	0	0	0	0.17304	0	0	0	0	0	0	0	0	0	0	0	0	0
MSTRG.38955.1	u	novel	-1.07196	-0.016384	-	XLOC_039394	-	TSS45436	Chr12:24262135-24263366	0.565406	1.89986	0.513947	0.019559	0.204072	0.182398	1.52415	0.548029	0.374685	0	0.039505	0.157303	0.110993	0.091998	0.05629	0	0	0
MSTRG.55591.1	u	novel	-1.24579	-0.04096	-	XLOC_067859	-	TSS78476	Chr3:5558876-5561751	0.016446	0	0.061034	0.073875	0	0.048235	0.082945	0	0.011098	0.220584	0.299263	0.198091	0.273339	0.377679	0.280515	1.06701	1.1521	0.80679
MSTRG.75225.2	x	novel	-1.35495	-0.016384	LOC_Os04g42620.1	XLOC_085635	LOC_Os04g42620	TSS98751	Chr4:25217355-25218010	0	0	0	0	0	0	0	0	0	0.085835	0	0	0	0	0	0.146427	0.080105	0
MSTRG.39158.1	o	novel	-0.237009	-0.0495616	LOC_Os12g40060.1	XLOC_044523	LOC_Os12g40060	TSS51269	Chr12:24767168-24772922	0	0	0	0	0	0	0.717206	0	0	0	0	0.377385	0	0	0	0	0	0.570342
MSTRG.90596.1	u	novel	-1.00167	-0.354304	-	XLOC_099898	-	TSS115112	Chr6:747219-747487	0	0	0.275841	0.072424	0	0	0	0	0.057129	0	0	0.056018	0	0	0.139398	0.131424	0.073755	0
MSTRG.53597.3	x	novel	-0.983189	-0.0524288	LOC_Os03g02740.1	XLOC_059341	LOC_Os03g02740	TSS68585	Chr3:1028094-1029552	0	0	0	0.33655	0	0	0	0	0.082823	0	0.097555	0	0	0.182011	0	0	0	0.05087
MSTRG.113379.2	o	novel	-0.215632	-0.0004096	LOC_Os08g12300.1	XLOC_124166	LOC_Os08g12300	TSS142738	Chr8:7246692-7270389	1.80082	1.18722	1.20477	0.603243	0.503811	1.01513	1.23884	0.871105	0.815893	0.976389	0.573997	0.326889	1.15592	0.940279	1.06953	1.76181	1.24229	1.24389
MSTRG.36968.2	u	novel	-1.36546	-0.024576	-	XLOC_043305	-	TSS49902	Chr12:18072215-18073697	0.118944	0.244893	0	0.138554	0	0	0.127538	0.053328	0.304708	0	0	0	0	0	0	0	0	0
MSTRG.102347.3	o	novel	-1.11446	-0.034816	LOC_Os07g08090.1	XLOC_118101	LOC_Os07g08090	TSS135834	Chr7:4104055-4105341	0	0	0	0	0	0	0	0.027651	0.50317	0	0	0	0	0	0	0	0	0
MSTRG.3093.1	x	novel	-1.08721	-0.04096	LOC_Os01g14130.1	XLOC_001604	LOC_Os01g14130	TSS1912	Chr1:7926295-7926616	0	0	0.375784	0	0	0	0	0	0.138063	0	0	0	0	0.102318	0	0	0	0.058807
MSTRG.88986.5	x	novel	-1.30105	-0.065536	LOC_Os05g46460.6	XLOC_093114	LOC_Os05g46460	TSS107349	Chr5:26911181-26915208	0.107328	0.2175	0.000523	0.033028	0.216617	0.038753	0.008359	0.018898	0.0564	0.000337	0.001809	0.130415	0.001721	0.002546	0.000478	0.263024	0.031442	0.013416
MSTRG.74604.1	u	novel	-1.20766	-0.0004096	-	XLOC_085308	-	TSS98371	Chr4:23822941-23824130	0	0	0	0	0	0	0	0	0	0	0	0	0	0	0	0	0.490753	0
MSTRG.37479.36	x	novel	-1.31673	-0.036864	LOC_Os12g32536.1	XLOC_043613	LOC_Os12g32536	TSS50233	Chr12:19637372-19641963	0.414347	0.524826	0.606733	0.49058	0.679973	0	1.23139	0	2.05418	0.557254	0.574167	0.141008	0.544978	0	1.22577	0	0.968129	0.955608
MSTRG.41508.30	o	novel	-0.887696	-0.02048	LOC_Os02g05790.1	XLOC_052758	LOC_Os02g05790	TSS60961	Chr2:2852815-2859385	0.365386	0.27817	0	0.498826	0	0	0	0	0	0	0.225297	0	0	0	0	0	0	0.203415
MSTRG.110030.1	o	novel	-0.240777	-0.0618496	LOC_Os07g45840.1	XLOC_116785	LOC_Os07g45840	TSS134294	Chr7:27357671-27363161	0	0	0	0	0	0	0	0.367517	0	0	0	0.001934	0	0	0.056954	0.09071	0.066917	0.044588
MSTRG.44081.1	u	novel	-1.01762	-0.0090112	-	XLOC_054202	-	TSS62635	Chr2:10350462-10351421	0.436927	0.223112	0	0.53173	0.11063	0.278637	0.060577	0.147727	0.172339	0.23561	0.376483	0.198352	0.605335	0.237833	0.448756	0.066605	0.237449	0
MSTRG.110064.1	o	novel	-0.142544	-0.139264	LOC_Os07g46100.1	XLOC_122382	LOC_Os07g46100	TSS140675	Chr7:27503241-27530538	0.290552	0.698644	0.52979	0.573953	0.416916	0.10883	0.646208	0.375856	0.596323	0.482044	0.592013	0.389838	0.662656	0.588359	0.683887	0.41397	0.173013	0.669069
MSTRG.34883.1	o	novel	-0.32133	-0.0446464	LOC_Os12g18770.1	XLOC_042085	LOC_Os12g18770	TSS48548	Chr12:10780034-10914243	0.19548	0.627625	0.544982	0.079357	0.258842	0.242294	0.226752	0.423661	0.10034	0.271178	0.152349	0.079973	0.199653	0.27138	0.211317	0.705286	0.622973	0.599773
MSTRG.106720.1	o	novel	-1.05394	-0.0004096	LOC_Os07g31170.1	XLOC_120612	LOC_Os07g31170	TSS138591	Chr7:18420433-18481433	0.220497	0	0	0.047111	0	0	0.257024	0	0.055225	0	0	0	0	0	0.057798	0	0	0
MSTRG.65014.20	x	novel	-1.37796	-0.12288	LOC_Os03g54860.1	XLOC_065397	LOC_Os03g54860	TSS75592	Chr3:31179588-31188308	0	0	0	0.286643	0	0.074881	0.078639	0.037598	0.076314	0	0.092109	0.017987	0.018765	0	0.09497	0.327883	0.340757	0.054585
MSTRG.114498.70	o	novel	-1.18205	-0.0323584	LOC_Os08g19114.1	XLOC_124849	LOC_Os08g19114	TSS143521	Chr8:11407705-11408871	0	0	0	0	0	0	0	0	0	0	0	0	0.323012	0	0	0	0	0
MSTRG.120345.1	u	novel	-1.13974	-0.0004096	-	XLOC_137590	-	TSS158056	Chr9:1074433-1074722	0	0.111195	0.110975	0	0	0	0	0	0	0	0.32637	0	0	0	0.15032	0.08907	0	0
MSTRG.28742.11	o	novel	-0.380281	-0.002048	LOC_Os11g34060.1	XLOC_028662	LOC_Os11g34060	TSS33077	Chr11:19911134-19912892	0.253095	0.118962	0.00923	0.561167	0.263746	0.107501	0.398576	0.0081	0.122686	0.150065	0.32134	0.145853	0.264315	0.157847	0.309719	0.197487	0.153956	0.170385
MSTRG.85853.1	i	novel	-1.194	-0.069632	LOC_Os05g32380.1	XLOC_097378	LOC_Os05g32380	TSS112162	Chr5:18884207-18886075	0.359102	0.592975	0.867465	1.07607	0.727999	0.774271	0.55017	0.398295	0.875865	0.473813	0.487394	0.513848	0.470685	0.427359	0.58635	0.596665	0.545738	0.409425
MSTRG.83810.1	o	novel	-0.25122	-0.0606208	LOC_Os05g20630.1	XLOC_096194	LOC_Os05g20630	TSS110837	Chr5:12075748-12108532	0.710942	0.476198	0.405533	0.143389	0.235995	0.082381	1.47168	1.17668	0.911888	0.129117	0.160018	0.088322	0.643059	0.566889	0.817246	0.117584	0.257726	0.080845
MSTRG.108654.1	u	novel	-1.14104	-0.1024	-	XLOC_116054	-	TSS133463	Chr7:24027012-24032110	0.146558	0.381026	0.06399	0.356385	0.181163	0.043705	0.558909	0.33699	0.151041	0.286677	0.086837	0.139646	0	0.146496	0.151755	0.103776	0.230535	0.189575
MSTRG.113997.1	u	novel	-0.988749	-0.0237568	-	XLOC_129554	-	TSS148914	Chr8:9488013-9488542	0	0	0	0	0	0	0	0	0	0	0	0	0	0	0	0.065337	0.29329	0
MSTRG.4919.1	i	novel	-1.21461	-0.0004096	LOC_Os01g24010.1	XLOC_011192	LOC_Os01g24010	TSS13071	Chr1:13519313-13519554	0	0	0	0	0	0	0	0.317764	0	0	0	0	0	0	0	0.426369	0	0
MSTRG.45167.1	x	novel	-1.11127	-0.049152	LOC_Os02g23970.1	XLOC_047751	LOC_Os02g23970	TSS55093	Chr2:13899666-13899945	0	0	0	0	0	0	0	0	0	0	0	0	0	0	0.119702	0	0.335158	0
MSTRG.40379.3	o	novel	-1.11584	-0.0217088	LOC_Os02g01410.1	XLOC_052169	LOC_Os02g01410	TSS60252	Chr2:247364-248152	0	0	0	0	0	0	0	0	0	0	0	0	0.197062	0.242941	0	0.126943	0.294906	0.248658
MSTRG.56261.2	u	novel	-1.16566	-0.237568	-	XLOC_060712	-	TSS70249	Chr3:7144017-7145726	0	0	0.132825	0	0	0	0	0	0	0	0	0	0	0	0	0	0	0.319899
MSTRG.38749.1	u	novel	-1.29461	-0.0004096	-	XLOC_044314	-	TSS51033	Chr12:23683605-23684765	0.20362	0	0	0.140917	0	0	0	0	0	0	0	0.272743	0	0	0.134678	0	0	0
MSTRG.14731.4	u	novel	-0.968759	-0.0053248	-	XLOC_007981	-	TSS9304	Chr1:40799454-40801165	0	0.227124	0	0	0	0.185241	0	0	0	0	0.214982	0	0.182809	0	0	0	0	0
MSTRG.34890.2	u	novel	-0.268383	-0.0032768	-	XLOC_037044	-	TSS42785	Chr12:10804342-10805327	0	0	0	0	0.26301	0	0	0.697167	0	0	0.173558	0	0	0	0	0	0.346067	0
MSTRG.80321.4	u	novel	-1.39223	-0.12288	-	XLOC_094261	-	TSS108706	Chr5:2316466-2319311	0.154908	0.168956	0.152896	0.296274	0.322739	0.153944	0.359272	0.000579	0	0	0.055995	0.268932	0.082377	0	0	0.147318	0.107135	0.096115
MSTRG.90290.17	o	novel	-1.25878	-0.254771	LOC_Os05g51930.1	XLOC_099736	LOC_Os05g51930	TSS114881	Chr5:29804240-29809771	0	0	0	0	0	0	0	2.0181	0	0	0	0	0	0	0	0	0	0
MSTRG.64981.1	u	novel	-1.32995	-0.016384	-	XLOC_073042	-	TSS84360	Chr3:31076347-31077282	0.527968	0.695509	0.635706	0.41293	0.433878	0.236607	0.472825	0.286564	0.644128	0.416771	0.391589	0.311851	0.535295	0.206704	0.560608	0.033737	0.265849	0.344227
MSTRG.39465.1	o	novel	-1.20399	-0.212992	LOC_Os12g41124.1	XLOC_039674	LOC_Os12g41124	TSS45774	Chr12:25476474-25483216	0	0	0	0	0	0	1.67232	0.481871	0	0	0	0	0.748431	0	0	0	0	0
MSTRG.83781.1	x	novel	-1.24979	-0.0651264	LOC_Os05g20420.1	XLOC_090223	LOC_Os05g20420	TSS104057	Chr5:11976856-11977158	0	0.258641	0	0	0.277983	0	0	0	0	0	0	0	0	0	0	0	0.199161	0
MSTRG.97207.14	o	novel	-0.131677	-0.0802816	LOC_Os06g36150.1	XLOC_103715	LOC_Os06g36150	TSS119387	Chr6:21151583-21161136	0	0.20019	0.63296	0	0	0	0	0.122211	0.115028	0.195744	0	0	0.175	0	0.052191	0.271408	0	0.203058
MSTRG.73829.1	o	novel	-0.240393	-0.0999424	LOC_Os04g36580.1	XLOC_084935	LOC_Os04g36580	TSS97922	Chr4:22062405-22073405	0	0	0	0.763571	0	0	0	0	0	0	0.011466	0	0	0	0	0	0	0.535604
MSTRG.98552.2	i	novel	-1.06451	-0.077824	LOC_Os06g41930.3	XLOC_104461	LOC_Os06g41930	TSS120252	Chr6:25161329-25161875	0	0	0	0.163163	0	0.07328	0	0	0	0	0.377155	0	0	0	0	0.012051	2e-05	0
MSTRG.37082.1	u	novel	-1.36619	-0.180634	-	XLOC_038331	-	TSS44176	Chr12:18313267-18313844	0	0.273204	0	0	0	0	0	0	0	0	0	0	0	0	0	0	0	0
MSTRG.70615.1	u	novel	-1.34996	-0.0004096	-	XLOC_076345	-	TSS88143	Chr4:13719530-13721727	0	0.193657	0	0	0	0	0	0	0	0	0	0	0	0	0.098903	0	0.285228	0
MSTRG.127722.1	x	novel	-1.14698	-0.069632	LOC_Os09g39270.1	XLOC_137313	LOC_Os09g39270	TSS157713	Chr9:22571306-22574610	0	0	0	0	0	0	0.296308	0	0.080221	0	0	0	0.018762	0	0	0.025538	0.078527	0
MSTRG.56098.1	u	novel	-1.45466	-0.0004096	-	XLOC_060611	-	TSS70143	Chr3:6795986-6796219	0	0	0.401019	0	0	0	0	0	0	0	0	0	0	0	0	0	0	0
MSTRG.35634.3	o	novel	-0.370875	-0.0094208	LOC_Os12g23610.1	XLOC_042507	LOC_Os12g23610	TSS49037	Chr12:13379644-13408044	55.1622	87.7317	63.0625	104.846	113.92	124.254	60.4557	74.574	74.6021	3.49172	49.585	76.2524	36.6771	29.8535	51.8556	66.4678	32.8337	29.6482
MSTRG.81076.3	o	novel	-1.08146	-0.08192	LOC_Os05g07830.1	XLOC_094657	LOC_Os05g07830	TSS109172	Chr5:4224084-4226752	0.498857	0.377746	0.637462	0.907076	1.10522	0.963006	0.377449	0.121972	0.309714	0	0.092966	0.218688	0.055564	0.106833	0.081546	0.125319	0.247274	0.164783
MSTRG.2062.2	o	novel	-1.45025	-0.016384	LOC_Os01g09980.1	XLOC_001064	LOC_Os01g09980	TSS1268	Chr1:5193848-5198088	0.096843	0.120616	0.078544	0.442183	0.143052	0.662028	0	0.076525	0	0.213669	0.130639	0.184296	0	0	0	0.155036	0	0
MSTRG.76505.2	x	novel	-0.95895	-0.0004096	LOC_Os04g47580.1	XLOC_079527	LOC_Os04g47580	TSS91808	Chr4:28218323-28219212	0	0	0	0	0	0	0	0	0	0	0	0	0	0	0	0	0	0.225702
MSTRG.25814.1	o	novel	-1.35288	-0.006144	LOC_Os11g16610.1	XLOC_031767	LOC_Os11g16610	TSS36800	Chr11:9207615-9214313	0.832116	0.802501	0.983165	0.21038	0.217151	0.242119	1.28615	0.583331	1.3403	0.029483	0	0	0.039727	0.158376	0.069825	0.00739	0	0
MSTRG.14502.1	u	novel	-1.0328	-0.124518	-	XLOC_016397	-	TSS19047	Chr1:40265518-40266312	0	0	0	0	0	0.252873	0	0	0	0	0.064454	0	0	0	0	0	0	0
MSTRG.106115.3	u	novel	-0.198148	-0.0610304	-	XLOC_114649	-	TSS131821	Chr7:16426949-16431514	0.253204	0.157769	0.109718	0.101527	4e-06	0	0	0.064779	0.178028	0.081996	0	0.059018	0.041063	0.225072	0.161963	6e-06	0.123076	0
MSTRG.11758.2	o	novel	-0.916352	-0.131072	LOC_Os01g57966.1	XLOC_014979	LOC_Os01g57966	TSS17389	Chr1:33504975-33573100	1.03131	0	0.487645	0.519394	0.178651	0.613597	0.298431	0.099697	0.543724	0	0.449506	0	0	0	0.317624	0.434506	0	0.17154
MSTRG.28848.9	o	novel	-1.1309	-0.065536	LOC_Os11g34650.1	XLOC_033600	LOC_Os11g34650	TSS38840	Chr11:20278260-20281457	0.021162	0.006063	0.039162	0.355802	0.27972	0.271483	0	0.00825	0.010388	0.034596	0.033007	0.058461	0	0.009451	0.018964	0.025533	0.028308	0.086193
MSTRG.104426.1	u	novel	-1.14295	-0.057344	-	XLOC_119210	-	TSS137059	Chr7:9601583-9604754	0	0	0	0	0.047138	0	0	0.029393	0	0	0	0	0	0	0	0.275969	0.046579	0.025041
MSTRG.83226.1	o	novel	-0.192212	-0.106496	LOC_Os05g17810.1	XLOC_089917	LOC_Os05g17810	TSS103732	Chr5:10213818-10301409	1.50052	1.84161	1.5347	0.185403	0.105322	0.103639	0.364326	0.327721	0.447926	0.086759	0.088715	0.005764	0	0.002671	0.07707	0.056166	0	0
MSTRG.35296.1	o	novel	-0.19176	-0.121242	LOC_Os12g21640.1	XLOC_042309	LOC_Os12g21640	TSS48816	Chr12:12156336-12164960	0	0	0	0	0	0	0	0	0	0.432871	0	0	0	0	0	0	0	0
MSTRG.33673.3	o	novel	-1.06161	-0.18432	LOC_Os12g12664.1	XLOC_041390	LOC_Os12g12664	TSS47757	Chr12:6961637-6988857	0.064545	0.013047	0	0.178794	0.102629	0.152066	2.89172	1.14231	0.080258	0.846558	0.016781	0.006879	0.024292	0.044324	0.082128	0.141999	0.083563	0.108659
MSTRG.104672.1	i	novel	-1.33217	-0.069632	LOC_Os07g17970.1	XLOC_113727	LOC_Os07g17970	TSS130818	Chr7:10638545-10641008	0.134296	0.193086	0.16112	0.282464	0.542164	0.406305	0.322969	0.12649	0.295346	0.166622	0.234378	0.220966	0.187788	0.095223	0.155459	0.17422	0.086812	0.164413
MSTRG.25895.2	u	novel	-1.09022	-0.012288	-	XLOC_031805	-	TSS36843	Chr11:9319687-9320669	0	0	1.20874	0	0	0	0	0	0	0	0	0	0	0	0	0	0	0
MSTRG.39726.1	x	novel	-1.03542	-0.049152	LOC_Os12g42160.1	XLOC_039813	LOC_Os12g42160	TSS45942	Chr12:26132096-26134511	0	0.241961	0.021575	0	0.093022	0	0	0	0	0.036297	0	0.039388	0.03648	0.025256	0.139855	0	0	0
MSTRG.80084.1	u	novel	-0.223511	-0.0106496	-	XLOC_094129	-	TSS108551	Chr5:1631253-1635162	0	0.042464	0.214224	0.169776	0.074742	0.157072	0.122466	0.11059	0.060415	0.215715	0.155595	0.180504	0.503735	0.149054	0.271537	0.346785	0.103907	0.243456
MSTRG.121012.1	x	novel	-1.18694	-0.0004096	LOC_Os09g06940.1	XLOC_137967	LOC_Os09g06940	TSS158474	Chr9:3344650-3346299	0	0	0	0.098605	0	0	0.555675	0.050613	0.068504	0	0	0.152243	0	0.048404	0.093027	0.191531	0.116698	0
MSTRG.2983.15	u	novel	-1.11319	-0.086016	-	XLOC_010056	-	TSS11790	Chr1:7593488-7595551	0.03419	0	0.054801	0	0.145302	0.094123	0.448251	0.011047	0	0.11322	0	0.068273	0.034503	0.400876	0	0	0.117292	0.083538
MSTRG.125035.21	u	novel	-1.17011	-0.0495616	-	XLOC_135927	-	TSS156045	Chr9:16178503-16182499	0	0.1286	0.032196	0	0.035435	0	0	0	0	0.374999	0.254898	0	0.149855	0.013374	0.004477	0.112855	0	0.246048
MSTRG.124079.6	u	novel	-1.01386	-0.0049152	-	XLOC_139746	-	TSS160430	Chr9:13369668-13372828	0.009085	0	0	0	0	0	0	0	0.114786	0.020072	0	0	0.063922	0.366926	0	0.290216	0.040304	0
MSTRG.82549.1	u	novel	-1.33387	-0.0651264	-	XLOC_095444	-	TSS110038	Chr5:8232463-8233784	0.011809	0.349175	0.41394	0	0	0	0	0	0.047577	0	0	0	0	0	0	0	0	0
MSTRG.87528.1	u	novel	-1.12545	-0.077824	-	XLOC_098299	-	TSS113216	Chr5:23361881-23362604	0.046676	0.197225	0.177544	0	0	0	0.362425	0.174422	0.28259	0	0	0	0	0	0	0.021106	0	0.030515
MSTRG.20813.1	u	novel	-1.18975	-0.086016	-	XLOC_024123	-	TSS27862	Chr10:17498373-17499580	0.163297	0.137447	0.122939	0.077333	0.08208	0.117541	0.057403	0.250759	0.188308	0.162677	0.200943	0.047636	0.307545	0.198857	0.224758	0.162721	0.237619	0.168982
MSTRG.104424.4	o	novel	-0.360555	-0.004096	LOC_Os07g16650.1	XLOC_119209	LOC_Os07g16650	TSS137058	Chr7:9701322-9797747	0.60207	0.539599	0	0.375447	0.244978	0.368989	1.18273	0.724124	0.027986	0.334519	0.367688	0.15527	0.791014	0.550344	0.034866	0.706058	0.046792	0.024794
MSTRG.7063.7	o	novel	-1.24533	-0.090112	LOC_Os01g38530.1	XLOC_012457	LOC_Os01g38530	TSS14486	Chr1:21637031-21642301	0	0	0.084714	0.238858	1.07351	0	0	0.000589	0.016347	0.005867	0.005762	0	0	0	0	0	0.406129	0.504427
MSTRG.90291.15	o	novel	-0.132355	-0.014336	LOC_Os05g51950.1	XLOC_093756	LOC_Os05g51950	TSS108108	Chr5:29804740-29829062	0	0	0	0	0	0	0	0	0	0	0	0	0	0	0	0	0.52465	0
MSTRG.82519.2	u	novel	-1.0402	-0.0442368	-	XLOC_089544	-	TSS103322	Chr5:8185712-8186132	0	0	0	0	0.122075	0	0	0.240532	0	0	0	0.223432	0	0	0	0	0	0
MSTRG.126830.1	u	novel	-1.33331	-0.0557056	-	XLOC_141243	-	TSS162157	Chr9:20554854-20555148	0	0	0	0	0	0	0	0	0	0	0	0	0	0	0	0.362088	0	0
MSTRG.90290.8	o	novel	-0.259394	-0.004096	LOC_Os05g51930.1	XLOC_099736	LOC_Os05g51930	TSS114876	Chr5:29804041-29828852	0	0	0.002564	0	3.4e-05	0	0	0	0	0	0.352824	0.007313	0	0.070334	0	0.151907	0.177588	0
MSTRG.117070.67	x	novel	-0.793348	-0.0294912	LOC_Os08g32890.1	XLOC_131391	LOC_Os08g32890	TSS150938	Chr8:20386498-20399380	0.001558	0.034469	0.000443	0	0.001095	0.000812	0.001904	0.240867	0	0	0.024111	0.04181	0.008862	0.000776	0.000761	0.012976	0.097121	0.120992
MSTRG.84395.2	u	novel	-1.22603	-0.045056	-	XLOC_090550	-	TSS104414	Chr5:13958341-13959296	0.225097	0.284975	0.451556	0	0	0.110337	0.790989	0.134205	0.336461	0.108543	0	0	0	0	0.019971	0	0	0
MSTRG.43629.2	x	novel	-0.672352	-0.298189	LOC_Os02g15660.1	XLOC_046830	LOC_Os02g15660	TSS54059	Chr2:8811921-8812818	0.380518	0	0	0	0.098241	0.04573	0	0	0	0.053552	0	0	0	0.10913	0	0.049393	0	0
MSTRG.97137.3	x	novel	-1.23744	-0.292864	LOC_Os06g35780.1	XLOC_109621	LOC_Os06g35780	TSS126108	Chr6:20877771-20879663	0	0	0	0.296527	0	0	0	0	0	0	0	0.054172	0.008498	0	0.022404	0.022692	0	0
MSTRG.63602.1	x	novel	-1.01943	-0.0376832	LOC_Os03g48570.1	XLOC_072297	LOC_Os03g48570	TSS83498	Chr3:27684911-27693443	0.114669	0	0	0.334344	1.53025	0.254052	0	0.650853	0	0.070407	0.049891	0	0	0	0	0.101228	0	0.020543
MSTRG.118185.3	o	novel	-1.16918	-0.028672	LOC_Os08g37590.1	XLOC_126938	LOC_Os08g37590	TSS145854	Chr8:23807826-23811101	0.01023	0.02607	0	0.071418	0.00435	0.025231	0	0.008558	0.132895	0.007661	0.013405	0.020252	0.03475	0.038259	0.003666	0.017348	0.008492	0.002778
MSTRG.25249.2	u	novel	-1.34703	-0.106496	-	XLOC_031477	-	TSS36457	Chr11:7199338-7214572	0.035827	0.000999	0.099091	0.109722	0.119303	0.122178	0.075249	0.041197	0.068294	0.067175	0.280033	0.054425	0.083415	0.237812	0.140919	0.294392	0.346228	0.247952
MSTRG.72107.2	u	novel	-1.03387	-0.086016	-	XLOC_077177	-	TSS89050	Chr4:17696214-17696674	0.131242	0.084234	0.353019	0.163045	0	0.06629	0.320608	0.043126	0.183735	0	0	0	0	0	0	0	0	0
MSTRG.65609.2	u	novel	-0.927502	-0.016384	-	XLOC_073364	-	TSS84750	Chr3:32495724-32496504	0.265824	0.372823	0.216585	0.208126	0	0.083651	0.241889	0.0792	0.370427	0	0.068266	0	0.090438	0	0	0	0	0
MSTRG.4616.3	o	novel	-1.3557	-0.0004096	LOC_Os01g21900.1	XLOC_011002	LOC_Os01g21900	TSS12857	Chr1:12291740-12292643	0.029818	0.196112	0	0.231898	0.032902	0.032823	0	0	0	0.056601	0.055189	0.007474	0	0.254759	0.132841	0	0	0
MSTRG.35800.2	u	novel	-1.31768	-0.012288	-	XLOC_037576	-	TSS43357	Chr12:13956481-13960753	0.136555	0.308123	0.236249	0.210768	0.262598	0.266824	0.115258	0.334576	0.258367	0.058976	0.029823	0.060061	0.038267	0.085302	0.067483	0	0	0
MSTRG.117256.4	o	novel	-0.929425	-0.049152	LOC_Os08g33479.2	XLOC_126463	LOC_Os08g33479	TSS145309	Chr8:20880807-20886826	0.00284	0	0	0	0.070763	0	0	0	0.094015	0	0	0.216217	0	0	0.015072	0	0	0
MSTRG.98040.1	u	novel	-1.12032	-0.141722	-	XLOC_110137	-	TSS126686	Chr6:23896586-23897823	0	0	0	0.073558	0.011433	0.112273	0.027309	0	0.11901	0.089206	0.131334	0.074818	0.276872	0.058901	0.148337	0.015216	0	0.110137
MSTRG.83184.1	o	novel	-1.13794	-0.0913408	LOC_Os05g17500.1	XLOC_089899	LOC_Os05g17500	TSS103714	Chr5:10047451-10054627	0	0.451541	0	0	0	0	0	0	0	0	0	0	0	0.02116	0	0	0	0.041235
MSTRG.124704.2	u	novel	-0.714435	-0.0393216	-	XLOC_135742	-	TSS155816	Chr9:15149537-15150320	0	0	0	0	0	0	0.254198	0	0	0	0	0	0	0	0	0	0	0
MSTRG.98292.1	u	novel	-1.33274	-0.0065536	-	XLOC_110265	-	TSS126841	Chr6:24583041-24583944	0	0	0	0	0	0	0	0	0.358519	0.04266	0	0	0	0	0	0	0	0
MSTRG.111161.1	u	novel	-1.01044	-0.0253952	-	XLOC_122956	-	TSS141351	Chr8:332535-334112	0.127651	0.594408	0.673394	0.103577	0	0.225221	1.07511	0.31816	0.237549	0	0	0	0.049576	0	0	0	0	0
MSTRG.41989.5	u	novel	-0.40158	-0.1024	-	XLOC_045983	-	TSS53047	Chr2:4018458-4023483	0.258047	0.611278	0.000911	0.224886	0.29973	0.417198	0.685427	0.349579	0.586208	0.202625	0.05632	0.052009	0.176161	0.276264	0.00313	0.002031	0.2067	0.280296
MSTRG.18937.1	u	novel	-1.42223	-0.0004096	-	XLOC_023054	-	TSS26642	Chr10:11892631-11893485	0.081347	0	0	0.307669	0.213585	0.035622	0	0	0	0	0	0.076382	0	0	0	0.042292	0	0.069916
MSTRG.41989.8	u	novel	-0.412296	-0.1024	-	XLOC_045983	-	TSS53047	Chr2:4018466-4023479	0	0	0.843997	0	0	0	0	0	0	0	1.39887	0	0	0	0	1.51678	0	0
MSTRG.128007.1	u	novel	-1.3251	-0.008192	-	XLOC_141952	-	TSS162979	ChrSy:481170-482573	0.068979	0.901227	0.480189	0.798044	0.577318	0.777362	0	0.259903	0.995904	0.573573	0.052138	0.256911	0.373138	0.027118	0.383863	0.655379	0.010964	0.567038
MSTRG.45271.6	o	novel	-0.0879827	-0.0004096	LOC_Os02g24430.2	XLOC_047806	LOC_Os02g24430	TSS55151	Chr2:14168976-14171525	0.55653	0.357006	1.04551	0.002198	0.227791	0.612452	0.745106	0.576737	0.873745	0.595068	0.460452	0.039717	0.360254	0.384785	0.169292	0.02387	0.23453	0.322104
MSTRG.70571.3	x	novel	-1.17229	-0.0876544	LOC_Os04g23760.1	XLOC_076317	LOC_Os04g23760	TSS88114	Chr4:13585950-13586801	0.345368	0	0.064189	0.169209	0	0	0	0.126933	0.198961	0.107608	0	0	0	0	0	0	0	0
MSTRG.105216.1	u	novel	-1.32766	-0.0270336	-	XLOC_119720	-	TSS137603	Chr7:13057376-13057733	0	0.178646	0.345372	0.042809	0.563133	0.188982	0	0	0.11971	0.036734	0.066498	0.080856	0	0	0	0	0	0.103702
MSTRG.73151.1	u	novel	-1.46463	-0.0004096	-	XLOC_084590	-	TSS97519	Chr4:20431459-20431802	0.1041	0.613993	0	0.258534	0.166826	0	0	0	0	0.089421	0.095364	0	0.249322	0	0	0	0	0
MSTRG.99755.2	x	novel	-1.31626	-0.090112	LOC_Os06g46650.1	XLOC_105169	LOC_Os06g46650	TSS121042	Chr6:28333640-28335200	0.172539	0	0	0	0	0	0.490275	0	0	0	0	0	0	0	0	0	0	0
MSTRG.12147.1	u	novel	-0.984699	-0.06144	-	XLOC_006600	-	TSS7684	Chr1:34527285-34528438	0	0	0	0	0	0	0.102601	0.048692	0.420639	0.027006	0.087231	0	0.036757	0	0.026304	0	0	0
MSTRG.29857.1	u	novel	-0.243961	-0.008192	-	XLOC_034154	-	TSS39480	Chr11:23897998-23898727	0.195842	0.101533	0.199009	0	0.167826	0.096033	0	0.319672	0	0.485545	0.310857	0.431877	0.170767	0.145187	0	0.271959	0.427846	0.485538
MSTRG.37331.2	u	novel	-1.10077	-0.065536	-	XLOC_043532	-	TSS50152	Chr12:19258938-19259513	0.373335	0	0.134634	0.176242	0	0	0	0	0	0	0	0.056531	0	0	0	0	0	0
MSTRG.70963.7	u	novel	-1.27492	-0.049152	-	XLOC_083401	-	TSS96200	Chr4:14698290-14703847	0.278924	0	0.068535	0.173175	0.038576	0.01241	0.063114	0	0.650035	0.164802	0.054468	0.007599	0.089007	0.052171	0.074335	0.077558	0.215838	0.05631
MSTRG.13020.4	i	novel	-1.15935	-0.02048	LOC_Os01g63354.1	XLOC_007064	LOC_Os01g63354	TSS8225	Chr1:36720354-36722545	0	0	0	0	0	0	0	0	0	0	0	0	0	0	0	0	0	0.152818
MSTRG.107917.1	x	novel	-1.04104	-0.0253952	LOC_Os07g37270.1	XLOC_121273	LOC_Os07g37270	TSS139374	Chr7:22337801-22339185	0	0.059225	0.060235	0	0	0	0	0	0.291196	0	0	0	0	0	0	0	0	0
MSTRG.125081.1	u	novel	-1.4956	-0.110592	-	XLOC_140299	-	TSS161050	Chr9:16306912-16307236	0	0	0.329936	0	0	0	0	0	0	0	0	0	0	0	0	0	0	0
MSTRG.23719.1	u	novel	-1.33494	-0.0004096	-	XLOC_030600	-	TSS35432	Chr11:2019173-2019694	0.582615	0.933586	0.309565	0.276293	0.113252	0.418668	0.237434	0.137317	0.726219	0.403148	0.050638	0.415068	0.166583	0.287517	0.528411	0.271372	0.433573	0.166815
MSTRG.41508.29	u	novel	-1.08976	-0.045056	-	XLOC_052758	-	TSS60968	Chr2:2852797-2854788	0.456911	0.415257	0	0.869292	0.624588	0.657939	0.618219	0.078745	0.525549	0.43216	0.559965	0.66723	0.727341	0.558049	0.832318	0.014168	0.071049	0.183058
MSTRG.47285.6	o	novel	-1.22925	-0.139264	LOC_Os02g34380.1	XLOC_049020	LOC_Os02g34380	TSS56521	Chr2:20568237-20582472	0	0.137366	0.065492	0.102827	0	0.004299	0.234528	0.081848	0.183831	0.338115	0.160948	0	0.0414	0	0.072399	0	0.099835	0.124248
MSTRG.75640.1	u	novel	-1.49574	-0.0753664	-	XLOC_079058	-	TSS91270	Chr4:26246092-26246647	0	0.238717	0	0	0	0	0.241027	0.099614	0	0	0	0	0	0	0	0.09442	0.088684	0
MSTRG.4768.2	i	novel	-1.21661	-0.310477	LOC_Os01g22954.1	XLOC_002503	LOC_Os01g22954	TSS2952	Chr1:12899835-12904868	0.06454	0	0	0.066514	0.301732	0	0.069464	0.123893	0.047461	0.054776	0.135506	0.236857	0.167055	0.42895	0.164753	0.130858	0.111305	0.182194
MSTRG.33673.2	o	novel	-1.06771	-0.077824	LOC_Os12g12664.1	XLOC_041390	LOC_Os12g12664	TSS47757	Chr12:6961571-6988840	0	0	0	0	0.340845	0.174989	0	0	0.818497	0	0	0	0	0	0	0	0	0
MSTRG.26977.9	u	novel	-1.21274	-0.012288	-	XLOC_027606	-	TSS31887	Chr11:13752542-13757901	0.077487	0	0.117544	0.056044	0	0.072819	0.178387	0.05327	0	0	0	0	0	0	0.047321	0	0	0.037954
MSTRG.35394.11	x	novel	-1.14518	-0.141722	LOC_Os12g22020.1	XLOC_042358	LOC_Os12g22020	TSS48872	Chr12:12378359-12383283	0.001613	0.015463	5e-06	0.108039	0.108055	0.003365	0.156793	0.095155	0.008478	0.000512	0.026922	0.062005	0.015846	0.031757	0.007946	0.005163	0	0.06946
MSTRG.115729.1	o	novel	-1.24791	-0.0004096	LOC_Os08g26280.1	XLOC_130613	LOC_Os08g26280	TSS150067	Chr8:15834862-16067109	0	0	0	0	0	0	0	0	0	0	0	0	0	0	0	0	0	0.256097
MSTRG.13764.1	i	novel	-0.778895	-0.113459	LOC_Os01g66379.1	XLOC_007478	LOC_Os01g66379	TSS8713	Chr1:38548385-38554312	0	0	0	0	0	0	0	0	0	0	0.240529	0	0	0	0	0	0	0
MSTRG.98386.1	u	novel	-1.25574	-0.0208896	-	XLOC_110316	-	TSS126896	Chr6:24713309-24714749	0.304946	0.378348	0.39066	0.095311	0.049707	0.135711	0.43017	0.308368	0.360572	0	0.02	0	0	0.025641	0	0	0	0
MSTRG.437.1	u	novel	-1.36294	-0.0004096	-	XLOC_000215	-	TSS274	Chr1:1040048-1040513	0	0	0	0.126564	0.049749	0.096238	0.12523	0.322017	0	0	0	0	0	0	0	0	0	0
MSTRG.1055.1	o	novel	-1.37742	-0.0319488	LOC_Os01g05289.1	XLOC_000532	LOC_Os01g05289	TSS642	Chr1:2475664-2503153	0.17862	0.33442	0.489091	0.406768	0.502863	0.637094	0.415431	0.503637	0.482984	0.392398	0.941408	0.467563	0.267137	0.279972	0.250771	0.656478	0.538285	0.555414
MSTRG.99764.1	u	novel	-1.31756	-0.065536	-	XLOC_105172	-	TSS121048	Chr6:28351568-28352638	0.118917	0.47605	0.292436	0.221438	0.185179	0.163017	0.495775	0.304348	0.430423	0	0	0	0.067568	0	0.059378	0	0	0
MSTRG.106858.2	u	novel	-1.47342	-0.0360448	-	XLOC_115065	-	TSS132308	Chr7:18843538-18844062	0	0	0	0	0	0.240376	0	0	0	0	0	0	0	0	0	0	0	0
MSTRG.59348.1	u	novel	-1.04574	-0.0004096	-	XLOC_062322	-	TSS72098	Chr3:14371459-14371870	0.42265	0	0.545169	0.300912	0.620275	0.241789	0.375692	0	0	0.167209	0.175649	0.537626	0.455498	0.31415	0.39195	0.412802	0	0.368572
MSTRG.19185.13	u	novel	-1.2893	-0.0229376	-	XLOC_019020	-	TSS22042	Chr10:12882265-12884827	0	0	0	0	0.293274	0	0.184359	0	0	1.84039	0	0.300644	0	0	0.166243	0.435363	0	0
MSTRG.27592.2	u	novel	-1.28908	-0.219955	-	XLOC_032859	-	TSS37986	Chr11:15864404-15865740	0	0	0	0	0	0.069323	0.337272	0	0	0	0	0	0	0	0	0	0	0
MSTRG.90940.1	u	novel	-1.15383	-0.06144	-	XLOC_100083	-	TSS115333	Chr6:1533336-1535550	0.033427	0	0.162031	0.327022	0.078456	0.224963	0.115281	0	0.079782	0.140951	0.178133	0.065098	0	0.165798	0.125446	0.24399	0.056912	0.081449
MSTRG.8740.3	u	novel	-1.2093	-0.024576	-	XLOC_013392	-	TSS15562	Chr1:26339634-26340105	0	0	0	0.399713	0	0	0	0	0	0	0	0	0	0	0	0	0	0
MSTRG.101776.1	u	novel	-1.05875	-0.004096	-	XLOC_117804	-	TSS135490	Chr7:2662986-2664396	0	0	0	0	0	0	0	0	0	0.004066	0.522802	0	0.00391	0	0	0.018869	0	0
MSTRG.93115.1	u	novel	-1.30129	-0.049152	-	XLOC_107272	-	TSS123534	Chr6:7166101-7167928	0.503562	0.5903	0.521861	0.584072	0.432966	0.614671	0.362161	0.2945	0.268689	0.561058	0.415804	0.519596	0.216437	0.45931	0.377721	0.524564	0.290108	0.315724
MSTRG.16198.7	u	novel	-1.374	-0.208896	-	XLOC_017286	-	TSS20089	Chr10:2199697-2200719	0	0	0.096607	0	0.203884	0	0	0	0	0	0	0.265066	0	0	0	0	0	0
MSTRG.112367.2	u	novel	-0.278582	-0.0253952	-	XLOC_123617	-	TSS142096	Chr8:3832592-3835211	0	0.463946	0	0	0	0	0	0	0.249723	0.402634	0	0	0	0	0	0	0	0
MSTRG.118110.2	u	novel	-1.23595	-0.0937984	-	XLOC_126903	-	TSS145815	Chr8:23611173-23612051	0	0	0.022387	0	0.055685	0.061949	0	0	0	0.040593	0	0	0	0	0	0.105653	0	0
MSTRG.38149.1	u	novel	-1.16757	-0.0004096	-	XLOC_044001	-	TSS50676	Chr12:21924393-21925416	0.19408	0.076079	0.327609	0	0	0.049963	0.112134	0	0.154357	0	0.060772	0	0	0	0	0	0	0
MSTRG.125525.3	x	novel	-0.164241	-0.0004096	LOC_Os09g28570.1	XLOC_140550	LOC_Os09g28570	TSS161333	Chr9:17388144-17388616	0.026062	0.678236	0	0	0	0	0.093129	0	0.308644	0.045852	0	0.109015	0	0.093069	0	0	0.142043	0
MSTRG.20572.1	o	novel	-1.31193	-0.008192	LOC_Os10g32150.1	XLOC_023998	LOC_Os10g32150	TSS27720	Chr10:16888740-16890651	0.359655	0.265534	0.337151	0	0	0.228927	0	0	0	0	0	0	0.180271	0.129164	0.110752	0	0	0.090221
MSTRG.86425.1	o	novel	-0.391243	-0.004096	LOC_Os05g34490.1	XLOC_097680	LOC_Os05g34490	TSS112514	Chr5:20447564-20450747	0.078501	0	0.186172	0.177322	0.066109	0.190378	0.104895	0	0.027764	0.121212	0.018621	0.016648	0.009727	0	0	0.1025	0.207899	0.178192
MSTRG.38134.1	u	novel	-0.425528	-0.114688	-	XLOC_038936	-	TSS44900	Chr12:21898039-21905940	0.780719	1.56997	1.33208	0.420231	0.548814	0.445456	1.47453	0.760668	1.45405	0.107026	0.058513	0.042037	0.060173	0.032268	0.066312	0.009406	0.008736	0
MSTRG.71359.4	u	novel	-0.082491	-0.0602112	-	XLOC_076755	-	TSS88577	Chr4:15488622-15492325	0.08389	0.065014	0	0.657815	0.06686	1e-06	0.084322	0.088541	0.205534	0.061541	0.050831	0.074312	0.063224	0.081969	0	0.086876	0.137649	0.064506
MSTRG.80751.3	x	novel	-1.16792	-0.0217088	LOC_Os05g06530.1	XLOC_094482	LOC_Os05g06530	TSS108980	Chr5:3359705-3361843	0	0	0.39343	0	0	0	0	0.272547	0	0	0	0	0.142314	0	0	0	0	0.288019
MSTRG.41508.26	o	novel	-1.11442	-0.098304	LOC_Os02g05790.1	XLOC_052758	LOC_Os02g05790	TSS60961	Chr2:2852789-2859383	0.358146	0.236484	0	0	0	0	0	0	0	0.111162	0.200705	0	0	0	0	0	0.664144	0.124812
MSTRG.28775.1	u	novel	-1.44167	-0.0004096	-	XLOC_033552	-	TSS38776	Chr11:20014641-20014883	0	0	0	0	0	0	0	0	0	0	0	0	0	0	0	0	0.541962	0
MSTRG.27535.1	u	novel	-0.996016	-0.679936	-	XLOC_032825	-	TSS37950	Chr11:15763406-15763758	0	0	0	0.100481	0	0	0	0	0.44804	0	0	0	0.164506	0	0	0.072662	0	0
MSTRG.99755.1	x	novel	-1.30366	-0.090112	LOC_Os06g46650.1	XLOC_105169	LOC_Os06g46650	TSS121042	Chr6:28333640-28335513	0.162814	0.263332	0.328285	0	0	0	0.352476	0	0.387552	0	0.083475	0	0	0	0	0	0	0
MSTRG.15829.1	i	novel	-0.996356	-0.0004096	LOC_Os10g02260.1	XLOC_017104	LOC_Os10g02260	TSS19878	Chr10:809112-809384	0	0	0	0.290729	0.06416	0	0	0	0	0.207444	0.108557	0	0.070232	0	0.061101	0.381553	0.441301	0.834855
MSTRG.90967.1	u	novel	-1.28553	-0.0004096	-	XLOC_106138	-	TSS122190	Chr6:1604142-1604617	0	0	0	0.292887	0	0	0.098156	0	0	0	0	0	0	0	0.103754	0	0	0
MSTRG.8784.5	u	novel	-1.15119	-0.0159744	-	XLOC_013416	-	TSS15588	Chr1:26424664-26426392	0.296957	0.065099	0.076736	0.225049	0.134233	0.431584	0.129411	0.603013	0.231795	0.019796	0.253646	0.410034	0.361993	0.251962	0.18814	0.249751	0.169058	0.076221
MSTRG.36105.2	u	novel	-1.31536	-0.028672	-	XLOC_042776	-	TSS49315	Chr12:14669351-14675241	0	0	0.383349	0	0	0	0	0	0	0	0	0	0	0	0	0	0	0
MSTRG.90325.26	u	novel	-1.22978	-0.0004096	-	XLOC_105786	-	TSS121766	Chr6:68696-76601	0	0	0	0	0	0	0	0	0	0	0	0	0	0	0	0	0	0.712285
MSTRG.95645.1	u	novel	-1.28645	-0.0004096	-	XLOC_108716	-	TSS125134	Chr6:15919349-15919639	0	0	0	0	0	0	0	0	0	0.062546	0	0	0.1208	0	0	0.304904	0	0
MSTRG.68213.1	x	novel	-1.36959	-0.0004096	LOC_Os04g07120.1	XLOC_074820	LOC_Os04g07120	TSS86435	Chr4:3773504-3782863	0.237732	0.391046	0.38823	0.84725	0.503642	1.21927	0.193439	0.11365	1.29452	0.44972	0.190636	0	0	0.184535	0	0	0.070238	0
MSTRG.35394.26	x	novel	-1.24071	-0.155648	LOC_Os12g22020.1	XLOC_042358	LOC_Os12g22020	TSS48872	Chr12:12378417-12383275	0	0.009512	0	0.004212	0.003478	0	0	0.003175	0.029959	0	0	0	0.011538	0.176101	0.074895	0	0	0.005255
MSTRG.45471.1	o	novel	-0.250083	-0.0569344	LOC_Os02g25530.1	XLOC_054977	LOC_Os02g25530	TSS63513	Chr2:14909369-14916650	0	0	0.055468	0.035477	0	0	0.042622	0.51523	0.092883	0	0	0.300657	0.068676	0	0.029174	0	0.032482	0
MSTRG.90059.1	x	novel	-0.714216	-0.012288	LOC_Os05g50890.1	XLOC_099600	LOC_Os05g50890	TSS114708	Chr5:29205361-29207481	0	0	0.111266	0	0	0	0	0.110506	0.208919	0.157957	0.042024	0.106002	0.183835	0.081948	0.249429	0.099425	0	0.122876
MSTRG.30930.10	x	novel	-1.3375	-0.0794624	LOC_Os11g45040.1	XLOC_029915	LOC_Os11g45040	TSS34586	Chr11:27259962-27260906	0.04919	0.029094	0.019296	0.290298	0.110544	0.409787	0.366215	0.140622	0.011428	0	0	0	0.088078	0.049259	0.897115	0.069109	0.36931	0.01714
MSTRG.16087.18	o	novel	-1.2615	-0.06144	LOC_Os10g03930.1	XLOC_021327	LOC_Os10g03930	TSS24740	Chr10:1785056-1785973	0.246815	0.025149	0.081176	0.028874	0.418549	0.280677	0.348394	0.244354	0.036709	0.042486	0.09266	0.111006	0.22283	0.077082	0.332884	0.078937	0.145857	0.268434
MSTRG.65358.1	u	novel	-1.1728	-0.069632	-	XLOC_065579	-	TSS75801	Chr3:31959273-31959566	0	0	0	0	0	0	0	0	0.62045	0	0	0	0	0.077989	0	0	0	0
MSTRG.28848.8	o	novel	-1.14135	-0.065536	LOC_Os11g34650.1	XLOC_033600	LOC_Os11g34650	TSS38840	Chr11:20278125-20281453	0.029176	0.031719	0.017463	0	0	0	0.139084	0.11352	0.018689	0.017277	0.035015	0.068937	0.038779	0.007867	0.008371	0.012592	0.09003	0.033473
MSTRG.22493.8	o	novel	-1.25088	-0.049152	LOC_Os10g41300.1	XLOC_025035	LOC_Os10g41300	TSS28943	Chr10:22192971-22194420	0	0	0	0	0	0	0.478889	0	0	0	0	0	0	0	0	0	0	0
MSTRG.25589.3	o	novel	-1.31285	-0.0192512	LOC_Os11g15280.1	XLOC_031668	LOC_Os11g15280	TSS36680	Chr11:8402246-8840396	1.15618	2.86062	0.896678	3.20101	1.54408	0.705633	1.4036	0.542814	1.34134	1.16319	0.866919	0.931444	1.0033	0.828777	0.614136	1.32427	0.974206	1.19876
MSTRG.113311.1	o	novel	-1.26522	-0.1024	LOC_Os08g11890.1	XLOC_124129	LOC_Os08g11890	TSS142698	Chr8:6927412-7026714	0.027389	0	0	0.014101	0.065155	0	0	0.365453	0	0	0	0.042614	0	0	0	0.108038	0.25263	0.097901
MSTRG.26834.2	o	novel	-1.13414	-0.053248	LOC_Os11g23030.1	XLOC_032401	LOC_Os11g23030	TSS37486	Chr11:13241635-13242505	0.020289	0.127418	0.261154	0	0	0	0	0.408404	0	0	0	0	0	0	0	0	0.036488	0.002917
MSTRG.47305.1	u	novel	-1.06084	-0.0270336	-	XLOC_055985	-	TSS64656	Chr2:20631476-20633545	0.178907	0.091766	0.022738	0.119407	0.093971	0	0	0.205144	0	0	0.044661	0.047278	0.093779	0.05774	0.10208	0.296327	0.17981	0.323561
MSTRG.95991.1	u	novel	-0.970752	-0.512	-	XLOC_103006	-	TSS118613	Chr6:17038489-17039397	0	1.13762	0	0	0	0	0	0	0	0	0	0	0	0	0	0	0	0
MSTRG.71939.2	u	novel	-1.36723	-0.0241664	-	XLOC_077078	-	TSS88942	Chr4:17252982-17253982	0	0	0	0	0	0	0	1.5627	0	0	0	0	0	0	0	0	0	0
MSTRG.90290.7	o	novel	-0.231223	-0.008192	LOC_Os05g51930.1	XLOC_099736	LOC_Os05g51930	TSS114875	Chr5:29804029-29808714	0.103465	0.374647	0.043138	0.043132	0	0.106452	0	0.238828	0.113906	0	0.050523	0.08655	0	0.139658	0.370138	0.107555	0.090684	0.175857
MSTRG.24784.5	u	novel	-1.2438	-0.0155648	-	XLOC_031199	-	TSS36132	Chr11:5235726-5240793	0	0	0	0	0	0	0	0	0	0	0	0	0	0	0	0.936104	1.30389	0
MSTRG.77767.1	u	novel	-1.21084	-0.0684032	-	XLOC_086965	-	TSS100327	Chr4:31490038-31490379	0	0	0	0	0	0	0.434761	0	0	0	0	0	0	0	0	0	0	0
MSTRG.102805.2	o	novel	-1.32905	-0.0004096	LOC_Os07g09914.1	XLOC_112640	LOC_Os07g09914	TSS129634	Chr7:5277542-5277903	0	0	0.892694	1.65325	0	1.03414	0	0.969031	0	0.615763	0.640951	0	1.05024	0	0.588007	1.25523	0	1.58631
MSTRG.29586.1	u	novel	-1.33405	-0.004096	-	XLOC_034003	-	TSS39301	Chr11:22991390-22992760	0.141754	0.199636	0.324909	0	0.058225	0.061212	0.314492	0.11776	0.084848	0	0	0	0	0	0	0	0	0
MSTRG.90614.8	u	novel	-0.930029	-0.012288	-	XLOC_105954	-	TSS121975	Chr6:807391-809014	0	0	0.054808	0.155032	0.069958	0.090004	0.042453	0.02009	0.050595	0.076351	0.221303	0.306929	0.043393	0.175824	0.101089	0.241771	0.063158	0.326363
MSTRG.117033.15	u	novel	-1.26335	-0.043008	-	XLOC_126333	-	TSS145158	Chr8:20254946-20259558	7.7e-05	0.198839	0.053089	0.063905	0.45562	0.051263	0.092149	0.060821	0.000249	0.009629	0.000758	0.036607	0.000771	0.001329	0.000426	0.040768	0.025831	0.036847
MSTRG.28584.1	u	novel	-1.08303	-0.0004096	-	XLOC_028559	-	TSS32962	Chr11:19317558-19319613	0.745956	0.08047	0.457916	0.420519	0.407777	0.30244	1.73364	0.022901	0.333243	0.309819	0.333893	0.643271	0.034419	0.333383	0.51531	0.421648	0.400997	0.33031
MSTRG.16846.1	u	novel	-1.4776	-0.049152	-	XLOC_017668	-	TSS20504	Chr10:4579607-4579971	0	0	0	0	0	0	0	0.417925	0	0	0	0	0	0	0	0	0	0
MSTRG.37039.1	u	novel	-1.39796	-0.0016384	-	XLOC_043345	-	TSS49944	Chr12:18209834-18210535	0.048542	0.232492	0.160682	0	0	0.050784	0.08207	0	0.234004	0	0	0	0	0	0	0	0	0
MSTRG.29682.1	u	novel	-1.237	-0.0004096	-	XLOC_034049	-	TSS39352	Chr11:23155175-23155708	0.25318	0.278038	0.302533	0	0.188439	0.123194	0.069162	0.283142	0.071327	0.059693	0	0	0	0	0.074135	0	0	0
MSTRG.68354.5	u	novel	-1.28881	-0.0499712	-	XLOC_081746	-	TSS94357	Chr4:4256880-4259608	0.804628	0	0	0.541944	0.368562	1.60754	0	0	0	0	0.382572	0.276817	0.762411	0	0.26922	0.952665	0.499221	0.73384
MSTRG.97772.1	u	novel	-1.36663	-0.01024	-	XLOC_109985	-	TSS126521	Chr6:23117570-23118091	0	0	0.050209	0.110316	0.241468	0.132858	0	0.21914	0.034206	0	0.059446	0	0.141425	0	0.160093	0	0	0
MSTRG.11758.8	o	novel	-1.24429	-0.0016384	LOC_Os01g58048.1	XLOC_014983	LOC_Os01g58048	TSS17398	Chr1:33562185-33587556	25.9464	95.1635	91.8587	67.3817	53.0364	53.9447	107.469	44.136	88.0828	56.595	37.1846	33.8346	73.259	78.5777	77.1836	79.4616	76.842	72.0071
MSTRG.125524.1	i	novel	-1.27356	-0.0004096	LOC_Os09g28570.1	XLOC_140549	LOC_Os09g28570	TSS161330	Chr9:17387097-17387418	0	0	0.089349	0	0	0.06628	0.054524	0	0.101804	0.124713	0.372157	0.115513	0.083359	0.110956	0	0	0.193227	0.020493
MSTRG.59043.9	o	novel	-0.449859	-0.0393216	LOC_Os03g23800.1	XLOC_069657	LOC_Os03g23800	TSS80551	Chr3:13471251-13504400	0	0.315366	0.151054	0	0	0.335587	0.499832	0	0.259043	0	0.137541	0.013815	0	0.39798	0.260502	0.635293	0	0.055686
MSTRG.38175.3	u	novel	-1.26666	-0.0008192	-	XLOC_038958	-	TSS44925	Chr12:22016518-22017011	0	0.070375	0	0	0	0	0	0	0.521652	0	0	0	0	0	0	0	0	0
MSTRG.51070.1	x	novel	-1.45005	-0.212992	LOC_Os02g50310.1	XLOC_050989	LOC_Os02g50310	TSS58835	Chr2:30705599-30709743	0	0	0	0	0.306864	0	0	0	0	0	0	0	0	0.168936	0	0	0	0.1186
MSTRG.45539.1	u	novel	-1.3043	-0.16425	-	XLOC_055015	-	TSS63560	Chr2:15176774-15180028	0	0	0	0	0	0	0	0	0	0	0	0	0	0	0	0.198122	0.486622	0.317893
MSTRG.118318.1	u	novel	-1.28083	-0.104858	-	XLOC_132095	-	TSS151735	Chr8:24068526-24070084	0.177703	0	0	0.068565	0.267106	0.312361	0	0	0.072242	0.305457	0	0	0	0	0	0	0	0.12206
MSTRG.103510.2	u	novel	-1.24506	-0.026624	-	XLOC_118734	-	TSS136533	Chr7:6974313-6977106	0.480139	0	0	0	0	0	0	0	0	0	0	0	0	0	0	0	0	0
MSTRG.60632.15	o	novel	-0.288431	-0.016384	LOC_Os03g32090.1	XLOC_063042	LOC_Os03g32090	TSS72909	Chr3:18359286-18366206	0.375079	0.005527	0.047863	0.000141	0.062082	0.160018	0.003219	0.057313	0.062157	0.007444	0.044634	0.101475	0.051551	0.061723	0.038979	0.006403	0.064719	0.039321
MSTRG.29970.1	u	novel	-1.14933	-0.0004096	-	XLOC_029390	-	TSS33938	Chr11:24298299-24298875	0.11803	0.153591	0.190546	0.054949	0.186558	0.103024	0.043087	0.204602	0.059739	0	0	0.105265	0.067618	0	0	0	0	0
MSTRG.22770.4	u	novel	-1.46516	-0.04096	-	XLOC_025178	-	TSS29114	Chr10:22847663-22848358	0	0.468475	0	0	0	0	0	0.022203	0	0	0	0	0	0	0	0	0	0
MSTRG.27869.1	o	novel	-1.34797	-0.0319488	LOC_Os11g28700.1	XLOC_033017	LOC_Os11g28700	TSS38166	Chr11:16587139-16604632	0.62538	1.71173	1.62819	0.340446	0.387877	0.313925	1.47208	0.586465	1.29728	0	0.009132	0	0.110543	0	0.025133	0	0	0
MSTRG.114104.2	u	novel	-1.17721	-0.0032768	-	XLOC_129633	-	TSS149003	Chr8:9907342-9910280	2.3693	0.967549	1.03931	2.78049	0	1.80827	2.27664	0.929872	0	1.86334	0.035755	0	0	0	0.015807	0.980962	0	0.764192
MSTRG.70963.19	u	novel	-1.05782	-0.0352256	-	XLOC_083401	-	TSS96200	Chr4:14700558-14703914	0.076825	0.017236	0.11268	0.090941	0.011979	0.005723	0.000188	0.010837	0.121099	0.052063	0.090539	0.00346	0.029908	0	0.008175	0	0.062602	0.064668
MSTRG.44584.1	x	novel	-0.61221	-0.479232	LOC_Os02g20240.1	XLOC_054465	LOC_Os02g20240	TSS62934	Chr2:11914323-11921908	0	0	0	0	0	0	0	0.097019	0	0	0.100598	0	0	0	0	0.518435	0.043114	0
MSTRG.71863.1	u	novel	-1.12146	-0.135168	-	XLOC_077039	-	TSS88897	Chr4:17130430-17131473	0.364257	1.02383	0.228376	0.076519	0.190749	0.082373	0.608806	0.234266	0.453911	0	0	0	0	0	0	0	0	0
MSTRG.15184.1	u	novel	-1.38327	-0.036864	-	XLOC_016747	-	TSS19463	Chr1:42114969-42120360	0	0	0	0.06156	0.032486	0.072159	0.030263	0.02471	0.021428	0.253754	0.363766	0.159879	0.073744	0	0	0.185265	0.120564	0.118595
MSTRG.38065.2	u	novel	-0.367717	-0.0413696	-	XLOC_038898	-	TSS44858	Chr12:21769797-21771281	0.048475	0.142778	0.330592	0.044526	6.8e-05	0	0.661586	0.155374	0.168612	0	0	0	0	0.030743	0.053884	0	0	0
MSTRG.39726.2	x	novel	-1.03189	-0.171213	LOC_Os12g42160.1	XLOC_039813	LOC_Os12g42160	TSS45943	Chr12:26132216-26134511	0.132509	0	0.305942	0	0	0.015475	0	0	0	0	0	0	0	0	0.05614	0.070782	0	0.103777
MSTRG.101776.5	u	novel	-0.929291	-0.004096	-	XLOC_117804	-	TSS135490	Chr7:2663193-2664302	0	0	0	0	0	0.092227	0	0	0	0.594083	0.597309	0	0	0	0	1.17052	0	0
MSTRG.4020.1	u	novel	-1.04413	-0.528384	-	XLOC_010628	-	TSS12446	Chr1:10315085-10315413	0	0	0	0	0	0.33376	0	0	0	0	0	0	0	0	0.046475	0.064292	0	0
MSTRG.92218.1	o	novel	-0.0398618	-0.02048	LOC_Os06g09430.1	XLOC_106796	LOC_Os06g09430	TSS122973	Chr6:4786924-4791544	1.06315	1.68493	1.49568	0.299713	0.349581	0.369431	1.88941	0.703969	1.43145	0.093523	0.138196	0.051602	0.050543	0.037264	0.127623	0.011467	0.051507	0.047265
MSTRG.26643.4	u	novel	-1.1942	-0.018432	-	XLOC_032281	-	TSS37352	Chr11:12104381-12119272	0	0	0	0	0	0	0	0.173174	0	0	0	0	0	0	0	0	0	0.570411
MSTRG.105761.1	u	novel	-0.869157	-0.240845	-	XLOC_114437	-	TSS131584	Chr7:15263869-15264371	0.411952	0.247149	0.11377	0.123154	0	0.169243	0.739102	0.406201	0.347467	0.137392	0.342999	0.298987	0.471961	0.108582	0.317115	0.200037	0.382172	0.166088
MSTRG.103510.3	u	novel	-1.21409	-0.026624	-	XLOC_118734	-	TSS136532	Chr7:6974313-6975217	0.254659	0	0	0	0	0	0	0	0	0	0	0	0	0	0	0	0	0
MSTRG.71285.1	u	novel	-1.2727	-0.0712704	-	XLOC_076711	-	TSS88532	Chr4:15293724-15294539	0.258841	0.172233	0.075373	0	0.039437	0	0.255597	0.090159	0.183656	0	0	0	0	0	0	0	0.084557	0
MSTRG.2516.1	x	novel	-0.152633	-0.0827392	LOC_Os01g11900.1	XLOC_009822	LOC_Os01g11900	TSS11513	Chr1:6455336-6455771	0	0	0	0	0	0	0	0.042665	0.029864	0	0	0.112815	0	0	0	0	0	0
MSTRG.75123.2	u	novel	-1.02655	-0.0835584	-	XLOC_085580	-	TSS98691	Chr4:24981136-24981852	0	0.030293	0.000746	0.323304	0.378414	0.118888	0	0	0	0.265905	0	0	0	0	0	0.095459	0.124355	0
MSTRG.96193.2	u	novel	-1.42376	-0.065536	-	XLOC_103114	-	TSS118736	Chr6:17663516-17664186	0.02173	0.691957	0	0.269262	0.109399	0.13514	0.45151	0.211096	0.266509	0.089829	0	0	0	0	0	0	0	0
MSTRG.90509.1	i	novel	-1.41271	-0.0004096	LOC_Os06g01934.1	XLOC_099851	LOC_Os06g01934	TSS115053	Chr6:527811-528162	0	0	0	0	0	0	0	0	0	0.080997	0	0	0	0	0	0	0.452716	0.141138
MSTRG.70719.1	o	novel	-0.142334	-0.02048	LOC_Os04g24580.1	XLOC_076413	LOC_Os04g24580	TSS88217	Chr4:14112676-14127950	0.161091	0.238754	0.404483	0.127744	0	0.207233	0.36856	0.103137	0.28613	0.275358	0.185136	0.092083	0.280463	0.07675	0.077703	0.258142	0.203966	0.07052
MSTRG.109639.1	u	novel	-1.28667	-0.0221184	-	XLOC_116583	-	TSS134064	Chr7:26399756-26401202	0.276723	0.208084	0.228662	0.203095	0.34562	0.288504	0.209234	0	0.30097	0.210142	0.150547	0.171082	0.186167	0.068022	0.143881	0.103747	0.06657	0.053842
MSTRG.24898.3	o	novel	-1.42736	-0.094208	LOC_Os11g10370.1	XLOC_031265	LOC_Os11g10370	TSS36212	Chr11:5626679-5628022	0.216967	0.115445	0.098833	0.143879	0.275155	0.171173	0.040517	0.194853	0.154228	0.145551	0.067368	0.150528	0.332547	0.053867	0.061676	0.242889	0.10919	0.099061
MSTRG.92190.2	u	novel	-1.32137	-0.294912	-	XLOC_106786	-	TSS122958	Chr6:4734501-4738597	0.313287	0.091962	0.554956	0	0	0	0.433314	0	0.171794	0.074311	0	0	0	0	0	0.009266	0	0
MSTRG.27809.1	u	novel	-1.44081	-0.0176128	-	XLOC_032983	-	TSS38130	Chr11:16465029-16465753	0.097267	0.339808	0.172318	0.093761	0	0.085471	0.336703	0.205264	0.319338	0	0	0.024519	0	0	0	0.04132	0	0
MSTRG.41508.24	u	novel	-1.00299	-0.098304	-	XLOC_052758	-	TSS60963	Chr2:2852755-2857126	0.049039	0.379997	0	0.838895	1.03421	0.133715	0.705406	0	0.322125	0.323865	0.558289	0.350071	0.953241	0.327396	0.138811	0	0	0.114954
MSTRG.95695.16	u	novel	-1.13157	-0.0475136	-	XLOC_108748	-	TSS125169	Chr6:16100053-16102042	0	0	0	0.44214	0	0	0	0	0	0	0	0	0	0	0	0	0	0
MSTRG.98390.2	u	novel	-1.366	-0.0253952	-	XLOC_104371	-	TSS120149	Chr6:24716661-24718220	0	0	0.124509	0.160595	0.057875	0	0.41367	0.117494	0	0.045929	0	0	0.071142	0	0.033284	0	0	0
MSTRG.99235.3	o	novel	-1.1447	-0.08192	LOC_Os06g44790.1	XLOC_110722	LOC_Os06g44790	TSS127366	Chr6:27060277-27061503	0	0.249195	0.394791	0.040782	0.185637	0	0.101102	0	0.32273	0.054363	0	0.043193	0	0.148341	0.108652	0	0	0
MSTRG.3253.1	u	novel	-1.29181	-0.008192	-	XLOC_001691	-	TSS2006	Chr1:8313167-8313645	0	0.09559	0.303958	0	0	0	0.072703	0	0.047959	0	0	0	0	0	0.076523	0	0	0
MSTRG.15503.3	u	novel	-1.31657	-0.0012288	-	XLOC_016914	-	TSS19658	Chr1:42922475-42924811	0	0	0	0	0	0	0	0	0	0	0	0	0	0.050566	0.66653	0.010185	0.045337	0.023038
MSTRG.113683.1	i	novel	-1.37244	-0.0004096	LOC_Os08g14109.1	XLOC_124338	LOC_Os08g14109	TSS142939	Chr8:8438769-8439211	0.068201	0.188508	0.038685	0.040192	0.043936	0.036639	0.039562	0.02514	0.099385	0.123037	0.116553	0	0	0.047653	0	0.482253	0.267861	0.058813
MSTRG.120106.1	x	novel	-1.18687	-0.032768	LOC_Os09g01100.1	XLOC_133082	LOC_Os09g01100	TSS152870	Chr9:115841-119465	0.083851	0.121725	0.054936	0.126625	0.069443	0	0	0.132371	0	0.053564	0.148253	0.088827	0	0	0	0.215116	0.132228	0.12414
MSTRG.19950.2	u	novel	-1.29455	-0.0004096	-	XLOC_023628	-	TSS27305	Chr10:14792535-14794097	0	0.34918	0.281563	0.187584	0	0	0	0	0	0	0	0	0	0	0	0	0	0
MSTRG.115944.1	o	novel	-1.33252	-0.0004096	LOC_Os08g27674.1	XLOC_130740	LOC_Os08g27674	TSS150206	Chr8:16770717-16886033	1.35682	1.11459	1.3253	0.342691	0.208174	0.170586	0.226236	0.083769	0.180105	0.160156	0.17406	0.093244	0.197161	0.248696	0.325208	0.232443	0.172303	0.094638
MSTRG.33218.1	u	novel	-1.13943	-0.0004096	-	XLOC_041141	-	TSS47476	Chr12:4996551-4996974	1.10145	0	0.264489	1.29922	0.276706	0	0.193807	0.314685	0	0	0.302957	0	0	0.497617	0	0	0.109733	0.07326
MSTRG.53736.10	x	novel	-1.38927	-0.049152	LOC_Os03g03300.1	XLOC_059409	LOC_Os03g03300	TSS68667	Chr3:1415095-1417281	0.221923	0.107937	0.305293	0.100309	0.064946	0	0	0.171281	0.092903	0	0.070543	0.05486	0	0	0	0.17712	0	0
MSTRG.73881.1	i	novel	-1.19295	-0.0544768	LOC_Os04g36740.1	XLOC_084960	LOC_Os04g36740	TSS97951	Chr4:22194855-22195942	0.101868	0.252389	0	0.231891	0.153077	0.075149	0.027678	0.23643	0.190558	0.112517	0.026267	0.001099	0.117766	0.315935	0.118277	0.07598	0.09936	0.125776
MSTRG.120697.2	u	novel	-1.31847	-0.008192	-	XLOC_137784	-	TSS158278	Chr9:2231438-2232873	0.045288	0.005828	0	0.246194	0.521895	0.169713	0	0	0	0	0.173787	0	0	0	0	0	0.208738	0.058739
MSTRG.112205.1	o	novel	-0.971031	-0.0004096	LOC_Os08g06150.1	XLOC_123529	LOC_Os08g06150	TSS141997	Chr8:3396966-3404707	0	0	0	0	0.277448	0	0	0	0	0	0	0	0	0	0	0	0.250859	0
MSTRG.4317.1	o	novel	-0.987031	-0.0004096	LOC_Os01g19894.1	XLOC_010816	LOC_Os01g19894	TSS12654	Chr1:11291874-11299858	0	0	0	0	0.188798	0	0	0	0	0	0	0.178373	0	0	0	0	0	0.19642
MSTRG.14013.1	u	novel	-1.33037	-0.0004096	-	XLOC_016142	-	TSS18755	Chr1:39118149-39127409	28.3248	41.2093	40.6997	21.272	20.5689	17.6682	35.8402	17.3688	34.2163	12.1394	12.7541	10.9487	13.5202	13.3572	11.7617	12.0268	9.89297	8.78845
MSTRG.93586.2	u	novel	-1.06028	-0.0438272	-	XLOC_101542	-	TSS117017	Chr6:8939193-8943695	1.01429	1.57352	1.25686	0.289711	0.351259	0.407201	0	0.140735	0.170867	0.950386	0.89505	0.962983	0.272235	0.711049	0.556744	1.02099	1.10435	0.826555
MSTRG.98340.4	o	novel	-1.40717	-0.0253952	LOC_Os06g41200.1	XLOC_104346	LOC_Os06g41200	TSS120119	Chr6:24641826-24659268	0	0	0	0	0	0.154629	0	0.341136	0	0	0	0	0	0	0	0	0	0
MSTRG.47172.2	u	novel	-1.09548	-0.303104	-	XLOC_048951	-	TSS56444	Chr2:20307355-20308200	0.243671	0	0	0	0	0	0	0	0	0	0	0	0	0	0	0	0	0
MSTRG.126668.1	x	novel	-1.13859	-0.356352	LOC_Os09g34180.1	XLOC_141165	LOC_Os09g34180	TSS162070	Chr9:20180891-20181155	0	0	0	0	0	0	0.413991	0	0	0	0.0465	0	0	0.160245	0.232694	0	0.085546	0
MSTRG.101132.1	u	novel	-1.34542	-0.090112	-	XLOC_117460	-	TSS135102	Chr7:746715-748326	0	0	0	0	0	0	0.216221	0.334446	0.167211	0.003358	0.125499	0.023245	0.181359	0.172217	0.326859	0	0.055943	0
MSTRG.90326.23	o	novel	-0.273406	-0.0770048	LOC_Os06g01050.1	XLOC_099760	LOC_Os06g01050	TSS114928	Chr6:30476-64815	0	0.041685	0.03463	0.077412	0.14957	0.154786	0	0.957596	0.063807	0.519797	0.126539	0.215203	0.217967	0.305696	0	0.83496	0.655752	0.495266
MSTRG.90965.1	o	novel	-0.93967	-0.014336	LOC_Os06g03960.1	XLOC_106137	LOC_Os06g03960	TSS122187	Chr6:1597804-1600742	0	0	0	0	0	0	0.01441	0.05842	0.470815	0	0.007537	0	0	0	0.040618	0	0	0
MSTRG.86254.1	u	novel	-1.06189	-0.06144	-	XLOC_091609	-	TSS105606	Chr5:19994550-19994906	0.144139	0	0.423847	0	0.148235	0.100495	0.331783	0	0	0	0	0	0	0	0	0	0	0
MSTRG.115232.1	x	novel	-1.35876	-0.06144	LOC_Os08g23510.1	XLOC_125301	LOC_Os08g23510	TSS144009	Chr8:14230464-14241084	0.415623	0.532332	0.582385	0.788842	0.365104	0.423087	0.487702	0.940827	0.575349	0.498095	0.220534	1.06964	0.450124	0.993971	0.248792	0.529092	0.762018	0.490474
MSTRG.113266.1	o	novel	-1.42173	-0.032768	LOC_Os08g11980.1	XLOC_129140	LOC_Os08g11980	TSS148450	Chr8:6759698-7088714	0.032345	0	0.080482	0.094646	0.069027	0	0.058072	0.203884	0	0.002687	0.018558	0.003064	0.100705	0.005836	0.089284	0.205344	0.149049	0.066561
MSTRG.101670.2	o	novel	-1.13454	-0.0004096	LOC_Os07g05120.1	XLOC_117743	LOC_Os07g05120	TSS135423	Chr7:2259702-2260064	0.013969	0.177329	0	0.001738	0.181739	0.096708	0	0	0.014141	0	0.031623	0	0.075789	0.32994	0	0	0	0
MSTRG.90302.2	u	novel	-0.573727	-0.172851	-	XLOC_093759	-	TSS108123	Chr5:29850264-29855619	0	0.024318	0.387194	0.133962	0.234044	0.18622	0	0.386657	0.035478	0.083029	0.227703	0.224789	0.282049	0.15661	0.213046	0.161988	0.078453	0.132948
MSTRG.36587.1	u	novel	-1.49236	-0.165478	-	XLOC_038037	-	TSS43852	Chr12:16346365-16348062	0.73885	2.20452	1.82485	1.23101	0.878232	1.11253	2.3418	0.848062	1.95592	0.168516	0	0	0	0	0.211287	0	0	0
MSTRG.100908.3	o	novel	-1.1944	-0.856064	LOC_Os07g01340.1	XLOC_111573	LOC_Os07g01340	TSS128402	Chr7:213883-216494	0.012787	0	0	0.896815	0.822305	0.751031	0	0.029455	0	1.48188	0.96411	0.962086	0.014651	0.08464	0.064676	0.575645	0.682234	0.802002
MSTRG.26370.8	u	novel	-0.53231	-0.012288	-	XLOC_027232	-	TSS31486	Chr11:11002762-11007608	0.167637	0.149043	0.14593	0.108283	0.108437	0.08656	0.018875	0	0.138282	0.116203	0.107839	0.154918	0	0.147641	0.106222	0.111677	0.099184	0
MSTRG.107201.36	u	novel	-1.23601	-0.139674	-	XLOC_115265	-	TSS132526	Chr7:19842729-19845573	0.454632	0.365471	0.568214	0.952904	0.885921	0.800246	0.511236	0.450044	0.567255	0.748458	0.59619	0.472426	0.503801	0.403046	0.802219	0.71036	0.783831	0.661002
MSTRG.22521.1	u	novel	-1.33143	-0.0069632	-	XLOC_020815	-	TSS24151	Chr10:22253661-22253942	0.465866	0.278935	0.163698	0	0	0	0.215183	0.131022	0	0	0.104961	0	0	0	0	0	0	0
MSTRG.15022.1	x	novel	-1.02401	-0.0004096	LOC_Os01g71850.1	XLOC_008147	LOC_Os01g71850	TSS9490	Chr1:41621535-41622120	0.154598	0.074394	0.215157	0	0.019549	0	0	0.179259	0	0	0	0	0	0	0	0	0	0.166646
MSTRG.86706.1	u	novel	-1.24103	-0.08192	-	XLOC_091848	-	TSS105867	Chr5:21148556-21149252	0	0	0.088108	0.372304	0.512418	0.292902	0	0.191401	0	0.204044	0	0	0.557973	0	0.292898	0.258313	0.376189	0.516626
MSTRG.60632.17	o	novel	-0.254825	-0.024576	LOC_Os03g32090.1	XLOC_063042	LOC_Os03g32090	TSS72910	Chr3:18359522-18365886	0.368358	0.090327	0.055662	0	0	0.083736	0.100131	0.058692	0.060916	0.067888	0.04923	0.104007	0.04085	0.046358	0.037908	0	0	0.031469
MSTRG.27999.7	x	novel	-1.30113	-0.057344	LOC_Os11g29410.1	XLOC_028228	LOC_Os11g29410	TSS32587	Chr11:17074220-17075234	0.390235	0.688478	0	0	0.019265	0.040813	0.214075	0	0.014353	0.37654	0	0.279474	0.016871	0	0	0	0.027457	0
MSTRG.71849.22	u	novel	-1.26429	-0.0724992	-	XLOC_077030	-	TSS88887	Chr4:17087674-17093033	0.131574	0.123312	0.084569	0.151451	0.113716	0.130745	0.15036	0	0.11163	0.087607	0.080979	0	0	0	0.120879	0	0.089992	0.092194
MSTRG.108386.1	u	novel	-1.31942	-0.0581632	-	XLOC_121527	-	TSS139674	Chr7:23472665-23475198	0	0	0	0	0	0	0	0	0.52121	0	0	0	0	0	0	0.229377	0	0.164536
MSTRG.99731.1	u	novel	-1.41563	-0.0454656	-	XLOC_110979	-	TSS127660	Chr6:28301055-28301586	0	1.93048	0	0	0	0.120786	0	0	0	0	0	0	0	0	0	0	0	0
MSTRG.6642.3	x	novel	-1.28504	-0.0073728	LOC_Os01g36270.1	XLOC_012203	LOC_Os01g36270	TSS14198	Chr1:20102255-20102973	0	0.093881	0.401122	0	0	0	0	0	0.044824	0	0.279734	0	0.076995	0.14704	0.285371	0	0	0
MSTRG.101776.4	u	novel	-1.01384	-0.004096	-	XLOC_117804	-	TSS135490	Chr7:2663066-2664253	0	0	0	0	0	0	0	0	0	0	0	0.362028	0	0	0	0	0	0
MSTRG.64272.1	x	novel	-1.32428	-0.0004096	LOC_Os03g51160.1	XLOC_065013	LOC_Os03g51160	TSS75117	Chr3:29278573-29279443	0	0	0	0	0	0	0.117531	0	0	0	0	0	0	0	0	0	0	0.258086
MSTRG.97083.1	u	novel	-1.36199	-0.0806912	-	XLOC_109584	-	TSS126070	Chr6:20692004-20692755	0.54121	0.458612	0.499276	0.037713	0.08842	0.109738	0.515645	0.330285	0.082099	0.209241	0.07581	0.228034	0.242778	0.141263	0.427419	0	0.198459	0.035333
MSTRG.125035.23	u	novel	-1.18677	-0.0495616	-	XLOC_135927	-	TSS156045	Chr9:16178519-16183115	0.001133	0	0	0	0	0	0	0	0	0	0	0	0	0	0.552451	0.33153	0	0
MSTRG.68076.1	u	novel	-1.2975	-0.0004096	-	XLOC_074733	-	TSS86347	Chr4:3125422-3125750	0	0.097174	0	0	0	0.085581	0	0	0.266656	0	0	0	0	0.24232	0	0	0	0
MSTRG.3303.1	u	novel	-1.1173	-0.0004096	-	XLOC_010238	-	TSS11996	Chr1:8432421-8432822	0	0	0.422857	0	0	0	0	0	0	0	0	0	0	0	0	0.070089	0	0
MSTRG.112856.1	u	novel	-1.38769	-0.319898	-	XLOC_128887	-	TSS148181	Chr8:5462459-5462781	0.32371	0.136105	0	0.068784	0.02456	0	0	0	0	0	0	0	0.096583	0	0	0.075647	0.216506	0.173445
MSTRG.110693.1	u	novel	-1.51802	-0.06144	-	XLOC_122707	-	TSS141059	Chr7:28926949-28927771	0.228466	0.32865	0.44397	0.331393	0.241954	0.301979	0	0.333025	0.464863	0.078202	0.378784	0.123078	0.417017	0.131798	0.192616	0.279114	0	0.163758
MSTRG.28584.4	u	novel	-1.16599	-0.0598016	-	XLOC_028559	-	TSS32962	Chr11:19317614-19319561	0.118097	0.091452	0.040897	0.095455	0.083207	0.047632	0.091054	0.004118	0.011316	0.041154	0.02944	0.041219	0.073621	0.047743	0.069174	0.047521	0.042365	0.078596
MSTRG.37320.3	x	novel	-1.13054	-0.12288	LOC_Os12g31920.1	XLOC_043525	LOC_Os12g31920	TSS50144	Chr12:19232145-19238609	0.308438	0.435138	0	0.232119	0	0	0	0	0	0	0	0	0	0	0	0	0	0
MSTRG.90991.1	u	novel	-0.199382	-0.0520192	-	XLOC_106151	-	TSS122206	Chr6:1656873-1658487	0.096249	0.055504	0	0.091478	0.020325	0.067684	6.57566	2.40969	5.87185	0.683783	0.550684	0.55011	0.91348	1.06581	1.45965	0	0	0
MSTRG.99632.1	u	novel	-1.31017	-0.016384	-	XLOC_105099	-	TSS120962	Chr6:28080714-28084597	3.37654	5.55208	5.39385	2.57014	3.2243	2.22194	4.46441	2.10004	3.98344	0.810333	1.04287	0.892242	1.7132	2.2524	2.02938	1.84414	2.28515	1.72103
MSTRG.70789.1	i	novel	-1.16447	-0.004096	LOC_Os04g24840.1	XLOC_083301	LOC_Os04g24840	TSS96092	Chr4:14303099-14304004	0.128194	0.418433	0.254574	0.00959	0.105208	0.147238	0.192494	0.075483	0.325936	0.016182	0.063637	0	0	0	0	0	0	0
MSTRG.79799.3	u	novel	-1.25965	-0.0270336	-	XLOC_088066	-	TSS101655	Chr5:962424-969940	0	0.198734	0.452679	0.271807	0.250105	0	0.293933	0	0.167358	0.216946	0.22616	0.19574	0.151436	0.316466	0.276958	0	0	0.088777
MSTRG.19559.1	u	novel	-1.10537	-0.065536	-	XLOC_023419	-	TSS27058	Chr10:13930682-13931581	0.298325	0	0	0.388008	0.350082	0.353807	0.546801	0.42672	0.94014	0.148273	0.598764	0.189935	0.321034	0.361791	0.566205	0.346586	0	0.449035
MSTRG.91753.7	x	novel	-0.923914	-0.0774144	LOC_Os06g07250.1	XLOC_106537	LOC_Os06g07250	TSS122671	Chr6:3471880-3472535	0.009399	0.247215	0.375056	0.116839	0.079165	0.146752	0.30998	0.20668	0.186092	0.022383	0.000287	0	0.308533	0	0	0.138037	0.382152	0.263123
MSTRG.121925.1	u	novel	-1.33765	-0.110592	-	XLOC_134162	-	TSS154042	Chr9:6607270-6608256	0	0.45974	0	0	0	0	0	0	0	0	0	0	0	0	0	0	0	0
MSTRG.55436.2	u	novel	-1.0454	-0.0557056	-	XLOC_060265	-	TSS69691	Chr3:5179942-5180413	0	0	0.11113	0	0	0	0.312225	0	0	0	0	0	0	0	0	0	0	0
MSTRG.30472.2	u	novel	-1.30613	-0.159744	-	XLOC_029641	-	TSS34241	Chr11:25562138-25563417	0	0	0	0	0	0	0.389985	0.270314	0.776505	0.142966	0.149434	0.248848	0	0	0.150075	0	0	0
MSTRG.18491.1	u	novel	-0.996541	-0.053248	-	XLOC_018608	-	TSS21543	Chr10:10350632-10351883	0.160565	0.298976	0.065665	0	0	0	0.139857	0.032388	0.120025	0	0	0	0.004796	0.023343	0.158838	0	0	0
MSTRG.101132.4	u	novel	-1.32681	-0.483328	-	XLOC_117460	-	TSS135102	Chr7:746774-748326	0	0	0	0	0	0	0.472564	0.184329	0.105848	0.128654	0	0	0.570115	0.234874	0.409727	0	0	0
MSTRG.98665.1	x	novel	-1.25788	-0.126976	LOC_Os06g42370.1	XLOC_110471	LOC_Os06g42370	TSS127076	Chr6:25457006-25470105	0.064778	0	0	0.054664	0.130542	0.483549	0.056289	0.298421	0.033117	0.084017	0.055383	0.086712	0	0	0.127993	0.198415	0.090796	0
MSTRG.81490.1	o	novel	-1.11849	-0.0217088	LOC_Os05g09580.1	XLOC_088955	LOC_Os05g09580	TSS102691	Chr5:5414770-5416867	5.71313	4.10619	1.37469	1.65907	1.48376	1.32825	11.2917	0.418249	1.39691	3.20059	3.48908	1.21672	7.05621	7.12813	8.0148	3.00839	3.40093	2.71256
MSTRG.121843.1	u	novel	-1.46911	-0.0004096	-	XLOC_138442	-	TSS158992	Chr9:6261375-6261598	0	0.581956	0	0	0	0	0	0	0	0	0	0	0	0	0	0.092522	0	0
MSTRG.93891.2	x	novel	-1.34372	-0.137216	LOC_Os06g16730.1	XLOC_101710	LOC_Os06g16730	TSS117208	Chr6:9652821-9653631	0	0	0	0	0	0	0.330982	0	0	0	0	0	0	0	0	0	0	0
MSTRG.71026.3	u	novel	-1.40968	-0.0401408	-	XLOC_083436	-	TSS96243	Chr4:14860722-14861324	0	0	0	0	0	0	0	0	0.553356	0	0	0	0	0	0	0	0	0
MSTRG.2597.5	x	novel	-1.23205	-0.02048	LOC_Os01g12210.1	XLOC_009864	LOC_Os01g12210	TSS11562	Chr1:6655707-6663168	0.263942	0	0	0.322643	0.016586	0.147803	0	0.530582	0	0	0	0.280606	0	0.181312	0.16862	0.149666	0.08068	0
MSTRG.44043.2	i	novel	-1.07657	-0.106496	LOC_Os02g17680.1	XLOC_054179	LOC_Os02g17680	TSS62606	Chr2:10185430-10186134	0.199071	0	0.232428	0	0	0.125298	0	0.403741	0.144327	0.15925	0	0.101634	0	0	0.210774	0.227948	0.242606	0
MSTRG.30474.2	u	novel	-1.15173	-0.077824	-	XLOC_034526	-	TSS39887	Chr11:25566943-25569835	0.023023	0	0.047472	0.032658	0.014767	0	1.55187	0.754774	1.47417	0.254091	0.305544	0.284501	0.523739	0.409707	0.450954	0.012049	0	0
MSTRG.48403.2	u	novel	-1.29952	-0.118784	-	XLOC_056649	-	TSS65443	Chr2:23900334-23901408	0	0	0	0	0.028106	0	0	0	0.246711	0	0.346793	0.142452	0	0	0	0	0	0
MSTRG.103336.1	x	novel	-1.22773	-0.1024	LOC_Os07g11800.1	XLOC_112909	LOC_Os07g11800	TSS129936	Chr7:6526588-6535902	0	0	0	0	0	0.167735	0	0.252752	0	0.105807	0	0.164918	0	0.105082	0.165827	0.726052	0.558537	0.322259
MSTRG.78305.3	u	novel	-1.3027	-0.0114688	-	XLOC_080481	-	TSS92961	Chr4:32883391-32888245	0	0	0	0	0	0	0	0	0	0	0	0	0	0	0	0	0.9802	0
MSTRG.116836.1	u	novel	-1.08977	-0.136806	-	XLOC_126231	-	TSS145032	Chr8:19657853-19658120	0.097208	0	0	0	0	0	0	0.429599	0	0	0	0	0	0	0	0	0	0.209053
MSTRG.62305.2	u	novel	-1.30488	-0.167936	-	XLOC_064007	-	TSS73976	Chr3:23956188-23956710	0	0	0	0.062949	0.081835	0.200001	0.101808	0	0	0.147342	0.122326	0.073424	0	0	0	0	0.141285	0.076859
MSTRG.98390.4	u	novel	-1.21705	-0.03072	-	XLOC_104371	-	TSS120149	Chr6:24716673-24718279	0.02409	0.561319	0.079715	0	0.1153	0.141945	0	0.035091	0.290506	0	0	0	0	0.016709	0.043435	0	0	0
MSTRG.61158.1	u	novel	-1.24655	-0.04096	-	XLOC_063356	-	TSS73245	Chr3:20435812-20436815	0.032966	0	0	0	0	0	0.571998	0	0	0	0	0	0	0.056615	0	0.022485	0	0
MSTRG.107311.3	u	novel	-1.3785	-0.01024	-	XLOC_115334	-	TSS132634	Chr7:20322739-20326924	0.049946	0.004113	0.022478	0	0.101353	0	0.350734	0.008479	0.2011	0	0	0.108613	0	0	0.007546	0	0.124637	0
MSTRG.62547.1	u	novel	-1.13812	-0.0090112	-	XLOC_071692	-	TSS82828	Chr3:24786570-24786920	0	0.18075	0.10939	0	0	0	0.323526	0	0	0.040509	0	0	0.363688	0.166154	0	0	0.136003	0.161657
[truncated: 1,950 more rows]

## Sheet: Table S3-2
>MSTRG.86715.4 Chr5 21164726-21166533
CGTAGGAAATCAAGCATACAGAATGCCGTTATTATCAGCAAAATGATATTCTGTGTTAGAGATAACAATCCAAAGTTACTCTGAGAACAAGTACATTGTTGATCACTCACTACTATATCTCCTGTGATAAGTACATACACAGATTTTTGTTAAGCAATTGAATGACATGATAAATAATCTATATTATTACATCGCAGATTGATGATTGATACATGTCCTTATGTCCCTGCTGCGCATGTAAATAAACAGATGAATACCCATGATGATTATCAGGATTGAATTGCTTTCTATGCACTTAAAATTGATGGGATAATTTGAACAATGTTAGCTGAGCGTACATTACCATTTCAGCTAGTAATAATTACATTATAGCTTCCTCTTATCTGCAGTGCTTGCATG…
>MSTRG.62792.1 Chr3 25479760-25481999
TGGGCTCATCTGCGTTATAACAGGGCATTTCAAGTATAAATCATTCCTCATTTCGAAGCCAATAATATTTGCATAAACTAATCATTAATCCCAAGGAAAATATTTTATGGATACCTTTCTTGTTTTGGCATATATTGCTTAGGGCCTCTTGCAGGATGGAAAATGAATTTCACCCCATTACTTAATGACCTAGAAATACATCTATGAATTTCAGTAATACATGCCATTGCATATTCATTGATTATCATAATTTTGATCCAATTATTTTGTTTATCCTAAAATGCTTATTGTCTCAGAAGATTAAATTACGAACATAATAGTTCATGTGATTTATGTATACTCTTTTTTTTTGGTAAACTAGAGTCTTCCTGACAAACTCGCTTTGGAGGACGTACAAAT…
>MSTRG.57623.1 Chr3 10204690-10205171
ACCAAATTTCACCCGAAGATTCCTTCCGGAGAAGCGAACCCGACCAGAAATTGACCCCCCCTCCCCCCCCCCCCCCTGAGAAAGCTCGATCCGAGGACGAATCAGACCCCAATCTGCTGAAGCCTAGCGATGGGAATCCCTGTCCGATCTCTCCTCGTCGCGTCGATCGTCCTCAGCTCGATCGCCCTGCATGTCGCGGCGGCAAAAAACTTGGATCCCTACAAGGTGAGAGACGATAAGCCCCTTCCACCGCCGGTGACGGCAATGTGCAGTTTTCTCTAGCTAAATGTTGTACGAACTAGGAACCAATTGTGAGGCAGGACTCAGGAACAGTAGCCACGCAGCCTCGCCAATGTGCAATAGAAGTGATCATGAAAGCATAGTCATTTGAGCCTTCCA…
>MSTRG.41508.25 Chr2 2852789-2859228
GCATAGTCCAGAACATAGATAACTCACCTTTTACTTGAGTTGCCAAGAGCTCAACAGTACAGCCTCATCCTTGCCCTTCAGCTTCTTTGCTGTTACCATCCTAAAGAGCTTGCCGCAGCATTTGGATCAGGAGTCTTCAGCATTTTCATACATTTGTTGATCCTATCTCTTTACCTGCTAACTGCCACATCCAATTTATTACTAATCTCCCCACATTTTCCCTTCTATGTTTCTTTGTCTTGTGTCTCCAAAATCTTGCCAGTTTCCTTACATTTGTGCCTCTCAAATGACACCTCAACCCCACATTTGCCTCTCTTTTAACTCCCACATTTGCCTCTGTTTGATTATAGTATCTGTGCAGCTCTCCGAAAACACCCCAAAAGTAAAACTTATTACATT…
>MSTRG.116861.1 Chr8 19737815-19738123
GAAGAATTAAATTATTCAGAATTTCAGATGCGGTTTATTTAATGGACAGCAAATTTATAGGGTCATCAACATCCACGGTGATAGATCATAATTAAATAATTAAGTATGATGAATGGTGCAAGAGTTATCTGCAATTGACATTTTCACAACAGCCTGTTAACTGTGAGCTACACACACATTAAAAAGGCATGACATGTTGCGCAGCTAGACTGCACGCACTGATACACAATCAGTCATCAGAAAATATTCCATGACGCAACAAAATACTGAATACCTATG
[truncated: 7,888 more rows]
