# Supplementary material for: Genome-Wide Identification of lncRNAs Involved in Fertility Transition in the Photo-Thermosensitive Genic Male Sterile Rice Line Wuxiang S
Source: Front Plant Sci. 2021 Jan 14;11:580050. doi: 10.3389/fpls.2020.580050 (PMC7840536; doi:10.3389/fpls.2020.580050)
Supplement: Supplementary Table 4 — Statistics of significantly differentially expressed lncRNAs and mRNAs. [file Table_4.XLSX]

## Sheet: Table S4-1
Table S4-1 Statistics of 622 significantly differentially expressed lncRNAs
LncRNA	SP2-1	SP2-2	SP2-3	FP2-1	FP2-2	FP2-3	SP3-1	SP3-2	SP3-3	FP3-1	FP3-2	FP3-3	SP4-1	SP4-2	SP4-3	FP4-1	FP4-2	FP4-3
MSTRG.100908.3	0.012787	0	0	0.896815	0.822305	0.751031	0	0.029455	0	1.48188	0.96411	0.962086	0.014651	0.08464	0.064676	0.575645	0.682234	0.802002
MSTRG.101132.1	0	0	0	0	0	0	0.216221	0.334446	0.167211	0.003358	0.125499	0.023245	0.181359	0.172217	0.326859	0	0.055943	0
MSTRG.101132.2	0	0	0	0	0	0	0.004658	0.364608	0.514568	0	0.293009	0.198777	0.413539	0.270783	0.450714	0	0	0
MSTRG.101132.3	0	0	0	0	0	0	0.857467	0.278894	0.312233	0.067306	0	0	0.465673	0.139939	0.989675	0	0	0
MSTRG.101132.4	0	0	0	0	0	0	0.472564	0.184329	0.105848	0.128654	0	0	0.570115	0.234874	0.409727	0	0	0
MSTRG.101776.2	0	0	0	0.219632	0	0.165413	0	0	0	0.376293	0.01888	0.369962	0.200283	0	0	2.66993	1.55891	2.37284
MSTRG.101781.1	0	0	0	0	0	0.026716	4.22454	1.84344	4.18066	0.443675	0.433946	0.430304	0.731179	0.997138	1.00223	0	0	0.010303
MSTRG.101988.1	6.08043	7.08731	9.19088	1.71565	1.83677	1.47473	2.01206	1.17763	2.00002	0.07519	0.55626	0	1.83813	0.772701	1.97062	0.175408	0.093688	0.103238
MSTRG.101988.3	0.810474	1.09702	1.01455	0.2122	0.168744	0.279624	0.248733	0.076839	0.367676	0	0	0.095823	0.328647	0.415248	0.1924	0.065297	0	0
MSTRG.101988.4	5.66246	5.20529	4.02857	0.98724	2.05195	1.48774	1.26557	1.31894	1.68132	0.285244	0.321548	0.256623	1.84951	1.97936	1.16892	0.098715	0.295285	0
MSTRG.102371.2	0	0	0	0.093629	0.044218	0.115717	0	0	0	0.068619	0.011825	0.01005	0	0.181759	0.113959	0.256975	0.415503	0.333593
MSTRG.102371.3	0.026995	0.050671	0	0.029974	0.078633	0.02059	0.134655	0	0.08416	0.357797	0.298891	0.651914	0.217164	0.351595	0.347777	0.717763	0.947859	0.543364
MSTRG.103046.1	0	0	0	0.038274	0.083608	0.035068	3.82815	2.87938	4.80693	1.1812	1.04153	0.806268	1.43156	1.07224	1.68024	0.020922	0	0
MSTRG.103312.1	0	0	0	0.139208	0.264274	0.176312	0.550744	0.214358	0.046065	0.152053	0.031317	0	0	0	0.070407	0	0.010024	0
MSTRG.103312.3	0.174303	0.36738	0.607305	0	0	0.047188	0.068566	0	0.249662	0	0	0.046773	0	0	0	0	0	0.04429
MSTRG.103386.1	0.212733	0.319046	0.358147	0.066343	0.043465	0.223261	0.516652	0.186989	0.466847	0	0.036935	0	0	0	0.056747	0	0	0
MSTRG.103519.1	0.143018	0.508614	0.530294	0.158452	0.098005	0.101442	0.369176	0.132102	0.374213	0	0.020847	0.016894	0	0	0.012159	0.023779	0	0.015395
MSTRG.103538.1	0.457231	0.718286	0.878048	0.220908	0.129861	0.130866	0.689583	0.284727	0.729489	0.052215	0	0.010496	0.047791	0.03178	0.084906	0	0	0.01191
MSTRG.103549.1	0.180722	0.48126	0.317993	0.098112	0.038336	0.064329	0.529436	0.189952	0.272096	0	0.022512	0	0.046282	0.029252	0.030838	0	0	0
MSTRG.103552.1	0.488469	0.987328	0.381623	0.132689	0.306785	0.187855	1.0785	0.848871	0.758138	0.052486	0.069013	0.086646	0	0.070545	0	0	0	0.052874
MSTRG.103554.2	0	0	0.356673	0	0.281991	0	0.469776	0.369079	0.190668	0	0	0	0	0	0	0	0	0
MSTRG.103561.1	0.114304	0.303793	0.365337	0.085569	0.067505	0.03904	0.335524	0.123768	0.205923	0.007617	0.01597	0.016765	0.020492	0.020474	0	0.018565	0.016779	0
MSTRG.104036.1	0.261986	0.334297	0.374033	0.087222	0.093055	0.048112	0.712922	0.344053	1.55395	0	0.039494	0	0.101862	0.050802	0.017364	0	0	0.001777
MSTRG.104037.1	0.558841	0.639691	0.671724	0.306753	0.246519	0.278474	0.783999	0.48691	0.708245	0.04654	0.02456	0.025653	0.116263	0.015664	0.041541	0	0	0.011741
MSTRG.104057.2	1.31876	1.32774	8.88512	0.5078	0.336014	0.343702	0.807494	2.09514	1.01596	0	0	0	0	0	0.14607	0	0	0
MSTRG.104066.1	0.547115	0.688194	0.849642	0.236017	0.176927	0.189857	0.662941	0.321912	0.617758	0.014132	0.057982	0.006562	0.041302	0.045941	0.033303	0.017052	0	0
MSTRG.104066.2	0.171981	0	0.391688	0	0	0	0.216248	0.279013	0.230596	0	0	0	0.158862	0	0	0	0	0
MSTRG.104073.1	0	0.217592	0.485504	0.054587	0.121263	0.150292	0.734368	0.336735	0.670286	0	0	0	0	0	0	0	0	0
MSTRG.104379.1	0.383871	1.20233	1.21809	0.040492	0.069155	0.113751	0.767488	0.235399	0.511543	0.009187	0	0	0	0.050452	0	0	0	0
MSTRG.104380.1	0.187302	0.245124	0.468225	0.038529	0.084375	0.017239	0.165499	0.113967	0.380415	0	0	0	0	0	0.040312	0	0.018435	0.011312
MSTRG.104693.1	0.116583	0.266931	0	0.108756	0.443441	0.132847	0.105979	0	0	0.345267	0.289872	0.398055	0.040829	0.343558	0.224902	0.667565	0.553352	0.248256
MSTRG.105332.1	0.819577	1.32699	1.17311	0.2303	0.245661	0.187874	0.85109	0.67393	0.824616	0.050581	0.067079	0.042437	0.075202	0.051518	0.0706	0.008433	0.018486	0
MSTRG.105472.1	0	0	0	0.153814	0	0.010115	0.072541	0.277683	0	0	0	0	0	0	0	0.419997	0.425112	0.239824
MSTRG.105674.1	1.26156	1.81099	1.55973	4.31093	3.23769	3.62357	2.20015	1.11503	2.52935	2.04861	1.8786	1.47723	0.50794	0.691109	0.45341	0.526619	0.734106	0.641087
MSTRG.105697.1	0.236229	0.216999	0.203997	0.056642	0.053149	0	0.191969	0.097014	0.232078	0	0	0	0.019589	0.048849	0	0.035434	0	0
MSTRG.105745.1	0.539031	0.752081	0.61324	0	0.059477	0.048953	0.839786	0.314382	0.557768	0	0	0	0	0	0	0	0	0
MSTRG.105755.1	0.442775	0.87249	0.763211	0.12514	0.109988	0.114381	0.980132	0.185768	0.855977	0	0	0	0	0	0	0	0	0
MSTRG.105763.1	0.364266	0.37605	0.361307	0.064262	0.028706	0	0.445054	0.214845	0.42508	0	0	0	0	0	0.012786	0	0.012843	0
MSTRG.105778.1	0.386948	0.266732	0.484409	0	0	0	0.749006	0.344124	0.48474	0	0	0	0	0	0.189143	0.03054	0	0
MSTRG.105991.1	0.223679	0.408869	0.111406	0.043877	0.051608	0.029617	0.552318	0.11157	0.28004	0.057696	0	0	0.039121	0	0	0	0	0
MSTRG.106014.1	1.13826	1.53968	1.93312	0	0.091996	0.162103	2.83345	0.795874	1.74953	0.238164	0.410732	0.209051	0.572832	0.918454	0.58341	0.07962	0.102899	0.30648
MSTRG.106020.1	0.191434	0.247416	0.206197	0	0.034075	0.05683	0.422085	0.149731	0.253179	0.027681	0	0	0	0	0.016444	0	0	0
MSTRG.106205.1	0.221313	0.116481	0.090966	0.118343	0.068875	0.015244	0	0	0	0.367848	0.264751	0.523976	0.112964	0	0.049858	0.263211	0.354475	0.336686
MSTRG.106412.1	0.447732	0.295934	0.601837	0.049447	0.088556	0.085535	0.506396	0.154193	0.860262	0	0.010161	0.033347	0	0	0.049293	0.012704	0.022964	0
MSTRG.106412.2	1.32296	1.50525	1.78242	0.40861	0.186124	0.254244	2.27765	0.309799	1.97739	0	0	0.126064	0.045653	0.150537	0.068198	0	0	0
MSTRG.108270.9	0	0	0.204028	0	0.277057	0.16942	0	0	0	0.135202	0.138454	0.379635	0	0	0	0.110898	0	0.394244
MSTRG.108363.1	0.131183	0.188909	0.188387	3.45785	3.01339	2.37115	0.188921	0.043288	0.164824	1.81935	1.94384	1.98529	0.597245	0.677477	0.402509	0.782074	1.60101	1.23434
MSTRG.108363.2	0	0	0	0.678942	0	0.504511	0	0	0	0.483299	0.786443	0.735855	0	0	0	0.15888	0.145885	0
MSTRG.109152.1	0.031839	0.031851	0.015353	0.18158	0.148058	0.150115	0.19775	0.090692	0.158154	0.256076	0.15796	0.202614	0.0906	0.047566	0.033407	0.238263	0.163667	0.11418
MSTRG.109641.2	0.150669	0.053993	0	0.207646	0.061447	0.083954	0	0	0	0.227142	0.173875	0.081947	0.158511	0	0	0	0.041166	0.047501
MSTRG.109763.2	0.166317	0	0	0	0	0.039117	0.104602	0	0	0.346177	0.392469	0.253824	0	0	0.12821	1.12581	1.07376	0.475956
MSTRG.110210.1	0.413474	0.470811	0.673886	0.789115	0.488076	0.963845	0.269499	0.191023	0.519317	1.36511	1.67425	1.27231	0.299094	0.272636	0.367143	5.63652	6.43838	4.57898
MSTRG.110210.2	0	0	0	0	0.304765	0	0	0	0	0.124272	0.097649	0.09363	0	0	0	0.37288	0.436421	0.328632
MSTRG.111161.1	0.127651	0.594408	0.673394	0.103577	0	0.225221	1.07511	0.31816	0.237549	0	0	0	0.049576	0	0	0	0	0
MSTRG.111885.1	0.650433	0.440376	0.454771	0.219731	0.370652	0.387499	0.727243	0.730483	0.739659	0.058614	0.013073	0	0.137021	0.022779	0.120057	0	0	0
MSTRG.111984.2	0.638406	1.46875	0.443729	0.071053	0.038835	0.159767	0.696035	0.683359	1.05313	0.063097	0	0	0.113361	0	0.099955	0	0	0
MSTRG.112130.5	17.3244	28.0036	23.7348	3.2826	2.40466	2.96387	9.27795	2.71432	6.28214	4.12151	0	0	0	1.49125	0	0	0.084524	0
MSTRG.112150.1	0	0	0	0	0	0.030401	0.386809	0.119947	0.288673	0	0	0.032051	0.139673	0	0.120926	0	0	0
MSTRG.112546.1	0.26823	0.351756	0.403193	0.017421	0.019473	0.03423	1.68102	1.22649	1.95549	0.384607	0.408223	0.441696	0.433714	0.422488	0.51208	0.026773	0.025105	0
MSTRG.112651.1	0	0	0.061062	0	0	0	0	0	0	0.280435	0.625898	0	0	0	0	0.202738	0.313098	0.345349
MSTRG.112666.2	0	0.344968	0.467014	0	0	0	0.345164	0.44153	0.344996	0	0	0	0.290738	0	0.692966	0	0	0
MSTRG.112714.1	2.01221	2.17797	3.18718	5.53084	4.94036	4.58605	2.53822	1.20407	2.12601	4.97766	5.03071	5.21933	2.18626	2.25447	2.65074	7.35158	9.08244	7.49651
MSTRG.112985.1	0.198267	0.043433	0.684872	0.325833	0.047554	0.194808	0.470303	0.545081	0.383581	0	0	0	0	0	0	0	0	0.11675
MSTRG.112986.1	0.048327	0.486967	0.173375	0.139445	0.049057	0	0.407796	0.165493	0.146596	0	0	0	0	0	0	0	0	0
MSTRG.113618.1	1.89288	2.83628	2.47279	0.685175	0.6842	0.905238	1.78405	0.801959	1.46294	0.124089	0.101207	0.106476	0.065661	0.083611	0.070489	0	0	0.017875
MSTRG.113657.10	0.095199	0.068647	0.000878	0.346902	0.515858	0.113682	0.095159	0.135737	0.16756	0.85138	1.53864	2.12582	0.252818	0.547823	0.496825	2.47189	5.00407	2.97223
MSTRG.114133.6	0.375366	0.018601	0.424899	0	0	0	0	0	0.273143	0	0.0076	0.015797	0.462479	0.09694	0.036143	0.000314	0	0.031347
MSTRG.114483.1	0.028077	0.147984	0.0521	0.830796	1.15674	1.23386	0	0	0	0.647611	0.802308	0.846634	0	0	0	0.621373	0.661483	0.78258
MSTRG.114483.2	0	0.077847	0	0.171551	0.208759	0.227804	0	0	0	0.327392	0.16005	0.284577	0	0	0	0.385113	0.330421	0.110809
MSTRG.115690.2	0.227334	0	0	0.303778	0	0.261986	0.258469	0.101288	0.178551	0	0	0	0.287573	0	0.085561	0	0	0
MSTRG.115933.1	0.31019	0.186848	0.334739	0.028256	0.078383	0	0.056863	0.156739	0.273856	0	0	0	0	0	0	0	0	0
MSTRG.116037.1	0.267935	0	0.516031	0.040071	0	0.395154	0.143985	0.545379	0.564355	0	0	0	0	0	0	0	0	0
MSTRG.116058.1	0.425377	0.615403	0.502301	0.152985	0.16395	0.191989	0.693364	0.29844	0.560012	0.015795	0.030085	0.061545	0	0.021444	0.037975	0.019444	0.035265	0
MSTRG.116059.1	0.306535	0.483906	0.923925	0.353244	0.251828	0.238931	0.383476	0.394793	0.668212	0	0.089237	0	0.058864	0.11743	0.08689	0.051338	0	0
MSTRG.116556.1	0.416016	0.184492	0.2567	0	0.062806	0.044224	0.464273	0.180716	0.512028	0	0	0	0	0	0	0	0	0
MSTRG.116608.1	0.519264	0.496131	0.763821	0	0	0	0.775093	0.100517	0	0	0	0	0	0	0	0	0	0
MSTRG.116986.1	0	0	0.058144	0	0	0	0	0	0.026703	0.340961	0.144742	0.075782	0.059503	0	0	0.139523	0.092014	0.158153
MSTRG.117033.20	0.087444	0.180031	0.140711	0.109074	0.166869	0.035368	0.106982	2.7e-05	0.009373	0.299218	0.149124	0.1915	0.059413	0.062205	0.081566	0.080869	0.048155	0.052375
MSTRG.117256.2	0	0	0	0.018982	0.017848	0.05357	0	0	0	0.105692	0.237021	0	0.239507	0	0.024244	0.007477	0.229754	0
MSTRG.117259.17	0.1208	0.097634	0.141287	0	0	0	0.057572	0	0.131283	0.019061	0.011975	0.086489	0	0.01111	0	0.06711	0.077402	0.016166
MSTRG.118760.1	0	0	0	0.757659	0.57098	0.276045	0	0	0	0.655341	0.895779	0.79017	0	0	0.052893	0.430014	0.408159	0.414524
MSTRG.119208.3	0	0	0	0.033627	0.058751	0.019112	0	0	0	0.085655	0.13997	0.116949	0	0.025061	0	0.265472	0.111426	0.105328
MSTRG.120080.1	4.4722	0	0.159426	3.19076	2.28405	4.94452	0	1.6663	0.041079	1.39375	3.03948	1.89796	4.96165	7.65696	3.71377	3.78633	3.28588	3.16911
MSTRG.120565.2	0.846516	0.81209	0.559025	0.081867	0.022249	0.055725	0.501534	0.553343	0.857837	0	0.02068	0	0	0	0	0	0	0
MSTRG.120697.2	0.045288	0.005828	0	0.246194	0.521895	0.169713	0	0	0	0	0.173787	0	0	0	0	0	0.208738	0.058739
MSTRG.12077.1	0.199254	0.128057	0.431465	0.256952	0	0	0.331641	0.347329	0.353589	0	0	0	0	0.229379	0.032758	0	0	0
MSTRG.121461.1	0.76611	0.614516	1.13111	3.52475	3.84163	2.63799	3.47008	2.16102	4.52182	2.48018	2.89607	2.69694	1.00666	0.788974	1.85476	2.42511	2.43756	2.01205
MSTRG.121618.1	0.388258	0.551879	0.57811	0	0	0.153469	0.341251	0.20945	0.30193	0	0	0	0	0	0	0	0	0
MSTRG.121735.2	0	0	0.091258	0.023624	0	0	0.539466	0.829964	0.12527	0.000823	0	0.000219	0	0.002203	0.00025	0	0	0
MSTRG.121997.1	0.359374	0.592009	0.600613	0.227081	0.14375	0.115606	0.255412	0.322006	0.417071	0	0	0	0	0	0	0.030739	0	0
MSTRG.121998.1	0.304163	0.322066	0.41432	0.10072	0.063035	0.049282	0.283511	0.251265	0.355198	0	0	0	0	0	0	0	0	0
MSTRG.122076.1	0	0	0.112833	0.142871	0	0.029764	0.339345	0.16168	0.66183	0	0	0.015044	0	0	0	0	0	0
MSTRG.122168.1	0	0.145132	0	0	0	0	0.314063	0.174618	0.15131	0	0	0	0	0	0	0	0.099201	0
MSTRG.122791.2	0	0	0.088799	0	0	0	0.425162	0.180637	0.175817	0	0	0	0	0	0	0	0	0
MSTRG.122861.1	0.62999	0.682297	0	0.278977	0.269834	0.163966	1.09182	0.408829	0.000229	0	0	0	0.104099	0	0.161443	0	0	0
MSTRG.122992.1	0.336702	0.966487	0.515773	0.254249	0.160506	0.200661	0.473676	0.387572	0.639277	0.052173	0	0	0	0.017531	0	0	0	0
MSTRG.123020.1	0.458171	0.422054	0.503747	0.079714	0.059458	0.112938	0.376021	0.281641	0.40871	0.008474	0.021868	0	0	0.022703	0.019733	0.010327	0.036683	0
MSTRG.123021.1	0.785559	1.19809	1.30131	0.295975	0.340168	0.329593	0.952146	0.531206	1.09089	0.055571	0	0	0.1872	0	0	0	0	0
MSTRG.123021.2	0.223351	0.774184	0.743135	0.075547	0.10524	0.029005	0.491932	0.279886	0.23415	0	0.080483	0.036177	0	0.022624	0.059122	0	0	0
MSTRG.12361.7	0	0	0.720998	0.47436	0.087124	0.033166	0.846732	0.560824	0.819198	0	0.374137	0.013787	0.08625	0.448546	0.705352	0.314514	0	0.211615
MSTRG.123941.3	0	0	0	0.145279	0.207533	0.235206	0	0	0	0.081203	0	0	0	0	0	0	0	0
MSTRG.124079.7	0	0.047267	0	0	0	0.011217	0.011103	0.014802	0	0	0	0.227773	0.014773	0.039753	0	0.398312	0.279039	0.271444
MSTRG.12417.1	0.657465	0.639401	0.700073	0.082662	0.018096	0.030283	0	0.040093	0	0.430523	0.405159	0.36642	0	0.019892	0.07766	0.180065	0.178401	0.221873
MSTRG.124666.1	0.229842	0	0.169417	0.805277	0.663591	1.23511	0	0.031979	0	0.524305	0.642297	0.832622	0	0	0	0.184228	0.087719	0.053544
MSTRG.124753.1	0	0	0	0	0	0.031755	0	0.039966	0	0.020483	0.016231	0.028141	0.034164	0.102367	0.04796	1.16192	0.955965	1.2699
MSTRG.125035.22	0.655917	0	0.481167	0.623116	0.461629	0.128191	0.017153	0.235297	0.162068	0	0	0.310258	0.265039	0.236661	0	0	0.000122	0
MSTRG.125451.1	0	0.027853	0	0.445075	0.346358	0.334184	0	0.032885	0.019574	1.15585	0.822512	0.859583	0.142228	0.088659	0.126456	1.5957	1.47132	1.15272
MSTRG.125680.1	0	0	0	0.277444	0.532855	0.099332	0	0	0	0.784905	0.371373	0.764334	0	0.33766	0.026037	0.384493	0.413589	0
MSTRG.125680.2	0	0	0	0.052405	0.054388	0	0	0	0	0.045591	0.168638	0.211484	0	0	0	0.457244	0.195978	0
MSTRG.125680.3	0	0.06283	0	0.383357	0.185217	0.183289	0	0	0	0.159354	0.159888	0	0	0	0.064324	0	0.012666	0
MSTRG.126622.2	2.5093	4.36756	4.32945	0.426478	0.706241	0.526574	1.5788	0.35683	1.599	0.237245	0.240235	0.214744	0.038537	0.034489	0.070613	0	0	0.020198
MSTRG.127118.1	0.117605	0.233097	0.225344	0	0	0	0.618583	0.134095	0.101356	0	0	0	0	0	0	0	0	0
MSTRG.1441.2	0	0	0.225735	0	0	0	0.28564	0.168299	0.522649	0	0	0	0	0	0	0	0	0
MSTRG.15154.1	0	0.082326	0.119048	0	0.067603	0.063954	0	0.049428	0.043295	0.209971	0.26535	0.254992	0	0	0	0.081371	0.060425	0
MSTRG.15184.1	0	0	0	0.06156	0.032486	0.072159	0.030263	0.02471	0.021428	0.253754	0.363766	0.159879	0.073744	0	0	0.185265	0.120564	0.118595
MSTRG.15503.1	0.260053	0.242218	0.228241	0.21547	0.256121	0.168153	0.196031	0.229922	0.214621	0.15844	0.091152	0.108103	0.653392	0.753496	0.464071	0.045753	0.048178	0.059092
MSTRG.16011.1	0	0	0	0	0	0	0.552712	0.263477	0.103056	0	0	0	0.103579	0	0	0	0	0
MSTRG.16605.1	0.182979	0.235756	0.086692	0.122369	0	0.065361	0.199628	0.024642	0.152739	0	0	0	0	0	0	0	0	0.018265
MSTRG.17041.2	0.336896	0.686767	0.809773	0	0	0	0	0	0	0	0	0	0	0	0	0	0	0
MSTRG.17060.2	0.167442	0.041851	0	0.256948	0.362628	0.457171	0	0.03928	0	0.182369	0.149296	0	0.121316	0.049058	0.041755	0	0.387439	0.234249
MSTRG.17099.5	0.752578	0.118681	0.172507	0.465046	0.180292	0.412417	0	0	0	0.441794	0.102003	0.450978	0.201467	0	0	0.088081	0.079228	0.051854
MSTRG.17099.7	0.012531	0	0	0.596169	0.331289	0.052846	0	0	0	0.003874	0.025978	0.121854	0.006357	0	0	0.002178	0.191036	0.068215
MSTRG.17148.1	0	0	0.981824	2.10655	0	1.10473	1.82756	1.39312	1.39015	0	0	0.337488	0	0	0.921262	0.969286	0	0.19124
MSTRG.17359.11	0	0.02481	0.04526	0.007723	0	0	0	0	0.04197	0.28077	0.081135	0.082445	0	0.349585	0.073639	0	0	0.006985
MSTRG.17359.6	0	0.029461	0	1.10528	0.435021	1.16062	1.8e-05	0.047712	0	0	0	0	0.022534	0.912255	0	0.812424	0.479717	0.005411
MSTRG.17588.2	0	0.283555	0.777692	0.347824	0.239997	0	0	0	0	0.382562	0.239463	0.179823	0	0	0	0.098082	0	0
MSTRG.17689.1	0.191585	0.123059	0.177952	0.101278	0.201206	0.213107	0.545546	0.235243	0.38787	0.027364	0	0	0	0	0	0.168523	0.065072	0
MSTRG.17709.1	0.252181	0.233386	0.29161	0	0	0	0	0	0.097014	0	0.040824	0	0	0	0	0	0	0
MSTRG.17913.1	0.754885	0.794162	1.0151	0.118335	0.035834	0.089126	0.611802	0.322952	0.294675	0.0279	0.012314	0.012798	0.031443	0.023496	0.096757	0.014267	0.045026	0
MSTRG.17937.1	0.047285	0.113465	0.021936	1.19132	1.25776	1.5429	0	0	0	0.352011	0.35254	0.310936	0	0.048273	0	0.057834	0.090804	0.039688
MSTRG.18111.1	0.452402	0.556058	1.08056	0	0.140158	0.080979	0.615263	0.276281	0.850764	0	0	0	0	0	0.058406	0	0	0
MSTRG.18163.3	0	0	0	0	0	0	0	0	0	0.146379	0.035286	0.399099	0	0	0	0.054976	0	0.110661
MSTRG.18491.1	0.160565	0.298976	0.065665	0	0	0	0.139857	0.032388	0.120025	0	0	0	0.004796	0.023343	0.158838	0	0	0
MSTRG.18491.2	0.13429	0.375313	0.16834	0	0	0	0.161805	0	0.168099	0	0	0	0.113785	0.077746	0.270211	0	0.025253	0
MSTRG.18898.37	0.199328	0.237707	0.121475	0.866925	0.879846	0.707845	0.16725	0	0.031128	0.48691	0.486479	0.16288	1.5e-05	0	0	0	0.288875	0.321753
MSTRG.18928.1	0	0.062928	0.080887	0.105048	0.11422	0.085354	12.8309	4.41145	11.5732	1.47684	1.53236	1.31525	2.26151	2.46209	2.39134	0	0.051377	0
MSTRG.19146.3	0.670707	0.525249	0.362933	0	0	0	1.06702	0.818493	0.734899	0	0	0	0.485242	0.242683	0.138521	0	0	0
MSTRG.19178.1	0.062793	1.45772	1.92494	0	0.292608	0.325153	4.24576	4.47189	5.15804	1.00614	1.01349	0.636754	6.17951	4.81412	5.2443	0.231276	0.483805	0
MSTRG.19205.3	0	0	0.119026	0	0	0.04257	0.383676	0.809566	2.77582	0	0	0	0	0	0	0	0	0
MSTRG.19592.1	0.169009	0.405573	0.635908	0.181872	0.409363	0.168273	0.237605	0.336833	0.656065	0.013576	0	0	0.012567	0	0.064519	0	0	0
MSTRG.19601.1	0.399547	0.42783	0.447676	0.248185	0.300257	0.272358	0.611794	0.193786	0.564945	0.011131	0	0	0	0.057051	0	0	0	0
MSTRG.19602.1	0.105646	0.10375	0.299393	0	0.084152	0	0.306858	0.227081	0.111671	0	0	0	0	0	0	0	0.033882	0
MSTRG.19634.1	2.30482	3.30992	2.85506	0.8855	0.723919	1.19244	2.42042	1.28222	1.4452	0.241772	0.080483	0	0	0.587179	0.320247	0	0	0
MSTRG.19639.1	0.850168	3.69812	1.16048	0.406482	0.242873	0.687075	2.0505	0.572177	1.98672	0.084558	0.148244	0	0	0	0	0	0	0
MSTRG.19640.1	0.290915	0.251411	0.238752	0.054134	0.100241	0.102801	0.272797	0.083329	0.217045	0	0	0	0	0	0.026826	0	0.024925	0
MSTRG.19668.1	0.494831	0.334198	0.261485	0.08691	0.064144	0.176097	0.555923	0.267418	0.939546	0	0.056508	0	0	0.144408	0.031913	0	0	0
MSTRG.19669.2	0.404262	0.105236	0.193232	0.164879	0.101929	0.028748	0.741594	0.150601	0.737193	0.026419	0.029459	0	0	0	0	0	0	0
MSTRG.19691.1	0.558733	0.691355	0.388321	0.168192	0.135557	0.136245	0.663057	0.226886	0.270566	0	0	0.039111	0	0.046776	0	0.021632	0	0
MSTRG.19701.1	0.436393	0.406934	0.629343	0.147794	0.221997	0.197362	0.903772	0.56186	0.478574	0	0.028568	0	0.134781	0.054432	0	0	0	0
MSTRG.20570.2	0.455896	0.914007	1.40621	0.10104	0	0	0.516684	0.446519	0.034047	0.179813	0	0.007535	0.036417	0.153581	0	0.229374	0	0.085864
MSTRG.21063.1	0	0	0	0.862548	0.698243	0.789683	0.066276	0	0	1.30152	1.05854	0.887361	0	0.130554	0.163601	1.48629	1.71531	1.31626
MSTRG.21257.1	0.841235	0.417799	0.610666	0.493136	0.538466	0.328517	0.161799	0.078985	0.069185	0	0.061543	0	0.274479	0.509301	0.28917	0	0.02355	0
MSTRG.21564.1	0.019057	0	0	0.290673	0.221505	0.12225	0	0.022358	0.009727	0.680872	0.547386	0.445787	0.016051	0	0.041575	0.424619	0.362289	0.33023
MSTRG.21760.4	0	0	0	0.327551	0.273809	0.185448	0.134035	0	0.087397	0.471008	0.508451	0	0.101716	0.298627	0	0.25405	0.144347	0.404876
MSTRG.22114.1	0.887533	1.53466	2.27869	0.727031	0.487359	0.478033	0.928433	0.312106	1.15073	0.088156	0.067452	0.141058	0.031904	0	0.040227	0	0.031947	0.02535
MSTRG.23436.2	0	0.243113	0	0	0.306774	0	0	0	0.086981	0.972036	0.221536	0.562473	0	0.084713	0.441211	0	0.303296	0
MSTRG.2370.7	0.095363	0.068515	0.053707	0	0	0.081925	0	0	0	0.112327	0.066274	0.085808	0	0	0.078684	0	0.004047	0
MSTRG.2370.9	0	0.067426	0.085574	0	0	0.08044	0	0	0	0.107678	0.066069	0.091747	0	0	0.080852	0	0.004061	0
MSTRG.24432.2	0.254533	0.229323	0.137297	0.879643	0.947648	0.938228	0.207759	0.862529	0.372204	0.978143	1.1163	0.982914	0	0.205144	0.120102	0.728205	0.085739	0.447958
MSTRG.25285.1	0.048722	0	0.040444	0.101203	0	0.166186	0	0	0	0.279235	0.140195	0.123999	0.15084	0	0.088667	0.28329	0.082065	0.149984
MSTRG.25325.1	5.54569	8.97104	9.58209	0.851864	0.828688	0.778889	4.64391	1.15812	4.75584	0.12773	0	0.233381	0.248549	0.18818	0.101209	0	0	0
MSTRG.25426.6	0	0	0	0	0.207414	0.039017	0.063615	0.052891	0.078923	0	0	0	0.079834	0.206244	0	0.164223	0	0
MSTRG.25814.1	0.832116	0.802501	0.983165	0.21038	0.217151	0.242119	1.28615	0.583331	1.3403	0.029483	0	0	0.039727	0.158376	0.069825	0.00739	0	0
MSTRG.25886.1	0.15934	0.102135	0.215021	0	0	0	0.338176	0.202389	0.338514	0	0	0	0	0	0	0	0	0
MSTRG.25892.1	2.27598	2.89671	3.14182	1.00831	0.702312	0.538656	3.08304	1.37834	3.28415	0.08292	0.174686	0.075755	0	0	0	0	0.05139	0
MSTRG.26002.1	0.330977	0.489465	0.773481	0.037877	0.061968	0.189556	0.538479	0.134252	0.435666	0	0	0	0	0.044907	0.019981	0	0.035938	0
MSTRG.26003.1	0.434997	0.648358	0.402532	0.036793	0.039281	0.083626	0.569672	0.196355	0.383407	0	0	0	0	0	0	0	0	0
MSTRG.26026.1	0.118402	0	0.13448	0	0	0.134995	0.153986	0.112496	0.671657	0	0	0	0.049094	0	0	0.088807	0.03305	0
MSTRG.26072.1	0.628159	1.7703	1.18626	0.285446	0.369865	0.116965	1.30241	0.333841	1.01517	0.088657	0.08981	0.047927	0.0591	0	0	0	0.052266	0
MSTRG.26082.1	0.068399	0.208589	0.135864	0	0.052251	0.119617	0.462226	0.071394	0.314796	0.020942	0	0	0	0	0	0	0	0
MSTRG.26092.1	0	0.19847	0.448275	0.234483	0	0.053932	0.608359	0.454987	0.183485	0	0	0	0	0	0	0	0	0
MSTRG.26117.1	0.79333	1.44081	2.45981	0.413194	0.575235	0.475013	2.39786	0.482283	0.951221	0.078615	0	0	0	0	0.124677	0	0	0
MSTRG.26164.1	0.053054	0.024847	0.049388	0.101085	0.089092	0.111482	0.000505	0.030861	0.025595	0.175812	0.207395	0.271054	0.0307	0.028887	0.025806	0.754604	0.47665	0.695131
MSTRG.26268.3	0	0	0	0	0.327761	0	0	0	0	0	0	0	0	0	0	0.170023	0.185991	0.250141
MSTRG.26370.13	0	0	0	0.484568	0.516129	0.293926	0	0	0.536971	0	0	0	0	0	0.2418	0	0.197913	0
MSTRG.26653.2	0.256081	0.185972	0.248742	0.392061	0.386669	0.512654	0.122837	0.347846	0.136313	0.588128	0.784482	0.746499	1.42989	1.4511	1.26457	4.09486	1.85916	3.429
MSTRG.26962.2	0	0	0	0	0.334827	0.063952	0	0	0	0.060234	0.051316	0.075913	0	0	0	0	0.154679	0.033646
MSTRG.26977.3	0.088989	0.191729	0.118538	0.064705	0.099837	0.080206	0	0.002175	0	0.085611	0.000781	0.093224	0	0.137996	0.071331	0.066288	0.074307	0.06052
MSTRG.26977.5	0.084945	0	0	0.059239	0.305849	0.082859	0	0	0	0.253382	0.001706	0.114346	0	0.522571	0.048577	0	0.177542	0.044284
MSTRG.27146.1	0.581298	0.351999	0.441	0.049111	0.035379	0.038466	0.031857	0.035816	0	0.266621	0.338001	0.283836	0.208742	0.231522	0.23209	0.146531	0.320905	0.116279
MSTRG.27223.1	1.1007	1.98334	1.57648	0.013366	0.231495	0.168861	0.576684	0.182321	0.381888	0.041188	0.04469	0.064751	0.031881	0.031589	0.018157	0	0.012987	0
MSTRG.27459.1	0.3712	0.489467	0.39271	0.013952	0	0.013556	0.157342	0.100074	0.273019	0	0.016207	0	0	0	0	0	0	0
MSTRG.27657.1	0.680471	0.553418	0.78885	0.12944	0.0881	0.165894	0.457964	0.311727	0.415449	0.025122	0	0	0.034483	0	0.045506	0	0	0
MSTRG.27670.1	0.709242	1.38647	2.0842	0.592759	0.245992	0.300429	1.40707	1.017	1.71778	0	0	0	0.130039	0	0.105301	0	0.046602	0
MSTRG.27759.1	0.441293	0.687494	1.02367	0.16992	0.311657	0.16958	1.04416	0.339933	0.925073	0	0	0.022927	0	0.111812	0	0.051116	0	0
MSTRG.27784.1	0	0	0.475929	0.137747	0	0.186543	0.176929	0.138709	0.381044	0	0	0	0	0	0.032647	0	0.102672	0
MSTRG.27785.1	0.100961	0.003856	0.052779	0.024548	0	0.104313	0.113023	0.233407	0.529808	0	0	0	0	0	0	0	0	0
MSTRG.27798.1	0.366176	0.897797	0.865287	0.217779	0.200788	0.227987	0.763617	0.39317	0.725008	0.027246	0	0	0	0	0.050252	0	0.035058	0.00917
MSTRG.27809.1	0.097267	0.339808	0.172318	0.093761	0	0.085471	0.336703	0.205264	0.319338	0	0	0.024519	0	0	0	0.04132	0	0
MSTRG.27850.1	0.344169	0.040737	0.562902	0.26467	0.173949	0.14729	0.788341	0.267043	0.639278	0	0	0	0	0	0	0	0	0
MSTRG.27856.1	1.96175	3.46079	3.90422	0.737107	0.543665	0.896614	4.60698	1.98908	4.3353	0.145312	0.144532	0.089605	0.198017	0.298525	0.212266	0	0	0
MSTRG.27857.1	0.266386	0.202023	0.222701	0.129474	0.042726	0.112654	0.234823	0.125307	0.409419	0.02068	0.045145	0	0	0	0	0	0	0
MSTRG.27869.1	0.62538	1.71173	1.62819	0.340446	0.387877	0.313925	1.47208	0.586465	1.29728	0	0.009132	0	0.110543	0	0.025133	0	0	0
MSTRG.27873.1	0.149065	0.566775	0.647435	0.073312	0	0.066608	0.209751	0.085341	0.361195	0	0	0	0.043863	0.043752	0	0	0	0
MSTRG.27889.1	0.395008	0.471794	0.386084	0.254984	0.039971	0.303215	0.636575	0.780713	0.563813	0.097414	0	0	0.127908	0.130931	0.038451	0	0	0
MSTRG.27890.1	0.441747	0.499961	0.666239	0.1069	0.242984	0.112996	0.816278	0.435201	0.585363	0.074322	0	0	0.06669	0	0.086926	0	0	0
MSTRG.27899.1	0.438424	0.567001	0.582652	0.212645	0.180794	0.15233	0.552808	0.25567	0.715225	0.05	0.037555	0	0	0	0.029854	0	0.055914	0
MSTRG.28058.11	1.02456	1.35003	1.81478	0	0	0.086205	1.0839	0.13368	0.985464	0	0	0.10171	0.424033	0.071768	0.438913	0	0.289325	0
MSTRG.28075.1	0.294795	0	0	0.856391	2.0603	1.32795	0.331678	0	0	0.051711	0.323106	0	0	0	0	0	0.384285	0.343468
MSTRG.28640.1	0.299974	0.5171	0.774002	0	0	0	0.292489	0.012825	0.299745	0	0	0	0	0.025622	0	0	0	0
MSTRG.28650.1	0.299988	0.497411	0.391495	0.388032	0.081942	0.100343	0.235762	0.236917	0.343818	0.013224	0	0.029206	0	0	0.015818	0	0	0
MSTRG.28742.13	0.551752	0.387576	0.004746	0.335345	0.534189	0.710287	0.21461	0.001902	0.488563	0.965268	0.867546	0.866708	0.589003	0.551927	0.628892	0.575766	0.824225	0.748532
MSTRG.28848.17	0.342811	0.486499	0.339841	0	0	0	0.337315	0.298966	0.358253	0.515559	0.629344	0.627494	0.462628	0.243681	0.335406	0.537359	0.390943	0.452697
MSTRG.28848.6	0.000929	0.001139	0.001973	0.230262	0.326429	0.187596	0.008971	0.00413	0.004262	0.007325	0.00238	0.004825	0.025866	0.006243	0.013318	0.015263	0.002578	0.003653
MSTRG.28848.7	0.000392	0.000906	0.001213	0.16545	0.357134	0.236852	0.005016	0.004587	0.001817	0.007632	0.001375	0.002271	0.008053	0.004607	0.005162	0.006826	0.019705	0.015495
MSTRG.28848.9	0.021162	0.006063	0.039162	0.355802	0.27972	0.271483	0	0.00825	0.010388	0.034596	0.033007	0.058461	0	0.009451	0.018964	0.025533	0.028308	0.086193
MSTRG.2893.2	0.135589	0	0	0.093822	0	0	0	0	0	0.359164	0.325912	0.113562	0.279927	0.093988	0	0.308964	0.162714	0.268084
MSTRG.29053.1	0.708055	0.688749	0.441174	0	0.063158	0	0.45458	0.344246	0.620877	0	0	0.169399	0.27654	0.206421	0.701025	0	0	0
MSTRG.29526.1	0.267266	0.142653	0.243652	0	0.237285	0.095879	0.83851	0.389039	0.579713	0.219383	0.18459	0	0.238685	0.107289	0.136641	0	0	0
MSTRG.29586.1	0.141754	0.199636	0.324909	0	0.058225	0.061212	0.314492	0.11776	0.084848	0	0	0	0	0	0	0	0	0
MSTRG.29599.1	0.101612	0.391434	0.491704	0.216224	0.192644	0.08905	0.925148	0.539895	0.763521	0.069283	0.055118	0.057155	0	0	0.075763	0	0	0.03437
MSTRG.29600.2	0.326646	0.643839	0.535524	0.206764	0.233007	0.134044	0.988942	0.496246	0.67569	0.090865	0.102516	0	0.035242	0	0.084706	0	0	0
MSTRG.29604.1	0.34753	0.371615	0.888621	0.297372	0.184185	0.379021	0.246196	0.096998	0.486091	0	0	0	0.050616	0	0	0	0	0
MSTRG.29607.1	0.196732	0.223941	0.54907	0.025006	0.136126	0.045589	0.244081	0.110039	0.286768	0	0.03322	0	0	0	0	0	0	0
MSTRG.29621.1	0.324355	0.568907	0.59949	0.053204	0	0.072588	0.443656	0.366005	0.404131	0	0	0.025999	0	0	0	0	0	0
MSTRG.29623.1	0.587904	0.368131	0.643022	0	0.209629	0.1462	1.61028	0.971248	1.28199	0	0	0.105661	0.197269	0	0.163754	0.112348	0	0
MSTRG.29623.2	0.419572	1.97871	0.236079	0.385297	0.109842	0.12839	0.863318	0.424722	1.31581	0.081347	0.261204	0.015264	0.070798	0.248097	0.078315	0.026388	0.074265	0.041937
MSTRG.29623.4	0.64905	0.748021	1.22712	0	0.172244	0.080673	0.688375	0.490277	0.388896	0	0	0.12348	0.007306	0	0.123097	0.025574	0	0
MSTRG.29624.1	0.383087	0.237402	0.439713	0.012483	0.064222	0.039529	0.463677	0.335047	0.4487	0.031076	0.011304	0.009888	0	0	0	0	0	0
MSTRG.29664.1	0	0.031482	0	0.031533	0.081274	0	9.94579	2.31765	9.06595	0.175316	0.322824	0.270452	1.00399	0.865511	1.38741	0	0	0
MSTRG.29669.1	0	0	0	0	0	0.063455	1.0775	0.461085	0.762117	0.146634	0.104186	0.034336	0.111544	0.174106	0.116343	0.000253	0	0.01253
MSTRG.29683.1	0.161514	0	0.374636	0.311385	0	0	0.599205	0.280918	0.204369	0	0	0	0	0	0	0	0	0
MSTRG.29933.1	0	0.354147	0.088861	0.049468	0	0.117637	0.389535	0.25314	0.232112	0	0	0	0	0	0	0	0	0
MSTRG.29936.1	0.653948	0.551235	1.12875	0	0.056472	0.129504	1.41592	0.898573	0.834719	0.044324	0	0.120211	0	0.050276	0	0	0	0
MSTRG.29993.1	1.78908	1.7215	1.72566	0.461713	0.376655	0.50369	2.31857	0.883161	1.95025	0.103897	0.051241	0.195126	0.056471	0	0.085877	0	0	0
MSTRG.29999.1	0.552784	0.948759	0.826827	0.097243	0.153879	0.213276	0.926341	0.38738	0.52105	0.035702	0	0	0.066729	0	0.091321	0	0	0
MSTRG.30001.1	1.96151	1.99407	2.51341	0.431698	0.429952	0.458358	2.75821	1.29012	1.93322	0.205986	0.109004	0.047329	0.18579	0.162185	0.102258	0.021049	0.019024	0
MSTRG.30002.1	0.55662	0.356309	1.08635	0.173319	0.047484	0.050641	0.322978	0.12906	0.067473	0	0	0	0	0	0	0	0.127468	0
MSTRG.30030.1	0.913531	1.11736	1.29913	0.59154	0.305929	0.314927	1.05232	0.760205	1.23144	0.180236	0.086502	0.048406	0.060634	0.052937	0.091146	0	0	0
MSTRG.30052.1	0.197873	0.346375	0.425868	0.132654	0.083176	0.138251	0.354096	0.210602	0.301536	0.017237	0	0	0.022607	0	0	0	0	0
MSTRG.30059.1	0.834515	1.10108	1.17971	0.300953	0.358512	0.307894	0.932994	0.647444	0.829122	0.051907	0.083476	0.039848	0.082127	0.090267	0.05076	0.007445	0	0
MSTRG.30171.1	0.651225	0.671234	0.703054	0.272615	0.170474	0.23361	1.58472	0.265248	1.06897	0	0.036819	0	0	0	0	0	0	0
MSTRG.30211.1	0.201376	0.549724	0.354401	0.148612	0.096532	0.059227	0.343706	0.409984	0.684834	0.023077	0	0	0.05904	0.064992	0.04596	0.047786	0.032537	0
MSTRG.30211.2	0.362977	0.35806	0.515766	0	0	0	1.03528	0.45982	0.25492	0.022301	0	0	0	0	0	0	0	0
MSTRG.30316.1	0.676019	0.551164	0.737256	0	0.185741	0.07712	0.548166	0.152989	0.650995	0	0	0	0	0.051	0	0	0.032295	0
MSTRG.30326.1	0.921269	1.50621	1.61462	0.366975	0.329356	0.366733	1.79909	0.854575	1.69491	0.058947	0.061693	0.064683	0.069497	0.043067	0.150422	0	0.016239	0
MSTRG.30473.2	0.217169	0	0.284651	0.105379	0	0.046003	0.520959	0.229033	0	0	0	0	0.228418	0.101511	0.185584	0	0	0
MSTRG.30473.4	0	0	0	0.217355	0	0.024084	9.30922	3.95308	7.79465	0.915576	0	0.897206	2.16869	2.71308	2.55061	0	0	0
MSTRG.30474.1	0	0.007631	0.035021	0	0	0	0.853172	0.327496	0.557762	0	0.044119	0.033283	0.031577	0.111033	0	0	0	0.048608
MSTRG.30474.2	0.023023	0	0.047472	0.032658	0.014767	0	1.55187	0.754774	1.47417	0.254091	0.305544	0.284501	0.523739	0.409707	0.450954	0.012049	0	0
MSTRG.30476.1	0.108053	0.118876	0.128711	0	0.129992	0.095587	11.3797	3.74917	7.41251	1.78314	0.073734	0.917331	0.98451	1.43159	2.61927	0	0	0
MSTRG.30546.1	1.22395	1.04959	1.32503	0.60108	0.23815	0.389821	0.754536	0.209175	0.244277	0	0.02997	0	0	0.038295	0	0	0	0
MSTRG.30671.1	0.647163	1.48569	1.5258	0.677372	0.545439	0.6242	1.59233	0.56257	0.873876	0.018293	0	0.020133	0.048889	0.158262	0	0	0.029956	0
MSTRG.30681.1	0.203839	0.223774	0.421205	0.151404	0.085503	0.048243	0.211546	0.147877	0.268714	0	0	0	0	0.046952	0	0	0.031661	0
MSTRG.30684.1	0.361055	0.43622	0.226572	0.082026	0.096875	0.077596	0.344218	0.137805	0.153487	0.03395	0	0.011676	0	0.045732	0.044973	0	0	0
MSTRG.30685.1	0.216054	0.40824	0.372187	0.079577	0.074332	0.019465	0.307662	0.133793	0.504331	0	0	0.048788	0.033671	0.042478	0.01502	0	0	0
MSTRG.30688.1	0.114856	0.555743	0.604694	0.169077	0.05942	0.065198	0.576434	0.275074	0.224318	0	0	0	0	0	0	0	0	0
MSTRG.30698.1	0.327193	0.361867	1.23662	0	0.18419	0.178129	0.533511	0.227211	0.384807	0	0.012214	0	0	0	0	0	0	0
MSTRG.30930.1	0.235298	0.568663	0.248621	0.103083	0.324695	0.438287	0.675118	0.44679	0.719662	0.153439	0.085959	0.211432	2.26665	2.9233	3.34123	0.366242	0.728334	0.504305
MSTRG.30930.10	0.04919	0.029094	0.019296	0.290298	0.110544	0.409787	0.366215	0.140622	0.011428	0	0	0	0.088078	0.049259	0.897115	0.069109	0.36931	0.01714
MSTRG.30930.5	0	0	0.427547	0.146934	0	0.127848	0.286696	0.172194	0	0	0	0	0.800961	2.30327	3.30712	0.171534	0.223932	0.284514
MSTRG.30932.1	0.043174	0.630677	0.772691	0.031706	0	0	0.182673	0.103863	0.134844	0	0	0	2.32773	2.06191	2.3437	0.100254	0.054273	0.084807
MSTRG.31411.8	0	0	0	0.173426	0.15527	0.170694	0	0.123731	0	0	0.142092	0	0	0	0	0	0	0.086352
MSTRG.31445.1	0	0	0	1.07032	0.52565	0.428051	0	0	0.034212	0.245334	0.465007	0	0.185562	0.151393	0.197531	0	0.123219	0.172148
MSTRG.31902.2	0.73741	0	0.48752	1.16093	0	0	0	0	0	1.41866	0.743695	0.9396	0	0	0	0.671255	0	1.1952
MSTRG.31988.2	0.322948	0.093526	0.058938	0	0	0.028825	0.087628	0.093645	0.089572	0	0	0	0	0.053567	0	0.071382	0	0
MSTRG.3205.1	0	0	0	0	0.080528	0.044869	0	0	0	0.132147	0.087971	0.288627	0	0	0.027476	0	0.09629	0.042711
MSTRG.32272.1	0.295899	0.443977	0.838468	0.049716	0.175029	0.044567	0.307395	0.234766	0.535504	0.028389	0.037894	0	0.039704	0.01967	0	0	0	0
MSTRG.32563.5	0	0	0.074295	0.296661	0.192039	0	0	0	0.119062	0	0.374065	0.177031	0	0	0	0.146882	0.077081	0.281297
MSTRG.32608.6	0.093161	0	0.139866	0.877296	0.484396	0.966995	0	0.069221	0.499463	0	0	0	0	0	0	0	0	0.057186
MSTRG.32625.1	0.323987	1.01145	0.92591	0.079348	0.124357	0.341667	0.446502	0.398083	0.588982	0	0	0.02614	0	0	0	0	0	0
MSTRG.32815.1	0	0	0	0.044575	0	0	0	0	0	0.366917	0.084118	0.242903	0.107754	0.131844	0	0.302152	0.139998	0.17716
MSTRG.33448.1	0	0	0	0.390385	0.120711	0.423414	0	0	0	0.424508	0.676811	0.479028	0.164566	0	0.147841	0.196271	0.293865	0.139539
MSTRG.33539.1	0.062057	0	0.045134	0.218774	0	0	0	0	0	1.05754	0.463632	0	0	0.039231	0	0.697943	0.508929	0.68863
MSTRG.33658.1	0.089454	0.406112	0.259748	0	0.07478	0.090433	0	0	0	0.457674	0.078164	0.253677	0	0.184908	0.088818	0.389311	0.369023	0.30465
MSTRG.33673.4	0	0	0	0	0	0	0.217958	0.602295	0	0.048943	0	0	0.650779	0.740092	0.087105	0	0	0
MSTRG.33823.1	0.550141	0.196987	0.511535	0	0	0	0.596782	0	0.657645	0	0	0	0	0	0.075681	0	0	0
MSTRG.33918.1	0	0	0	0.07444	0	0.055751	0	0	0	0	0	0.187305	0.058702	0	0	0.646996	0.305988	0.433814
MSTRG.34040.1	0.176017	0.385226	0.427326	0.173809	0	0.168462	0.453811	0.200955	0.282655	0	0	0	0	0	0	0	0	0
MSTRG.34087.1	0.327072	1.88191	1.39714	0	0.554212	0	1.48211	0.381791	0.857707	0	0	0	0	0	0	0	0	0
MSTRG.35649.1	6.03383	5.82644	4.71425	14.6831	12.1353	10.9731	4.23335	6.28951	4.1972	6.32895	6.5363	5.21673	3.60621	8.89093	5.46482	6.89696	6.95304	6.17605
MSTRG.35735.1	1.27561	2.31918	1.4594	0.582045	0.704265	0.826994	1.17798	0.423841	1.87288	0.077487	0	0	0	0	0.154816	0	0	0
MSTRG.35800.1	0.007549	0.487251	0.082067	0.045515	0.052424	0.04653	0.182225	0.336051	0.3715	0	0	0	0.083933	0	0	0.045823	0	0
MSTRG.35800.2	0.136555	0.308123	0.236249	0.210768	0.262598	0.266824	0.115258	0.334576	0.258367	0.058976	0.029823	0.060061	0.038267	0.085302	0.067483	0	0	0
MSTRG.35801.1	0.431049	0	0.029258	0	0.197722	0.230232	0.585197	0.096709	0.722824	0	0.071021	0	0	0.009002	0	0	0	0.009984
MSTRG.35801.2	0.189598	0.724199	0.837159	0.270158	0.161341	0.166878	0.740349	0.286929	0.437928	0.03884	0.024716	0.032865	0.051898	0.089906	0.033314	0	0	0.003671
MSTRG.35801.6	0.281304	0.146893	0.441372	0	0	0	0.103278	0.019223	0.105622	0	0	0.106535	0	0	0	0	0	0
MSTRG.36008.1	0.481177	0.27396	0.324796	0.081075	0.22995	0.193047	0.559388	0.239208	0.484555	0	0	0.020725	0	0	0	0	0	0
MSTRG.36053.1	0.239653	0.439634	0.477401	0.17238	0.161112	0.316285	0.35447	0.157484	0.240742	0	0	0	0	0	0	0.0103	0	0
MSTRG.36122.1	0.234947	0.440405	0.603487	0.125086	0	0.190096	0.692952	0.298829	0.6833	0	0	0	0	0	0	0	0	0
MSTRG.36294.2	0	0	0	0	0	0	0.549213	0.466631	0.306895	0	0	0	0	0	0	0	0	0
MSTRG.36299.1	0.282934	0.597149	0.36428	0.137353	0.121122	0.139919	0.397651	0.343754	0.290247	0	0	0	0	0.033258	0	0	0	0
MSTRG.36300.1	0.482737	0.654232	0.986584	0.274892	0.302549	0.25664	0.842813	0.335332	0.688252	0.061084	0.069989	0	0	0	0	0	0	0
MSTRG.36303.2	0.209746	0	0.51752	0	0	0	0.047924	0.065863	0.189313	0	0	0	0	0	0	0	0	0.013697
MSTRG.36319.2	0.070915	0.247181	0.328693	0	0.130434	0.01267	0.277013	0.059712	0.322337	0	0	0	0	0	0	0	0.025224	0
MSTRG.36321.1	1.47068	1.43342	1.6336	0.229595	0.498388	0.365005	2.24474	1.167	1.18979	0.191159	0.151255	0.078549	0.123852	0.175726	0.200607	0.028863	0	0
MSTRG.36345.1	0.482729	0.634517	0.802182	0.135496	0.727388	0.220003	0.605877	0.524896	0.249937	0	0	0	0.081961	0	0.036013	0	0	0
MSTRG.36568.1	0.052301	0.220311	0.456909	0	0.098058	0.023408	0.123597	0.044479	0.362504	0	0	0	0	0	0	0	0	0
MSTRG.36587.1	0.73885	2.20452	1.82485	1.23101	0.878232	1.11253	2.3418	0.848062	1.95592	0.168516	0	0	0	0	0.211287	0	0	0
MSTRG.36762.1	0.103515	0.170322	0.167412	0.102043	0.229642	0.172074	0	0.043593	0.123143	0.562539	0.819529	0.35217	0.153364	0.105267	0	0.374783	0.322304	0.256462
MSTRG.36950.1	0.639432	0.664952	0.820236	0.230345	0.23568	0.12113	0.777054	0.370976	0.823714	0.031483	0.052854	0.092189	0.093072	0	0	0	0.011729	0
MSTRG.36968.2	0.118944	0.244893	0	0.138554	0	0	0.127538	0.053328	0.304708	0	0	0	0	0	0	0	0	0
MSTRG.36975.1	0.912394	1.99652	2.01793	0.665704	0.734184	0.611814	1.88493	1.35973	1.87579	0.283637	0.298468	0.034749	0.170178	0	0	0.037966	0.032923	0.063084
MSTRG.37032.1	0.141028	0.027145	0.31696	0	0.088767	0.024785	0.250251	0.160687	0.208046	0	0	0	0	0	0	0	0	0
MSTRG.37033.2	0	0	0	0	0	0	2.78063	1.55008	2.47044	0	0	0	0	0	0	0	0	0
MSTRG.37061.2	0.579027	0.655764	1.046	0.005182	0.009644	0	0.437819	0.413745	0.935763	0	0	0.10335	0	0	0.003764	0	0	0
MSTRG.37156.1	0.33991	0.478023	0.327502	0.128427	0.109472	0.131279	0.320339	0.051378	0.149108	0	0	0	0	0	0	0	0.02823	0
MSTRG.37318.1	0.230437	0.280652	0.382546	0.141566	0.072702	0.201941	0.393198	0.182046	0.326366	0.008615	0	0.009545	0	0.046567	0	0	0.009553	0.008737
MSTRG.37320.1	0.064468	0.185046	0.392322	0.145291	0.334093	0.291363	0.050755	0.260874	0.576885	0.133346	0	0.049285	0.100952	0.040306	0.035688	0	0	0
MSTRG.37331.1	0	0.30139	0.37078	0	0.092245	0.111665	0.438326	0.214293	0.088418	0	0	0	0.067167	0.033499	0	0	0	0
MSTRG.37338.1	0.333478	0.444031	0.641861	0.202499	0.292154	0.222751	1.1854	0.265583	1.03805	0.067919	0.068577	0.050984	0.046045	0	0.055363	0.024893	0	0.011618
MSTRG.37749.1	0.592926	0.676047	0.95286	0.201012	0.140485	0.195617	1.22551	0.11604	0.649007	0.056331	0	0	0	0	0	0	0	0
MSTRG.37754.1	0.356863	0.600888	0.408133	0.10047	0.091482	0.151964	0.519869	0.226812	0.392962	0.019871	0.020902	0	0	0	0.023294	0	0	0
MSTRG.37774.1	0.329032	0.422271	0.456161	0.127845	0.091485	0.15832	0.712215	0.453508	0.441703	0	0.078741	0.047255	0.017181	0	0	0	0	0
MSTRG.37778.1	0.52047	0.509245	0.529202	0.232689	0.223751	0.210948	0.519386	0.189577	0.226656	0.00024	0.069239	0.017193	0.076275	0	0.054849	0	0	0.015712
MSTRG.37778.2	0.661896	0.818908	0.60003	0	0	0	0	0	0.061745	0	0	0	0	0	0	0	0	0
MSTRG.37779.1	0.397757	0.641865	0.723396	0.093306	0.18819	0.133885	0.643066	0.570255	0.604649	0.030791	0	0	0.020745	0.059534	0.127615	0	0	0
MSTRG.37801.6	0.384402	0.409742	0.440829	0	0.326618	0	0.398475	0.297037	0.701245	0	0	0	0	0	0	0	0	0
MSTRG.38037.1	0.437667	0.816561	0.446759	0.111141	0.142546	0.108433	0.656673	0.22042	0.369041	0.022414	0.023499	0.012128	0.045303	0.016381	0	0.040975	0.012344	0
MSTRG.38065.2	0.048475	0.142778	0.330592	0.044526	6.8e-05	0	0.661586	0.155374	0.168612	0	0	0	0	0.030743	0.053884	0	0	0
MSTRG.38073.1	0.463994	0.879669	0.656012	0.27023	0.249245	0.25915	0.941845	0.203659	0.780192	0.036297	0.078999	0.080723	0.022765	0.007603	0.099847	0	0	0.014246
MSTRG.38074.1	0.43275	0.814789	0.778373	0.134488	0.155688	0.175422	0.904422	0.458923	0.785649	0.033608	0.048314	0.053823	0.031856	0.009886	0.055671	0.038067	0	0.024509
MSTRG.38086.1	0.19444	0.524132	0.379161	0.281147	0.792829	0.498315	0.626465	0.175464	0.619742	0.033898	0	0	0.058313	0.092598	0.099565	0	0	0
MSTRG.38134.1	0.780719	1.56997	1.33208	0.420231	0.548814	0.445456	1.47453	0.760668	1.45405	0.107026	0.058513	0.042037	0.060173	0.032268	0.066312	0.009406	0.008736	0
MSTRG.38135.1	0.22203	0.467424	0.333803	0.319985	0.066264	0.119235	0.321486	0.207303	0.315628	0.020623	0	0	0	0.180156	0	0	0	0
MSTRG.38182.1	0.403803	0.635438	0.848168	0.138568	0.085055	0.055453	0.586756	0.321207	0.413267	0.013165	0.019427	0	0	0.018358	0.021027	0.011273	0.019769	0
MSTRG.38183.2	0.26093	0.083802	0.259647	0	0.128679	0.154311	0.145626	0.173109	0.460571	0	0	0	0	0	0	0	0	0
MSTRG.38185.1	0.467909	0.82331	0.683819	0.133527	0.100319	0.147235	0.558864	0.278641	0.466057	0.043562	0.020488	0.023758	0.033177	0.023669	0.040324	0.01479	0.019646	0
MSTRG.38186.1	0.508127	0.86966	0.796918	0.216333	0.276131	0.262777	1.15039	0.362199	0.850439	0.046995	0.062718	0.05263	0	0	0.035737	0	0	0
MSTRG.38186.2	0.354398	1.58054	1.49964	0.087666	0	0.086489	0.23063	0.250859	1.46042	0	0	0	0.242016	0	0	0	0	0
MSTRG.38188.1	0.617342	1.16469	0.991917	0.251897	0.289126	0.221178	1.25841	0.439821	0.674331	0.047129	0.098936	0.076609	0	0.046578	0.082554	0.021047	0.01915	0
MSTRG.38215.1	0.209472	0.200927	0.242614	0.150937	0.018762	0.274722	0.23295	0.121039	0.104254	0	0	0	0	0	0	0	0	0
MSTRG.38246.1	0.459329	1.07965	0.632697	0.313868	0.230648	0.385865	1.00147	0.548303	0.642465	0.10736	0.105331	0	0	0.024567	0.086865	0	0.100397	0.040661
MSTRG.38425.1	0	0	0	0	0	0	1.88665	0.343347	0.737061	0.194961	0.268641	0.3599	0.080497	0.321749	0.439136	0	0	0
MSTRG.38425.3	0.009501	0.024238	0.029014	0.046936	0.026538	0.010254	1.73515	0.609553	1.47849	0.068477	0.081039	0.023768	0.221852	0.254037	0.44645	0	0	0
MSTRG.38425.4	0	0	0	0	0	0	0.802449	0.537372	0.966993	0.061892	0.079048	0.005384	0.357537	0.331675	0.312446	0	0	0.027083
MSTRG.38425.5	0	0	0	0	0	0	0	0	0	0.178455	0.486225	0.173927	0	0	0	0	0	0
MSTRG.38426.1	0	0	0	0	0	0	1.01019	0.656048	0.405471	0.040918	0	0.044582	0.168164	0.099589	0.095934	0.049867	0	0
MSTRG.38946.1	0.414906	0.617904	0.620006	0.205812	0.110182	0.146871	0.360717	0.414487	0.582653	0.01531	0.021521	0.044957	0.041352	0.054905	0.012113	0	0	0
MSTRG.38947.1	0.622968	0.566585	1.11077	0.249132	0.173757	0.278449	1.40992	0.472887	0.896052	0.020155	0.042403	0.108907	0	0.081542	0.024027	0	0	0
MSTRG.38955.1	0.565406	1.89986	0.513947	0.019559	0.204072	0.182398	1.52415	0.548029	0.374685	0	0.039505	0.157303	0.110993	0.091998	0.05629	0	0	0
MSTRG.38969.1	0.69451	0.700325	1.1041	0.104721	0.136522	0.145912	0.79476	0.543628	0.492095	0.094577	0.060007	0.020904	0.09876	0.025445	0.086575	0.023149	0.153656	0.065023
MSTRG.38980.1	0.107438	0.072235	0.207982	0	0.039412	0	0.249373	0.170711	0.076358	0	0	0	0	0	0	0	0	0
MSTRG.39008.2	0.379272	0.187646	0.148207	0.152334	0.05219	0.028148	0.758632	0.148572	0.224064	0	0	0	0	0	0	0	0.120815	0
MSTRG.39019.1	0.558013	0.379375	0.520177	0.208121	0.169485	0.167809	0.631038	0.367078	0.876187	0.043709	0	0	0	0.189071	0	0	0	0
MSTRG.39444.1	0	0	0	0.032758	0.177966	0.101497	10.1369	3.68133	8.49743	1.30688	0.975716	1.2586	1.09434	1.6389	1.71057	0	0	0
MSTRG.39487.1	0.317601	0.582879	0.378894	0.079255	0.098355	0.16153	6.81428	2.0229	6.02201	0.507849	0.78701	0.601401	1.60952	1.41073	1.56306	0.135031	0.038892	0.108604
MSTRG.39572.1	0.110708	0.16757	0.059256	0.456387	0.484975	0.537663	101.025	44.4485	86.4702	19.0583	17.9122	15.3339	17.8761	20.8108	21.9601	0.090671	0.082086	0
MSTRG.39894.1	0.983129	2.1969	1.82609	0.43438	0.422555	0.235365	0.95993	0.313976	0.842707	0.084166	0.068794	0	0.116694	0.132074	0	0	0	0
MSTRG.39916.1	0.849609	1.08254	1.03441	0	0	0.126427	0	0.039516	0	0	0.074444	0.3114	0.444009	0.739902	0.477919	0	0	0.124133
MSTRG.40409.1	0.266242	0.417753	0.326546	0	0.081671	0.0283	0.393449	0.087393	0.142007	0	0	0	0.03812	0	0	0.017591	0.015898	0
MSTRG.40627.1	3.70048	4.32612	4.79672	1.43498	1.00655	1.09338	2.04783	1.05656	1.78529	0.550994	0.189181	0.292353	0.040653	0.246118	0.093446	0	0	0.012149
MSTRG.40988.2	0	0.25675	0	0.068922	0	0	0.232129	0.085257	0.095857	0	0.017974	0	0	0	0	0	0	0
MSTRG.41384.13	0	0	0	0.737157	0	0	0.187229	6e-06	0.141212	0.001913	0	0.001757	0	0	0	0	0.001455	0
MSTRG.41508.12	0.003562	0	0.000605	0.366502	0	0	0	0	0	0.215941	0.000851	0.183829	0.165094	0.030021	0	0.073071	0	0
MSTRG.41508.29	0.456911	0.415257	0	0.869292	0.624588	0.657939	0.618219	0.078745	0.525549	0.43216	0.559965	0.66723	0.727341	0.558049	0.832318	0.014168	0.071049	0.183058
MSTRG.41565.4	0	0	0.014077	0	0	0	0	0	0	0.204221	0.202887	0.206715	0.123023	0	0.300737	0.072626	0	0
MSTRG.41989.2	1.30281	0.675113	0.005414	1.59256	1.81087	1.36226	1.70283	0.866781	1.51329	1.08841	0.117458	0.088003	1.44617	0.619592	0.002219	0.047149	1.38631	0.931544
MSTRG.41989.5	0.258047	0.611278	0.000911	0.224886	0.29973	0.417198	0.685427	0.349579	0.586208	0.202625	0.05632	0.052009	0.176161	0.276264	0.00313	0.002031	0.2067	0.280296
MSTRG.41990.1	0.396086	0.298133	0.307071	6.87915	7.83759	8.23696	0.467656	0.403842	0.440978	9.20981	9.0458	7.76665	0.351313	0.282214	0.299482	7.58438	6.87893	6.44275
MSTRG.42823.1	0	0.063697	0.10214	0.223227	0.277881	0.163296	36.6079	8.7518	26.1048	3.98312	4.2067	3.46164	3.92623	4.98134	6.50493	0	0	0
MSTRG.42882.69	0.049901	0	0.15762	0.008631	0.146757	0.093015	0.007938	0.031528	0	0.10542	0.106417	0.161393	0	0.037456	0.010629	0.007694	0	0.154771
MSTRG.43041.1	0	0	0	0	0.014971	0.024969	2.84497	1.0491	2.47014	0.313466	0.353346	0.234015	0.324903	0.580218	0.71024	0.014822	0.081037	0
MSTRG.43041.2	0	0	0	0.067898	0	0	0.795029	0.763168	0.65476	0.25795	0.120371	0.29015	0.6336	0.280943	0.305195	0	0.0242	0
MSTRG.43056.1	0.060464	0.116967	0	0	0.064033	0.026521	11.4857	3.0404	9.87828	0.94266	0.88625	0.438623	1.12208	1.52254	1.566	0	0	0
MSTRG.43241.1	0	0	0	0.151608	0.239187	0.187303	0	0.124199	0	0.143037	0.31571	0.511951	0	0	0	0.351595	0.162603	0.369471
MSTRG.43301.1	2.80492	4.1643	4.83802	1.64676	1.09931	1.06853	2.14743	0.643851	1.27418	0.526776	0.466395	0.299514	0.080088	0.03204	0.155771	0	0	0
MSTRG.4378.1	0	0	0.06306	0.121264	0.104895	0.087574	0	0	0	0.263966	0.31589	0.319183	0.059127	0	0	0.49216	0.656384	0.538443
MSTRG.43944.2	0	0	0	0	0	0	0	0	0	0.179286	0.104037	0.086383	0	0	0	0	0.145112	0
MSTRG.44145.1	0.259769	0.24765	0.43205	0	0.235141	0.10018	3.07562	1.70967	3.63451	0	0.341503	0	1.24886	0.016158	0.988617	0	0	0
MSTRG.44232.2	0	0	0.007892	0.450095	0.126997	0.181194	0.006935	0.015576	0.191348	0.022082	0.124187	0.195209	0.453836	0	0	0.148684	0	0
MSTRG.44879.2	0	0	0	0.118704	0	0.103919	0	0	0	0	0	0.386586	0	0	0	0.115088	0.355765	0.548398
MSTRG.45539.1	0	0	0	0	0	0	0	0	0	0	0	0	0	0	0	0.198122	0.486622	0.317893
MSTRG.46015.1	0	0.028536	0.152311	0	0	0	0.19646	0.169033	0.234306	0	0	0	0	0	0	0.031983	0.111548	0
MSTRG.46136.1	0	0.519877	0.368894	0	0.208767	0.295503	0	0	0.34221	0.66537	0.5411	0.584073	0.233761	0.226414	0	0.277009	0.244826	0.337738
MSTRG.46263.12	0	0	0	0.210593	0.169706	0.190856	0.166108	0.106978	0.153175	0.129065	0.228088	0.203738	0.620145	0.279635	0.58029	0.158922	0.058899	0.070728
MSTRG.47126.1	1.52103	2.42371	2.43831	0.828249	1.14571	0.764159	2.36643	0.89016	2.0902	0.057457	0.123199	0.176115	0.134075	0.299078	0.039033	0	0	0
MSTRG.47157.1	0.316614	0.33689	0.369727	0	0.110756	0.092773	0.798724	0.244837	0.314916	0	0	0	0	0	0	0	0	0
MSTRG.47158.1	0.696255	0.711439	0.746361	0.144795	0.14478	0.126409	0.772411	0.389951	0.565027	0.020063	0.01407	0.021541	0	0.053393	0.015891	0.032384	0	0
MSTRG.47179.1	0.25833	0.740948	0.215954	0.072671	0.032865	0.01925	0.400746	0.097729	0.553065	0	0	0	0.032121	0	0.028322	0	0	0
MSTRG.47285.3	0.077605	0.294862	0.143021	0	0.08195	0.182477	0.181542	0.216419	0.003492	0	0	0	0	0	0.018472	0	0	0
MSTRG.47561.3	0.49411	0.10623	0.145034	0	0	0.034933	0	0.132534	0	0	0	0.144904	0.100716	0.19529	0.214952	0	0	0
MSTRG.47917.1	0	0	0	0	0	0	0	0	0	0	0	0	0	0	0	0.297512	0.433298	0.892803
MSTRG.48029.2	0.256132	0.378636	0.230664	0.199594	0.113753	0.132202	0.825211	0.26323	0.405387	0	0	0	0	0	0	0	0	0
MSTRG.48091.1	0.265828	0.454557	0.606098	0.076935	0.102809	0.066743	0.398644	0.181771	0.639123	0	0.0539	0.012406	0.09206	0	0.060677	0	0	0.02581
MSTRG.4903.13	0	0	0	2.2871	2.96685	2.61729	0	0	0	1.03293	0	0	0	0	2.1243	1.22985	0.485067	1.24099
MSTRG.50714.1	0	0	0	0.513154	0.332263	0.371316	0	0	0	1.33089	1.58921	1.35334	0	0	0.015659	1.19225	0.856425	1.26387
MSTRG.50860.2	0.454692	0	0.286517	1.29472	1.02402	1.25913	0.410471	0.289592	0.504309	1.22531	1.82052	1.36682	0.482848	0.348446	0.752383	0.741945	0.593288	0.677891
MSTRG.5171.1	0.119874	0.076912	0	1.04511	1.37094	0.552195	0.295218	0.123552	0.113255	1.59326	1.52171	1.71758	0.644338	0.688684	0.25115	1.73275	1.58692	1.46927
MSTRG.51753.3	0.06524	0.028115	0.056472	0.51545	0.265122	0.370132	0.218987	0.053672	0.109116	0.475644	0.287481	0.319421	0.181148	0.118892	0.097867	0.272084	0.204557	0.071295
MSTRG.5210.1	0	0	0	0.27197	0.390148	0.07902	0	0	0.000287	0	0	0	0	0	0	0	0.142	0
MSTRG.53387.1	1.88381	2.3367	2.49039	0.222239	0.247058	0.058962	1.41847	0.875608	0.68303	0.080334	0	0	0	0.184637	0	0	0	0
MSTRG.55121.1	1.36414	2.51421	3.29374	0.310971	0.527415	0.266541	1.3265	0.534106	0.990694	0.105122	0.094178	0.100257	0.058962	0.052514	0	0.017776	0	0
MSTRG.55195.1	0.331596	0.418363	0.206429	0	0	0	0.298118	0	0	0	0	0	0	0	0	0	0	0
MSTRG.55227.1	0.179589	0.044398	0	0.173117	0.2611	0.442333	0	0	0.035297	0.132997	0.429563	0.293614	0	0.053254	0.087399	0.260272	0.18842	0.25359
MSTRG.55591.1	0.016446	0	0.061034	0.073875	0	0.048235	0.082945	0	0.011098	0.220584	0.299263	0.198091	0.273339	0.377679	0.280515	1.06701	1.1521	0.80679
MSTRG.55621.35	0	0	0	0.375691	0.431415	0.669385	0.548303	0	0.279703	0.285554	0.299137	0	0.327137	0.157043	0	0	0	0.214997
MSTRG.56105.1	0.801919	1.45093	1.87271	0.296163	0.435307	0.31408	0.902734	0.253879	0.89124	0.032006	0.037463	0.054012	0.019196	0.033316	0.021083	0	0	0
MSTRG.56746.1	0.238952	0.116736	0.298353	0	0	0.053056	0.181944	0.090533	0.081855	0	0	0	0	0	0	0	0	0
MSTRG.57161.1	0	0	0	0.058388	0	0	0	0	0	0.389819	0.177004	0.195544	0	0	0	0	0.157459	0.076514
MSTRG.58650.3	0.078578	0	0.034036	0.050184	0.054452	0	0	0	0.034467	0.760203	0.528793	0.1296	0.000814	0.674613	0.037151	0	0.012971	0
MSTRG.59096.1	0	0.028371	0	0	0	0	14.2492	4.16376	11.6266	0.350005	0.424709	0.572013	1.85906	2.41331	1.83657	0	0	0
MSTRG.59097.1	0	0	0.041145	0	0	0	1.69921	0.177743	1.88435	0.037329	0	0	0.204437	0.251032	0.044802	0	0	0
MSTRG.59662.1	0	0	0	0	0.045163	0	0.585488	0.172945	0.199632	0	0	0.053299	0.065807	0	0.02906	0	0.038953	0
MSTRG.59687.1	0.586491	0.282817	0.734553	2.09283	1.52411	1.66086	0.566316	0.665555	1.32174	1.0475	0.672569	0.864713	0.915914	0.716555	0.371938	0.882257	1.07126	0.977715
MSTRG.59807.1	0	0	0	0.196681	0.03593	0.072489	0	0	0	0.246686	0.217892	0.620701	0	0	0	0.427439	0.077783	0.245189
MSTRG.60146.3	0.669585	10.1266	0.186273	3.81651	3.62014	3.64742	0.171032	5.2138	7.05577	5.28717	0.152079	0.036057	4.10665	6.10624	4.76949	0.203464	1.63517	0.081861
MSTRG.60841.1	0	0	0	0	0	0	0	0	0	0.327684	0.216653	0.20034	0	0	0	0	0	0
MSTRG.61466.1	0	0.263309	0.309408	1.01625	0.716689	0.752464	0.21223	0.376684	0.207695	0.894928	0.527618	0.563893	0.56	0.633647	0.703179	0.760546	0.846461	0.917471
MSTRG.6180.14	0.008179	0.000981	0.228578	0.497395	0.003603	0.01411	0.24715	0.185743	0.01819	0.002584	0.004647	0.004076	0.261616	0.001249	0.003943	0.449424	0.004681	0.003506
MSTRG.62428.11	2.31422	4.41784	4.23942	1.12615	0.72927	1.29872	2.67072	0.972778	2.33635	0.11107	0.150149	0.128097	0.126856	0.059274	0.116437	0	0.009882	0.018175
MSTRG.62792.1	0.075368	0.028899	0.01393	0.171305	0.093129	0.078893	12.6777	6.46307	10.6684	2.21271	1.8816	2.08759	4.15235	4.50409	4.08821	0.031326	0.041902	0.077638
MSTRG.63228.1	0.292109	0.103466	0.244517	0	0	0	0.521639	0.299864	0.576358	0	0	0	0	0.033201	0	0	0	0
MSTRG.63251.2	0.324865	0.111137	0.392239	0.112672	0	0.173289	0.388055	0.122035	0.378873	0	0	0	0.017634	0.06649	0.032427	0	0	0
MSTRG.63252.1	0.883765	1.01692	1.19789	0.272753	0.236318	0.35484	0.924406	0.473462	0.693573	0.011567	0.016259	0.042528	0.020793	0.031163	0.027486	0.018838	0.054596	0
MSTRG.63532.2	0.211011	0.326974	1.00271	0.100258	0.203223	0.222167	0.337908	0.184595	0.266638	0.044776	0.059482	0.022365	0.008487	0.021234	0.034473	0.008255	0.003465	0
MSTRG.63535.1	0.437847	0.958182	0.669578	0.039484	0.17676	0.122054	0.515562	0.247533	0.502209	0	0	0	0	0	0	0	0	0
MSTRG.63536.1	0.963845	0.834822	1.03337	0.314025	0.307989	0.341793	0.721738	0.52275	0.697323	0.051758	0.020529	0.069514	0.014657	0.015128	0.065524	0.00224	0.018596	0.034015
MSTRG.63539.1	0.867815	1.80621	0.550168	0.499206	0.637689	0.399056	1.36172	0.97327	1.08519	0	0.121945	0.16467	0.108097	0.122492	0.094405	0	0.026044	0
MSTRG.63541.1	0.355001	1.02117	0.418711	0.659535	0.379712	0.426758	1.11242	0.4987	0.689058	0	0	0	0	0	0.211383	0	0.065762	0.040585
MSTRG.63542.1	1.0166	2.96383	1.59349	0.560056	0.568012	0.568004	1.34409	0.730316	1.12924	0	0.055162	0	0	0	0	0	0	0
MSTRG.63575.1	0.075585	0.310377	0.105116	0.024206	0.052921	0.076824	0.023906	0.115799	0.30605	0	0	0	0	0.028988	0	0	0	0
MSTRG.6362.1	0.014044	0.083363	0.042519	0.018239	0.03627	0.00865	0.398976	0.162046	0.684162	0.341995	0.242433	0.218611	0.156132	0.174043	0.088686	0	0	0
MSTRG.63881.4	0.117174	0.874203	0.279949	0.647424	0.128758	0.484454	0.020457	0.016226	0.010774	0.371641	0.604163	0.299358	0	0.201083	0.056899	0	0.132811	0.074899
MSTRG.65013.23	0	39.9815	0	13.9429	16.1407	18.4212	16.913	13.7447	22.0895	0	9.03741	0	0	11.1305	0	5.90952	5.2515	0
MSTRG.65502.1	0.20104	0.513445	0.118195	0.108192	0.029941	0.081061	0.46461	0.189353	0.292945	0	0	0.053539	0	0	0	0	0.026792	0
MSTRG.65515.1	0.281529	0.650639	0.570562	0.169275	0.200291	0.149269	0.409939	0.374736	0.799765	0	0	0	0.056762	0	0.026315	0	0	0
MSTRG.65522.1	0.510167	0.884469	0.656695	0.24973	0.196266	0.119732	1.38211	0.465026	0.541782	0.036976	0.026816	0.028151	0.086166	0.01719	0.052626	0.021973	0.014322	0
MSTRG.65524.1	0.092306	0.335047	0.1712	0.094629	0.116355	0.049186	0.092521	0.129373	0.170838	0	0	0	0	0	0.002479	0.011151	0	0
MSTRG.65598.7	0.752571	0.545661	0.752545	0.373721	0.225642	0.369965	0.694167	0.450833	0.735629	0.027179	0.061899	0.094672	0.224586	0.319112	0.084556	0	0.283302	0
MSTRG.65603.2	0.27061	0.575779	1.08449	0.373557	0.314403	0.220578	0.843697	0.267543	0.431611	0	0.028196	0	0.076944	0	0	0	0	0
MSTRG.65749.1	0	0	0	0.410855	0.07388	0.258521	0	0	0	0.541102	0.284199	0.491318	0	0	0	0	0.310887	0
MSTRG.66289.1	0	0	0	0	0	0	0	0	0	0.240802	0	0.186923	0	0	0	0.413756	0.776181	0.84618
MSTRG.6665.2	0.271623	0.760927	0.323591	0.069359	0.076072	0	0.247302	0.229015	0.171429	0	0	0.033667	0	0	0	0	0	0
MSTRG.6666.2	0.447803	0.383879	0.732818	0	0	0	0	0.111792	0.61926	0	0	0	0	0	0	0	0	0
MSTRG.6741.1	0.234225	0.753111	0.659243	0.095452	0.197536	0.116986	0.428708	0.33625	0.614981	0	0	0.005105	0	0	0.027116	0	0	0
MSTRG.6755.1	0.284458	0.805136	0.659733	0.173043	0.125401	0.061996	0.992842	0.195291	0.47194	0	0	0.022332	0	0	0.024191	0	0.04546	0
MSTRG.67617.1	0.170126	0.711865	0.548544	0.03247	0.023864	0	0.139812	0.214383	0.305365	0	0	0	0.094309	0.112884	0	0	0	0.051084
MSTRG.6762.1	0.415679	1.05145	0.68722	0.178685	0.09799	0.040858	0.48529	0.180648	0.51648	0.039802	0	0	0	0	0	0	0	0
MSTRG.68170.1	0	0	0	0.175669	0.279737	0.131181	0	0.128126	0.054891	0.156049	0.301818	0.085888	0	0.145576	0.129718	0.395959	0.229337	0.354422
MSTRG.68445.1	0	0	0	0	0	0	0	0	0	0.256207	0.240606	0.868163	0	0	0	0	0	0
MSTRG.69149.1	0.272553	1.18039	0.564928	0.343208	1.065	0.639809	1.31821	0.407844	0.614287	0.17571	0.445855	0.262854	0.714018	0.161876	0.303583	0	0	0
MSTRG.69553.1	0.198626	0.854487	0.364889	0.221144	0	0	0.264789	0.345465	0.266278	0	0	0	0.374973	0.318417	0.366652	0	0	0.292895
MSTRG.69701.3	0.480003	0.289304	0.498042	0.10644	0.088848	0.497366	0.031389	0.301058	0.06092	0.393848	0.48447	0.307379	0.206808	0.464482	0.397401	0.347776	0.059496	0.042296
MSTRG.70016.1	0.653214	0.09395	0.706357	0.66677	0.625852	0.836777	0.897249	0.26235	1.16134	0.04253	0.029676	0	0.019103	0.104291	0.05811	0	0	0
MSTRG.70016.2	1.43195	2.68005	1.77172	0	0	0	0	0.415627	0	0	0	0	0	0	0	0	0	0
MSTRG.70138.1	0.564933	0.701969	0.944368	0.263498	0.31879	0.095854	0.400654	0.232537	0.464103	0	0.031897	0	0	0.040052	0	0	0	0
MSTRG.70182.4	0.576516	0.399605	0.641016	0.880085	1.59834	1.33014	0.767847	0.828021	0.954656	0.979731	0.984216	1.02863	0.617608	0.594407	0.671422	0.833434	0.799518	0.728397
MSTRG.70183.1	0.020977	0.044048	0.041261	0.328684	0.264288	0.410691	0.021713	0.093048	0.216746	0.275723	0.164092	0.193313	0.130924	0.156572	0.091391	0.212876	0.235697	0.283578
MSTRG.7021.1	0.62599	0.517203	0.537357	0.597293	0.742146	0.439112	1.10525	0.245165	0.896747	0.52748	0.122959	0.123574	0.543659	0.568752	0.649106	0	0	0
MSTRG.70301.1	0.391188	0.963721	0.599408	0.104766	0.070233	0.21131	0.564107	0.19948	0.579663	0	0.019099	0	0.056812	0.082138	0	0	0	0
MSTRG.70417.2	0.509507	0.195109	0.143083	0.066617	0	0.055295	0.211337	0.07194	0.428796	0	0	0	0	0.050827	0.043731	0	0	0
MSTRG.70417.4	0.356584	0.316373	0.069711	0.001745	0	0.112649	0.313517	0.021935	0.375453	0	0.00223	0	0	0	0.034218	0	0	0
MSTRG.70422.1	0.639619	0.811751	1.12981	0.325781	0.349473	0.176778	1.348	0.500184	1.25077	0.171288	0.020905	0.078096	0.039017	0.005468	0.023374	0	0.044075	0
MSTRG.70425.1	0.159465	0.243404	0.278206	0.044121	0.144915	0.107939	0.37692	0.091343	0.222287	0	0	0	0	0	0	0	0	0
MSTRG.70426.1	0.078556	0.472113	0.55044	0	0.128685	0.110745	0.137007	0.371065	0.127288	0	0	0	0	0.047305	0	0	0	0
MSTRG.7049.1	0.144342	0.034555	0.064949	0.337395	0.499842	0.55192	0.066877	0.491343	0.163431	0.15316	0.27535	0.218165	0.180892	0.081508	0.126584	0.313487	0.333545	0.30744
MSTRG.70491.1	0.589819	0.686693	0.824572	0.076168	0.180504	0.121479	0.578911	0.334146	0.705032	0.031114	0.017758	0.041811	0.017089	0	0.009911	0.010304	0.009313	0
MSTRG.70515.1	0.903547	1.10956	0.595532	0.481769	0	0.454945	0.976325	0.601073	1.6075	0	0	0.059696	0.148174	0.072905	0.065985	0	0	0.055015
MSTRG.70755.1	0.335128	0.311319	0.231287	0.385625	0.154083	0.272157	0.570993	0.176901	0.296178	0.014033	0	0.015444	0.037061	0	0	0	0.015457	0
MSTRG.70759.1	0.267265	0.083257	0.495098	0.731054	0.237008	0.059613	0.214852	0.026397	0.181899	0	0	0	0	0.093071	0	0	0	0
MSTRG.70790.1	0.168395	0.435929	0.307588	0	0	0.120159	0.276871	0.15253	0.381398	0	0.049376	0	0	0	0	0	0	0
MSTRG.70804.1	0.113818	0.03919	0.22398	0	0.110822	0.036892	0.169435	0.0628	0.095187	0	0	0	0	0	0	0	0.019727	0
MSTRG.70892.1	0.028382	0.068045	0	0.054767	0	0.133683	0.402082	0.057547	0.401091	0	0.02772	0	0	0	0	0	0	0
MSTRG.70901.1	0.430738	0.357002	0.675376	0.1259	0.084068	0.147781	0.813243	0.31931	0.258077	0.008838	0.034743	0.004755	0.046032	0	0.020533	0	0	0
MSTRG.71071.1	0.505417	0.84109	0.337173	0	0.523967	0.340811	1.09007	0.453336	0.951538	0	0	0	0.068955	0	0	0	0	0
MSTRG.71218.1	0	0.084742	0.035103	0	0.16216	0.174097	0.270972	0.075193	0.082781	0	0	0	0	0	0	0	0	0
MSTRG.71242.1	0.420904	1.02045	1.66069	0.096197	0	0.200007	0.43629	0.246935	0.616774	0	0	0	0	0.061781	0	0	0	0
MSTRG.71285.1	0.258841	0.172233	0.075373	0	0.039437	0	0.255597	0.090159	0.183656	0	0	0	0	0	0	0	0.084557	0
MSTRG.71445.1	0	0	0	0	0	0	8.67839	0.03744	6.80541	0.054052	0	0	0	0.03765	0	0	0	0
MSTRG.71445.2	0	0	0	0.064374	0.08721	0.127946	0.290815	0.661371	0.129448	0.690794	0.397141	0.321432	0.658794	1.02198	0.715439	0	0	0.018373
MSTRG.71445.3	0	0	0	0	0	0	0.254489	4.70123	3.63247	0	0	0	0	0	0	0	0	0
MSTRG.71863.1	0.364257	1.02383	0.228376	0.076519	0.190749	0.082373	0.608806	0.234266	0.453911	0	0	0	0	0	0	0	0	0
MSTRG.7187.1	0.26944	0.099167	0.054845	0.040247	0.087771	0.100282	0.065016	0	0	0.320056	0.220184	0.093767	0.128533	0.395746	0.139297	0.292199	0.354441	0.323321
MSTRG.71909.2	0.779017	0	0	0	0	0.040232	0.591218	0.223601	0.10041	0	0	0	0	0	0.083216	0	0	0
MSTRG.71916.3	0.256402	0.168503	0.666469	0	0	0	0.37284	0.512487	0.830111	0	0	0	0	0	0	0	0	0
MSTRG.71928.3	0.085172	0.206904	0.105601	0.023784	0.000626	0	0.173138	0.141358	0.2964	0	0	0	0	0	0	0	0	0
MSTRG.71934.1	0.007312	0.421064	0.042398	0.135925	0.152327	0.14698	0.374655	0.157412	0.280871	0	0	0	0.017558	0.017514	0	0	0	0.052507
MSTRG.72014.2	0.162316	0.185816	0.077394	0.090785	0.082513	0.052043	0.362494	0.359836	0.221622	0.031632	0	0.022882	0	0	0	0	0	0
MSTRG.72042.1	0.339144	0.429882	0.238623	0.072382	0.054256	0.140486	0.278879	0.415532	0.252709	0.022038	0	0.047295	0	0.044233	0	0	0	0
MSTRG.72085.1	0.367964	0.932416	0.72071	0.114946	0.091225	0.184149	0.805087	0.307648	0.50545	0	0.014831	0	0.028872	0.057051	0.097675	0	0	0
MSTRG.72187.2	0.265642	0.847231	0.981027	0.097148	0.053098	0.132838	0.304242	0.277535	0.050668	0	0	0	0	0	0	0	0	0
MSTRG.72191.1	0.428797	0.351048	0.385559	0.220879	0.217038	0.201462	0.627919	0.187241	0.371466	0	0	0	0	0.053134	0.046969	0	0	0
MSTRG.72192.1	0.195823	0.022705	0.121937	0.126688	0.242237	0.043211	0.403715	0.038097	0.166185	0	0	0	0	0.035661	0	0.015263	0	0
MSTRG.72294.1	1.68254	0.828367	8.30747	2.93331	52.7319	34.9864	0.635632	1.89955	4.49379	45.9652	1.7626	57.5593	36.917	27.7566	1.41824	22.6718	25.342	35.1607
MSTRG.73406.1	0.93536	1.38037	1.1362	0.645381	0.518863	0.448972	1.36664	0.521404	1.17719	0.183783	0.206917	0.174364	0.192528	0.300097	0.203226	0.136815	0.176153	0.046653
MSTRG.73414.1	0.641517	1.13886	0	0.292723	0.343519	0.275841	1.33979	0.385875	1.11047	0.031424	0.058759	0	0.021349	0	0.056599	0	0	0
MSTRG.73418.1	0.455675	0.066414	0.641105	0.109938	0.186929	0	0.83864	0.517154	1.14634	0	0	0	0	0	0	0	0	0
MSTRG.73426.1	0.506236	0.648963	0.521282	0.110159	0.186869	0.407613	0.626381	0.374089	0.386679	0.03573	0.075042	0.039388	0.048225	0.024052	0.03182	0	0.037702	0.02686
MSTRG.73427.1	0.242092	0.309632	0.243184	0.085277	0.067273	0.075155	0.23594	0.207253	0.274527	0.015488	0	0	0.029535	0.01473	0.039019	0.013356	0.036214	0
MSTRG.73456.1	0.394516	0.341312	0.318582	0.153612	0.197317	0.181878	0.558417	0.240324	0.472807	0.036184	0	0	0.045181	0	0	0	0	0
MSTRG.73458.1	0.763162	1.40039	0.971012	0.251081	0.41763	0.206912	1.12475	0.741153	1.16069	0.155359	0.073569	0.122437	0.037697	0.036661	0.057946	0	0	0
MSTRG.73479.1	0.503566	0.815215	1.40464	0.255126	0.506798	0.289862	0.329457	0.186183	0.435261	0	0	0	0	0	0.069065	0	0	0
MSTRG.74107.1	0.268	0.350006	0.169734	1.37122	2.05124	1.30445	1.12153	0.777091	1.63675	1.10274	1.84962	1.39835	1.16352	0.814224	0.96577	1.04401	1.79006	1.61546
MSTRG.74374.1	0	0.108846	0.032535	0.135757	0.118641	0.135191	0	0.06447	0.04452	0.171674	0.39963	0.341072	0.148381	0.160475	0.248469	0.306241	0.287863	0.216642
MSTRG.74774.1	0.278132	0.543857	0.550824	0	0	0.247224	0.605203	0.66846	0.407686	0	0	0	0.055568	0	0	0.031735	0	0
MSTRG.75150.1	0.0723	0.443784	0.382422	0.189304	0.113613	0.215318	0	0.142254	0.124522	0.600806	0.325193	0.368485	0.118885	0.272325	0.151849	0.508371	0.414951	0.55546
MSTRG.75741.1	0	0	0.243441	0	0	0	0	0	0	1.25535	1.04583	0.610194	0	0	0.06998	0.839374	1.25429	0.953313
MSTRG.76229.1	0	0	0	0.281252	0	0.060505	0	0	0	0.347925	0.062447	0.384544	0.042854	0.587037	0.219912	0.070541	0	0.374417
MSTRG.76944.2	0	0	0	0	0	0	0	0	0	0	0	0	0	0	0	0.349225	0.167626	0.296903
MSTRG.77247.1	0	0	0	0.036021	0.10393	0	0	0	0	0.234923	0.103416	0.345056	0.189894	0.185268	0	0.34403	0.475224	0.471963
MSTRG.77637.9	0	0	0	0.250714	0.315469	0.101011	0	0	0.164455	0.193739	0.148317	0.216804	0.051333	0	0.080726	0.096175	0.175372	0
MSTRG.77910.1	2.29396	3.01805	1.85326	6.04913	4.85962	5.56062	2.29888	1.76708	1.59515	3.82613	3.30199	2.80938	1.16443	1.06533	0.71253	1.77685	1.68557	1.61382
MSTRG.78144.1	0.332585	0.725042	0.159779	2.68826	2.08321	2.02905	0.028958	0.036608	0.094918	0.027026	0.056857	0	0	0	0	0.054743	0	0.054018
MSTRG.79223.1	0.024828	0.023895	0	0.254948	0.20008	0.193669	0	0	0	0.035363	0.060257	0	0.086202	0	0	0	0	0
MSTRG.79799.3	0	0.198734	0.452679	0.271807	0.250105	0	0.293933	0	0.167358	0.216946	0.22616	0.19574	0.151436	0.316466	0.276958	0	0	0.088777
MSTRG.80144.2	0.348068	0.489141	0.405458	0.534271	0.830262	0.50094	0.236308	0.3041	0.429471	3.15089	2.48075	2.18256	2.6528	2.07157	3.17253	2.32174	3.16177	2.55643
MSTRG.80421.10	0.854795	0.605802	0.3556	0	0	0	0	0	0.011767	0.431367	0	0.178896	0	0.174155	0	0	0	0.010959
MSTRG.80637.1	0.502063	0.812605	0.811332	0.445873	0.20177	0.143421	0.51621	0.464256	0.596142	0	0.052321	0	0.043283	0.094722	0.073265	0	0	0
MSTRG.80656.1	0.249958	0.038087	0.309147	0.033388	0.206332	0.098578	0.385712	0.167071	0.349481	0.009883	0.031188	0	0.053136	0	0.011742	0	0.010886	0
MSTRG.80662.1	0.493295	0.756519	0.631259	0.228342	0.162797	0.165539	0.747727	0.326501	0.588632	0.063164	0.045569	0.061026	0.034814	0.04998	0.037312	0.012924	0	0
MSTRG.80668.1	2.54088	3.70265	3.87267	1.04742	1.00849	0.897681	3.45247	2.53229	3.75589	0.065799	0.251124	0.092408	0.140688	0	0.346843	0	0	0
MSTRG.80827.1	0	0	0	0	0.063792	0.032432	0	0	0	0.249945	0.09578	0.226455	0	0.088424	0.051838	0.188408	0.062035	0.12293
MSTRG.80874.2	1.34738	0.874822	1.53715	0	0.31482	0.033764	0	0.210544	0	0	0	0	0	0	0.013026	0	0	0
MSTRG.80998.1	0	0	0	0.110286	0.067776	0.064628	8.38096	8.20816	0.677042	0.050305	0.056374	0	71.1175	84.5596	0.289004	0.355935	0.039955	0.196044
MSTRG.80998.2	0	0	0	0	0	0	7.8882	4.33497	0.985632	0	0	0	34.9974	44.1755	0.048043	0	0	0.071144
MSTRG.80998.5	1.72187	0.520784	0.302906	1.0162	0.944719	1.48364	0.922793	1.00386	7.75631	0	0	0	4.87213	4.15836	13.0958	0.302546	0.316299	0.111571
MSTRG.81099.1	0.035484	0.039127	0.075655	0.017189	0	0.002246	1.9384	0.938057	1.5084	0.044927	0.21047	0.062935	0.185552	0.527598	0.358958	0.069034	0.030924	0
MSTRG.81129.3	0	0	0	0	0	0	0	0	0	0.060531	0	0	0	0	0	0.168775	0.172325	0.061194
MSTRG.81131.1	0.268879	0.461842	0.470746	0.020251	0.029269	0.046461	0.341141	0.122615	0.149433	0	0	0	0.024395	0	0	0	0	0.018116
MSTRG.81707.2	0.152717	0.264323	0.426769	0	0	0	0	0.125395	0	0	0	0	0	0	0	0	0	0
MSTRG.81719.1	1.42448	1.68862	2.73638	0.346361	0.179347	0.613345	2.18759	1.04385	1.43723	0.013981	0.077405	0	0.084987	0.042386	0.200079	0	0	0
MSTRG.81794.1	0.039986	0.026366	0.365397	0.786675	1.27689	0.793177	0.154597	0.078271	0.270942	0.472462	0.351996	0.54801	0	0.113354	0.173648	0.377351	0.203756	0.155114
MSTRG.82474.1	0.082009	0.140331	0.106118	0.06319	0.084918	0.04319	0.402497	0.152082	0.182743	0.01404	0	0	0	0	0	0	0	0
MSTRG.82524.1	0	0	0	0.080924	0	0.147782	0	0	0	0.283495	0.211189	0.422481	0	0	0	0	0	0
MSTRG.82551.1	0.229303	0.067319	0.179325	0	0	0.058923	0.42466	0.068605	0.239036	0	0	0	0	0	0	0	0	0
MSTRG.83154.1	0.012911	0.549657	0.66543	0	0.246611	0.168667	0.456421	0.075849	0.343907	0	0	0	0.016946	0	0	0	0	0
MSTRG.83248.2	6.11527	9.60528	6.43083	0.690276	0.689971	1.29313	2.40242	1.55339	2.13911	0	0.215503	0.27486	0.080975	0	0.047264	0	0	0
MSTRG.83248.3	7.27627	7.19854	6.78966	0.845818	0.967701	1.05877	2.37182	1.72761	1.87846	0	0.961592	0.402874	0.265284	0	0.523576	0	0	0
MSTRG.8356.1	0.157247	0.115315	0.111702	0.232352	0.128143	0.319385	0.270781	0.027444	0.4051	0	0	0	0.068096	0.422859	0.157765	0.169157	0	0.105103
MSTRG.83782.2	0	0	0.808887	0	0	0	0.297325	0.500228	0.454054	0	0	0	0	0	0	0	0	0
MSTRG.83810.1	0.710942	0.476198	0.405533	0.143389	0.235995	0.082381	1.47168	1.17668	0.911888	0.129117	0.160018	0.088322	0.643059	0.566889	0.817246	0.117584	0.257726	0.080845
MSTRG.8402.10	0	0.133891	0.254727	0.606472	0.383699	0.736069	0.329282	0.348463	0.178128	0.599281	0.527726	0	0	0.394252	0.288579	0.257555	0.297498	0.21069
MSTRG.84362.1	1.29937	1.66372	0.961975	0.274758	0.265225	0.300245	1.63004	0.786945	1.53307	0.172086	0.09367	0.024419	0.029398	0.118789	0.078556	0	0	0.011213
MSTRG.84380.1	0.039064	0.060193	0.065796	0.068562	0.157273	0.142556	0.07417	0.054208	0.015988	0.350815	0.341651	0.244668	0.496191	0.594939	0.597468	2.11527	1.8691	1.51778
MSTRG.84399.2	0.372857	0.31797	0.920117	0.312163	0.226765	0.457846	1.24882	0.57298	0.972005	0.126556	0.053688	0.019274	0.055378	0	0	0	0	0
MSTRG.84486.1	0.084098	0.034467	0.107472	0.042017	0.082965	0.05869	0.045553	0.212206	0.015407	0.080496	0.040735	0	0.042927	0.011047	0.028328	0.510383	0.541264	0.376673
MSTRG.84538.1	0.216951	0.131177	0.212484	0.071006	0.079649	0	0.114021	0.231764	0.405616	0	0	0	0	0	0	0.027203	0	0
MSTRG.84703.1	0.016784	0	0	0.207769	0.341526	0.584257	0	0	0	0.170276	0.227304	0.143411	0	0.049359	0.110483	0.219359	0.32167	0.1045
MSTRG.84919.1	0.697651	1.41461	1.42711	0	0	0	0.446943	0.144465	0.209069	0	0.018823	0	0	0	0	0.021809	0.01406	0
MSTRG.84956.1	0.141242	0.378776	0.220328	0.024865	0	0.035051	0.176454	0.061669	0.306065	0	0	0	0	0	0	0	0	0
MSTRG.87304.1	0.461146	0.224656	0.14072	0.04069	0.009203	0.109298	0.433356	0.118283	0.280161	0	0	0	0	0	0.042931	0	0	0.056118
MSTRG.87528.1	0.046676	0.197225	0.177544	0	0	0	0.362425	0.174422	0.28259	0	0	0	0	0	0	0.021106	0	0.030515
MSTRG.8784.4	0.223375	0.249665	0.008326	0.16561	0.065955	0.036276	0.00563	0.119258	0.003548	0.327291	0.360326	0.507079	0.118537	0.119336	0.105433	0.851693	0.641136	0.412743
MSTRG.88179.1	0.44126	0.603368	0.85051	0.300624	0.252842	0.335931	1.08318	0.359886	0.699624	0	0.098745	0.083815	0.103048	0	0.066707	0	0.063177	0
MSTRG.88220.1	0.147446	0	0.408119	0.047482	0.055887	0	0.300833	0.114231	0.397733	0	0	0	0	0	0	0	0	0
MSTRG.88221.6	0.683681	0.589452	0.64583	0.001127	0.000767	0.001077	0.000261	0.394837	0.256477	0.133295	0.139254	0.491231	0.198259	0.225956	0.012381	0.143555	0.01838	0.099104
MSTRG.88221.7	0.076172	0	0	0.189766	0	0	0	0	0	0.24793	0.435315	0.323465	0.044371	0	0.526496	0.094374	0.463356	0.426463
MSTRG.88221.8	0	0	0	0.215151	0.04521	0.122002	0.41577	0	0	0	0	0.030438	0	0	0	0	0.061698	0.091976
MSTRG.88221.9	0.227591	0.397839	0.002792	0.058494	0.552762	0.004943	0.16096	0.488359	0.384957	0.009743	0.007994	0.001252	0.003292	0.020381	0.017463	0.013733	0.002469	0.248478
MSTRG.88230.1	0.503691	1.40101	1.70819	0.212957	0.219719	0.196009	1.59345	0.814545	0.587223	0.030342	0	0	0.054239	0.027188	0.024194	0	0	0
MSTRG.88270.1	0.243493	0.497259	0.618132	0.180281	0.082319	0.14035	0.296495	0.185703	0.459162	0.033009	0	0.024328	0	0.030011	0	0	0.023447	0
MSTRG.88271.1	0.171701	0.22106	0.086568	0.044671	0.043526	0.055759	0.259851	0.08087	0.187326	0	0	0	0	0	0	0	0	0
MSTRG.88310.1	0.745109	0.662957	0.882333	0.212324	0.284735	0.175237	0.761361	0.515453	0.680458	0.036662	0.083199	0.012457	0.0164	0.032833	0	0	0	0
MSTRG.88311.1	0.331886	0.295146	0	0	0	0	0.42227	0.453997	0.178665	0	0	0	0	0	0	0	0	0
MSTRG.88986.4	0	0	0	0.042306	0	0.044738	0.118468	0	0.113637	0.008286	0.065948	0.066506	0.088652	0.137196	0.07469	0	0	0.005331
MSTRG.89383.1	0.535691	0.546915	0.612676	0.04067	0	0.042787	0.032661	0.056481	0.189069	0	0	0	0	0	0	0	0	0
MSTRG.89829.1	0	0	0	0	0	0	0	0.049387	0	0.020032	0.054395	0	0	0	0	0.375608	0.4196	0.27783
MSTRG.89832.2	0.228549	0.136236	0	0	0	0	0.770566	0	0.853523	0.299408	0	0	1.40872	2.03624	1.79129	0	0.265141	0
MSTRG.90291.13	0	0	0	0.019417	0.060834	0.28282	0.292227	1.36242	0	0.248967	0.205544	0.096767	0.006061	0	0.006769	1.24913	0.883709	0.675849
MSTRG.90687.2	0.179607	0.414961	0.43584	0.026017	0	0.011858	0.012804	0	0	0.03389	0.011166	0.044464	0	0.015527	0.013725	0.042189	0	0.011637
MSTRG.90965.2	0.394134	0.481615	0.485829	0.037532	0.013737	0.022911	1.55111	0.832796	1.04959	0.011159	0.023427	0.079052	0.155934	0.14854	0.121228	0	0	0
MSTRG.90991.1	0.096249	0.055504	0	0.091478	0.020325	0.067684	6.57566	2.40969	5.87185	0.683783	0.550684	0.55011	0.91348	1.06581	1.45965	0	0	0
MSTRG.91075.1	0.629045	0.812666	1.13131	0.048647	0.071163	0.064436	0.95972	0.553464	0.397487	0.036233	0.023865	0.052948	0.081264	0	0	0	0	0
MSTRG.91075.2	0.022834	0.02287	0.022226	9.6e-05	0.015718	0	0.625485	0.09414	0.330056	0	0	0	0	0	0	0	0	0
MSTRG.91076.1	0.408862	0.099062	0.040727	0	0.052707	0	0.160985	0.042701	0.140139	0	0	0	0	0	0	0	0	0
MSTRG.91153.1	0	0	0.047153	0.140496	0.218106	0.278773	0.140433	0.070593	0.042847	0.057647	0.209373	0.109196	0.091137	0.02435	0.107337	0.060412	0.084584	0.070941
MSTRG.91753.1	0.035675	0	0	0.195279	0.266569	0.349742	0	0.14076	0.199518	0.05511	0.435297	0.366887	0	0	0	0.329366	0.570565	0.190285
MSTRG.91753.2	0.025407	0	0	0.051193	0.09303	0.319773	0	0.114355	0.043555	0.113254	0.287214	0.181007	0	0	0.058829	0.438467	0.472927	0.358563
MSTRG.92188.1	0.08261	0.280135	0.03858	0.091524	0.043817	0.109009	0.512119	0.19254	0.21004	0	0.034447	0	0	0	0.042291	0	0	0
MSTRG.92190.2	0.313287	0.091962	0.554956	0	0	0	0.433314	0	0.171794	0.074311	0	0	0	0	0	0.009266	0	0
MSTRG.92218.1	1.06315	1.68493	1.49568	0.299713	0.349581	0.369431	1.88941	0.703969	1.43145	0.093523	0.138196	0.051602	0.050543	0.037264	0.127623	0.011467	0.051507	0.047265
MSTRG.93175.1	0	0	0	0.152031	0.455357	0.117172	0	0	0	0.17573	0.360733	0.188544	0	0	0	0.281398	0.209253	0.243616
MSTRG.93177.1	0	0	0	0.340837	0.509566	0.345017	0	0	0	0.333994	0.139628	0.232678	0	0	0	0.299962	0.098607	0.135692
MSTRG.93586.1	2.52813	2.37163	2.95689	0.381073	0.848092	0.829132	0.102785	0.160379	0.131863	1.47636	1.82665	1.94317	1.12904	0.492334	0.891179	1.45189	1.99332	1.67787
MSTRG.93586.2	1.01429	1.57352	1.25686	0.289711	0.351259	0.407201	0	0.140735	0.170867	0.950386	0.89505	0.962983	0.272235	0.711049	0.556744	1.02099	1.10435	0.826555
MSTRG.93586.6	0	0	0	0	0	0	0	0	0	0	0.046037	0	0	0	0	0.015536	0.232294	0.332816
MSTRG.93760.1	0.744012	0.824288	0.610087	0.126212	0.169424	0.271496	0.898329	0.557028	0.965279	0.111215	0.036407	0.180486	0	0.023027	0.102323	0	0.043179	0
MSTRG.93802.1	0.378172	0.900739	0.94303	0.25285	0.270318	0.197056	0.468454	0.240814	0.385515	0	0	0	0	0	0.014031	0	0	0
MSTRG.93815.1	0.509427	0.642806	0.497681	0.103005	0.157343	0.127208	0.523278	0.304814	0.240191	0.056493	0	0.015543	0.037998	0	0.06712	0	0	0
MSTRG.93834.2	0.202217	0.377811	0.28649	0.067772	0	0.124052	0.211327	0.37204	0.149364	0	0	0	0.085033	0	0	0	0	0
MSTRG.93838.1	0.46043	0.659696	0.718697	0.201559	0.371109	0.245825	0.448105	0.11505	0.673244	0	0	0	0.033835	0	0.056764	0	0	0.026164
MSTRG.93858.1	0.166415	0	0.358507	0.184695	0	0	0.602199	0.114363	0.780308	0	0	0	0	0	0.04033	0	0	0
MSTRG.93873.1	0.369811	0.714109	0.681086	0.16765	0.183757	0.153839	0.50812	0.221652	0.528428	0.009243	0.004862	0.029806	0.018662	0.014908	0.037833	0	0.009842	0.006011
MSTRG.93995.1	0	0	0	0.038454	0.065462	0.117273	0.137931	0.059104	0.083567	0.088809	0.112314	0.078035	0.024045	0.023905	0.063394	0.130487	0.117152	0.044792
MSTRG.94174.3	0.167792	0.038708	0	0.444027	0.377295	0.336621	0	0.215693	0.367549	0.288636	0.487884	0.344844	0.191841	0	0.400443	0	0.378752	0.349552
MSTRG.94999.4	0	0	0	0	0.268831	0	0	0	0	0.216679	0.329022	0.88826	0	0.272242	0.311812	1.59001	0	0
MSTRG.95081.1	2.03682	1.77246	2.64169	0.173031	0.141856	0	0.489448	0.361135	0.927303	0.023946	0	0	0	0	0.184346	0	0	0
MSTRG.95695.19	0	0	0.0149	0	0.099948	0.048386	0.175148	0.25847	0.198231	0	0	0	0	0.024919	0.031922	0	0	0.066743
MSTRG.95695.20	0	0	0.417226	0	0.253352	0.174427	0.251103	0.221421	0.120998	0	0	0	0	0.416228	0.173285	0	0	0.091359
MSTRG.9579.1	0.134487	0.321713	0.122872	1.06067	1.13564	0.673148	0.064994	0.271637	0.034207	2.35192	1.43755	1.65936	0.384522	0.730323	1.0262	2.30822	2.28705	2.58766
MSTRG.95990.1	0.644905	0.586656	0.471738	0.313815	0.445865	0.861546	0	0.526019	0.118961	1.16708	1.1245	0.376646	0.776334	0.670608	0.325893	0.335355	0.554461	0.614532
MSTRG.96193.1	0.763056	0.227834	0.631206	0	0	0	0	0.027267	0	0	0	0.198502	0	0	0	0	0	0
MSTRG.96202.1	0.294559	0.092701	0.254018	0.059812	0	0.022434	0.219237	0.131667	0.351277	0	0	0	0	0	0	0	0	0
MSTRG.96261.1	0.229083	0.399943	0.377637	0.073354	0.080305	0.096897	0.346206	0.232496	0.163396	0	0	0	0	0	0.034525	0	0.016004	0
MSTRG.96265.1	0.929232	1.63745	1.57284	0.767592	0.368243	0.493387	1.83855	1.09644	0.897266	0	0.090003	0	0.07195	0	0.101658	0	0.023621	0
MSTRG.96347.1	0.840514	1.42737	1.53137	0.291063	0.375066	0.272533	1.11197	0.335898	0.818035	0.141222	0.118411	0.082868	0.102216	0.046076	0.057092	0.021315	0.056074	0.034298
MSTRG.96576.1	0.317003	0.83677	1.00779	0.168684	0.076968	0.195875	0.759934	0.495145	1.72811	0.024923	0.024469	0	0.010128	0.025906	0	0.03807	0	0
MSTRG.97207.15	0.778317	0.065519	0.96648	2.67016	0.985335	1.78802	1.73526	0.335169	0.413662	1.0218	1.53355	2.119	0.449438	0.792674	1.13193	2.00677	2.48068	0.081028
MSTRG.97679.1	0	0	0	0	0	0	0.608055	0.181062	0.717972	0	0.053896	0.038808	0	0.159998	0.039693	0	0	0
MSTRG.98222.1	0	0	0	0	0	0	3.99085	2.13452	2.6542	0.449727	0.209498	0.232413	1.26026	0.774048	1.28148	0	0	0
MSTRG.98311.1	0.258503	0.66664	0.487562	0.133578	0.082329	0.129737	0.655653	0.287214	0.388619	0.009697	0.030466	0.02099	0.038636	0.038018	0	0	0.010043	0.009736
MSTRG.98311.2	0.364649	0	0.276032	0	0	0	0.28477	0.199152	0.264917	0	0	0	0	0	0	0	0	0
MSTRG.98330.1	0.249622	0.120026	0.304693	0	0.017905	0	0.36824	0.143779	0.147459	0	0	0.015368	0.039199	0	0	0	0	0
MSTRG.98340.2	0.472345	0.132585	0.200619	0	0	0	0	0	0	0	0	0	0	0	0	0	0	0
MSTRG.98340.3	0.069623	0.355582	0.411215	0.337816	0	0.010917	0.681613	0.076863	0.498184	0	0.005069	0	0	0	0.049074	0	0	0
MSTRG.98341.2	0.178816	0.465588	0.462388	0.115875	0.090674	0.006957	0.567617	0.404899	0.30775	0.032681	0.05067	0	0.050514	0.030636	0.027608	0	0	0
MSTRG.98341.3	0.166847	0.537089	0.2425	0.00897	0.046906	0.036298	0.633028	0.231986	0.542714	0	0	0.06107	0	0	0	0	0	0
MSTRG.98343.1	1.57682	2.37219	1.42363	0.516407	0.644504	0.428849	1.91833	1.18931	1.48565	0.033579	0.041371	0.198906	0.198575	0.031444	0.029361	0.060335	0.041814	0
MSTRG.98369.1	1.17245	0.753206	1.51065	0.412863	0	0.096399	0	0.251041	0.194171	0	0	0	0	0	0	0	0	0
MSTRG.98386.1	0.304946	0.378348	0.39066	0.095311	0.049707	0.135711	0.43017	0.308368	0.360572	0	0.02	0	0	0.025641	0	0	0	0
MSTRG.98387.1	0.797034	0.504962	0.627416	0.101373	0.142498	0.208851	0.921405	0.583413	0.431777	0.037509	0	0	0.052372	0	0	0	0	0
MSTRG.98390.1	0.769114	1.45569	1.66631	0.273352	0.145414	0.21232	1.66536	0.181622	0.892611	0.013463	0.035053	0.091655	0	0.042072	0.013087	0	0	0.016813
MSTRG.98421.1	0.938082	1.34355	1.5985	0.622103	0.277491	0.358153	1.41021	1.21049	1.35099	0.090532	0.039044	0.065372	0.040663	0.06084	0.035854	0.018389	0	0
MSTRG.98423.1	1.02981	2.2012	1.5912	0.647245	0.326811	0.332134	1.62259	0.998178	1.33353	0.159208	0.291399	0.131413	0	0.160133	0.08356	0	0	0
MSTRG.98428.1	0.846816	0	0.919825	0	0	0	1.04458	0.545616	0.823914	0	0	0	0	0	0	0	0	0
MSTRG.98429.1	0.859822	1.2066	1.26431	0.566311	0.269648	0.144444	0.821515	0.64102	1.14565	0.042784	0.029853	0.060375	0.07565	0.095074	0.058012	0	0.031417	0
MSTRG.98552.1	0	0	0	0	0.162097	0	0	0	0	0.209913	0	0.197834	0	0	0	0.192955	0.755706	0.463229
MSTRG.98815.1	0	0	0	0	0	0	0.632488	0.163344	0.696226	0	0	0	0	0.111243	0.123793	0	0	0
MSTRG.98818.1	0	0.03537	0	0.051664	0.05809	0.016147	3.5644	1.15238	8.56549	1.33087	1.23183	1.15193	1.00523	2.75456	2.59069	0	0	0
MSTRG.98824.2	0	0	0	0	0.047394	0	0.907444	0.498421	0.280551	0	0.459203	0.512583	0.317287	0.523757	0.678888	0	0	0
MSTRG.994.1	0.681235	1.10071	1.14714	0.371796	0.613145	0.017559	0.795649	0.768573	1.40559	0	0.054152	0	0.040428	0.02737	0.023549	0	0.02243	0
MSTRG.995.1	0.69912	1.20805	0.999492	0.154056	0.094606	0.187965	0.988501	0.319706	0.854821	0	0.062952	0.03351	0.061542	0	0	0.038387	0	0
MSTRG.99731.2	0.585931	0.389803	0.693671	0.291336	0.419265	0.25004	0.875394	0.673546	0.762023	0	0.01836	0.066185	0	0.050936	0.100418	0	0	0.016521
MSTRG.99732.1	0.649474	1.25008	1.14651	0.429541	0.237927	0.255065	1.24926	0.769539	1.17477	0.05156	0.168337	0.050477	0.084566	0.09889	0.087268	0.009891	0.007101	0.016425
MSTRG.99743.1	0.319627	0.761644	0.61428	0.334713	0.411385	0.330837	0.481784	0.259564	0.758342	0.037085	0.057535	0	0	0	0.033009	0	0.020492	0
MSTRG.99744.1	0.481548	1.42928	1.02795	0.366451	0.313665	0.488122	1.01357	0.706168	1.121	0.039742	0.081936	0.097025	0.026775	0	0	0	0	0
MSTRG.99744.2	0.449765	0	0.351608	0	0	0	0.542472	0.276312	0.498694	0	0	0	0	0	0	0	0	0
MSTRG.99753.2	0.253554	0.412247	0.380834	0.274889	0.183907	0.292244	0.458108	0.219394	0.332538	0.009679	0.010758	0.041403	0	0.039028	0.03427	0	0	0
MSTRG.99755.1	0.162814	0.263332	0.328285	0	0	0	0.352476	0	0.387552	0	0.083475	0	0	0	0	0	0	0
MSTRG.99763.1	0.299322	0.630294	0.295146	0.15025	0.091134	0.046175	0.735622	0.398478	0.557081	0	0	0.055535	0	0	0.090994	0.029579	0.025649	0.025546
MSTRG.99764.1	0.118917	0.47605	0.292436	0.221438	0.185179	0.163017	0.495775	0.304348	0.430423	0	0	0	0.067568	0	0.059378	0	0	0

## Sheet: Table S4-2
Table S4-2 Statistics of significantly differentially expressed mRNAs
mRNA	SP2-1	SP2-2	SP2-3	FP2-1	FP2-2	FP2-3	SP3-1	SP3-2	SP3-3	FP3-1	FP3-2	FP3-3	SP4-1	SP4-2	SP4-3	FP4-1	FP4-2	FP4-3
ChrSy.fgenesh.gene.37	18.9359	24.6777	23.3336	8.29501	8.52781	7.35034	17.053	14.8093	24.6452	18.6691	16.2689	15.5901	13.5585	12.7307	11.9562	11.4355	9.4734	9.80059
ChrSy.fgenesh.gene.80	0	0.290869	0	1.5154	1.08654	0.874506	0	0.355067	0.418424	0.13604	0.172429	0	1.47492	1.26053	1.60457	0	0.082789	0.228384
ChrSy.fgenesh.gene.82	3.77746	2.71332	4.76517	5.34166	3.59549	3.80267	1.48363	2.54683	0.849825	2.77876	5.71664	2.77021	4.19659	2.80738	4.18111	9.45905	3.93124	7.66843
ChrSy.fgenesh.gene.84	2.1263	1.11499	1.90057	0	0	0	2.52279	2.23879	2.91656	0.721572	2.3917	1.77799	0.355872	0	0	0	0	1.71158
ChrSy.fgenesh.gene.86	14.0703	23.1246	20.566	3.12959	3.29453	2.60973	7.52025	3.71586	8.11795	5.40452	4.00214	4.7665	5.77709	7.92519	7.96676	0.425034	0.293608	7.38098
ChrUn.fgenesh.gene.51	0.028707	0.02205	0.028528	0.011117	0.04157	0.038378	0.027384	0.382959	0.002923	0.049235	0.048677	0.047799	0.031585	0.004984	0.061331	0.151679	0.238063	0.115597
ChrUn.fgenesh.gene.73	0.630875	1.01141	0.402669	1.78739	1.45841	1.98525	0.452711	0.363084	0.161712	4.763	4.7347	4.46141	0.391423	0.454436	0.499511	4.94941	5.70325	4.89419
ChrUn.fgenesh.gene.76	5.85044	0.39735	3.43856	0.37138	0	4.43657	0.812421	0.567319	0.740464	3.22505	5.4483	3.10074	1.94686	4.55467	3.42528	3.38923	2.74224	3.16814
ChrUn.fgenesh.gene.86	0	0	0	0.005279	0	0	0	0	0	0.093939	0.099111	0.07876	0.138961	0.291375	0.185201	2.39948	2.58032	1.98721
ChrUn.fgenesh.gene.96	6.4892	7.07442	6.41975	7.82634	8.60078	8.6443	8.74316	7.11377	3.68243	10.3046	11.2642	10.0274	12.6072	10.5663	11.1315	25.7029	23.4357	24.0698
LOC_Os01g01030	0.891442	1.02642	0.743755	1.41153	1.41981	1.53942	1.28595	1.14893	1.81645	4.71659	0.965424	0.572616	0.449328	0.399768	0.771519	0.763279	4.38686	3.79162
LOC_Os01g01060	42.9072	66.8929	67.0543	58.8973	59.0496	54.1025	84.9873	53.0292	75.3546	34.0698	31.6529	32.0905	39.2547	38.8481	43.446	32.3142	31.1697	29.7224
LOC_Os01g01080	7.96411	8.68288	7.74139	12.5181	12.033	11.0312	6.97982	5.0313	7.37594	18.9568	17.5065	17.6179	10.3198	9.21949	11.1688	20.69	19.4436	17.3587
LOC_Os01g01160	4.0397	1.82751	2.22198	2.41429	2.2075	2.32172	1.42114	1.27903	1.15127	3.37813	3.33958	3.05305	2.37983	2.13498	1.70887	2.99481	2.64426	2.30199
LOC_Os01g01170	0.607547	0.865043	0.471635	4.68811	4.647	4.77074	0.776069	0.603753	0.599976	0.546101	0.340932	0.343821	1.22017	1.42025	1.60542	0.259674	0.478369	0.218885
LOC_Os01g01280	1.72609	2.36753	2.44029	0.742342	0.859822	0.641247	3.07441	1.63461	3.23033	1.83046	1.27446	1.93185	1.50802	1.63569	1.29582	1.35305	1.27093	1.00403
LOC_Os01g01340	11.6514	7.80525	9.41351	20.785	26.1278	20.1179	20.7087	22.8447	15.9994	23.5967	24.5138	22.0684	6.39053	6.80283	7.06408	8.93097	12.5678	13.6085
LOC_Os01g01430	0	0	0	2.38166	2.38343	1.90254	0	0	0	7.8597	7.25836	7.54013	0.356869	0.461602	0.114221	3.87701	3.9911	4.07334
LOC_Os01g01560	0.742075	0.741464	0.926215	0.547048	0.403454	0.415722	0.418638	0.140868	0.179282	0.698811	0.850794	0.631522	0.463136	0.363686	0.367296	0.545077	0.194326	0.228269
LOC_Os01g01600	0.856068	0.757938	1.06323	3.02561	2.36767	2.51438	1.29365	0.846062	1.33738	0.532982	0.591634	0.826148	0.363424	0.374355	0.365833	0.293746	0.239499	0.370713
LOC_Os01g01610	4.55934	1.56861	2.78796	2.93033	2.90979	3.60691	0.974259	1.92496	0.699626	4.1245	4.23757	4.95654	3.0607	3.23697	3.86275	4.00734	4.03937	4.05158
LOC_Os01g01620	9.09131	11.6665	11.7237	25.8143	23.4555	23.3235	19.0755	14.9351	19.2881	28.2847	27.185	24.5824	18.636	17.4311	19.3301	36.6876	36.7398	33.624
LOC_Os01g01640	5.51371	4.05569	3.80912	4.74258	7.05936	4.60973	3.05366	3.75366	2.09804	5.08922	8.71039	8.19337	10.5399	12.8302	7.61697	15.2106	13.9537	11.6677
LOC_Os01g01650	0.665835	1.02129	1.13319	0.615138	0.331659	0.326482	1.19301	0.916538	1.66219	2.03352	1.86455	1.93612	7.48659	7.05706	7.41129	14.196	13.6132	12.9156
LOC_Os01g01870	12.9357	15.2995	14.8228	24.7152	24.3067	23.0792	12.6472	9.46932	12.3053	27.9579	27.1736	26.1063	12.1115	12.449	12.594	19.4914	21.8219	17.8824
LOC_Os01g01890	5.74102	6.43466	5.42228	5.06021	5.73472	5.08564	3.13875	2.75331	3.98494	1.80799	1.80337	1.93758	1.20789	1.57079	2.33432	0.450335	0.552123	0.497444
LOC_Os01g01940	0.141647	0.236284	0.182385	0.925579	0.614632	0.654179	0.403222	0.433508	0.735425	0.956394	0.553312	0.979405	0.87505	0.903086	0.679675	0.850862	0.660106	0.636772
LOC_Os01g02010	0.103359	0	0.020222	0.062819	0.080306	0.105336	0.081479	0.050544	0.033899	0.405234	0.434049	0.443586	0.980795	1.1745	1.06142	25.699	23.8962	24.5602
LOC_Os01g02020	17.9966	17.9138	18.7768	12.9305	14.3663	13.2302	10.4159	8.28629	11.0561	21.9789	20.3254	19.4535	9.44681	8.98959	9.45021	11.6795	12.0114	10.4646
LOC_Os01g02050	1.65817	1.42292	1.52173	3.56637	3.23867	3.31033	3.08452	2.80297	3.33622	2.41974	2.2628	2.01726	2.63996	2.18986	2.08163	1.49026	1.4969	1.35105
LOC_Os01g02060	19.2899	19.8985	20.1765	23.3525	22.1544	22.3435	32.8303	27.6132	34.321	16.6311	16.255	15.9099	28.3759	27.4248	31.133	8.25892	8.66937	7.74205
LOC_Os01g02080	2.45821	2.5937	1.93277	0.785703	0.966958	0.762049	4.0259	2.20233	2.39507	1.28169	1.84621	1.4006	2.921	3.09631	3.75223	3.89223	2.26251	3.38203
LOC_Os01g02120	0.058176	0.223863	0.026988	0.952873	0.478906	0.801313	0	0	0.088236	0.895977	0.673922	0.751954	0	0	0	0.090734	0.245378	0.162793
LOC_Os01g02139	3.83606	6.36902	5.95723	18.8742	17.6157	15.3915	8.52195	4.50559	8.72447	42.3577	39.6414	35.4107	29.831	33.9832	33.715	70.2527	76.9728	67.5292
LOC_Os01g02150	2.40655	2.47029	2.18035	15.8822	16.5918	16.8194	4.87769	3.01463	7.54393	37.8808	36.8731	36.0117	40.2237	47.3437	44.7955	99.592	105.923	96.5457
LOC_Os01g02190	0	0	0	0	0	0	0	0.13416	0	1.79008	1.51534	1.60868	0.101618	0	0.074468	51.3158	55.8354	51.5382
LOC_Os01g02200	13.2344	12.2456	13.3271	6.46156	5.3521	5.34483	16.8097	11.3221	15.4266	15.6896	15.45	14.5528	12.1545	12.7514	14.8039	20.055	18.8048	17.6741
LOC_Os01g02290	0.764769	1.74721	1.17986	0.491885	0.561593	0.759385	1.61127	0.875941	1.81928	1.0325	1.61109	1.03072	0.709889	0	0.865906	1.24997	1.37378	1.57741
LOC_Os01g02360	0.066929	0.079505	0.097466	0.778797	0.856261	0.903497	0.1199	0.132499	0.30936	0.662778	0.820823	0.796486	0.166637	0.133395	0.232351	1.10914	1.08112	1.1503
LOC_Os01g02400	0.002251	0.017327	0.007732	0.291184	0.189461	0.053053	0.025624	0.046901	0	0.233613	0.291404	0.250699	0.020767	0.010357	0.02228	0.500628	0.366457	0.32455
LOC_Os01g02470	0.97921	1.47654	1.81366	0.543431	0.473512	0.618117	1.14921	0.531296	1.21282	0.224106	0.228371	0.352373	0.106272	0.209782	0.234249	0.108001	0.061495	0.090363
LOC_Os01g02860	1.19685	1.68273	1.36309	0.664876	0.656257	0.566812	1.2386	0.905674	1.62662	0.841967	0.396815	0.424636	0.720372	1.31724	0.956351	0.711425	0.905016	0.580019
LOC_Os01g02900	0.083472	0.185759	0.116046	0.385136	0.338029	0.384787	0.029696	0.072742	0.094092	1.574	1.5169	1.1557	0.530961	0.711022	0.774113	1.64873	3.28754	1.18451
LOC_Os01g02920	0.293806	0.294909	0.140091	6.29067	5.2485	5.08222	0.233292	0.566353	0.210142	10.3907	9.40782	9.87075	1.52246	1.28703	1.62272	9.91948	10.1098	9.83496
LOC_Os01g02930	0.107591	0.123345	0.10143	0.324487	0.303468	0.274547	0.218555	0.028231	0.149692	0.709046	0.452868	0.492373	0.376117	0.469683	0.576041	1.17355	1.23151	1.02929
LOC_Os01g03030	1.44569	0.575915	1.63874	2.73559	3.24445	2.67495	1.43579	1.68906	2.76157	0.985188	0.887488	1.48021	1.29329	1.82174	1.10918	1.80629	1.43155	1.18215
LOC_Os01g03080	0.091767	0.319242	0.198539	1.14652	0.934568	0.445108	0.029088	0.035547	0.061239	0.930493	0.695739	0.913746	0.059526	0.120519	0.129707	0.802096	0.936794	0.617125
LOC_Os01g03130	0.119417	0.105763	0.241646	1.1634	1.16907	0.868691	0.127122	0.095567	0.194672	4.56965	4.12683	4.41099	0.392104	0.615962	0.446694	3.86538	3.53641	3.57172
LOC_Os01g03180	1.73368	2.34718	2.67839	1.7095	1.15201	0.8734	3.20034	2.03594	5.18605	1.07922	0.922053	1.20564	3.02596	1.38969	1.69092	1.6967	1.46703	0.862586
LOC_Os01g03190	3.52712	4.52431	4.61136	4.79002	3.76549	3.28125	7.28323	4.53015	7.60304	2.65573	2.23424	2.73212	1.95379	2.4546	2.54023	1.63262	1.67989	1.71972
LOC_Os01g03270	0.083198	0.169688	0.309918	0.44707	0.517257	0.458041	0.096275	0.054925	0.206843	0.135327	0.18712	0.086557	0	0	0.0186	0	0	0.032077
LOC_Os01g03310	1.49464	3.26304	3.05487	0.437825	0.371997	0.577012	1.20209	0.612057	1.08298	1.4265	1.10318	1.2345	1.2615	1.09566	1.74589	1.30028	0.432219	0.833216
LOC_Os01g03320	1.21385	1.73798	1.72111	0.256641	0.40317	0.309027	0.494398	0.278281	0.758841	1.0085	1.23602	1.78117	0.138414	0.365718	0.559018	0.30023	0.254856	0.082968
LOC_Os01g03330	1.96019	3.30051	2.93155	4.63582	3.63093	3.92356	2.76962	1.18132	2.29393	12.7526	11.2665	11.4838	3.03615	2.95526	3.77485	11.8576	13.0515	11.2419
LOC_Os01g03340	62.4719	3.42991	75.517	3.9741	67.9329	66.3587	79.9474	74.6454	7.61367	28.2467	107.047	109.639	1.52967	1.10017	2.85792	84.1646	13.3565	129.571
LOC_Os01g03360	53.1813	95.4188	95.0326	16.3263	22.8741	21.4084	51.0604	22.2618	47.9637	84.7156	74.1121	77.8683	49.956	47.4195	62.1413	29.3154	39.2484	37.5369
LOC_Os01g03390	3.84572	4.77995	5.32047	107.231	93.701	91.471	19.7295	11.2021	20.8075	326.649	293.843	287.59	28.4718	31.628	33.9326	391.435	385.454	362.546
LOC_Os01g03464	0.32876	0.733372	0.480546	0.511874	0.665155	0.756415	0.608762	0.704151	0.874251	0.868992	0.273178	1.28696	0.662389	0.293039	0.351879	1.08472	1.03886	0.962729
LOC_Os01g03490	64.0879	86.563	86.7385	62.5495	60.2844	56.4451	98.7953	74.5831	96.3767	38.7273	36.8176	36.8544	55.5432	53.8696	56.3367	47.7492	46.7452	43.6803
LOC_Os01g03630	0	0	0	0	0	0	0	0.073684	0.058797	0	0.065454	0.069017	0.716386	0.891154	0.67617	0.030476	0.03443	0.027794
LOC_Os01g03660	5.8189	4.7849	5.53974	4.7782	3.09698	3.51476	5.84157	4.15751	5.95987	5.93728	5.10848	5.01897	3.80334	3.72303	4.45966	20.6623	21.2843	19.6641
LOC_Os01g03680	2.07882	3.0587	3.03658	7.1769	6.23965	7.43696	0.671122	0.23329	0.685843	5.57756	4.917	4.83617	0.213946	0.422558	0.261344	0.449473	0.410207	0.42414
LOC_Os01g03690	0.131526	0.206814	0.242277	1.43803	1.33822	1.22011	0.34858	0.23011	0.5924	2.03649	2.13706	2.50293	0.410923	0.481394	0.3008	3.04922	3.18377	2.71982
LOC_Os01g03720	0.129992	0.122358	0.067349	1.54673	1.45596	1.28271	0.137518	0.110185	0.143142	1.92249	2.70699	2.29543	0	0.052416	0.056448	1.28871	1.7836	1.78251
LOC_Os01g03730	0.498245	0.675861	0.916999	25.9631	23.6059	24.9639	2.54054	1.1244	2.95987	51.1828	52.343	47.359	2.7609	2.46843	2.30144	40.5001	43.6959	37.9392
LOC_Os01g03750	1.29558	1.9584	1.1965	1.06562	0.737718	0.652403	3.03556	2.66344	2.57709	1.91579	2.01573	1.34217	0.931777	1.35054	0.798409	2.19762	2.47398	1.47148
LOC_Os01g03890	0.650347	0.938785	1.33578	0	0	0	0	0	0.515153	0.813795	0.504326	0	0	0	0	0	0.272238	0
LOC_Os01g03914	1.87541	2.43453	3.54947	3.89592	3.43804	4.72852	3.7415	1.93569	3.51229	9.56869	9.1514	8.93529	3.63914	3.25635	3.67818	10.1854	9.64478	9.01849
LOC_Os01g03950	28.2267	45.1113	44.316	25.7072	23.1973	22.8734	43.5215	29.1531	45.8792	18.322	18.1935	18.0004	27.6266	25.9966	30.9156	14.5908	14.1076	12.7712
LOC_Os01g03980	30.9037	31.4352	32.6639	20.5565	19.8349	20.1174	18.3449	17.1129	15.1395	12.683	12.2073	11.6672	34.7883	35.6267	35.6323	15.348	13.6679	13.9373
LOC_Os01g04010	49.5176	22.686	25.7323	49.055	43.3468	37.5119	25.408	41.4233	13.842	91.5655	87.4726	91.3349	65.4131	63.686	69.4986	98.7471	107.656	105.453
LOC_Os01g04050	1.75463	4.08178	3.90625	6.12371	6.38475	5.70352	21.1086	10.4017	17.7494	40.3267	43.2931	37.2416	5.97423	5.30881	4.82961	93.9937	84.5776	83.6705
LOC_Os01g04090	0	0	0	0	0	0.022672	0.015914	0.057216	0	0.261212	0.166243	0.208066	0.223678	0.062443	0.142983	0.656955	0.948424	0.533612
LOC_Os01g04170	7.97243	10.3869	10.3826	12.4007	12.4217	11.1887	8.95008	6.62179	11.904	4.47279	3.89715	3.53328	4.21841	4.10786	4.00189	0.822913	0.923765	0.878324
LOC_Os01g04230	16.6891	20.2304	18.9695	15.6599	17.3148	14.6159	19.3282	17.102	27.1837	9.35362	8.45392	10.5154	7.7157	8.71491	10.471	3.00144	2.57958	2.46258
LOC_Os01g04260	58.3948	79.6639	78.1107	33.6416	33.3971	33.6618	70.5167	48.3378	77.3987	32.1698	30.3121	31.3932	37.0278	41.6424	40.854	22.1322	21.3816	19.4181
LOC_Os01g04280	0.289465	0.441598	0.591446	2.45592	2.0179	1.79449	0.15876	0.136703	0.296313	2.12001	2.32478	3.21058	0.25195	0.176059	0.308287	2.11773	2.10724	1.87025
LOC_Os01g04300	0	0.128668	0	0.306733	0.389163	0	0.124532	0	0.223563	0.769731	1.20503	1.26409	1.44797	1.81717	2.76297	2.13569	7.70062	2.08712
LOC_Os01g04350	4.60929	6.92632	7.02498	3.85473	3.5983	3.17638	7.15841	3.4514	8.91179	11.3647	10.9291	9.79227	25.3682	24.7956	29.2221	99.1835	103.548	92.7728
LOC_Os01g04360	3.20529	5.34776	5.30744	2.13807	2.495	3.19347	0.84186	0.678178	1.13357	8.16136	7.88236	7.40466	1.81316	2.07692	2.13487	6.0296	7.20122	6.9648
LOC_Os01g04370	1.17654	1.47629	0.685677	1.42644	2.10752	2.40315	0.207967	0.274991	0.42138	9.30117	9.65512	3.80874	0.671978	0.952894	1.32732	4.80064	3.8629	3.15176
LOC_Os01g04380	0.900997	0.687908	0.603108	0.515108	0.711304	0.701912	0.028711	0.06324	0.110417	3.5096	2.92516	2.86329	0.554583	0.408576	0.447454	0.471436	2.01552	0.420884
LOC_Os01g04390	0.288075	0.335203	0.487593	0	0.968994	0.750982	0.691507	0.456754	0.468756	0.774797	0.517609	0.90758	0.699601	0.342639	0.633845	2.62196	2.18973	3.40905
LOC_Os01g04409	0.628465	0.701339	0.689532	2.30802	1.83079	1.45617	1.26223	1.00216	1.21967	4.50995	4.60234	4.92174	1.01184	1.18925	1.12624	10.8835	10.5414	9.27205
LOC_Os01g04440	0.078698	0.046147	0.0717	0.07533	0.095086	0.097774	0.151469	0.245151	0.250492	0.325129	0.312955	0.253082	0.231147	0.187242	0.258344	2.1092	2.10725	1.58726
LOC_Os01g04530	0.141824	0.447917	0.677085	1.42251	1.30889	1.32801	0.712145	0.400406	0.57384	3.73898	3.42656	2.2491	0.360082	0.325881	0.729912	3.58081	2.94707	3.07942
LOC_Os01g04580	0	0	0	0.057606	0.056434	0.040826	0	0	0	0.273265	0.180274	0.258288	0	0.015405	0.040852	0.927016	0.74093	0.682212
LOC_Os01g04590	0.081718	0.088745	0.05425	0.18469	0.127356	0.09889	0.830548	0.328253	0.864656	3.73143	4.8565	4.80498	1.64793	1.35952	1.70929	19.1615	23.77	17.1648
LOC_Os01g04620	0	0	0	0.101546	0.066851	0.062809	0	0	0	0.39176	0.397777	0.456946	0	0	0.082897	0.518493	0.77749	0.598715
LOC_Os01g04640	3.41675	5.0186	4.33513	3.31719	2.67137	2.92497	6.83366	3.73621	6.47461	11.6886	12.9706	11.9728	14.8061	14.0076	14.4514	18.1397	18.7678	18.8283
LOC_Os01g04660	2.84596	4.2857	3.97565	2.49326	2.42311	1.99597	0.889205	0.746361	1.54316	2.26535	2.46649	2.302	0.418495	0.450087	0.512145	0.299094	0.140479	0.143143
LOC_Os01g04670	1.85688	2.17878	2.1438	5.92878	4.86009	4.39093	4.68478	2.89696	3.84977	12.273	11.7173	12.7744	3.47503	3.48413	4.55585	7.49058	7.95123	6.74079
LOC_Os01g04710	9.69192	10.3133	12.0195	10.6605	11.48	10.2626	11.3865	12.6307	13.3118	11.4072	10.7909	0.889282	20.1954	21.3476	23.92	7.32178	6.99658	6.70733
LOC_Os01g04800	2.74332	3.40177	2.86619	3.18538	2.9695	2.64837	0.886102	0.804348	1.23725	2.92137	3.60159	3.12974	1.68533	1.46323	1.46354	1.12841	1.06724	1.16447
LOC_Os01g04840	1.22695	1.79101	1.64582	0.32844	0.31785	0.363933	1.35362	0.80891	1.13396	0.171614	0.232185	0.1812	0.233064	0.027919	0.219126	0.208682	0.350601	0.066301
LOC_Os01g05010	16.3941	14.5896	15.911	14.8851	13.5572	13.649	14.0823	13.6889	16.8408	8.22084	7.14574	6.55702	12.7874	14.0998	13.636	6.07039	5.7965	5.0924
LOC_Os01g05064	0.35976	0.061616	0.059371	0.704133	0.891993	1.15912	0.239405	0.240112	0.143635	3.67041	4.25363	3.71912	1.24824	0.978996	1.09773	7.56223	6.79602	6.50065
LOC_Os01g05140	15.7873	26.4298	26.9739	14.1646	13.0281	10.9038	32.9987	13.0214	25.0242	10.3046	10.3137	11.0311	13.9133	13.682	13.4325	10.6526	11.7472	10.0935
LOC_Os01g05440	0.976619	0.740369	0.552213	0.262612	0.332671	0.42349	0.621628	0.747612	0.727235	0.416484	0.373813	0.260723	0.524344	0.572429	0.583503	0.452716	0.337202	0.418833
LOC_Os01g05490	324.805	360.946	357.589	101.985	94.2455	94.6785	263.243	191.468	276.155	138.773	132.628	129.79	184	248.732	192.939	117.651	122.449	110.528
LOC_Os01g05600	0.325546	0.250116	0.273088	0.00146	0.131708	0.083611	0.097874	0.267036	0.247062	0.122081	0.063135	0.115616	0.071806	0.0757	0.028616	0.024508	0.106454	0.055508
LOC_Os01g05630	13.4801	29.4548	28.9081	13.6405	11.377	14.3658	24.3257	11.1684	22.6581	6.93966	8.94203	7.44999	10.4332	9.99801	10.7521	6.0624	3.31734	4.50545
LOC_Os01g05650	3.5038	4.20961	3.59246	2.97392	2.58452	2.14814	2.81866	2.43432	3.36028	7.59138	7.86813	7.78915	8.39219	8.0102	7.79268	42.1535	39.7096	41.14
LOC_Os01g05660	0.166022	0.274443	0.161312	0.483232	0.3299	0.306804	0.37785	0.099808	0.115415	0.488565	0.311503	0.60485	0.803203	0.849354	0.282583	2.58148	1.351	1.34235
LOC_Os01g05810	1.5989	1.83411	2.04691	11.4338	12.0742	9.54482	1.72546	1.35862	3.46744	15.9202	17.1134	16.0796	2.18446	2.30516	2.13639	9.42369	9.20885	8.37096
LOC_Os01g05820	0.089107	0.110526	0.180827	0.487219	0.285021	0.459086	0.162909	0.141873	0.194525	1.35275	1.20154	1.19901	0.454786	0.744931	0.697542	2.09066	1.75358	1.85423
LOC_Os01g05840	11.2789	8.35864	7.65941	10.4191	8.48081	9.57775	6.47469	5.40926	5.81244	12.0214	11.3694	10.7764	10.026	11.2201	11.9977	31.8025	33.7462	29.6858
LOC_Os01g06010	75.8691	104.636	110.388	78.3156	60.4881	66.6801	107.154	55.8455	112.107	41.9214	38.3882	38.4508	47.4313	51.8393	54.3098	16.733	20.4346	16.1717
LOC_Os01g06140	0.67239	0.87835	0.99992	0.108836	0.312898	0.652159	0.811459	0.478541	1.04614	0.491236	0.321737	0.312154	0.681375	0.71213	0.444164	0.256465	0.334065	0.315392
LOC_Os01g06400	0	0	0	0.019322	0	0.009805	0.152148	0.092889	0.12174	0.442969	0.385401	0.451821	0.502557	0.662029	0.517871	0.230022	0.075598	0.240953
LOC_Os01g06454	2.49661	1.33235	2.77858	1.14986	1.00309	0.423707	1.20132	0.341978	4.17247	0.318466	0.484057	1.9178	0.530363	1.97486	2.84198	0.416485	0.351476	0.283632
LOC_Os01g06490	2.28534	2.56784	2.30414	3.9879	3.89722	3.49649	1.73955	1.26225	2.11072	3.58589	3.4355	3.12807	2.09046	2.10962	2.07233	4.2221	4.08935	3.42897
LOC_Os01g06500	0	0.207755	0.418443	0.289163	0.316009	0.268835	0.223855	0.197499	0	1.542	1.47645	1.49351	0.479628	0.68009	0.511479	1.61862	1.5928	1.55931
LOC_Os01g06560	7.16825	6.95993	6.80674	2.1346	1.94813	2.13526	1.46523	0.941729	1.87036	1.99573	1.89283	1.66648	1.07071	1.37762	1.17942	0.806059	1.03801	0.797535
LOC_Os01g06580	0.10186	0.194147	0.104142	0.343534	0.566759	0.402438	0.127111	0.198285	0.143844	3.35344	2.61902	3.15711	8.71012	8.91265	7.93501	129.238	131.764	127.481
LOC_Os01g06590	14.756	16.1577	17.9358	21.6161	21.5272	21.2354	7.63172	6.23068	10.0687	20.6166	20.4943	17.7062	7.6447	6.64256	7.31274	14.9663	16.0978	12.4929
LOC_Os01g06640	3.82164	5.26156	5.38295	32.9875	33.3293	31.8168	9.68024	5.66644	10.368	39.3986	39.9652	38.2563	4.84198	4.37243	5.16807	28.8318	29.0351	28.74
LOC_Os01g06660	10.4272	8.97263	9.08035	3.79274	3.39007	4.02633	4.41656	4.09523	4.24364	6.80771	7.16485	6.48148	5.72024	4.73149	5.35083	4.19322	5.41444	5.15918
LOC_Os01g07080	3.62182	2.04259	3.01428	7.14359	6.22226	6.24199	4.51563	3.93011	4.69138	2.43347	2.51378	2.51777	4.48902	4.10074	2.89206	2.55091	2.68615	2.71354
LOC_Os01g07110	3.78234	3.62723	3.15814	4.7955	4.34056	4.56898	2.85003	3.23553	3.16526	2.30413	1.9055	1.9568	2.23944	1.6758	1.88732	1.3694	0.966809	1.07523
LOC_Os01g07130	0.276182	0.157506	0.294326	1.07238	0.774443	1.23366	0.161877	0.077417	0.137154	4.40336	3.34274	3.42562	0.1242	0.226231	0.312413	3.99961	4.19358	3.85529
LOC_Os01g07200	1.09996	0.941483	0.797591	3.5078	3.12729	2.84606	1.19887	1.84975	1.35491	3.62047	4.12018	3.61114	4.42997	4.21901	3.95139	8.29858	7.86905	7.36078
LOC_Os01g07250	1.65551	3.25422	2.80233	1.9087	2.21304	1.75052	2.61095	1.07656	2.35002	1.49569	1.48644	1.42321	2.69683	2.5062	2.70781	5.26527	6.19097	5.20383
LOC_Os01g07260	8.15413	6.27843	6.00575	18.7528	17.8922	17.0438	4.57927	5.37934	3.56164	2.83627	3.17429	2.48247	4.30885	4.25494	4.05536	2.03846	2.13816	1.97216
LOC_Os01g07300	2.16142	2.95784	3.5551	0.455611	0.494381	0.45546	0.831668	0.63173	1.32837	3.22867	2.86254	2.51759	0.355427	4.55603	4.38938	1.02304	0.890759	0.750099
LOC_Os01g07370	34.7288	10.4294	11.4352	17.8765	20.0562	17.189	44.0632	8.19789	9.7809	29.0933	30.3018	27.2626	36.9297	12.0104	12.2037	45.8448	46.4229	39.7638
LOC_Os01g07376	2.02739	3.4424	4.21972	4.44502	5.63689	4.47396	3.16221	2.83389	5.85531	6.82963	7.88532	7.06754	2.80837	3.14168	3.5257	7.63201	9.34963	9.95446
LOC_Os01g07420	0.005859	0.156972	0.149641	0.370013	0.565059	0.412331	0.203157	0.221212	0.396805	1.89344	1.57588	2.03914	3.54534	3.49505	3.80513	18.8128	17.07	15.2761
LOC_Os01g07520	8.26251	2.94635	3.03183	7.30794	5.16103	5.86387	2.40801	2.44397	3.1709	9.71478	8.74108	9.02762	10.2155	16.1174	13.8726	16.5491	17.9367	14.5782
LOC_Os01g07530	0.200127	0.18523	0.343601	0.315423	0.244865	0.22005	0.681884	0.592766	0.637852	2.74159	2.5182	2.77699	0.536199	0.645845	0.802181	2.82375	3.08755	2.57746
LOC_Os01g07640	0.445854	0.541874	0.922087	1.26329	1.30622	1.39605	0.859069	0.614099	0.75185	0.930815	0.632328	0.752315	0.515647	0.331613	0.291008	0.586743	0.5441	0.293715
LOC_Os01g07660	0.463591	1.14264	0.835322	0.40588	0.625404	0.485492	0.673006	0.480231	0.576109	0.20514	0.160817	0.145612	0.308216	0.363258	0.404516	0.107649	0.104901	0.076747
LOC_Os01g07730	0.595431	0.796213	0.949851	1.20641	0.941993	1.10568	1.31067	0.978783	1.38423	3.02216	2.51439	2.68774	2.37541	2.39054	2.62005	4.08901	3.93511	3.23589
LOC_Os01g07890	2.21926	3.15646	2.61748	3.38339	2.59448	2.65426	2.51681	2.10095	3.21387	1.68781	0.0713	2.16985	0.127815	0.087888	0.083854	1.66938	2.39468	2.10015
LOC_Os01g07960	38.6695	34.6447	32.6997	21.8362	26.4013	18.8599	40.2785	41.1712	44.6568	24.5395	25.84	21.5681	27.5499	34.8289	41.8652	14.1907	14.1502	16.7865
LOC_Os01g07970	58.8679	48.5899	50.6902	18.1926	14.6586	13.4882	25.5434	33.1311	36.1253	62.8205	58.7285	53.1004	31.4831	30.0016	34.4538	35.5013	40.1129	42.0416
LOC_Os01g08020	1.46758	1.25589	1.33019	6.22569	5.82582	4.92799	1.70719	1.2259	2.07305	1.56824	1.40238	1.0246	3.31477	2.37034	2.85781	1.1978	0.895891	0.869568
LOC_Os01g08060	1.10963	0.674847	0.961177	0.338962	0.244982	0.219842	0.493204	0.894496	0.796571	0.319326	0.471851	0.439971	0.367355	0.404771	0.46905	0.037755	0.0436	0.046708
LOC_Os01g08110	0.860904	0.507639	1.23635	2.09655	2.06867	2.01441	1.24626	1.04413	1.43777	2.87732	2.99656	2.24756	1.12128	1.2101	1.20394	1.5271	1.60091	1.5344
LOC_Os01g08130	0.207731	0.146124	0.549911	0.401576	0.279131	0.152366	0.086798	0.658742	0.763003	0.325045	0.472219	0.292107	2.24642	2.42732	2.41523	0.145062	0.603478	0.097997
LOC_Os01g08140	0.750725	1.398	1.04786	0.833679	0.946464	0.893603	2.5867	1.62248	4.34958	1.38458	1.1328	1.9004	0.946663	1.08487	1.52212	0.462378	0.133919	0.400837
LOC_Os01g08150	12.6122	18.3198	16.3668	16.7156	16.7319	15.3953	12.4443	8.54112	12.3962	4.71089	4.42798	4.44675	4.41058	4.18483	4.34815	1.33825	1.245	1.10125
LOC_Os01g08320	4.77679	6.37862	8.83332	3.5063	3.11723	3.06995	4.26431	5.38255	4.03669	5.94479	6.02547	5.99207	4.40854	4.10719	4.21949	3.17929	2.53473	4.46109
LOC_Os01g08380	0.830979	0.554078	0.71409	1.62197	1.96968	1.55636	0.71744	0.257711	1.00164	4.08952	3.60863	2.64178	2.02919	2.19623	2.44628	5.7117	5.32356	5.14027
LOC_Os01g08440	1.74105	2.59849	2.89195	1.45504	1.18681	1.13766	2.16102	1.1062	3.37488	2.47296	1.94767	3.15494	3.36386	4.29159	5.20691	0.670897	0.562781	0.681658
LOC_Os01g08460	1.40415	1.03057	1.27848	1.50682	1.32966	1.23698	0.640922	1.54411	0.600645	1.9336	2.53631	1.58358	0.740449	1.36622	1.16517	1.73294	1.75763	1.36164
LOC_Os01g08470	3.22553	2.96289	3.14025	6.04876	6.67957	6.07355	2.40197	2.72818	3.65423	5.17556	5.0368	5.30997	4.34143	4.78805	5.12817	4.33565	4.57019	4.23843
LOC_Os01g08550	4.57228	4.75892	4.96154	5.07091	4.33628	3.14537	4.58244	2.88342	5.05136	1.41679	1.38398	1.14547	3.07198	4.17978	3.56251	0.753734	1.06131	0.931325
LOC_Os01g08630	1.39146	2.45124	2.39018	1.01366	0.933954	1.10735	3.19066	1.58848	2.71429	0.760405	0.620916	0.638202	0.652891	0.985268	0.878093	0.249762	0.461539	0.424502
LOC_Os01g08700	25.1608	23.6024	25.3836	82.1989	76.9457	79.0698	41.9104	43.1596	41.877	73.7835	72.448	70.093	28.6819	26.7928	29.768	90.9335	84.716	79.2488
LOC_Os01g08710	1.61163	1.97759	1.77005	4.02352	4.11537	4.48505	1.70532	2.03238	2.99495	2.77641	2.58318	2.79168	2.14648	2.59404	2.67211	1.72724	2.07581	1.79778
LOC_Os01g08780	0.345958	0.189421	0.275841	0.112764	0.217013	0.194242	0.127301	0.143269	0.298683	0.188152	0.170598	0.246051	0.361447	0.261388	0.349366	0.900658	0.87082	0.76525
LOC_Os01g08800	0.21142	0.318756	0.289131	0.394812	0.482915	0.494123	0.214803	0.340647	0.3304	0.852785	1.08366	0.974443	0.446038	0.442846	0.45915	23.0011	24.081	21.2937
LOC_Os01g08810	0.008286	0.049499	0.046447	0	0.018065	0.015065	0.016104	0.008084	0	0.102435	0.061183	0.086571	0.033486	0	0.113219	0.687575	0.681407	0.803608
LOC_Os01g08820	1.44746	1.63593	1.49454	2.76532	2.94817	2.58909	1.41934	0.79486	1.44818	0.817815	0.55778	0.738388	0.724217	0.840776	1.12492	0.314156	0.320478	0.375136
LOC_Os01g08860	41.6876	34.5167	30.8191	5.9035	4.39665	4.39041	2.06383	1.95053	2.12437	24.6043	21.7288	24.1768	10.3446	12.4553	11.5837	9.05712	10.579	9.79216
LOC_Os01g08990	0	0	0.024597	0.130628	0	0.224615	0.134208	0.152021	0.022691	0.275172	0.383249	0.208527	0.165423	0.115285	0.151077	1.34523	0.845448	1.12223
LOC_Os01g09010	6.74406	3.45309	3.70269	10.3197	9.82187	11.5758	2.39442	4.34873	1.75019	22.8359	18.7521	18.6506	14.3856	12.4676	15.2249	27.6464	29.6234	27.6843
LOC_Os01g09030	19.847	31.3535	29.3453	4.91666	3.77122	4.14684	4.47258	4.04999	5.82664	5.61228	5.24427	5.85601	3.50359	4.20406	2.95704	3.19169	2.87635	2.54831
LOC_Os01g09100	0.061886	0.059457	0.065212	1.23974	0.563036	1.00268	0.12107	0.040194	0.161241	4.50389	4.55881	3.83233	0.985134	1.5015	1.81197	5.73606	6.90517	6.53311
LOC_Os01g09320	252.656	372.685	316.117	89.3909	92.5271	86.9266	394.82	228.306	328.019	145.285	139.142	154.187	243.07	235.733	254.616	98.7118	96.311	102.229
LOC_Os01g09470	1.30273	0.953771	1.94005	2.66565	1.80824	1.59127	2.1593	1.21814	3.2598	1.10655	0.64804	0.980019	0.461774	0.542145	0.65659	0.259609	0.184276	0.206556
LOC_Os01g09500	0.56602	0.568545	0.585562	1.6317	1.3438	1.72925	0.780255	0.596707	0.977473	0.889167	1.04302	0.680596	0.250086	0.314294	0.395454	0.611953	0.388912	0.534384
LOC_Os01g09540	0.543615	0.98865	0.683018	3.00436	3.53506	3.35196	9.20981	4.563	15.9271	10.8663	9.75075	15.4686	7.42548	14.2806	14.8716	15.5343	17.3433	31.348
LOC_Os01g09550	0.828067	0.771373	0.354711	1.6335	1.55293	1.66306	1.19491	0.952764	0.897441	2.95915	2.7691	2.62307	2.41528	2.35053	1.77996	5.23526	4.2846	5.36828
LOC_Os01g09570	22.1456	28.598	28.5859	12.28	11.6538	11.0394	17.2887	11.7612	17.1799	20.6192	18.6833	19.3006	13.0519	12.7143	13.5102	23.8835	25.0978	20.7404
LOC_Os01g09580	12.9466	13.4959	12.7268	11.9965	18.1498	18.0526	10.2029	8.13443	10.7497	3.88301	3.41	4.31116	4.96481	4.16098	4.58257	1.63462	1.31526	1.44028
LOC_Os01g09590	0.784534	1.07498	0.997388	1.15127	1.27894	0.692707	1.6724	1.04254	2.35283	1.76752	1.54063	1.65093	1.18183	0.932851	0.833272	2.2835	2.46327	2.05483
LOC_Os01g09620	1.63556	0.697295	2.05196	0.812632	0.814632	0.095442	0.46762	0.666125	0.472757	1.15998	1.84835	1.71053	0.288535	0.193074	0.56221	1.50235	0.683678	1.02571
LOC_Os01g09640	2.4365	2.16893	2.20654	4.95085	5.06073	4.81574	1.45387	0.841516	1.60521	23.4778	6.31687	5.64972	0.713319	2.56053	2.25879	6.38724	7.19075	10.531
LOC_Os01g09665	5.05445	3.72449	3.9702	13.6201	10.4791	11.1513	3.93682	2.8658	3.48738	8.2173	7.55053	6.76762	2.50547	2.91434	2.52649	3.67121	4.47721	3.63201
LOC_Os01g09770	0.987544	0.854342	1.23257	2.97	2.45588	2.59417	1.67247	1.15064	1.55004	2.78462	2.4487	2.22846	1.81522	1.49588	2.10714	6.50084	7.27527	6.03049
LOC_Os01g09790	4.09693	4.00281	3.36168	6.93705	5.95268	5.54526	2.57479	4.93631	5.29162	1.75713	1.273	1.59222	1.36088	1.38159	1.85386	1.31807	1.61975	1.6618
LOC_Os01g09800	2.44829	2.68474	1.77974	4.91468	5.72023	2.5099	3.41768	2.90518	4.26364	2.36703	2.98929	1.89525	2.02216	4.25734	2.21017	4.91329	4.94238	5.89409
LOC_Os01g09870	1.96504	1.54064	1.02698	3.90716	3.11197	4.60189	1.59201	1.10291	1.68807	1.26369	1.28792	1.81616	1.04282	1.91528	1.41942	1.87936	2.44045	2.39105
LOC_Os01g09880	1.38504	1.0335	0.837392	3.20522	2.64314	2.86086	0.886257	1.78431	1.82309	2.39864	2.32097	2.30215	5.34273	7.18078	6.85231	26.8248	24.8763	22.7024
LOC_Os01g09900	0	0	0	0.682206	0.59687	0.508061	0	0.028882	0	0.88055	0.66223	0.858849	0	0.014186	0.067002	0.382588	0.38574	0.328574
LOC_Os01g09930	0	0	0	0	0	0	0.016025	0.088194	0.064019	0.309746	0.447227	0.296295	0.276704	0.172787	0.29419	1.40119	1.72178	1.59488
LOC_Os01g09980	0.099853	0.310735	0.049703	0.871022	0.748355	0.916002	0.063074	0.052008	0.13164	0.215718	0.427266	0.379365	0	0	0	0.137314	0.082179	0.071047
LOC_Os01g10110	0.144513	0.198837	0.200337	0.587361	0.416485	0.356384	0.09961	0.100722	0.166212	0.150038	0.084586	0.378126	0.088649	0.135123	0.058495	0.023976	0.011189	0.030222
LOC_Os01g10140	29.3406	34.3046	34.6496	26.4118	27.3949	27.582	22.7928	18.8013	23.4683	13.9783	14.1292	12.899	5.74601	5.19351	5.11768	2.65845	2.46371	2.3752
LOC_Os01g10180	1.26533	0.543757	0.696551	1.79336	2.2725	1.62793	1.29374	0.853914	2.19987	1.91923	1.84025	1.78144	2.0911	2.88753	3.03854	3.50045	2.95555	2.45091
LOC_Os01g10210	0.526641	0.30143	0.466559	0.907364	0.603726	0.579485	1.02131	0.977626	2.10372	0.831608	2.70335	2.74267	3.22436	1.49507	3.57823	8.4605	7.9873	8.7918
LOC_Os01g10250	0.730558	1.36051	1.41862	2.32294	4.54819	2.58603	0.789473	3.33202	1.40277	3.62534	3.84037	3.76603	2.37763	1.54788	1.89896	2.90958	2.72662	2.70757
LOC_Os01g10320	1.3642	1.46666	1.61866	1.56003	1.30419	1.24678	1.75046	1.1372	1.49188	1.10318	1.32569	1.12234	0.271376	0.223427	0.451848	0.824162	0.786445	1.06272
LOC_Os01g10400	15.801	27.7694	26.0158	199.321	193.877	179.328	35.1638	18.1793	29.2331	508.91	511.21	466.743	30.8934	30.4451	30.7091	277.62	291.591	267.714
LOC_Os01g10440	0.02498	0.048002	0	0.3057	0.193855	0.259379	0	0.021702	0.064393	0.501489	0.375993	0.535528	0.192592	0.129332	0.320318	1.18679	1.30028	1.31841
LOC_Os01g10490	102.215	145.511	150.393	89.1194	77.9648	76.8427	110.749	69.4341	137.455	64.0617	57.9079	63.2985	69.4932	90.0627	92.6453	36.1793	36.0678	32.4208
LOC_Os01g10580	1.29207	1.16182	1.20708	3.98256	3.38945	2.14128	3.25581	3.00302	3.48242	8.10808	6.86641	8.03413	4.74991	3.66342	6.34411	4.5277	5.9843	4.70074
LOC_Os01g10640	0.495764	0.219314	0.615022	1.8292	2.07574	0.886631	0.194596	0.184373	0.227214	9.21376	8.28375	8.0754	2.32783	1.4225	1.73179	10.9615	12.828	10.0243
LOC_Os01g10690	3.30809	4.2664	3.95575	9.14848	8.51156	7.09012	3.84959	2.20297	3.89223	2.94639	2.73106	2.88082	3.93233	3.43267	4.10022	2.65691	2.41124	2.41802
LOC_Os01g10800	0.780737	0.586162	0.433512	1.31254	1.17669	1.32684	0.635864	0.638549	0.711745	0.681429	0.632259	0.509318	0.802249	0.897635	0.955259	0.896959	0.808258	0.690996
LOC_Os01g10810	1.26336	2.62109	2.42326	0.957742	0.456722	0.715933	2.18748	2.02292	3.37685	1.14395	1.0568	0.78916	2.79043	2.27016	2.37603	1.42565	1.02247	1.44901
LOC_Os01g10830	2.78291	2.08383	2.72597	0	1.40416	0	1.48532	1.89776	4.089	3.40648	2.53789	2.75035	1.29538	2.43754	1.35131	2.66623	3.14767	2.49816
LOC_Os01g10850	1.23177	2.22282	2.04202	4.98874	5.03224	4.79142	3.90179	1.72465	4.53137	4.83284	4.51036	5.44631	5.42179	5.17695	6.17613	3.41736	3.51096	4.14148
LOC_Os01g10860	11.9495	7.58797	8.62123	9.42831	8.00525	9.32384	8.96824	12.2686	7.68171	5.83308	7.69779	7.43893	12.5336	11.7307	14.2376	4.95594	5.16677	4.77934
LOC_Os01g10890	0.24568	0.234583	0.247654	0.100328	0.078188	0.143618	3.64544	2.57281	3.35033	0.544462	0.625231	0.319922	1.08701	0.711293	1.03552	0.077668	0	0.088511
LOC_Os01g10900	0.390959	0.197214	0.394276	0.871108	0.851714	0.529163	0.966517	0.576832	0.959946	0.577997	0.383177	0.568885	1.02109	0.84624	0.933499	0.744092	0.888689	0.766293
LOC_Os01g10950	1.7568	1.58093	1.72569	4.88479	4.64304	4.83483	3.39218	5.59716	4.97803	5.71187	5.00085	5.73756	13.3328	9.7264	14.8185	9.45086	7.34368	7.74089
LOC_Os01g10960	0.306377	0.37302	0.189455	1.25581	1.33743	1.2872	0.762108	0.651805	1.16126	1.58287	1.84263	1.39508	1.75337	2.17625	2.02455	1.97736	2.01592	1.75779
LOC_Os01g11054	1.86094	1.57682	1.56291	3.46667	3.69217	3.27803	2.40105	2.3853	2.85926	4.62149	3.4981	3.82721	2.07422	2.49004	2.67055	3.07104	3.1195	2.61129
LOC_Os01g11130	13.8772	21.1367	19.8686	5.86423	6.5799	5.81989	5.73137	3.76809	10.6389	7.92435	7.23399	3.07259	2.00184	3.80934	3.83145	2.78409	1.65528	2.68283
LOC_Os01g11160	0.132389	0.107312	0.13496	0.273978	0.146464	0.201111	0.205018	0.096981	0.346899	0.40055	0.37677	0.468085	0.189463	0.223557	0.276578	1.11957	1.39514	0.857641
LOC_Os01g11230	12.3072	17.39	18.5496	5.59415	4.98221	5.79467	24.9557	13.8407	26.3743	6.88048	6.5529	7.23765	18.6884	20.943	23.137	8.18357	9.3253	9.05272
LOC_Os01g11250	0.023938	0.024499	0.022756	0.009457	0	0.008621	0.036986	0	0	0.174245	0.241429	0.179805	0.148708	0.033863	0.056387	0.730712	1.14698	0.865113
LOC_Os01g11340	2.14553	3.26326	3.51482	6.11697	5.68821	5.46457	1.47226	1.59015	0.472933	3.03029	3.12567	2.98216	1.47138	1.56127	1.90816	1.53551	1.36323	1.2839
LOC_Os01g11350	1.83039	1.83438	1.78423	1.50339	1.51978	1.29664	1.77969	2.03534	2.47575	1.3271	1.83652	1.57138	4.20522	4.15743	4.26483	1.63299	2.43407	2.02408
LOC_Os01g11460	0.327824	0.150662	0.369331	1.16321	0.797419	0.770143	0.926456	0.741614	0.654431	0.877675	0.939258	0.960798	1.05877	0.783437	0.893149	1.89758	2.31351	1.50826
LOC_Os01g11550	5.01457	5.1373	5.23472	9.1587	9.67729	9.57821	10.8379	9.22181	16.7124	4.81096	4.7365	4.33104	6.02369	8.04668	6.8054	3.14938	2.93826	2.72993
LOC_Os01g11600	0.450261	1.05978	0.807934	12.9156	12.1848	12.6306	1.28913	0.777046	0.455341	29.8923	28.7706	27.8631	1.21369	2.52938	1.68636	28.4937	27.6443	27.0725
LOC_Os01g11620	0	0	0.01784	0.169217	0.486471	0.191654	0.213953	0.220851	0.398183	0.504937	0.767345	0.877549	1.26175	1.24326	1.30824	6.25512	5.13676	5.00324
LOC_Os01g11650	0.49395	0.5798	0.649257	9.5794	11.3675	9.92585	0.361379	0.054479	0.313468	25.283	25.1574	24.734	2.45963	2.56498	2.34866	23.7325	22.9899	21.6883
LOC_Os01g11710	23.5772	48.5642	49.146	23.4528	23.0939	22.5735	80.0953	40.4013	97.2928	30.6448	30.2352	31.222	32.8595	34.7484	39.3282	18.9945	19.2898	16.4883
LOC_Os01g11810	0.175461	0.102845	0.247655	0.945184	1.10867	0.688386	0.329939	0.121726	0.179844	0.513178	0.904735	0.398876	1.38605	1.26832	1.34576	2.17922	2.30766	1.7268
LOC_Os01g11860	0.15156	0.214068	0.146546	0.715674	0.876269	0.703134	0.096198	0.1441	0.327819	1.20053	1.06779	1.33427	0.604858	0.267489	0.460686	2.92751	2.75507	3.39966
LOC_Os01g11910	0.069715	0.041088	0.107083	1.23915	0.687781	1.11151	0.027036	0.029923	0.028843	3.66278	4.02888	3.58528	0.024595	0.071249	0.028979	3.11202	3.17038	2.56568
LOC_Os01g12020	0.010098	0.01935	0	0.030047	0	0.011759	7.78516	5.23441	8.05672	5.36011	5.76292	5.38486	64.1555	73.8846	72.9177	17.2724	17.979	8.96806
LOC_Os01g12070	0	0	0	0	0	0	0.001774	0.037806	0.051068	0.076884	0.046373	0.043004	0.22199	0.19412	0.086936	0.754271	0.897777	0.785128
LOC_Os01g12100	1.05655	1.1381	1.30655	1.69869	1.08258	0.978493	1.5599	0.976093	2.04161	3.45269	3.40385	2.74113	1.96622	1.57588	2.61648	3.60062	3.95305	4.10027
LOC_Os01g12190	0.474531	0.975758	1.04231	1.00056	1.00638	1.1231	2.93038	1.30212	3.00794	9.27442	10.2862	9.42384	27.2514	28.2787	28.8953	13.5608	13.4264	11.2544
LOC_Os01g12250	1.07544	0.886377	0.683909	1.58815	1.63428	1.27332	0.65022	0.651526	0.765816	0.484849	0.327025	0.354599	0.803549	0.820901	0.806299	0.125033	0.194018	0.175579
LOC_Os01g12270	3.45985	4.8617	6.67887	15.832	16.8538	15.0739	11.347	5.18114	14.2796	36.4861	34.8858	36.163	18.9145	24.6099	21.8633	47.9138	52.13	44.6971
LOC_Os01g12280	5.09642	6.63404	5.21646	6.87256	5.17933	5.14919	4.33692	3.59701	4.04759	8.76843	9.14115	7.48468	5.14298	4.01372	4.17623	6.05613	5.93435	5.70355
LOC_Os01g12330	2.54156	3.33527	4.0907	2.3066	2.47714	2.76435	3.57102	3.18163	5.15614	2.3042	1.47637	2.18593	2.90318	1.96896	2.63898	2.40542	1.60561	1.68253
LOC_Os01g12460	14.2153	18.4678	16.9663	6.87614	6.4479	7.32179	5.92825	4.03599	5.81172	4.45069	3.95523	3.55692	1.7826	2.41599	1.81846	0.912908	0.803659	1.02131
LOC_Os01g12464	14.8774	20.371	21.2528	2.51791	2.8988	2.28329	2.42374	2.6675	3.72655	2.36444	2.54047	3.022	3.56709	5.18961	4.6548	3.82937	2.88453	3.42893
LOC_Os01g12560	2.51786	2.24996	2.02358	2.79755	2.47389	2.5663	2.61098	3.12807	2.52064	2.36007	1.93473	1.6688	0.57698	0.918192	0.600109	1.53402	1.41385	1.28249
LOC_Os01g12640	15.2702	14.9844	24.3817	12.8621	9.10621	8.18515	11.7246	12.4549	25.8063	4.10606	7.29026	7.23067	5.52942	4.00853	5.76759	2.8701	3.80555	3.31084
LOC_Os01g12660	12.5533	20.1508	20.9556	7.36293	8.08108	8.72425	14.5882	10.6776	14.7509	11.6747	12.5243	10.2365	4.94333	4.21696	5.14938	3.70153	3.66846	3.17265
LOC_Os01g12680	0.049014	0.060009	0	0.012668	0	0	0	0	0	0	0	0.141031	0.027016	0.234687	0.224785	0.918544	1.00977	0.776569
LOC_Os01g12710	21.5761	22.1935	15.238	28.0674	37.1972	26.2295	25.3583	16.6038	18.0713	47.0638	47.2077	43.7229	19.2892	12.472	14.9728	32.3498	29.2871	29.2164
LOC_Os01g12740	0.122037	0.072002	0.028401	0.19662	0.203583	0.297947	0.117631	0.075081	0.18499	0.313484	0.34303	0.318619	0.262704	0.27623	0.25555	0.618427	0.597178	0.615586
LOC_Os01g12810	2.39515	3.66675	4.0134	0.857301	1.18565	0.730953	2.86797	1.7503	2.70082	0.862752	0.630658	0.669796	2.71146	2.69911	2.77413	0.465429	0.489088	0.509027
LOC_Os01g12820	0.238201	0.489821	0.437945	0.574579	0.719946	0.531102	0.346751	0.15827	0.328602	0.933334	0.744956	0.723474	0.23444	0.296936	0.284387	0.984422	1.23159	0.85515
LOC_Os01g13000	0.152631	0.422304	0.289849	0.933679	0.674316	0.707366	0.494787	0.518082	0.674774	1.0057	1.26217	1.08187	1.25384	0.947172	1.44741	1.23049	1.55976	1.52542
LOC_Os01g13060	2.15176	2.76666	2.55717	3.79013	4.64458	3.87552	2.69676	1.92917	3.63665	6.05251	5.79059	5.90849	6.7396	5.42984	5.98282	9.45656	8.81999	8.70633
LOC_Os01g13210	1.99709	4.7091	2.1377	7.54454	8.27733	7.39099	3.34593	2.64901	4.17327	23.7093	24.0847	29.0372	9.65478	8.44343	9.67163	40.4296	38.8276	45.9615
LOC_Os01g13280	3.39007	5.04411	3.82754	3.52045	2.72917	3.83338	3.93661	2.14111	3.05356	3.4207	3.43623	3.57712	2.02942	1.63986	1.57841	5.70886	3.89388	3.55456
LOC_Os01g13300	0.819959	0.949099	0.979568	1.58436	1.92666	2.01784	0.473023	0.54282	0.800383	0.464336	0.532796	0.493759	0.105914	0.141798	0.188316	0.21083	0.245076	0.169789
LOC_Os01g13370	37.9527	57.4902	68.1619	18.3945	18.4827	18.197	62.9836	36.0924	69.1019	24.3349	22.777	24.5591	24.9721	22.9396	23.2579	18.0794	18.9708	16.8771
LOC_Os01g13390	3.19571	2.37594	3.52632	0.502504	0.455409	0.658652	2.96179	2.64537	3.67862	1.59214	1.14999	1.4182	4.2825	4.0736	5.24037	2.05077	1.45158	1.77445
LOC_Os01g13520	13.5972	15.7507	17.6394	15.9834	14.4594	15.1017	22.9506	14.71	22.5004	17.9031	16.7704	15.8235	59.8797	52.5974	59.3237	19.1574	19.8	17.5406
LOC_Os01g13530	6.95711	7.34919	7.82353	5.36821	5.82722	5.99029	12.446	7.5912	11.0811	4.92192	5.34962	5.00516	18.9718	17.1843	16.2505	8.22915	7.91979	7.09765
LOC_Os01g13570	1.30123	0.758624	0.809367	1.06253	0.889554	1.09499	0.551617	0.533548	0.524319	1.39186	2.24114	1.53665	0.878564	0.662842	1.27822	1.98985	1.22243	1.42968
LOC_Os01g13610	0	0.00978	0	0.237762	0.152226	0.13428	0	0	0	2.26043	1.65483	1.71147	0	0	0	2.55669	2.64552	2.0809
LOC_Os01g13690	0.686274	0.555547	0.765076	0.702395	0.676774	0.853728	1.33298	1.18317	1.17582	2.60733	3.81143	3.25409	2.42756	2.79548	2.53253	5.24164	5.67966	3.97194
LOC_Os01g13700	14.8978	4.90122	4.59316	17.5708	9.88895	12.6271	4.27143	4.51438	6.35962	16.1785	13.8874	13.6038	13.2828	21.9095	19.4887	21.0538	22.2244	18.0617
LOC_Os01g13860	1.36529	1.97723	1.77099	0.795408	0.561228	0.454519	1.28989	1.85496	0.836031	0.291307	0.513463	0.200535	1.50458	1.57263	1.82065	0.176767	0.110285	0.112278
LOC_Os01g14010	0.467254	0.566209	0.449116	0.871625	0.673509	0.86866	0.535741	0.452553	0.864807	0.221435	0.323385	0.193373	0.257366	0.368823	0.245493	0.181348	0.102967	0.14613
LOC_Os01g14030	0.013776	0	0.045923	0	0.047201	0.018847	0.070367	0.114497	0.025052	0.822612	1.12085	0.192233	0.028546	0	0.075091	5.07718	5.41076	5.17849
LOC_Os01g14080	0.726055	0.823392	0.861438	1.99989	2.0117	1.70103	1.52722	1.4234	2.01744	2.89549	2.64204	2.66104	1.60643	1.62108	2.03843	2.66851	2.83936	2.8807
LOC_Os01g14130	1.53809	1.26147	1.51813	1.4261	1.17954	1.25953	2.45227	1.337	1.90929	0.773303	1.13143	0.749705	3.67028	3.12006	3.22178	1.27728	1.00804	1.47274
LOC_Os01g14170	0.513203	0.551307	0.470725	0.338894	0.259458	0.266006	0.546691	0.54639	0.630731	0.161466	0.188289	0.19128	0.499297	0.591967	0.68595	0.040281	0.027362	0.066064
LOC_Os01g14180	0.792383	0.49136	0.859935	0.391967	0.291726	0.274236	1.30313	1.06266	0.991486	0.228816	0.296749	0.284802	0.43001	0.50858	0.435681	0.018108	0.048989	0.089808
LOC_Os01g14340	0.014551	0.055409	0.054002	0.026977	0.015333	0.012786	0.669323	0.647981	0.612952	1.01986	0.743201	0.692667	2.20197	2.28326	2.60644	0.556984	0.570406	0.527428
LOC_Os01g14440	0.506262	0.4378	0.282943	3.71213	2.82101	2.89946	0.400469	0.225402	0.316951	8.63888	9.53436	9.28168	0.40487	0.248993	0.327731	7.31085	7.43691	6.40747
LOC_Os01g14510	0.806981	0.811984	1.15458	1.46952	1.83626	0.76632	2.29672	1.59963	2.58114	1.55469	2.49363	2.53624	2.89419	3.42357	2.31897	9.68507	8.61337	6.65791
LOC_Os01g14530	0.107448	0.296037	0.09227	0.420155	0.35314	0.244454	0.258504	0.267352	0.267844	1.89113	0.787897	1.32082	1.82404	2.32771	2.67048	1.64406	1.92137	1.17962
LOC_Os01g14590	0	0.021453	0	0.373105	0.14064	0	0.031365	0	0.076188	0.851507	0.604215	1.04742	0.311407	0.038081	0.337117	1.32808	1.24196	2.09622
LOC_Os01g14630	1.41696	1.72511	1.79585	6.93389	5.66461	5.86612	0.104551	0.225324	0.153004	1.28219	1.47454	2.03321	0.201844	0.415829	0.222034	1.85822	1.59054	1.30687
LOC_Os01g14670	0.87374	0.661717	0.695677	2.01722	2.53227	2.41297	1.29756	1.53549	1.35866	7.5599	7.3154	7.12723	27.1304	30.8865	33.5063	247.132	235.405	210.321
LOC_Os01g14850	196.26	189.469	194.1	273.088	250.472	229.89	302.228	288.238	337.094	420.962	405.153	400.15	850.155	753.216	894.893	407.81	398.048	401.964
LOC_Os01g14880	0	0	0	0.014608	0.102023	0	0	0.291887	0	9.21299	6.6197	6.31595	0.307358	0.089117	0.378041	84.2251	95.9377	76.7712
LOC_Os01g14970	0.089724	0.065583	0	0.225748	0.392621	0.10845	0.009196	0.026338	0.022993	0.155555	0.112494	0.128397	0.247072	0.248191	0.218391	0.799701	0.859563	0.673826
LOC_Os01g15000	3.03555	3.5369	5.90118	4.8709	5.14597	3.98167	5.56559	2.93402	3.62804	11.7365	11.0411	9.57064	3.70639	2.03801	2.12492	6.6786	7.2943	6.30942
LOC_Os01g15020	30.0996	32.0201	32.3659	31.8741	31.561	29.7631	23.7637	22.1485	21.7779	47.7581	46.9363	43.6368	31.5348	29.876	31.6759	55.1217	51.3708	47.8178
LOC_Os01g15320	5.79189	3.65404	3.53971	6.6158	5.93119	4.54112	4.73777	4.95615	5.23982	14.8976	13.4764	13.6298	28.533	24.0019	30.2861	46.1194	47.6496	54.7469
LOC_Os01g15470	5.54432	4.24258	3.56091	4.94607	5.12022	5.12654	4.09453	4.39152	3.02309	9.07841	8.75576	8.20556	6.30444	5.01546	6.05805	9.44045	9.00607	8.71163
LOC_Os01g15480	13.3042	14.4951	14.8187	15.4512	14.5583	13.7952	10.3998	9.0432	10.1535	4.42541	4.22349	4.18473	4.78744	4.34642	4.52793	1.45713	1.09033	1.19035
LOC_Os01g15540	0.274406	0.423233	0.40442	0.58483	0.499367	0.542703	0.157478	0.23954	0.169377	0.242684	0.36458	0.526378	0.759129	0.878589	0.907859	3.46531	2.96865	2.67759
LOC_Os01g15610	4.06649	5.08681	6.2633	6.5022	5.00637	3.15594	5.12094	1.61595	4.06836	3.62541	8.51553	6.24627	6.86221	5.31355	4.87423	8.07939	8.62068	6.54188
LOC_Os01g15830	2.86466	3.36735	2.91451	9.86257	8.99714	8.29638	8.40572	6.51472	7.93048	12.9568	14.3761	12.3568	30.2308	30.6207	29.6623	62.8317	61.3798	59.3518
LOC_Os01g15900	31.8468	32.0737	29.9386	4.82546	4.64234	4.38626	16.9851	18.8422	18.4584	3.13514	3.09499	3.51497	17.3649	16.1129	16.6095	2.14913	2.12136	2.00075
LOC_Os01g15910	3.34664	4.12005	3.76325	1.15527	1.52944	1.2327	2.16067	1.58617	2.68264	0.976023	0.737825	0.46826	0.717945	0.570249	0.707293	0.09125	0.097481	0.098497
LOC_Os01g16010	26.3137	33.6348	35.9248	23.3598	21.3209	20.9076	37.0397	23.485	39.8077	12.6022	11.5028	12.3851	14.3992	14.1759	14.8464	9.536	9.46791	8.70981
LOC_Os01g16020	0.902814	0.943552	1.49842	0.914911	0.871967	0.734988	1.6052	0.884251	2.48878	0.703705	0.519521	0.583751	0.392451	1.16189	0.769701	0.374463	0.304663	0.26496
LOC_Os01g16030	4.1124	4.50588	4.38896	8.55576	9.09012	9.1864	6.53158	5.27647	6.57214	12.3408	13.1382	11.1245	26.5983	29.0435	26.1824	67.6543	70.0332	63.2565
LOC_Os01g16120	0.101793	0.158151	0.16646	0.559951	1.01873	0.470765	0.39572	0.128571	0.554442	1.82149	1.29789	1.40846	1.04567	1.5977	1.7232	2.03128	1.89681	1.65413
LOC_Os01g16140	53.8646	49.7563	55.5607	8.54618	7.13547	4.10198	6.80407	3.24388	4.68755	9.6557	9.71565	6.4445	14.7394	18.6855	18.7703	10.6157	16.9126	13.6976
LOC_Os01g16146	5.93098	3.12801	4.59703	2.25072	3.76844	4.23502	1.70326	2.39213	1.95946	5.79277	3.42882	3.94628	5.7269	3.22326	3.85669	3.80676	4.33244	2.5869
LOC_Os01g16170	53.6563	69.5719	61.8831	29.5275	29.7602	28.2921	45.0212	24.8153	48.5247	24.5186	23.8945	19.9087	29.1204	29.5029	31.6865	9.92944	10.8769	8.39707
LOC_Os01g16260	5.12061	3.82129	5.23443	8.09442	8.68311	8.60176	3.49897	3.79645	3.33901	10.3251	9.35683	9.15808	6.92658	5.25507	6.18849	8.5755	7.28582	6.96064
LOC_Os01g16310	0.151172	0.234526	0.144823	0.827112	0.794869	0.95681	0.338901	0.151197	0.139607	1.96189	1.66336	2.13914	0.179446	0.275694	0.39076	1.68586	1.3085	1.0341
LOC_Os01g16340	2.59897	2.09897	2.52039	2.27454	2.41483	1.91762	2.19398	2.0976	2.81551	1.41389	1.38776	1.99401	2.51042	2.25597	2.38135	0.878331	1.17953	0.963498
LOC_Os01g16350	20.7441	22.2484	20.8327	13.3077	12.8032	13.108	13.9194	8.31005	14.1184	23.8983	23.8399	22.2041	10.3539	9.0276	10.3133	14.7874	14.4104	13.9975
LOC_Os01g16400	0.046997	0.044689	0.03658	0.016185	0.02307	0.019588	0.133969	0.090188	0.027114	0.108132	0.148092	0.137446	0.132654	0.152659	0.071973	0.501339	0.398391	0.302562
LOC_Os01g16450	6.49822	7.2602	7.80054	21.3051	19.8876	18.4372	9.87193	7.58177	12.7712	11.9158	12.0455	11.183	9.83592	10.0653	10.6729	9.21764	9.58885	8.97494
LOC_Os01g16600	1.70047	2.35392	2.52273	2.07956	1.83413	2.13638	3.54108	1.63029	3.43643	1.83054	2.60931	2.8104	5.77586	5.26181	5.37932	2.62533	2.3021	2.39013
LOC_Os01g16650	20.201	24.6504	23.1041	17.815	15.0463	15.4248	14.7217	10.3045	14.8321	5.09915	5.19316	0.000261	5.44088	6.59839	5.57757	0.416187	0.991353	0.688183
LOC_Os01g16670	1.45956	0	0	9.74533	10.0602	1.33214	4.19134	11.5117	5.98399	9.7606	10.5623	0.90785	2.16656	9.97067	10.9472	9.28169	0.966521	9.30917
LOC_Os01g16810	2.10581	2.17254	2.56921	2.26454	1.7617	1.26366	1.73083	1.48995	3.5242	1.02136	0.948184	0.673228	2.57358	3.05274	2.63934	2.75893	2.92552	3.60612
LOC_Os01g16890	156.302	220.211	217.31	120.805	122.412	110.771	243.305	149.318	221.706	85.9137	84.3052	82.5574	89.8591	88.8715	95.488	50.5733	53.2124	49.2822
LOC_Os01g16960	14.3933	12.6502	9.46562	16.7505	13.6347	19.9093	14.7019	5.03697	5.83837	9.98091	4.25903	4.7754	16.0627	15.3264	6.00187	5.16716	4.45554	4.60793
LOC_Os01g16980	0.031026	0	0	0.136642	0.039726	0.065814	0.024329	0	0.038162	0.089823	0.169617	0.261505	0.077267	0.065063	0.3447	1.25728	1.32412	0.858533
LOC_Os01g17160	0.152943	0.144583	0.276755	0.077979	0.524953	0.055431	0.053619	0.067013	0.022372	0.603287	0.503176	0.198474	0.344335	0.05325	0.10561	0.203793	0.155784	0.381292
LOC_Os01g17170	11.7574	13.261	13.288	6.10726	5.22022	6.32679	10.0831	9.71656	9.63685	5.28975	6.84263	4.96108	17.1719	13.8552	16.6686	15.2998	19.0996	13.4214
LOC_Os01g17396	17.5008	23.9983	20.7211	3.33744	2.78379	3.57651	16.5331	9.89198	16.1547	0.850517	1.10795	0.96872	6.22326	4.9483	5.7005	1.95558	1.8032	1.34429
LOC_Os01g17470	0.306865	0.639326	0.368457	2.04108	1.66555	1.52973	0.438791	0.597518	1.1854	3.5361	3.07829	3.28809	3.7693	2.71932	3.54427	14.8993	15.7003	15.0565
LOC_Os01g18100	5.24651	4.05972	5.55642	4.23717	5.08722	4.14165	2.48995	1.4289	3.57938	6.76181	6.49656	7.18445	2.43656	1.34229	2.6207	6.82158	8.20402	7.9987
LOC_Os01g18110	0.574723	1.03752	1.14683	2.67313	2.75231	2.72731	0.583858	0.311339	0.58985	8.22189	11.4951	8.05205	0.543375	0.981279	1.30993	6.94005	6.44336	5.79627
LOC_Os01g18120	0.000703	0.024359	0	0.132071	0.12223	0.030116	0	0.05055	0	1.17802	0.778439	0.894918	0.077879	0.027443	0	1.11223	0.754237	0.819863
LOC_Os01g18170	2.53291	4.52482	4.41613	8.82275	8.85177	7.67485	3.74395	2.09905	4.37073	9.38623	8.13559	9.52223	5.94449	6.93464	6.03155	6.6498	6.41473	6.23525
LOC_Os01g18220	0.196933	0.161821	0.299824	1.21645	1.14352	1.11752	0.150967	0.15097	0.106461	3.16846	3.44241	2.66197	0.748944	0.489157	0.729747	3.85791	4.02396	3.65268
LOC_Os01g18230	1.09609	0.761903	0.866171	0.337054	0.210813	0.334274	0.050889	0.227991	0.163423	0.3016	0.166789	0	0.263001	0.482944	0.389837	0.365257	0.361584	0.322349
LOC_Os01g18240	0.936813	1.61003	1.99523	3.25703	3.26352	3.50588	0.636336	0.78371	1.52983	6.73191	5.86501	5.73217	6.40973	6.63587	6.95447	29.1029	29.0064	25.5911
LOC_Os01g18360	0.494957	0.42074	0.424825	0.290597	0.199124	0.523958	0.166031	0.207611	0.201094	0.762083	0.47069	0.92738	0.702334	0.41443	0.290029	2.0725	1.95	2.37292
LOC_Os01g18400	0	0	0	0.055839	0	0.025536	0	0	0	0.19619	0.076844	0.327345	0	0	0.118223	0.896275	0.793345	0.572119
LOC_Os01g18490	0.033289	0.138026	0.021607	0.041715	0.057421	8.09896	0.017927	0.069495	0.02135	34.0096	31.2153	32.4617	0.034546	0.449142	0.0483	21.7615	10.2975	19.3286
LOC_Os01g18584	0	0	0	0.061209	0.067153	0.099798	0	0.011889	0	0.218763	0.224102	0.273492	0.21907	0.149268	0.198166	1.07901	1.39767	1.39414
LOC_Os01g18630	16.71	23.9099	23.0604	40.6438	37.818	39.2687	45.9134	34.3431	48.968	71.583	76.4046	65.5132	45.2908	35.7396	42.4042	125.311	127.121	118.227
LOC_Os01g18640	13.2094	7.036	7.7945	0.147565	19.0588	8.74894	27.5191	15.2512	3.04346	21.513	4.87437	19.2029	9.18941	18.8053	11.1232	7.99544	2.15207	5.03648
LOC_Os01g18670	18.613	17.3721	11.3986	43.6943	42.8289	28.9924	11.9391	10.709	16.5496	69.9031	66.2874	61.1082	48.6356	43.4355	48.6865	115.392	112.144	104.72
LOC_Os01g18744	0	0	0	0.467469	0.396981	0.243112	0.017551	0.052202	0	1.32526	1.1091	1.83547	1.47591	1.37797	1.14097	17.6074	19.8911	17.8378
LOC_Os01g18870	3.3774	5.03838	4.16743	2.23192	0.976227	1.30679	19.2362	11.4729	25.2743	5.06224	4.62547	3.96713	27.3937	24.0601	30.0062	3.95796	4.48813	3.67561
LOC_Os01g19020	0	0.041499	0.100184	0.187149	0.148144	0.180216	0.020422	0	0.043721	1.21918	1.32828	1.03266	0.897092	0.876688	1.0646	11.0535	10.7648	10.5053
LOC_Os01g19170	0.655948	1.57154	1.53974	1.11747	0.867523	0.953144	1.79535	0.876891	2.37751	4.55736	3.83424	3.49092	3.10826	2.81972	3.50371	6.69875	6.35111	6.94178
LOC_Os01g19220	1.12974	1.70878	1.60651	3.81765	3.69233	3.43621	0.651309	1.19232	1.76693	0.674875	0.685884	0.714414	2.48108	2.99928	2.41785	1.41046	1.35185	1.52868
LOC_Os01g19270	1.32693	2.00955	1.63135	2.10036	0.873338	0.004108	2.04042	1.54537	2.41212	1.51527	0.254908	0.18105	0.207394	1.38351	1.84267	0.18422	1.73317	1.55489
LOC_Os01g19290	0	0	0	0	0	0	0	0.012588	0	0	0.031964	0	0	0	0	0.607546	1.3194	0.631202
LOC_Os01g19370	0.534145	0.395498	0.655763	1.65651	1.40293	1.41897	0.24559	0.319526	0.486827	0.513455	0.472823	0.807162	0.147877	0.052229	0.054717	0.389885	0.364097	0.358198
LOC_Os01g19490	19.6602	25.2653	24.288	14.7095	13.6483	13.0291	23.3968	15.3298	26.7714	10.0021	10.1691	10.1123	8.77371	8.12241	9.27397	4.87098	4.83362	4.47068
LOC_Os01g19740	0.598569	0.157835	0.241304	1.18287	1.24139	1.37426	0.621249	0.794573	0.534224	2.11797	2.59272	2.3706	1.88164	1.86021	1.54903	8.01841	7.62574	8.17601
LOC_Os01g19750	0	0	0	0.638918	0.448444	0.689131	0.02335	0.109479	0.049822	2.66941	2.23883	2.19825	0.141929	0.178373	0.262635	2.13897	3.2689	2.51886
LOC_Os01g19770	1.44105	1.90998	1.516	2.06067	3.51284	2.31876	1.39737	1.78924	3.22256	3.6886	6.71809	3.67767	1.12843	1.10931	0.781991	5.14946	4.96598	3.21101
LOC_Os01g19800	4.07121	5.38791	5.91733	2.27366	2.86254	1.98661	2.30164	1.54293	1.66912	5.74211	5.59293	5.67803	4.22696	4.05538	4.04162	6.99202	6.74663	6.56769
LOC_Os01g19820	113.816	157.906	152.958	12.5342	10.4286	9.13613	47.1839	33.3052	46.2788	26.5977	25.6241	24.8074	48.5833	51.8972	54.9418	12.0755	8.8599	12.5474
LOC_Os01g19990	2.01594	1.82888	1.5764	3.0305	3.44738	2.69094	1.42105	1.24218	2.20026	0.596389	0.392664	0.857372	0.596903	0.242165	0.597417	0.182749	0.383078	0.231746
LOC_Os01g20030	1.79511	1.12241	1.44265	0.373845	0.44065	0.498884	0.525402	0.789606	0.917752	1.34004	0.88664	1.89879	0.047964	0.170797	0.027066	0.071433	0.116185	0.237381
LOC_Os01g20160	0.028362	0.013648	0	0.127996	0.074566	0.087145	0	0.081887	0	0	0.012769	0	0.097871	0.080003	0.079181	0.861473	0.978816	0.668431
LOC_Os01g20200	0.812291	0.800696	0.794941	0.270211	0.281061	0.205707	0.742703	0.740498	0.780229	0.338199	0.488617	0.256261	0.353494	0.290605	0.268229	0.085634	0.042119	0.067553
LOC_Os01g20206	0.10357	0	0	0.470337	0.570854	0.31468	0.036216	0.023253	0	1.01951	0.988794	0.729576	0.094363	0.043769	0.142631	2.73414	2.22557	2.08848
LOC_Os01g20730	7.04103	5.59913	9.03733	6.28299	5.45252	4.99849	7.96828	6.65264	14.0356	9.56814	7.6147	8.25535	5.73078	5.42343	5.91561	12.5105	12.5262	12.3441
LOC_Os01g20780	18.802	17.6532	17.15	19.1602	13.8786	15.323	10.2607	8.4391	14.4166	22.4703	21.0934	19.7458	17.8187	20.682	22.1712	21.7988	22.3678	20.5072
LOC_Os01g20830	0.360155	0.477095	0.72644	0.561886	0.769903	0.445997	0.606299	0.27218	0.591351	1.21491	1.38382	0.922468	0.175371	0.215359	0.195744	2.06418	2.17856	1.92401
LOC_Os01g20910	0.490029	1.10522	0.57015	1.68172	1.68265	1.46444	0.298158	0.559034	0.747401	0.876662	0.285878	0.895571	0.577216	0.62844	0.731336	0.947121	1.28897	1.10194
LOC_Os01g20950	0	0	0.00796	0.082486	0.068872	0	0	0.023098	0	0.150981	0.058853	0.050822	0.025158	0.138019	0.086882	0.71038	1.00351	0.655094
LOC_Os01g20980	0.069596	0.188264	0.116706	0.147007	0.270714	0.052207	0	0.048744	0.022412	0.454934	0.265181	0.216897	0.765375	0.822718	0.945685	1.89356	2.05863	2.04763
LOC_Os01g21034	4.11405	4.3222	6.05328	10.5409	11.451	6.96124	8.64203	9.18598	15.3261	15.1262	11.1532	13.9184	28.9536	31.25	35.1621	28.5645	30.9022	25.8427
LOC_Os01g21070	1.24242	2.48856	2.6385	4.88375	5.5675	4.94498	2.80047	1.82498	2.71543	1.96728	1.92282	2.05209	1.71736	2.61727	2.31919	1.93701	2.31489	1.98239
LOC_Os01g21120	116.03	111.048	113.675	38.4181	34.2114	32.2241	14.5327	12.9305	17.4744	34.7096	31.6786	31.2736	20.4332	22.879	23.174	9.93096	9.45534	9.89423
LOC_Os01g21144	3.95849	2.61986	2.93749	1.81293	1.70857	1.55936	1.04561	1.04517	0.959687	3.26803	2.6173	3.08641	2.03639	2.22	2.12161	1.83635	1.6426	1.64128
LOC_Os01g21160	64.7009	73.8462	79.0613	31.7024	30.7145	30.9825	30.655	24.1048	23.9352	53.1391	51.4845	46.7905	22.0474	26.8313	27.9003	36.42	37.9859	32.4471
LOC_Os01g21250	1.55651	2.96704	1.72584	22.911	21.7707	22.6744	0.61883	1.20545	1.02996	38.3556	34.3654	31.9679	1.85312	1.40521	1.37018	32.6026	31.4327	28.3883
LOC_Os01g21320	9.1532	10.6543	10.3642	12.2646	11.7438	7.41471	9.30719	7.72868	12.1153	20.9037	18.9487	19.2023	16.0347	18.1115	18.812	27.4134	14.9595	13.5614
LOC_Os01g21420	25.9803	29.4363	27.9057	9.67471	8.89463	8.84094	14.1011	10.7539	12.1621	20.1153	20.9327	17.3904	11.0324	11.1071	11.4852	13.533	12.1032	12.3161
LOC_Os01g21590	20.1638	12.7	26.2361	4.75186	3.41011	4.3268	4.28669	5.85788	19.2992	8.71124	5.97962	8.2518	5.92512	9.57205	5.25424	1.88948	1.15912	1.88
LOC_Os01g21630	0.086838	0.146988	0.08428	2.70915	2.80307	2.5685	0.156818	0.328186	0.337789	5.48501	6.05747	6.08349	0.843198	0.489626	0.745134	5.18872	4.83756	4.98176
LOC_Os01g21960	7.92629	4.60939	5.5366	15.7994	15.2695	15.4016	3.33798	7.61878	3.38829	10.5556	13.398	9.69113	12.6778	6.48078	13.6703	14.8232	10.5848	14.1707
LOC_Os01g21970	3.71548	2.92372	3.1488	2.98865	3.27014	2.6383	3.62721	2.86211	1.9548	6.78064	7.14178	6.82358	3.27451	3.34432	3.56424	6.01501	5.94114	5.57592
LOC_Os01g22230	18.176	32.4944	33.8452	13.6599	13.023	12.9321	43.9473	23.0043	56.9679	20.0215	18.3566	17.3605	11.7502	11.8585	14.3958	6.52496	6.5143	6.13344
LOC_Os01g22336	0.079611	0.182111	0.299144	0.240927	0.206056	0.158334	0.102117	0.015717	0.260697	0.193384	0.345001	0.2548	0.253596	0.278843	0.184102	2.16647	2.49673	1.807
LOC_Os01g22352	0.419684	1.20056	0.973886	2.15053	2.67511	1.66263	0.921785	0.550483	0.286248	1.49301	0.99299	0.767849	0.398949	0.187913	0.299462	2.3496	2.27196	2.30532
LOC_Os01g22370	0.513223	1.10037	0.763893	2.85524	2.1935	1.75421	0.571347	0.630742	1.27804	1.27433	1.06295	1.51128	0.389605	0.750225	0.410473	1.81846	2.43188	1.70107
LOC_Os01g22590	2.06581	2.78052	3.19814	0.218547	0.218218	0.207779	0.122783	0.177557	0.397765	0.251536	0.149423	0.221139	0.080512	0.175235	0.187385	0.076511	0.011616	0.031764
LOC_Os01g22900	24.5031	45.922	50.0953	10.3686	9.66295	10.1485	34.9063	15.1202	31.1818	23.7498	18.4619	15.5324	9.94804	9.97724	9.99286	12.2413	12.1937	10.4829
LOC_Os01g22954	4.44839	4.26299	4.26817	3.6627	3.49161	3.21415	5.37278	2.97022	6.96345	2.07061	2.07138	1.75998	5.40785	4.8298	3.93206	0.721702	0.700898	0.469471
LOC_Os01g22980	0.079912	0.032331	0.13416	0.316214	0.112849	0.087756	0.012594	0.060928	0	0.035261	0.063731	0.063643	0.089229	0.046447	0.33542	0.412153	0.348503	0.296913
LOC_Os01g23580	0.03265	0.036676	0.087039	0.050153	0.059324	0.092351	0.144463	0.08403	0.034177	0.289912	0.105731	0.152524	0.15547	0.031206	0.227171	0.620995	0.888451	0.443538
LOC_Os01g23705	0.482748	1.44994	0.648204	2.43486	1.19154	2.68336	0.426544	0.340223	0.486126	0.775942	0.29394	0.559111	0.411724	0.350806	0.848534	0.439596	1.15606	0.895884
LOC_Os01g24030	0.72311	0.811111	0.772324	0.042566	0.077238	0.026042	0	0	0.015	0.037799	0.060042	0.055653	0.079444	0.016935	0.030141	0.023033	0.055607	0.031945
LOC_Os01g24070	0.421687	0.844522	0.96068	1.88283	1.37708	1.65131	1.3673	0.657952	1.05652	3.12384	3.63028	3.58383	4.03092	4.44985	4.20772	12.0562	11.6031	10.5374
LOC_Os01g24440	1.39554	0.988851	0.50227	0.945819	1.14141	0.719202	0.502544	0.667924	0.377808	0.902816	1.36762	1.34885	1.19331	1.49366	1.22765	0.83504	1.28571	0.917916
LOC_Os01g24480	7.39523	4.54283	5.21854	10.6065	11.3336	10.8017	5.24744	7.72494	3.44663	11.6251	11.9867	11.0967	6.74725	6.33576	6.81141	10.5833	9.22852	8.5496
LOC_Os01g24490	0.036446	0.035076	0.15573	0.800038	0.639515	0.679553	0.113665	0.193607	0.145661	0.882756	0.78194	1.09266	0.262493	0.174162	0.134895	0.621033	0.662464	0.729407
LOC_Os01g24500	0	0	0	0.591299	0.790545	0.896003	0	0	0.058061	1.08661	1.205	1.19181	0	0.118328	0.103151	1.2152	1.31299	0.664809
LOC_Os01g24600	0	0	0.044768	0	0.025422	0.0212	0.080119	0	0	0.23643	0.12998	0.128795	0.082556	0.027573	0.097493	0.595078	0.594894	0.463178
LOC_Os01g24680	20.2377	21.8979	21.561	42.1029	43.2003	42.022	33.6399	26.3763	28.9076	67.3196	65.216	60.7709	44.2625	39.8693	44.6055	75.9791	72.0804	66.1255
LOC_Os01g24690	160.08	203.902	202.828	37.553	133.748	131.337	53.8244	31.4574	46.8577	83.0411	79.7047	75.3787	97.4238	96.2283	100.84	16.895	61.7445	16.8494
LOC_Os01g24710	5.83532	6.17657	1.14272	103.955	108.664	100.825	0.687978	2.5377	3.38217	339.599	278.074	311.541	9.07337	1.88135	2.07831	263.425	286.695	254.346
LOC_Os01g24820	0.015922	0.084305	0.061905	0.158403	0.129032	0.200451	0.037489	0.036429	0.047946	0.189533	0.180693	0.223039	0.06394	0.081729	0.032251	0.550414	0.752101	0.6199
LOC_Os01g24950	1.54758	0.841616	1.15085	2.38871	2.68833	2.13494	0.759653	1.04087	1.29721	1.40231	2.0034	0.654488	1.61856	1.68766	1.74758	1.60427	1.34456	6.01338
LOC_Os01g25240	1.67846	1.60116	2.89855	2.14203	1.55953	1.66433	4.71504	3.31369	5.46561	1.5358	1.13598	1.68614	2.78125	2.18175	2.63849	2.13239	2.02657	1.95519
LOC_Os01g25320	4.91605	1.71798	2.41248	5.69379	6.37186	5.92365	2.23392	4.58362	2.35454	6.47666	5.57876	5.73443	4.63899	3.58076	3.77057	4.29205	4.0427	4.59267
LOC_Os01g25386	3.35575	3.72524	3.75545	8.97024	8.6155	7.97261	3.99776	4.64782	6.35716	8.32098	7.92656	7.90811	11.1046	10.3667	11.1573	10.3984	9.12095	9.86792
LOC_Os01g25560	0.231933	0.625357	0.620805	0.464383	0.428109	0.525919	1.08785	0.292103	0.803487	1.92225	1.55922	1.36007	4.71006	4.57639	4.77363	5.44102	6.20063	5.12475
LOC_Os01g25740	0.067109	0.364541	0.702996	3.87006	4.94189	4.76327	0.889514	0.209119	0.058628	7.25777	6.8611	6.09513	0.790971	1.09828	1.37323	5.77875	5.33279	5.56152
LOC_Os01g25820	21.6383	26.6398	24.5773	27.8746	22.5453	21.9115	36.4748	30.8658	31.5727	32.3956	29.6154	30.0909	33.73	31.6201	31.4334	68.3169	64.499	56.6584
LOC_Os01g25990	0.457556	0.342137	0.466171	0.521259	0.376679	0.318248	0.253772	0.193529	0.206904	0.713958	0.594605	0.513788	0.02362	0.066342	0.093999	0.397583	0.326966	0.181629
LOC_Os01g26000	0.063962	0.04391	0.031044	0.103795	0.104192	0.08456	2.71527	1.72999	3.21324	1.6897	1.66549	1.49825	1.63915	1.67612	1.88958	14.0965	18.9886	17.156
LOC_Os01g26120	5.62303	7.94056	7.6934	7.49164	7.42406	7.06388	9.25967	7.44842	12.1319	13.4308	11.8802	12.2415	28.5554	30.6113	32.3806	11.6915	13.4524	11.7144
LOC_Os01g26970	0.621304	1.29499	0.916738	0.599694	0.158112	0.592044	0.387265	0.527677	0.290534	1.32448	1.01536	0.89585	0.77301	1.20886	1.18672	1.16074	0.381778	0.899483
LOC_Os01g27040	21.0029	16.7243	21.9232	37.1758	37.3194	37.6693	16.9351	20.6971	20.0259	15.9181	15.565	20.9016	25.2243	12.6552	23.5569	14.2854	15.1491	19.1294
LOC_Os01g27140	0.77332	0.479291	0.459463	0.019195	0.153964	0.035112	0.840158	0.503705	0.970483	1.51208	1.77189	1.55947	1.48533	2.22206	1.95027	0.324665	0.602065	0.518814
LOC_Os01g27160	5.30525	5.55844	6.05742	1.77721	2.01098	1.79278	14.4231	11.0335	13.0103	4.4133	4.16461	3.94333	14.0485	11.8692	13.5338	3.09212	3.33313	2.58906
LOC_Os01g27210	0.284857	0.193438	0.254529	0.305525	0.510795	0.382209	0.185644	0.131985	0.152798	1.07062	1.07503	1.06766	0.184991	0.104954	0.139078	1.02096	1.18286	0.743469
LOC_Os01g27230	0.171491	0.468122	0.734478	1.32119	1.0991	0.911306	0.540545	0.168478	0.469861	3.33588	2.58753	2.18399	1.38683	1.68346	1.35207	2.93864	2.71208	2.76236
LOC_Os01g27360	2.67171	4.39696	4.77098	3.52536	3.566	3.39881	4.06198	2.91231	4.03336	9.01369	7.90986	7.39221	12.7419	13.8845	15.1758	37.3594	35.9127	34.7595
LOC_Os01g27890	0.016704	0.095999	0	0.607034	0.28004	0.311536	0.12669	0.05843	0.025448	0.550349	0.53414	0.450267	0.053743	0.095902	0.068183	0.424126	0.342767	0.329045
LOC_Os01g28030	0.087899	0.125586	0.120185	0.103985	0.023136	0.086983	0.104025	0.194561	0.3655	1.58691	1.45142	1.47968	4.89558	4.85825	5.6885	14.4357	15.7146	14.0556
LOC_Os01g28440	0.766009	0.665167	0.716093	0.199265	0.008401	0.315537	0.487087	0.02585	0.471115	0.242862	0.249544	0.201922	0.008009	0.165096	0.290274	0.036272	0.040102	0.022104
LOC_Os01g28500	0.079858	0.038557	0.110767	2.83806	1.56224	2.09861	0.113403	0.023226	0.040554	12.1702	12.601	11.7042	0.023105	0.159023	0.160536	8.19417	8.94475	7.77766
LOC_Os01g28540	4.63607	5.75796	5.12711	1.92833	2.3956	2.16244	3.97172	2.75112	4.60091	3.03369	2.78911	3.16717	1.83671	2.07511	2.14874	1.85112	1.8218	1.83666
LOC_Os01g28790	106.964	103.205	104.645	47.7143	39.6375	39.9598	57.9298	50.2367	61.8655	46.9315	45.389	42.8584	16.6289	19.833	21.1212	14.7745	15.7582	14.218
LOC_Os01g28840	0.235536	0.227394	0.069524	0.187688	0.456386	0.230775	0.276464	0.120792	0.378446	0.395211	0.431693	0.397972	1.27441	0.999078	1.21944	0.229326	0.259018	0.231967
LOC_Os01g29104	6.10748	7.81126	7.60228	3.06851	3.47716	3.53959	12.3679	9.00406	12.9205	6.38822	5.86615	6.51241	6.36586	6.72314	7.37359	2.36841	2.76446	1.77907
LOC_Os01g29150	2.80822	4.95178	7.14433	1.81239	1.64188	2.28604	10.3754	6.76268	12.7194	3.35149	3.3828	3.59606	5.28731	3.46866	5.72314	2.0452	2.66323	1.89306
LOC_Os01g29390	6.15579	5.0648	4.72768	4.01662	3.71297	3.49048	4.51846	3.18127	4.75018	4.538	5.40412	4.38382	2.05136	2.55645	3.23889	3.00986	3.16217	3.29035
LOC_Os01g29430	1.31926	0.771518	1.1859	0.305331	0.749153	0.092021	0.311836	0.25458	0.142354	0.55748	1.19268	1.7227	0.615438	0.11566	0.033899	1.24231	0.997272	1.35659
LOC_Os01g29450	0.161657	0.007313	0.015615	0.980973	0.16071	1.24177	0.202151	0.149349	0.044719	1.29282	0.32529	0.25543	0.256967	0.341841	0.403138	0.256936	0.480177	0.231679
LOC_Os01g29469	1.96916	2.21696	3.20094	3.99331	3.88224	3.42694	3.12387	3.78598	4.67439	2.18936	3.42607	2.53883	2.10021	1.74671	1.82774	3.04374	3.00458	2.77329
LOC_Os01g29804	2.70191	2.31063	1.59381	0.712691	0.746161	0.720039	1.69043	1.54964	1.78152	1.35269	1.48734	1.10723	1.2121	1.27198	1.2256	0.556925	0.390303	0.615393
LOC_Os01g29830	3.90812	1.6661	1.57787	3.61366	2.79334	2.93227	0.996158	1.46465	1.57151	3.2237	2.80053	2.54966	2.27525	3.2218	2.86295	3.64405	3.59688	2.97639
LOC_Os01g29870	0.030152	0	0	0.673628	0.511465	0.65817	0.029112	0.022535	0	0.607393	1.09959	0.663249	0.044835	0	0	0.486083	0.512091	0.373243
LOC_Os01g31420	0.429923	0.286425	0.26917	0	0.01178	0	0	0	0	0.010316	0.043512	0.006235	0	0	0.038604	0	0	0
LOC_Os01g31450	0.285342	0.150019	0.144994	0.238485	0.225938	0.191744	0.037747	0.050192	0.044879	0.26625	0.315174	0.306264	0.09315	0.018708	0.038145	0.242006	0.1126	0.130338
LOC_Os01g31800	21.6599	29.8557	26.7549	29.3436	27.7356	27.5152	33.5655	19.9486	39.3635	13.6626	11.0648	12.5927	28.6865	27.2986	30.8119	3.9832	4.18287	3.8635
LOC_Os01g31870	1.43229	1.18738	0.873327	2.67084	2.73735	2.36149	1.0192	0.992823	1.12979	3.14007	3.13957	2.45417	1.60686	1.4861	1.94205	6.82033	9.05636	5.89999
LOC_Os01g31980	1.44697	1.29767	2.03837	2.03615	1.80281	2.02336	0.776503	0.706331	0.594974	2.83068	2.31253	2.65356	0.858898	0.90226	0.868477	2.26842	1.93014	1.89723
LOC_Os01g32080	13.0294	9.51169	10.1829	18.0258	16.2557	15.5974	10.6622	9.98489	9.10408	21.9321	20.1769	22.4014	17.5488	19.101	20.7868	29.6075	28.0849	24.9133
LOC_Os01g32330	2.81958	3.45183	3.87143	9.96252	9.19465	9.88732	13.6962	7.29124	14.5694	26.9558	25.0329	25.8939	12.8995	14.1573	13.7527	72.3298	71.8992	63.1959
LOC_Os01g32364	3.7507	4.40062	4.29032	4.20531	4.65943	4.89063	6.05913	5.48081	7.86783	8.86608	8.80223	8.61007	8.88496	8.74715	9.16572	18.3045	17.5312	16.5319
LOC_Os01g32670	0.52433	0.402256	0.086143	3.52247	3.55533	2.41177	0.139096	0.363006	0.148395	7.66508	7.06465	6.44707	3.96357	3.92058	4.56567	5.71476	6.59844	5.33537
LOC_Os01g32730	6.60717	11.9792	6.60563	3.54569	3.5363	3.40571	6.52156	8.81705	7.45193	3.45846	5.52369	3.11888	4.5456	4.55746	7.17907	3.8271	2.92656	3.01992
LOC_Os01g32780	26.3749	30.9374	31.3658	12.2428	12.4296	11.4039	14.7409	9.78137	13.7327	30.4561	28.6547	29.9617	16.0838	16.5943	19.096	22.9933	23.3368	21.0093
LOC_Os01g33040	9.79918	10.6111	11.4501	14.6339	15.9311	14.5586	7.73322	7.67835	10.0655	4.14355	3.8221	3.84722	8.32583	6.21649	7.03688	2.40855	2.4987	2.12265
LOC_Os01g33110	0.419538	0.268953	0.332556	0.477137	0.597886	0.309222	0.859046	0.272049	0.908108	0.478139	0.642007	0.720125	0.682755	0.367803	0.059801	0.906043	1.12858	0.862414
LOC_Os01g33410	0.261145	0.231114	0.173562	0.377879	0.332322	0.303775	0.739134	0.594696	0.464836	0.378867	0.283382	0.347045	0.827764	0.618091	0.600879	0.350651	0.31425	0.278111
LOC_Os01g33800	37.8964	56.8938	55.9815	26.2244	27.8924	26.4512	58.941	34.6013	63.8376	24.9065	23.9343	23.6208	22.951	22.1356	23.5614	17.3196	17.1872	16.2947
LOC_Os01g34060	3.36401	3.6143	4.75017	1.70779	1.41003	1.39223	5.63529	3.3912	6.43786	3.47732	3.13797	3.4944	5.421	6.01279	6.49401	4.43705	3.43482	3.36947
LOC_Os01g34690	4.06569	1.01158	0.652864	0.949912	1.72758	1.68161	3.18443	3.80945	1.23442	7.72562	8.01414	6.87487	9.5771	7.20303	1.70982	2.30778	1.43567	3.8258
LOC_Os01g34770	1.80446	2.1873	1.35977	0.984414	0.671759	0.871433	0.479941	3.83585	3.0499	1.08814	1.034	0.238171	2.89232	1.68203	1.72226	0.913039	1.24273	1.1858
LOC_Os01g34790	0.450203	0.241293	0.301937	0.524445	0.581304	0.517143	1.04575	0.735012	0.706725	1.78943	1.64366	1.77724	1.44182	1.34548	1.17704	2.00387	2.1503	1.72385
LOC_Os01g34860	0.019212	0	0.070151	0.086341	0.066266	0.144697	0.223134	0.165638	0.065766	0.303661	0.279117	0.130597	0.1369	0.217494	0.148108	0.370697	0.355475	0.316581
LOC_Os01g34870	18.3455	22.9194	21.936	18.0831	14.0946	17.5068	17.4988	12.0581	19.3456	3.42238	6.34577	3.43636	8.4995	8.31798	8.87007	1.56852	1.44254	1.61338
LOC_Os01g34880	2.71429	1.55438	0.269038	5.06827	3.98742	1.99416	2.14782	2.19338	0.224239	4.99507	5.68126	6.16336	6.07381	2.99549	4.45687	0.996113	2.93079	2.02167
LOC_Os01g34920	0	0.01651	0	0	0.010895	0	0	0.023978	0.020514	0.152751	0.138452	0.124715	0.023852	0.029175	0.015353	3.05881	2.97008	3.19498
LOC_Os01g36070	4.89699	4.20544	4.73573	3.09569	2.09059	2.16946	2.36994	3.82988	3.45886	3.64561	3.44236	3.98932	2.61232	3.03216	3.40953	2.91791	3.53447	2.5614
LOC_Os01g36220	0.527309	0.254628	0.243202	0.127846	0.043001	0.088094	0.308533	0.378147	0.257835	0.31352	0.218023	0.235925	0.915523	0.978239	0.754263	0.265514	0.440057	0.245865
LOC_Os01g36390	5.10631	5.9864	6.08477	17.3597	17.577	16.9797	5.10406	3.791	5.77506	2.07825	2.07962	1.72204	3.14132	3.11077	3.15738	1.39004	1.19626	1.15665
LOC_Os01g36460	0	0	0	0	0	0	0.077685	0.059277	0.286171	2.39288	2.26524	2.18992	5.1566	5.75577	5.81158	16.1645	18.3563	17.6681
LOC_Os01g36550	0.435149	0.946423	0.676694	0.409975	0.285975	0.231256	0.240245	0.181723	0.991482	0.114528	0.115237	0.1682	0.331229	0.721498	0.521829	0.067985	0.130398	0.119424
LOC_Os01g36790	0.650889	0.802157	0.939963	1.22068	1.80209	1.07597	0.418641	0.818445	0.926334	2.55061	2.31546	3.15103	0.871116	1.00535	0.969817	2.34796	2.21916	1.72742
LOC_Os01g36950	29.5274	33.6345	34.8195	76.3556	72.9978	71.16	44.5712	35.1362	34.7287	114.581	108.624	108.727	63.1733	65.5139	68.0336	192.178	193.918	180.076
LOC_Os01g37000	0.558179	0	0	61.9439	58.4298	57.5329	0	0.488202	0.019836	341.332	321.448	304.309	4.04323	2.91989	4.23099	310.662	301.798	270.655
LOC_Os01g37040	0.232605	0.193803	0.07716	0.631319	0.328407	0.321606	1.38745	0.659675	1.58217	1.96582	2.41219	2.01003	1.22688	1.28473	1.69878	5.89029	6.90994	6.18599
LOC_Os01g37050	0.433699	0.54619	0.371318	0.632841	0.434391	0.592381	1.10165	0.900925	0.808612	3.00477	2.31923	2.08241	1.28192	1.3534	1.25626	4.41317	3.94383	3.62947
LOC_Os01g37800	101.103	69.6283	69.952	111.346	88.1495	91.5708	53.5141	56.5826	59.8991	138.888	133.895	122.6	76.4082	89.5413	88.4554	140.267	142.025	127.139
LOC_Os01g37810	0	0	0.085889	0.519946	0	0.282947	0.107598	0	0.093708	1.72962	1.23121	1.69258	0.102685	0.024497	0.092738	0	0.842745	0
LOC_Os01g37910	9.38102	6.95789	9.52745	19.7106	27.2112	25.6254	11.877	9.71687	17.8839	32.3961	30.8374	43.9077	24.6501	25.7671	25.2166	48.8951	50.5817	44.096
LOC_Os01g38229	0.063781	0.099312	0.045808	0.106498	0.105965	0.042773	0	0	0.037144	0.162178	0.144362	0.126064	0.043423	0.052225	0.026493	0.90745	1.01498	0.953716
LOC_Os01g38510	0.09434	0.084005	0.060675	0.085847	0.085036	0.0722	0.095553	8.93454	0.083346	22.8161	22.8238	26.2157	20.6384	19.6198	23.1432	23.5615	23.8528	25.4834
LOC_Os01g38520	0.163544	0.048195	0.114683	0.045745	0.129449	0.060369	1.23446	1.1178	1.20081	0.718995	0.691406	0.52558	1.50428	1.78673	2.23211	0.268554	0.354521	0.448729
LOC_Os01g38530	37.8097	46.4031	44.8392	12.1081	10.9709	11.7442	22.5833	12.9826	23.8089	25.1404	22.5125	20.4672	11.1767	12.4976	11.4095	17.1346	16.8545	15.7205
LOC_Os01g38580	0.164812	0.355518	0.359065	0.098562	0.1926	0.237373	0.075011	0.179768	0.113397	2.30205	1.55823	1.65441	3.19352	2.63241	3.66406	16.6916	17.1449	16.3294
LOC_Os01g38660	0.522004	0.246063	0.456375	0.882737	1.34743	1.39258	0.425934	0.426484	0.502373	2.48016	3.49888	3.21129	1.70825	0.848105	1.52626	3.18844	2.36922	2.80787
LOC_Os01g38670	0	0	0	0	0	0	0	0.039016	0.017031	0	0.014998	0	0	0	0	0.636261	0.639252	0.49435
LOC_Os01g38680	0	0	0	0	0	0	0	0	0	0.132431	0.083328	0.261946	0	0.03817	0	1.9134	2.31695	2.0766
LOC_Os01g38980	5.34194	4.98036	5.74252	8.01412	7.05665	6.72719	3.68223	3.40297	3.63263	13.6308	12.5211	11.5149	2.42003	2.44996	2.82973	8.34139	7.83409	7.11664
LOC_Os01g39000	0.786685	2.05922	0.811206	2.54751	2.48485	1.97981	0.382938	0.521883	1.33732	5.33976	6.50072	5.6914	6.42416	5.33098	5.67694	13.7843	13.9795	13.2066
LOC_Os01g39010	19.4025	29.1362	30.9359	15.3312	15.6446	14.3084	31.7201	18.0269	30.7058	13.4673	11.2492	9.68934	14.0562	13.3614	14.3326	10.0995	9.82389	8.91342
LOC_Os01g39136	0.103131	0.062706	0.112779	0.162467	0.25525	0.230551	0.020768	0	0.005539	0.320902	0.233655	0.30911	0	0	0.016696	0.240245	0.198199	0.289675
LOC_Os01g39330	0	0	0	0.281024	0.248844	0.21892	0	0.047512	0	0.291923	0.49707	0.205511	0.020062	0.035778	0.015427	0.718292	0.590916	0.463665
LOC_Os01g39600	26.2041	32.1181	32.8958	17.3549	15.436	17.2362	31.8669	26.0534	37.4272	10.5898	10.5577	10.6337	17.8075	15.8695	18.6454	8.03603	7.59053	7.44769
LOC_Os01g39650	0.849494	0.383165	0.62186	0.850768	0.803453	0.754692	0.487234	0.458635	0.53281	0.444769	0.475002	0.348238	0.689721	0.523058	0.582899	0.239457	0.200536	0.269828
LOC_Os01g39860	5.45656	8.8586	7.87452	3.7625	2.90066	2.82417	8.24855	5.67732	11.429	7.25624	6.59801	6.90435	13.135	13.5951	13.2463	6.50899	6.93425	5.41635
LOC_Os01g39970	0.324468	0.586132	0.507516	0.102575	0.140395	0.073074	0.207496	0.122212	0.395646	0.108733	0.176964	0.073905	0.342639	0.278916	0.181659	0.362975	0.319392	0.253259
LOC_Os01g40110	8.67364	13.5775	13.2962	10.5922	10.8983	11.7114	15.6019	8.61096	16.9013	5.80388	5.34458	6.05885	9.29617	7.43607	9.13548	4.70275	4.22781	4.88042
LOC_Os01g40190	0.413624	0.350447	0.569624	2.0041	1.31958	1.60138	1.34461	1.6431	1.82598	2.56628	3.2433	2.36816	2.33686	2.42966	2.05002	6.11776	6.11331	4.41478
LOC_Os01g40200	2.01029	2.58739	2.869	3.64535	3.8598	3.49549	3.41328	2.48509	4.13027	7.38981	7.41318	6.68437	11.5923	11.8238	12.087	24.6836	23.8673	22.152
LOC_Os01g40310	4.13562	3.78628	4.06978	1.61156	1.25194	1.07133	4.63487	3.04163	5.22415	2.02664	1.51308	1.78049	7.63698	8.18647	8.46114	4.52875	3.39387	2.57726
LOC_Os01g40330	24.2295	29.4289	29.1079	43.8969	45.9538	44.686	28.7888	21.5705	29.8326	58.8861	61.9096	58.4023	33.6296	31.1365	33.4849	57.0646	54.016	53.0883
LOC_Os01g40420	32.1848	35.1363	35.9418	15.9592	14.1302	14.5392	27.9346	22.3375	23.6933	19.8182	18.3423	17.2737	22.0807	18.5188	23.7811	16.7294	15.6668	15.3026
LOC_Os01g40499	0.934657	1.04425	1.54741	0.283895	0.377009	0.481443	0.957268	0.61135	1.71715	1.76801	1.58604	2.14793	2.26183	3.00345	2.62103	2.24649	2.42901	2.12961
LOC_Os01g40550	0.658376	0.965354	0.648186	0.369506	0.320529	0.315455	1.0348	0.587777	0.816359	2.08158	2.02253	1.95142	2.5216	2.43696	3.00215	2.90163	3.35752	3.21807
LOC_Os01g40580	0.281197	0.137855	0.09194	0.704706	0.55877	0.722975	0.861182	0.511633	0.777772	2.22381	2.1329	2.2867	1.324	0.572152	0.584054	2.3591	2.14121	2.12264
LOC_Os01g40630	3.69464	3.3055	3.89641	3.16448	3.06777	3.26318	2.97123	2.57912	3.60421	4.2281	4.44707	3.83469	2.6448	2.16494	2.87207	5.43099	5.349	5.5604
LOC_Os01g40660	0.1286	0.300108	0.204397	0.610179	0.614921	0.854297	0.474642	0.143732	0.254322	1.50956	1.38139	1.45246	1.11049	0.987935	0.9072	1.47179	1.7333	2.04572
LOC_Os01g40700	16.7163	9.79275	8.25236	17.3093	11.3699	11.2984	8.00124	10.6811	3.27032	12.7354	16.1124	12.3189	9.85988	13.0383	15.7285	11.526	17.27	11.6838
LOC_Os01g40720	0.468336	0.282192	0.075833	0.110753	0.802629	0.685728	0.240164	0.062345	0.163578	0.483383	0.558978	0.615693	0.128693	0.380387	0.04713	0.27057	0.436693	0.346225
LOC_Os01g40860	1.79262	1.887	1.39402	4.45456	4.07977	3.82005	1.87249	3.10756	2.02285	4.11683	4.09859	4.14106	4.46037	3.18419	4.41718	6.82754	6.52013	7.10119
LOC_Os01g40980	5.60785	5.55431	5.45754	12.9302	13.785	12.9375	5.45072	4.65283	5.51188	7.54633	7.69435	6.63838	6.14951	5.60481	5.71838	7.46182	6.9561	6.55949
LOC_Os01g41140	0.163536	0.063378	0.06059	0	0.119284	0.056613	3.05056	2.14108	3.06252	9.6658	8.64162	8.52402	33.9137	34.8528	40.3218	286.357	291.526	294.704
LOC_Os01g41170	0	0	0	0	0.030856	0	0	0.390575	0	7.12633	7.48836	5.9769	0.266203	0.185972	0.308849	211.486	198.469	199.298
LOC_Os01g41180	0	0	0	0	0	0	0	0	0	0.182934	0.115457	0.237836	0	0.048683	0.043469	6.13663	7.23771	5.94295
LOC_Os01g41200	0	0	0	0	0	0	0	0	0	0.12081	0.103132	0.223103	0	0.04161	0.257999	1.56861	1.19267	1.25333
LOC_Os01g41220	8.71341	9.52475	10.2405	6.99781	6.75107	5.84051	6.9144	5.02291	7.08304	13.5678	12.683	12.608	14.9033	16.2428	16.8315	13.8601	13.2212	12.4591
LOC_Os01g41260	0.479669	0.544822	0.429067	0.191947	0.397798	0.48994	0.850817	0.686663	0.941049	0.500201	0.195754	0.365935	1.05433	1.23175	0.951356	0.206355	0.209795	0.261477
LOC_Os01g41280	0.31026	0	0.167658	0.11517	0.161703	0.09107	0.466995	0.737232	0.469317	0.358423	0.345742	0.1392	1.48951	1.8988	1.70518	0.344922	0.193157	0.36924
LOC_Os01g41310	1.65605	2.68684	2.2944	2.17372	2.71275	2.18497	3.7603	2.42662	3.74169	1.45026	1.6402	1.27162	2.9882	3.24118	3.25194	1.27396	0.986156	0.870994
LOC_Os01g41430	0.015625	0	0	0.317957	0.164538	0.164579	0.059302	0.018118	0.031633	0.70149	0.602146	0.737539	0.018023	0	0.015891	0.764184	0.639356	0.399465
LOC_Os01g41510	1.59962	2.23687	1.79257	1.17594	0.986656	1.03464	0.887355	0.481268	1.11801	1.53932	1.79129	1.23779	0.189517	0.267269	0.290282	0.566315	0.605058	0.436779
LOC_Os01g41530	0.326496	0.248434	0.234856	0.899428	0.865549	0.778427	0.295727	0.197304	0.141018	0.280445	0.212074	0.476533	0.55238	0.366721	0.371475	0.154688	0.190964	0.203704
LOC_Os01g41710	13.851	23.4473	22.8621	24.6447	24.4187	24.4881	34.0089	21.9832	44.1209	64.2686	60.2506	61.3763	144.912	164.333	172.416	337.345	366.26	348.994
LOC_Os01g41870	6.52653	7.37741	6.78338	17.5407	16.9014	16.681	13.1058	12.9201	14.1694	12.1077	12.1719	10.4078	17.926	15.0715	19.1472	16.8147	17.4503	16.8605
LOC_Os01g41900	25.1478	29.3108	27.5125	11.5977	10.5926	10.2143	26.3158	19.5028	27.694	28.5744	26.6407	28.3634	25.4122	28.6833	29.7191	12.8755	14.0704	14.33
LOC_Os01g42030	0.061027	0.108499	0.085503	0.263935	0.173552	0.248651	0.299821	0.088868	0.289755	0.551988	0.600274	0.548166	1.5732	1.25256	1.401	3.62242	3.67291	3.58195
LOC_Os01g42040	7.92177	12.4573	12.3637	7.22348	7.49797	7.41895	10.3963	5.34774	10.968	2.87914	2.72852	2.85271	3.44306	3.88111	3.5687	1.22618	0.810043	0.719631
LOC_Os01g42070	10.8059	11.7441	12.4736	11.6054	10.7773	10.0224	7.53313	5.08342	7.10219	2.93769	3.14355	3.05107	2.89055	2.57334	2.91174	0.735647	0.601737	0.717163
LOC_Os01g42090	0.055847	0	0	0	0.029228	0.049074	0.325506	0.229353	0.189004	0.203892	0.369608	0.126127	0.342591	0.256803	0.384906	0.938307	1.00997	0.927059
LOC_Os01g42110	0.137059	0	0	0	0	0.034572	0.652652	0.408933	0.484315	0.163112	0.267588	0.214097	0.261926	0.379524	0.535321	1.53466	1.494	1.39238
LOC_Os01g42190	3.12184	4.57973	4.65876	7.23809	7.80981	7.80349	6.35418	5.19165	7.62943	21.7352	19.7556	20.6672	2.3458	2.08659	2.85361	14.0104	15.4724	16.0458
LOC_Os01g42200	0	0	0	0	0	0	0	0.047571	0.062156	0.180982	0.036942	0.154345	0	0.140979	0.207933	3.04755	2.83847	3.54224
LOC_Os01g42210	0.757208	1.11737	1.35548	1.21494	1.01469	1.20622	1.83574	1.19595	1.86011	0.82772	1.15477	0.999678	1.12217	1.00985	1.0792	0.499824	0.488952	0.367025
LOC_Os01g42234	0.123842	0.174698	0.308396	2.0527	2.09944	1.72554	0.412775	0.226066	0.299982	1.69441	1.33865	1.82516	0.389431	0.438995	0.500709	3.41166	2.2995	2.93262
LOC_Os01g42280	0.142929	0.046238	0.133688	0.268183	0.378169	0.397015	0.216263	0.256995	0.182129	0.251486	0.183569	0.208957	0.420101	0.276289	0.351728	0.333807	0.339258	0.21219
LOC_Os01g42294	4.43876	3.4947	3.47301	8.63945	8.38543	7.51211	3.03693	2.82613	4.56919	2.5294	2.32935	3.20774	3.26524	5.08188	5.26662	3.02118	3.70758	2.87097
LOC_Os01g42370	0.227158	0.180883	0.24461	1.8642	1.56588	1.04137	0.964151	0.736746	0.314685	0.536736	0.597507	0.394207	0.817543	0.899526	0.513646	1.17315	0.706782	1.71429
LOC_Os01g42380	0.438824	0.490874	0.323221	1.84149	1.60885	1.51306	1.15976	1.23892	1.18809	2.96499	2.68145	2.46918	2.47656	2.08697	2.30099	6.88239	7.14086	6.37904
LOC_Os01g42410	1.28087	1.76571	1.044	4.95146	5.22616	5.44912	1.25538	1.12494	1.31406	6.2386	6.15836	5.55871	1.51066	1.43723	1.89824	4.97988	5.66366	4.71179
LOC_Os01g42730	1.53742	2.31286	2.8089	5.03451	5.28613	5.50645	3.69713	3.29422	4.41801	3.88784	3.89066	3.24428	2.00509	2.59387	2.31004	4.70216	4.33535	4.20337
LOC_Os01g42810	0.028144	0.037393	0.072404	0.169378	0.093274	0.051044	0.300388	0.400181	0.129434	1.37952	1.06344	1.44596	0.620879	0.294686	0.613013	2.31365	2.81627	3.05369
LOC_Os01g42860	1.16438	1.1465	1.28038	0.71361	0.724675	0.495265	0.085009	0.226481	0.049075	2.45411	1.73971	1.78442	0.186648	0	0.091049	1.46981	1.18596	0.998178
LOC_Os01g42980	32.0845	44.9927	42.1546	21.3274	21.5501	20.0201	46.8898	27.7095	41.0072	17.5396	16.6486	16.0726	21.212	21.9936	22.8646	12.485	11.6759	11.8422
LOC_Os01g43050	16.5753	13.0268	13.3791	15.5276	14.9211	14.3743	13.231	13.8761	13.503	10.1946	10.289	9.08732	12.2256	11.6565	12.6439	5.44866	5.01403	4.85345
LOC_Os01g43060	2.1042	0.385031	0.624917	4.39254	5.11159	4.99382	1.16517	2.73387	1.2121	3.15932	3.41688	2.4	3.41188	2.35668	3.66061	3.18647	2.53804	2.54967
LOC_Os01g43320	0.08839	0.092427	0.190086	0.193658	0.326956	0.106704	0.439377	0.306643	0.505495	1.08722	1.08918	1.05052	2.23564	2.27202	2.1785	1.01604	1.60393	1.42886
LOC_Os01g43440	6.36374	10.9	9.78631	5.03973	4.36629	4.06609	6.38539	3.77506	8.74684	0.981282	0.844072	1.24958	0.201168	0.279072	0.303562	0.043118	0.087163	0.071104
LOC_Os01g43460	0.232795	0.270635	0.195683	1.09553	1.1336	1.02803	0.114323	0.249367	0.107413	0.616598	0.537061	0.721945	0.502886	0.322046	0.617056	1.95421	1.82825	1.90575
LOC_Os01g43510	2.7738	0.899991	0.570673	4.58937	5.31219	4.13064	0.81616	0.319515	4.47457	0.619718	0.264638	2.13449	0.200445	0.330913	0.516982	1.2141	0.525379	0.17074
LOC_Os01g43550	0.483854	0.327629	0.437132	0.390017	0.359972	0.299941	0.293798	0.154675	0.163758	0.708552	0.594036	0.69171	0.110622	0.006101	0.175889	0.247337	0.272785	0.328125
LOC_Os01g43590	0.132114	0.209126	0.24322	0.172167	0.310606	0.185804	0.350013	0.387522	0.578713	0.524172	0.554587	0.692476	0.087922	0.240591	0.172585	0.68077	0.915159	0.700765
LOC_Os01g43610	3.66801	4.5728	4.5358	1.68956	1.74735	1.99839	8.03437	3.80011	8.35944	4.34047	3.11382	3.5527	5.07082	8.30928	6.45742	2.43876	3.7785	2.92703
LOC_Os01g43650	0.083989	0.054477	0.028331	0.962875	0.650476	0.859444	0.014462	0.053866	0.098208	4.39771	3.70272	3.98189	1.07046	1.08165	1.08285	3.53367	3.12631	2.46463
LOC_Os01g43700	0.149883	0.054726	0.122044	0.481591	0.346761	0.351751	0.397509	0.557125	0.80499	2.03315	1.78938	2.06577	2.16734	2.70633	2.04433	4.80653	5.67825	5.29979
LOC_Os01g43710	1.74425	3.08904	2.65316	0.838591	1.02754	1.16195	2.49952	1.85833	3.73765	2.79549	3.42885	3.27381	3.17061	3.07895	3.86898	4.66344	4.53221	4.18577
LOC_Os01g43740	0	0	0	0.52433	0.72043	0.531615	0	0	0	2.07758	2.31038	2.26834	0.03624	0.03515	0.01273	1.43856	1.58276	1.41599
LOC_Os01g43750	0.108575	0.104641	0.17417	0.355899	0.483178	0.322751	0.04093	0.019605	0.110667	0.89134	0.754696	0.633969	0.085322	0.206694	0.223615	0.834016	0.764203	0.619964
LOC_Os01g43844	0.245521	0.431574	0.250884	2.43205	2.01978	1.78578	0.289398	0.283876	0.326653	2.5733	2.15752	2.11624	0.905094	0.676715	1.23216	5.65011	5.45982	5.12935
LOC_Os01g43940	0	0	0.01155	0.129039	0.034742	0.01189	0.038515	0.015689	0	0.021428	0.048735	0.038114	0.036417	0.015568	0.013716	0.305327	0.411362	0.332503
LOC_Os01g43950	5.55454	6.27663	5.8731	12.4728	11.3083	11.288	18.2387	12.9522	17.3778	23.9896	21.4375	22.5035	17.3669	21.514	21.3374	7.68886	7.40477	7.42307
LOC_Os01g44040	7.75579	8.49889	9.0825	4.49755	5.03551	5.1481	6.97338	3.41644	4.75445	8.37705	4.84312	4.09968	7.29187	6.99114	6.91141	16.7313	16.6074	13.3633
LOC_Os01g44050	2.97093	4.09409	4.29924	2.00795	2.41277	1.8001	2.6911	1.51521	1.96914	2.13083	2.41668	2.25144	3.69848	3.49894	4.03005	1.74892	1.43962	1.34634
LOC_Os01g44130	0.10831	0.205104	0.105179	0.138175	0.122981	0.192011	0.121321	0.146772	0.233089	0.446448	0.415775	0.561475	2.76608	2.18623	2.4782	5.54259	4.51549	4.59795
LOC_Os01g44250	0.379703	0.658776	0.466414	0.605929	0.438192	0.711824	0.30833	0.167418	0.350072	0.981051	0.768432	0.772108	0.00752	0.081288	0.159821	0.296523	0.295814	0.150959
LOC_Os01g44360	0.637875	0.77148	1.06658	0.362842	0.453024	0.501225	0.867953	0.657946	0.84525	2.58161	3.0915	2.21042	2.61809	3.35795	2.9027	3.70653	2.97056	3.09465
LOC_Os01g44394	7.68885	6.75481	10.567	9.77013	9.98645	9.46046	6.79861	4.71327	5.28373	4.49844	4.48929	4.03624	6.38384	5.8185	7.20242	2.93127	3.43982	2.54394
LOC_Os01g44960	1.90636	2.7985	2.75796	1.26497	1.20718	0.90615	3.73697	1.68082	3.00307	2.5939	1.87865	2.21735	3.02302	2.0621	2.90261	2.90673	3.16907	3.31569
LOC_Os01g44970	8.24999	13.055	9.12695	1.09552	1.552	1.65918	14.5395	7.86477	14.8685	5.17819	3.88683	3.25032	15.2049	11.0235	14.9826	6.04537	5.35067	5.50608
LOC_Os01g45090	3.51402	6.03144	3.75402	0.930645	1.42435	1.43383	3.13133	3.03532	7.67253	4.30608	3.45634	4.15678	1.56934	1.44473	2.43002	1.92713	2.07141	1.31008
LOC_Os01g45140	0.005626	0.039419	0	0.01984	0.08668	0.076503	0.035673	0.047412	0.09945	0.129966	0.07407	0.10057	0.087365	0.152108	0.123155	0.489134	0.488206	0.585057
LOC_Os01g45200	0.41983	0.142421	0.318623	0.642235	0.481188	0.60998	0.232173	0.531273	0.525317	2.59562	1.82922	1.36622	1.87641	1.53519	1.75955	9.98585	5.17807	4.02668
LOC_Os01g45250	0.233908	0.172594	0.132947	0.875801	0.595737	0.881392	0.345209	0.236039	0.409859	4.9839	4.93635	4.37454	0.595354	0.643754	0.753659	3.41209	4.19642	3.68526
LOC_Os01g45274	0.111161	0.193377	0.166262	3.26393	2.11715	1.71903	0.145876	0.146319	0.070342	9.27134	7.07388	8.85946	1.99618	3.19283	2.13031	25.8916	31.8027	22.2432
LOC_Os01g45360	0.152325	0.55139	0.302528	0.481614	0.63653	0.409432	0.525883	0.265159	1.11416	1.68778	1.38841	1.32826	1.02043	1.35121	0.783533	1.84052	1.81077	1.45947
LOC_Os01g45400	0	0.127029	0	0	0	0	0	0	0	0.327472	0.088939	0.062174	0.072317	0.07593	0	1.97046	2.93003	2.43804
LOC_Os01g45460	1.52547	3.14418	1.84159	2.85804	4.46512	2.59489	0.947497	0.789042	1.1725	3.47141	3.184	2.96599	1.41704	1.4054	1.38285	4.16205	4.01853	3.57621
LOC_Os01g45470	8.26893	9.61433	11.6871	24.9142	22.2853	24.8637	20.4042	18.3871	19.1055	48.4118	46.1461	49.8048	72.0834	72.7719	72.7231	198.548	214.002	205.616
LOC_Os01g45550	23.8219	32.6112	34.34	13.3354	11.606	11.5218	34.2487	23.1623	38.5616	18.3913	16.6147	18.0709	22.0371	24.1756	25.1566	15.0537	15.2542	13.3927
LOC_Os01g45570	5.99664	5.24132	6.86409	2.28879	2.57482	2.82086	2.47159	1.79519	3.83213	1.49252	1.40221	1.37345	0.688948	0.508034	0.88225	0.37146	0.199566	0.353691
LOC_Os01g45640	41.2576	69.7917	69.3971	57.0963	57.4664	50.4843	45.9196	21.2634	37.6882	80.5665	81.9534	71.7862	17.9945	18.3758	17.8342	49.877	51.818	42.572
LOC_Os01g45700	1.32641	1.43342	1.28675	9.0577	8.80699	6.99693	1.57209	1.00664	1.74402	25.0579	22.5487	21.9706	17.5119	18.539	20.4435	47.4132	54.3167	47.5675
LOC_Os01g45730	0.204368	0.073359	0	0.050846	0.064256	0.088343	0.014416	0.042954	0	0.952012	0.733149	0.45552	1.32101	2.30034	2.21661	9.40705	17.2372	14.5962
LOC_Os01g45760	0.300526	0.350066	0.639937	1.16815	1.3255	0.991902	0.348217	0.292835	0.609443	0.636054	0.430261	0.527172	0.305414	0.413408	0.465701	0.428468	0.399449	0.249468
LOC_Os01g45810	0.118639	0.061072	0.181995	0.138799	0.174515	0.171912	0.074301	0.154594	0.047665	0.207675	0.182034	0.190075	0.137269	0.126029	0.152133	0.165377	0.150878	0.122025
LOC_Os01g45830	0.196681	0.122205	0.119299	1.46997	1.09419	1.16173	0.146293	0.15912	0.165061	3.21747	2.85811	2.84198	0.217351	0.108467	0.339195	2.62614	2.11792	2.43766
LOC_Os01g45860	10.5377	5.56863	4.15943	5.27544	5.01316	4.71911	1.92051	6.8021	5.02061	4.08019	4.03313	4.48835	4.63341	3.02163	5.20646	2.13992	1.47648	1.86757
LOC_Os01g45900	1.14447	0.956269	0.965092	0.599291	0.542328	0.505937	0.848159	1.02063	1.15691	2.59188	2.44561	2.52335	1.58152	1.74304	1.84664	3.08017	2.66054	2.82593
LOC_Os01g45914	1.64391	1.68765	2.41431	2.48777	3.39846	2.98497	4.17679	2.0752	3.12118	1.62154	1.39496	2.13122	1.85449	2.08534	1.53903	5.33009	4.10182	4.27512
LOC_Os01g45970	0.884919	2.47017	1.67135	0.864505	1.43968	1.06539	2.09525	1.15764	3.52183	0.820312	1.13077	0.582591	1.06851	1.29293	1.47824	1.00967	1.19119	1.10206
LOC_Os01g45990	0.785307	0.896145	0.652107	1.51746	1.75605	2.27415	1.24355	0.681587	0.950519	1.00717	0.985268	0.748052	0.84167	1.1431	1.18128	1.74787	1.68972	0.698023
LOC_Os01g46040	1.54436	2.70725	2.75585	1.77326	1.40854	1.87861	4.4791	2.70773	4.57949	1.37345	1.54501	1.30601	3.27909	4.23218	3.15791	1.15449	1.66863	1.35315
LOC_Os01g46060	2.06085	2.37016	2.73716	5.32664	4.70743	4.61184	2.67357	2.22365	2.799	2.43205	2.57632	2.51905	2.6894	2.59314	2.83202	2.64445	2.30933	1.88273
LOC_Os01g46080	0.668396	1.04525	0.759082	1.95883	1.86861	1.88052	0.77149	0.709845	0.958729	3.57497	3.14421	3.24293	2.03906	1.45098	2.08419	4.54847	4.94162	4.14452
LOC_Os01g46169	0.210885	0.473965	0.186507	1.05894	1.52081	1.23727	1.65301	0.484312	1.35179	3.63985	3.00926	3.51768	0.980261	0.792644	1.12378	3.40547	3.61275	3.36809
LOC_Os01g46250	0.158241	0.272468	0.169282	0.483634	0.173189	0.373643	0.535376	0.267584	0.370679	0.85218	0.837162	1.24728	0.868166	0.560743	1.06887	2.1344	1.37672	1.20897
LOC_Os01g46270	0.00723	0	0.007252	0.061499	0.003824	0.025756	0	0	0	0.351756	0.450514	0.568	0	0	0.006602	10.3253	8.77873	9.32589
LOC_Os01g46350	0.735558	0.702749	0.512511	2.41703	2.04114	1.78145	1.41641	1.12213	0.884454	6.94646	6.9432	5.79955	8.22965	9.66932	9.44982	14.4868	18.1385	17.3684
LOC_Os01g46470	0.273447	0.234264	0.322301	0.241676	0.10154	0.13902	0.583966	0.674182	1.09807	0.240826	0.323008	0.31218	0.512539	0.653267	0.51755	0.441619	0.343075	0.294789
LOC_Os01g46600	125.589	163.668	150.379	28.0168	22.9766	28.1585	273.944	203.797	244.857	228.97	220.274	214.82	49.8013	55.9646	61.966	18.0863	18.0539	17.5313
LOC_Os01g46800	0.10589	0	0.045447	1.78612	1.47192	1.45811	0	0.028398	0.123959	0.670546	0.239277	0.237672	0.064798	0.076552	0.251112	0.556311	0.948999	0.831354
LOC_Os01g46870	1.24051	1.43702	1.75463	2.99733	2.69373	3.0052	1.67749	1.50405	1.94163	1.3536	1.16003	1.42868	0.793511	0.849844	0.666718	0.578526	0.68382	0.571524
LOC_Os01g46970	28.6754	16.1256	18.5646	16.2035	13.3799	13.9847	12.4265	11.738	13.137	33.061	29.914	30.051	14.7246	17.6298	17.3821	26.9275	26.4451	24.1891
LOC_Os01g47070	0.566351	0.648856	1.12993	0.798773	0.60959	0.752192	1.52062	0.922655	1.19645	3.42631	2.26272	2.61054	0.666724	0.573831	0.379802	1.53215	1.27534	1.55303
LOC_Os01g47180	3.09714	4.45996	4.72599	3.84438	2.80235	3.12592	5.4051	3.18776	5.84307	2.21442	2.04523	2.01337	0.887075	1.53237	1.32636	0.5211	0.845272	0.336172
LOC_Os01g47190	0.989059	0.654763	0.993681	2.98139	1.66691	2.74609	2.74346	1.8398	2.94378	3.24026	3.91597	3.26495	1.65713	2.29714	1.82187	3.76494	4.00254	3.78078
LOC_Os01g47270	4.15484	4.91172	4.66233	0.947467	1.71743	1.10651	3.36845	3.26075	4.34466	7.71844	5.5739	5.73218	5.29829	5.91187	5.35943	7.59197	8.51003	8.10458
LOC_Os01g47350	3.83422	2.92136	3.74491	6.05648	6.13629	5.77037	4.72903	3.42458	3.14315	3.77184	4.26599	3.73245	12.8092	5.02899	6.55605	7.1399	6.49756	7.33028
LOC_Os01g47400	6.41157	3.67087	4.17031	9.53959	8.80203	8.71564	12.2729	31.6113	14.3581	46.1694	81.5995	76.0637	96.3817	62.2878	92.2596	85.8447	126.624	149.734
LOC_Os01g47560	0	0.12583	0.146562	1.41808	1.51132	1.00304	0.181129	0.247876	0.217747	2.96899	2.72864	2.81442	0.879149	0.593084	0.446973	3.76812	3.19179	3.00904
LOC_Os01g47570	0.314848	0.221614	0.252712	1.16019	0.686004	0.57662	0.083473	0.100639	0.245494	1.8488	1.40548	1.20903	0.795626	0.922701	1.03678	1.98527	1.73859	1.58742
LOC_Os01g47700	5.5031	6.16963	6.52327	3.52263	2.75221	1.198	5.51966	7.10198	5.37206	5.20617	4.03699	4.72214	5.30063	5.89888	5.78421	2.84	2.94474	3.29906
LOC_Os01g47730	2.85251	2.68895	3.37717	8.34856	6.06647	6.82595	4.54095	4.16482	2.54494	6.59459	6.48458	5.45261	2.71132	1.92399	2.59807	3.33113	3.88484	4.03869
LOC_Os01g47760	19.1334	17.3455	16.7026	19.9049	22.3958	20.9384	12.0362	17.4573	13.5654	35.7771	38.1625	32.3955	14.2002	8.96585	13.4747	24.7118	20.1566	25.4144
LOC_Os01g47780	11.4089	1.45188	14.3081	26.2956	22.2542	21.5508	13.6927	12.3854	25.6986	39.0136	34.7068	35.814	64.2155	70.6159	70.2188	117.94	126.43	115.828
LOC_Os01g47820	0	0.073075	0.011741	0.233156	0.119257	0.237524	0.024014	0.04402	0.01281	0.658881	0.633974	0.561962	0.298649	0.47834	0.311637	1.68889	1.4367	1.35147
LOC_Os01g47840	0	0	0.012137	0.012609	0.006892	0	0	0.00728	0	0.072298	0.129525	0.17109	0	0	0.034235	0.759205	0.471483	0.398492
LOC_Os01g48000	0.043735	0.063243	0.060935	0.699739	0.573452	0.64374	0.046451	0.107942	0.077605	1.22271	1.04163	1.11117	0.138666	0.269869	0.221328	1.69162	1.50624	1.30878
LOC_Os01g48040	0.186027	0.152975	0.151094	0.494815	0.591384	0.548539	0	0.03759	0.103509	0.25663	0.265005	0.174542	0.012756	0.038955	0.034704	0.212326	0.17644	0.237592
LOC_Os01g48130	0.026861	0.023829	0.012576	1.24541	1.37852	1.16565	0.195806	0.391366	0.316799	5.06669	4.16971	5.07406	1.85453	1.72882	2.13353	8.32732	7.3166	8.0041
LOC_Os01g48200	16.9803	10.1429	10.1815	22.6698	24.2488	23.8758	8.72996	18.2545	7.92269	16.2869	17.4165	15.1049	17.1256	12.4351	17.1155	14.2183	12.3724	13.3208
LOC_Os01g48220	30.7804	29.3585	29.9814	11.8537	10.9323	11.3917	20.8676	20.1021	21.156	13.8729	12.6589	12.1424	9.97581	10.2429	10.5893	10.5529	10.3677	9.70785
LOC_Os01g48360	0.743811	0.748027	0.469915	2.90767	2.86029	2.27895	1.27457	0.282289	0.382547	4.15255	2.95965	3.26235	0.407745	0.243385	0.401483	1.45366	2.00078	1.91703
LOC_Os01g48380	5.05465	2.67302	2.44575	10.5406	11.5886	11.7615	6.434	11.1176	4.45032	11.7615	11.8532	11.1995	8.64533	5.48336	8.37681	8.96949	10.1399	10.9799
LOC_Os01g48440	12.1612	9.08334	10.0597	13.4242	14.0601	13.0608	8.33892	8.1606	8.53804	20.8044	19.2567	18.2685	16.5977	14.3477	16.5028	46.4219	45.1242	39.8777
LOC_Os01g48446	1.19548	1.15264	1.45118	2.04365	0.477828	1.58214	1.10605	0.911199	1.16352	2.49521	2.31325	2.09531	0.701709	1.21886	0.860578	1.23229	1.13957	0.437538
LOC_Os01g48570	0	0	0	0.013385	0.025752	0	0	0	0	0.399018	0.377841	0.506877	0.215472	0.149819	0.197729	5.59699	5.69161	4.85115
LOC_Os01g48710	0	0	0	0.159261	0.142892	0.042492	0.031142	0	0	0.196924	0.351491	0.192424	0.32219	0.583739	0.81308	1.53746	1.50312	1.82739
LOC_Os01g48790	4.4588	4.4868	3.8182	16.6681	17.953	17.6452	7.08265	6.65634	8.06822	21.3129	22.3192	20.3914	10.6678	10.0954	10.3188	22.1481	22.9038	19.4167
LOC_Os01g48810	43.8943	68.6198	73.7846	25.8755	27.6903	28.5195	64.3315	30.2711	70.4917	31.0669	30.4524	29.2936	24.4547	25.2463	26.3395	20.0426	19.3475	18.6428
LOC_Os01g48820	0	4.59812	5.69151	0	2.65132	0	4.12454	2.74948	4.35462	0	2.95633	0	2.04497	2.23966	2.46482	0	2.24125	2.37216
LOC_Os01g48874	0.330853	0.305173	0.412693	0.552271	0.650956	0.603639	0.244298	0.147728	0.258334	0.716347	0.736286	0.957363	0.210287	0.220223	0.219705	0.400613	0.56168	0.616326
LOC_Os01g48900	1.78463	2.04699	2.47109	0.975619	1.09346	0.953957	1.41455	1.40281	1.89864	0.822618	0.553872	0.493431	1.51854	1.48728	1.59056	0.884411	0.938415	0.54656
LOC_Os01g48960	9.84893	7.33728	7.90286	16.4347	15.6324	15.3224	5.97884	7.58546	5.91863	20.1668	19.2315	17.3669	9.36614	8.65356	10.2846	30.8221	28.7353	26.771
LOC_Os01g49030	0.538777	0.603158	0.632374	1.76903	1.37179	1.79458	0.404679	0.428516	0.306885	2.64403	2.57118	2.72564	0.70742	0.841217	0.817266	1.96974	1.91166	2.10584
LOC_Os01g49160	0.444835	0.625264	0.398487	2.48532	2.33679	2.02331	2.99498	2.25865	4.69218	4.50719	4.12634	5.36261	5.0564	6.02764	6.43451	6.5172	5.28652	6.10696
LOC_Os01g49200	18.5529	16.3293	20.0297	29.2635	26.2185	26.6463	16.0195	13.1749	11.8821	6.2258	5.31826	5.2744	9.92127	8.98278	8.54217	1.61133	1.36107	1.39719
LOC_Os01g49210	0.661551	0.237432	0.441043	0.717925	0.71337	0.639084	0.569294	0.155338	0.533824	1.26682	1.06932	1.03739	1.60341	1.67199	2.02865	6.97422	8.19544	8.24857
LOC_Os01g49260	6.2085	5.97797	5.69421	2.68778	2.6951	3.00355	6.27426	5.6876	7.01473	1.94034	1.91861	1.98321	2.82086	2.90074	3.0675	1.50332	1.08937	1.26386
LOC_Os01g49280	0.082219	0.133354	0.132581	0.100835	0.179864	0.206598	0.250178	0.2272	0.17783	0.900932	0.604494	0.488206	0.856223	0.773396	0.848372	1.01533	1.28732	1.06526
LOC_Os01g49310	0.640866	1.01059	0.955281	5.30964	3.65138	6.65937	1.31892	1.59888	1.95299	2.75867	2.84939	2.87976	1.53708	1.42397	1.70212	2.77344	2.5756	1.34365
LOC_Os01g49529	3.8398	2.53899	2.74471	4.84227	7.62457	4.20214	7.07872	6.04681	7.00359	10.5739	10.3807	9.90716	6.52949	7.65331	7.90804	18.3366	19.4261	17.3495
LOC_Os01g49580	0	0.032506	0	0.052805	0.120947	0.142714	0.014971	0.025697	0	0.226285	0.032022	0.173103	0.115599	0	0.08142	0.294542	0.359049	0.221459
LOC_Os01g49640	0.040549	0	0.036817	0	0.005927	0	0.296646	0.535562	0.20483	0.281842	0.346428	0.398382	5.66496	6.75216	5.94892	0.950383	0.910523	1.23863
LOC_Os01g49650	0.038515	0.021879	0.045154	0.019629	0.028182	0.039986	9.81589	13.3661	7.56011	4.52086	3.71289	3.82808	252.836	264.517	137.756	17.695	30.6015	33.0699
LOC_Os01g49670	23.3753	39	38.4181	15.4084	13.9698	15.0354	29.484	13.7793	26.0741	22.1545	22.7355	21.2729	15.7408	15.6056	39.9882	18.3133	15.8095	13.1429
LOC_Os01g49710	0.183655	0.128851	0	0.982801	0.386585	0.830992	0.080804	0.206957	0	1.45801	2.28835	1.73017	0.659246	0.609404	0.987006	1.45833	1.56231	1.69647
LOC_Os01g49720	0.392299	0.46958	0.312433	1.07793	0.740332	0.676703	0.452423	0.243458	0.446039	1.13444	0.710554	1.09293	0.604589	0.862123	0.549814	1.25638	1.58046	1.29797
LOC_Os01g49820	0.292618	0.073484	0.585902	0.916946	0.890427	0.744416	0.074164	0.047249	0.110046	1.91052	2.27985	2.16793	0.651192	0.631383	0.672362	3.23643	2.85215	2.76886
LOC_Os01g49920	0.305471	0.269169	0.280953	0.635711	0.545114	0.599021	0.086532	0.145669	0.056896	1.23612	1.19659	0.993961	0.371189	0.27988	0.303426	0.888049	0.995864	0.720986
LOC_Os01g50080	0.055725	0.030748	0.011275	0.046512	0.041381	0.040344	0.039646	0.044211	0.022036	0.220082	0.127524	0.298071	0.513195	0.747733	0.687933	6.02571	4.66864	4.45343
LOC_Os01g50100	0.599356	0.485366	0.479593	1.87438	1.91499	1.73317	0.383959	0.777036	0.428213	1.11941	1.08657	1.15237	0.843197	0.607333	0.320188	1.17292	1.16075	1.03137
LOC_Os01g50160	0.198467	0.062962	0.095006	2.78043	3.51829	2.96616	0.053441	0.066419	0.046888	3.56948	3.76812	3.47059	0.330142	0.295971	0.268909	3.35921	2.61577	2.54637
LOC_Os01g50370	2.44194	1.65923	1.57728	2.12256	1.92778	1.2943	0.921684	1.75196	0.964069	3.92589	3.85012	4.36878	1.98704	1.67245	1.8247	3.77378	3.55988	3.83474
LOC_Os01g50440	0.674337	1.11995	1.71018	3.01837	2.61617	3.17215	2.01229	1.08296	1.42612	5.81093	5.26644	5.71187	4.02033	5.12088	3.69461	6.80798	8.39919	5.10392
LOC_Os01g50622	3.97634	5.33462	5.85504	5.92392	6.53375	6.42754	7.2848	4.72281	6.30397	10.6916	9.47818	12.2779	2.74166	2.61036	2.20738	7.54394	6.96819	6.74256
LOC_Os01g50680	0.068062	0	0.01029	0	0	0	0.046002	0.031262	0.016518	0.201462	0.207937	0.201167	0.860732	1.01704	1.27004	2.51161	2.44834	2.25639
LOC_Os01g50720	1.25928	2.4315	2.20108	1.85546	1.84751	1.64096	6.31435	3.03897	7.36498	5.40728	5.54652	5.43313	11.9102	12.1862	13.5698	25.591	26.4013	23.3026
LOC_Os01g50750	0.028494	0.199136	0	0.027467	0.059349	0.166717	0.199191	0.041023	0.014422	1.85328	2.14639	2.06092	1.71339	1.45583	2.17481	5.72945	5.98024	4.81359
LOC_Os01g50840	0.757571	0.977636	1.41162	0.532207	0.522453	0.755021	0.295114	0.469531	0.627829	0.635371	0.96085	0.918329	0.739167	1.11959	1.00325	2.61626	2.75085	1.78757
LOC_Os01g50870	0	0	0.091258	0.539169	0.558293	0.5592	0	0.017487	0.096577	2.24187	2.00838	1.9941	0.361913	0.302907	0.500508	1.96399	2.46352	2.88807
LOC_Os01g50910	94.2365	112	118.404	26.5698	25.6963	24.8359	46.7307	38.745	41.2468	58.8201	57.9168	53.3036	8.8234	7.99144	9.52493	12.3923	12.5401	11.3136
LOC_Os01g50940	29.1054	35.202	34.2238	11.6937	11.1514	0	5.09873	3.75055	6.17268	22.4213	21.5826	23.1737	11.318	11.5842	13.0228	6.34374	6.98012	5.69444
LOC_Os01g50980	0.266583	0.223493	0.33898	0.632575	0.342874	0.355385	1.11071	0.758243	1.28489	0.508271	0.421129	0.347093	1.26533	1.42503	1.40575	1.20832	0.6969	0.487623
LOC_Os01g50990	0.288996	0.333392	0.312244	0.981731	0.593099	0.595912	0.208192	0.303986	0.167307	0.294197	0.252992	0.218434	0.467375	0.23453	0.328169	0.377481	0.391197	0.347249
LOC_Os01g51030	0.294063	0.035171	0.5297	4.34304	5.09133	4.7612	1.05655	0.066256	0.087806	10.7146	8.25541	9.48082	0.104098	0.250808	1.06229	5.6175	5.262	5.33764
LOC_Os01g51140	0	0.15506	0	0.217179	0.36093	0.401809	0	0.023632	0	0.230412	0.37644	0.286659	0.015491	0	0	0.537759	0.398771	0.326339
LOC_Os01g51260	0.444451	0.453222	0.277959	0.567164	0.524235	0.391168	0.447801	0.843071	1.16834	1.26064	1.07902	0.721371	1.76099	1.62125	1.66103	3.8094	3.91539	4.55968
LOC_Os01g51310	0.889522	1.19118	1.4683	0.532333	0.407358	0.548202	3.39503	1.80054	4.49291	1.80319	1.8584	1.88011	2.28794	2.09652	2.4983	1.64136	1.62574	1.65494
LOC_Os01g51330	0.224604	0.24857	0.262182	0.418665	0.565821	0.727107	0.125538	0	0.203949	0.908978	1.0069	0.999799	0.303612	0.531351	0.34021	1.23561	0.891977	0.993676
LOC_Os01g51430	10.9665	11.5406	10.1624	9.79705	7.53408	10.1865	9.34255	6.2533	8.83408	9.16259	9.76399	8.7287	9.98859	10.2923	10.7219	4.59026	5.05165	4.70547
LOC_Os01g51540	2.04571	3.20203	2.55168	15.137	12.8685	12.5529	5.928	2.88135	5.90304	23.2805	21.7211	22.0844	12.6042	13.3102	13.3801	29.3241	30.9334	26.4094
LOC_Os01g51570	0.024375	0.046604	0.09046	0.287827	0.102395	0.342412	0	0.028263	0	0.603352	0.392871	0.202153	0.629969	0.75252	0.438704	2.29919	3.44925	3.01228
LOC_Os01g51770	3.94902	5.19421	4.82588	5.27196	5.46764	4.8315	26.9603	23.3488	30.7702	11.7068	12.0864	10.4778	32.721	34.4019	34.7283	5.43415	5.41319	4.47109
LOC_Os01g51790	0.600227	0.451417	0.910189	1.50189	1.65789	1.35386	0.68344	0.53553	0.729594	1.03947	0.992575	0.969321	0.332847	0.49391	0.421393	0.636797	0.394412	0.609428
LOC_Os01g51850	2.94316	1.43061	2.22774	3.81578	3.83092	3.7114	2.81455	2.96522	2.18448	2.44001	2.7527	2.78285	5.69167	5.23256	5.97849	1.35338	1.68069	1.80035
LOC_Os01g51890	22.2134	30.6913	30.8347	9.79506	9.6279	9.81017	19.6049	10.6961	19.6483	12.2266	11.6912	10.3083	15.4063	13.5928	14.0799	14.5222	12.3612	11.8596
LOC_Os01g51920	3.95657	4.42868	4.82826	7.72294	7.96048	6.84853	4.41069	4.285	5.87446	9.28758	9.10784	8.84827	8.24276	6.34686	7.67681	23.4281	22.4386	21.8322
LOC_Os01g51980	0.033158	0	0.095695	0.009509	0.068688	0.049102	0.100177	0.049552	0.112753	0.364852	0.154996	0.165509	0.539019	0.51	0.847072	1.28365	1.70595	1.32283
LOC_Os01g52030	0.379989	0.798286	0.590594	0.836922	1.10361	0.763062	0.534874	0.494695	0.525835	3.56399	3.31666	4.57306	1.60075	1.72002	3.37013	4.87233	4.37872	5.4572
LOC_Os01g52110	79.4189	75.2112	116.412	58.5512	61.777	57.4805	34.2308	23.053	21.3025	103.514	101.776	92.6378	35.0881	44.5853	46.4516	64.2731	59.4218	56.9999
LOC_Os01g52130	0.76559	1.2261	1.34421	13.237	11.4666	10.5923	1.42521	0.878249	0.958442	21.8474	21.3122	19.1897	1.8977	2.10644	2.09638	16.7507	17.632	14.3876
LOC_Os01g52160	0.035025	0.475777	0.291834	0.810362	0.961442	0.668587	0.088172	0.1853	0.370116	0.576726	0.480204	0.343937	0.237397	0.363556	0.266473	0.574252	0.531789	0.542771
LOC_Os01g52200	0	0	0	0	0	0	0	0	0	0.072529	0.071529	0	0	0	0.019121	1.60732	2.1123	2.15452
LOC_Os01g52230	0.718652	1.38264	0.949157	1.12593	0.597374	0.924054	1.18575	0.627842	1.24205	0.856288	0.508215	0.861305	1.0464	0.765339	0.965904	3.49963	3.31114	3.50409
LOC_Os01g52240	3.31216	3.5973	3.23124	5.67917	5.1646	5.72665	2.88405	2.35794	3.67101	5.17772	5.49751	6.26218	7.13636	7.7933	9.71681	28.2293	28.3188	29.1094
LOC_Os01g52260	50.9829	41.1453	44.9189	4.07257	2.97038	4.05586	14.8138	16.1438	20.0132	10.2783	9.81865	10.1548	7.47175	9.67961	9.40533	2.60948	3.2324	2.51921
LOC_Os01g52270	0.165886	1.71136	1.57962	1.37745	1.81593	1.73223	1.22824	1.17393	1.2275	0.241194	0.815477	0.363795	0.136796	1.26783	1.12704	1.64979	1.40078	1.42644
LOC_Os01g52280	3.81877	1.73796	1.45468	5.92788	6.03188	6.32147	1.59896	4.74524	1.05946	4.86772	4.86598	4.14416	4.56067	2.83444	3.3019	4.26063	0.014202	0.075992
LOC_Os01g52330	0	0.058951	0.037887	0.59196	0.800207	0.603073	0	0	0	1.62673	1.34229	1.434	0.023551	0.023492	0.062297	0.450367	1.23538	1.06123
LOC_Os01g52340	2.68661	3.82521	4.55871	3.63503	3.26627	3.09144	1.06219	0.656196	0.796395	1.7953	1.87619	1.66497	0.217505	0.161287	0.108643	0.564179	0.779732	0.713262
LOC_Os01g52410	0	0	0	1.47038	1.57184	1.40118	0	0	0	3.71705	3.24489	3.45273	0	0.048457	0	2.05452	2.54649	1.91284
LOC_Os01g52470	1.56458	1.62388	1.63516	0.764665	0.754884	0.559692	11.2405	8.88628	10.9512	1.76426	2.10501	1.98871	36.5282	37.1896	40.9865	1.03529	1.05836	1.0976
LOC_Os01g52480	0.119597	0.181144	0.155861	0.228327	0.169115	0.091109	0.143343	0.101206	0.096408	0.502484	0.424473	0.71217	0.770862	0.445001	0.806722	0.942338	1.0671	1.45601
LOC_Os01g52490	18.9573	12.124	9.57939	32.8473	28.115	25.5759	10.4514	12.1439	9.67608	16.9844	16.5785	15.3435	15.8008	16.8982	19.1968	14.8814	16.1409	15.4156
LOC_Os01g52550	0.32167	0.378648	0.436923	0.848397	0.801675	1.07991	0.133428	0.264764	0.148213	0.948713	0.811741	0.764621	0.799902	0.612937	0.712142	3.63477	3.0633	3.3648
LOC_Os01g52680	13.1952	20.9376	19.8341	23.2588	18.941	20.3901	8.36846	7.70924	11.5815	4.37293	3.30875	3.32231	1.90426	1.98364	2.64613	1.80166	1.4067	1.94665
LOC_Os01g52730	0.865787	1.16456	1.17358	1.38917	1.40366	1.55831	0.929837	0.909189	1.14921	3.7629	3.91271	3.53758	0.44702	0.684197	0.556151	1.40873	1.98742	1.5131
LOC_Os01g52750	0.14621	0.203131	0.473412	0.613817	0.618284	0.714928	0.397134	0.473766	0.436416	0.642494	0.504668	0.586563	0.696171	0.697497	0.47006	1.90801	1.89089	1.88167
LOC_Os01g52770	0.761581	1.77098	1.54392	3.21601	3.74432	3.14637	5.66934	2.63035	6.79518	6.9189	6.48048	6.59466	21.1017	23.211	26.8027	19.3471	19.5738	17.5632
LOC_Os01g52790	0.174904	0.248997	0.323735	1.84806	1.83254	1.87242	0.250495	0.200922	0.216366	3.55116	3.36895	3.06268	0.405712	0.644434	0.576651	3.04825	3.71326	2.18868
LOC_Os01g52830	0	0	0	0.264989	0.323442	0.304023	0.060217	0.098064	0.085753	0.74765	0.499701	0.632552	0.047717	0.024367	0.043079	0.151126	0.117951	0.091316
LOC_Os01g52851	1.34897	0.983237	1.38424	0.359581	0.480062	0.486951	0.242491	0.805507	0.304414	0.404877	0.459457	0.431026	1.2324	0.931207	0.802618	0.546709	0.5765	0.329774
LOC_Os01g52880	9.25738	5.53555	5.53128	13.7176	13.5632	13.2801	3.53333	4.55651	3.43816	3.56631	3.33524	3.64686	2.60626	2.85492	2.71428	1.97583	1.8256	2.05796
LOC_Os01g52900	0.841859	0.973367	1.03458	0.270855	0.264232	0.24706	0.256253	0.231183	0.196651	0.051663	0.032659	0.069338	0.020296	0	0	0.03013	0	0.037483
LOC_Os01g52920	72.2356	74.094	72.2342	26.8033	25.8863	25.2005	51.8549	40.5718	52.3451	44.7549	42.5725	41.6873	34.6066	33.4086	35.5637	34.673	34.9551	31.4468
LOC_Os01g52970	0.099264	0.231146	0.050087	0.057284	0.063252	0.115408	0.210638	0.402746	0.222234	0.12986	0.090185	0.094105	0.793662	0.939618	0.529349	0.236871	0.136546	0.10347
LOC_Os01g52980	0.663085	0.716139	0.711077	0.435235	0.605744	0.706083	1.12571	0.471682	0.813308	2.06849	1.82691	1.66679	1.21705	0.85545	1.20446	1.43372	1.55128	1.12648
LOC_Os01g53040	0.048582	0.108786	0.022537	0.553022	0.331956	0.457118	0.092192	0.018777	0.032731	1.19503	0.949182	1.22569	0.088273	0.096769	0.082296	0.708439	1.20495	0.78729
LOC_Os01g53090	0	0.2552	0.273251	0.703464	0.509284	0.320087	0.634198	0.334876	0.583905	1.37975	1.58633	1.33611	0.062072	1.1014	0.53482	3.48615	3.51651	3.02517
LOC_Os01g53130	6.92071	8.30866	7.89171	3.97866	4.09042	4.05415	4.83159	4.30246	10.0547	5.08786	5.63774	4.46929	5.93051	6.10118	6.67656	5.25522	4.51463	4.49779
LOC_Os01g53220	1.48626	1.69116	2.20871	4.17426	3.40895	3.32738	5.93556	3.2728	8.28754	15.4744	12.3785	12.9167	0.828292	0.806141	0.734315	8.44005	9.23815	8.47018
LOC_Os01g53260	0	0	0	0.420631	0.305543	0.485622	0.038548	0.089959	0	0.711886	0.422424	0.705623	0.153234	0.030569	0.024861	0.79506	0.7919	0.791532
LOC_Os01g53294	3.24609	2.38466	2.91994	5.04532	3.84939	4.63831	3.64146	3.07231	1.63322	6.11407	4.48212	5.71022	6.46504	6.50111	7.72414	11.1778	13.7884	13.009
LOC_Os01g53350	0.442015	0.665838	0.430173	2.02969	1.7002	0	0.900408	0.567659	1.17933	1.87344	0	1.75831	0.829337	1.05627	0	3.39225	3.91967	3.66576
LOC_Os01g53500	0.12501	0.109693	0.087163	0.080013	0.096334	0.071032	3.76835	3.07824	3.05746	0.057849	0.005047	0.077688	0.121558	0.0129	6.46932	9.42799	8.6374	8.17287
LOC_Os01g53630	2.87307	3.74062	3.53995	1.05342	1.18829	1.14251	3.83138	2.22438	3.40331	2.05751	1.45643	1.51358	3.91619	2.70217	3.02075	1.60741	1.45336	1.59558
LOC_Os01g53730	58.0538	86.7407	87.886	24.2224	24.8138	24.9394	72.771	40.3011	66.2559	72.6809	71.9959	68.6715	43.1298	40.5256	44.335	74.5014	70.3033	65.1413
LOC_Os01g53750	68.785	81.3629	79.5894	55.0749	51.13	49.9053	40.5716	32.7918	42.1874	24.324	23.202	21.7824	13.1578	12.1944	13.2193	6.12707	6.25458	5.8814
LOC_Os01g53779	0.950004	1.55899	1.21626	0.67096	0.710532	1.15917	0.093794	0.252147	0.153577	0.78592	0.716285	0.649233	0.276602	0.333626	0.530399	1.03129	1.71674	2.00214
LOC_Os01g53790	1.76007	1.91347	2.70648	1.09969	1.08361	0.840229	1.87204	1.16611	2.34406	1.81195	1.35374	1.43569	2.55972	3.4434	3.79502	2.32158	2.40818	1.95593
LOC_Os01g53800	0.137635	0.151526	0.265449	1.3075	1.59287	1.52912	0.773017	0.412889	0.716443	1.3662	1.80975	1.53592	0.639191	0.526144	0.539879	1.23292	1.37842	1.34601
LOC_Os01g53810	1.31173	1.43348	1.74926	3.03927	3.16664	3.017	1.81553	1.23348	1.51239	4.43402	4.15223	4.14853	2.40021	2.55742	2.80227	5.55133	5.23079	4.87045
LOC_Os01g53880	3.67134	3.89085	3.36659	9.69884	9.03689	8.47611	3.52397	2.19764	4.80801	13.7815	11.6005	12.4158	3.69479	4.32736	4.39607	15.4544	15.691	12.5283
LOC_Os01g53920	0.09734	0.124757	0.198957	0.366045	0.208337	0.356826	0.08119	0.110324	0.280892	0.502866	0.423291	0.229299	0.154995	0.105247	0.128865	0.59773	0.644007	0.525664
LOC_Os01g54030	0.179321	0.074962	0.134386	1.15123	1.29693	0.858293	0.538745	0.419593	0.345682	0.454965	0.456149	0.4931	0.259578	0.271514	0.269409	0.281047	0.142782	0.171043
LOC_Os01g54140	1.93497	2.34232	1.88826	0.628078	0.274361	0.471957	0	0	0	0.23549	0.031225	0.032342	0.040133	0.213768	0.212201	0.072596	0.117884	0.12798
LOC_Os01g54190	7.41351	9.25326	10.1142	4.43036	4.81847	4.36898	7.61272	5.3551	8.70715	5.20125	4.52416	4.51997	6.19789	4.52785	5.65449	7.22825	4.17771	3.98623
LOC_Os01g54210	11.543	15.6293	14.8878	13.2007	11.711	11.4472	30.2553	22.0307	34.1403	20.1825	18.2109	19.1333	28.3491	30.449	33.3583	12.6737	13.8202	11.6171
LOC_Os01g54270	0.24018	0.358652	0.284667	0.705488	0.561476	0.451952	0.184073	0.302367	0.107544	0.76408	0.369471	0.833942	0.077307	0.058699	0.055709	0.365049	0.202476	0.216274
LOC_Os01g54340	33.7719	30.3475	29.1856	11.3263	8.5489	7.56348	25.4815	15.7626	24.2103	23.8605	26.5262	24.5709	39.3053	38.1375	43.4218	28.3214	41.6049	40.7113
LOC_Os01g54350	1.66497	0.924591	1.67541	1.00125	1.07201	0.989569	1.14243	0.882711	1.07281	3.48664	3.03712	3.66678	1.90142	1.94254	1.4376	7.79424	7.93729	7.38623
LOC_Os01g54400	1.02712	0.890062	0.906162	3.63687	2.91292	3.08923	1.17312	1.79372	2.26224	4.30513	2.93588	3.35347	4.51891	5.99954	6.40312	5.59661	6.05447	5.1829
LOC_Os01g54420	9.77457	10.651	8.67856	5.23038	9.75025	4.84637	8.70906	7.37932	5.93407	2.27616	3.45565	2.11884	2.81536	2.49586	4.1004	1.22878	0.787462	0.751417
LOC_Os01g54600	11.4417	10.8117	10.5817	20.6934	18.9326	17.4218	8.24375	7.5305	9.63941	42.5465	37.2236	37.2807	10.087	10.0555	11.2688	27.6045	31.7696	27.9255
LOC_Os01g54620	1.69387	1.73956	1.52066	2.30409	2.35708	2.55869	1.43897	1.58191	1.57441	3.19936	2.92496	3.15183	8.51077	7.05626	7.9842	102.257	90.2979	87.6637
LOC_Os01g54630	0.314776	0.213968	0.136415	0.946112	1.40835	0.936416	0.147368	0.187749	0.178913	0.127134	0.049552	0.109666	0.022403	0.044619	0.019754	0.111444	0.118854	0.114395
LOC_Os01g54670	10.2465	12.1263	10.7727	2.30269	1.97492	2.90329	3.99001	1.97075	3.73896	9.40932	8.9706	7.63668	3.81816	2.00134	2.79036	8.47009	7.63186	6.16242
LOC_Os01g54700	0.493804	0.508412	0.416162	1.88207	1.64008	1.18725	0.727513	0.236536	0.552526	1.18023	1.34239	1.39144	0.340408	0.529626	0.707377	1.15719	1.283	0.950738
LOC_Os01g54860	1.97507	2.33278	2.0855	3.88961	5.06315	4.03976	3.5242	3.12289	2.8431	6.74517	6.52077	5.75682	7.73797	6.92777	7.65559	20.2277	15.0929	15.2798
LOC_Os01g54870	132.654	198.121	210.946	151.025	138.255	140.895	239.428	140.945	204.078	97.0109	89.9033	85.4433	110.896	108.134	118.432	75.1377	72.5287	63.683
LOC_Os01g55000	1.57721	2.79095	2.76225	5.59785	4.65385	5.40718	23.5579	13.6051	30.1542	32.5893	28.0206	28.1573	93.188	92.3981	102.81	109.13	109.588	104.743
LOC_Os01g55150	1.82856	1.99854	1.95084	1.25651	1.49639	1.32901	5.13219	3.2505	7.17699	4.44222	3.69627	3.8432	12.2615	12.467	13.6929	3.52276	3.54142	3.66527
LOC_Os01g55160	7.55412	6.47777	6.68508	5.74871	5.10375	5.8863	16.4644	12.72	18.3758	9.47982	10.0487	9.6229	30.8345	29.363	32.0368	6.85171	7.44718	7.06809
LOC_Os01g55220	144.672	57.9279	216.841	168.219	126.299	155.033	46.9391	87.7222	149.295	50.3846	42.863	39.3987	39.2559	38.9197	39.5108	8.94764	8.38851	8.93417
LOC_Os01g55270	68.3486	66.1742	61.4963	23.5586	23.7541	25.0418	27.308	22.7016	29.2054	51.749	50.3924	50.8488	26.9415	26.8886	29.4555	38.2309	39.9237	34.7358
LOC_Os01g55280	15.6039	18.7092	16.9802	35.0789	30.4611	29.8587	18.9254	15.3555	23.4245	18.8643	16.7456	17.6315	14.4727	13.013	13.8013	33.0617	30.9794	30.1061
LOC_Os01g55340	5.20359	4.35742	6.21214	6.88689	5.66873	5.30739	6.04546	4.94503	9.05392	15.9242	14.8075	15.8337	3.46443	4.86168	4.5213	8.87726	7.49325	7.68064
LOC_Os01g55370	12.0275	14.8873	13.6601	16.0893	14.2172	14.5985	11.3754	7.16119	13.0439	27.4771	23.8834	24.4485	11.5144	12.8031	14.3848	21.9121	23.7667	21.3586
LOC_Os01g55420	3.61815	5.28929	5.49942	3.42489	3.9001	3.54147	5.14863	3.37823	5.87877	2.15411	2.3113	1.92399	2.09449	3.3072	3.68886	1.26873	1.78399	1.45572
LOC_Os01g55500	14.3374	12.5149	11.7289	25.4697	23.1987	23.6556	11.6362	11.2674	11.0302	9.9103	9.08895	8.66041	12.2585	8.17908	9.52973	5.72981	5.58379	5.23497
LOC_Os01g55510	7.22686	5.65991	6.6302	9.88951	9.13205	9.25234	4.67297	4.96327	5.23388	24.5547	22.7338	23.4748	6.88337	7.07416	6.73714	16.0242	15.3627	15.8234
LOC_Os01g55540	178.145	204.373	198.049	52.8679	51.1491	49.5184	126.513	102.637	129.507	80.5162	77.1342	74.1469	83.8749	66.3713	87.2084	55.9099	54.8041	49.3551
LOC_Os01g55610	0.139043	0.124495	0.122286	0.409141	0.291008	0.354661	0.447956	0.283366	0.638896	0.648043	0.553574	0.433075	3.33437	3.0449	3.34929	3.24236	3.29033	3.26925
LOC_Os01g55640	1.99872	3.51903	3.17749	3.40447	3.59105	2.71191	2.45291	2.16322	2.76273	0.675392	0.342776	0.469112	0.665803	0.670706	0.716116	0.263615	0.194624	0.325541
LOC_Os01g55830	80.6201	87.5218	86.1439	41.2439	38.2162	38.7775	86.3577	67.2371	86.2008	103.891	95.5043	96.6612	148.238	152.318	157.636	217.295	222.215	212.174
LOC_Os01g55940	0.924614	1.25417	1.47162	0.26967	0.150865	0.338419	0.267258	0.132098	0.327506	0.428833	0.466993	0.539818	0.69431	0.884189	0.684493	0.351998	0.566081	0.461047
LOC_Os01g55950	0.478955	0.675051	1.00586	0.709811	0.747752	1.06789	0.81244	0.210861	0.502043	0.45643	0.542535	0.780472	0.510397	0.421678	0.609593	1.65401	1.18583	1.51358
LOC_Os01g56010	2.21181	1.46858	1.4727	0.446864	0.439163	0.432207	0.706349	0.840724	1.24608	0.536535	1.00639	0.632377	0.588488	0.925937	1.20489	0	0.183446	0
LOC_Os01g56020	6.35166	5.15095	5.25753	6.88935	6.84466	6.07901	3.24262	3.75773	3.22873	1.84269	1.72997	2.2936	2.048	1.70388	1.93729	0.664111	0.785678	0.683119
LOC_Os01g56030	0.702536	0.405466	0.508819	0.754822	1.15411	0.871087	0.450495	0.917334	0.195186	1.22346	1.33338	1.30891	0.762644	0.758603	0.644127	0.490531	0.466916	0.503905
LOC_Os01g56090	7.0843	10.1211	10.4297	4.31738	4.94449	4.307	11.3445	6.00857	8.99038	2.14113	2.21221	2.98174	2.35488	1.94519	2.53765	0.636175	1.0127	0.805251
LOC_Os01g56180	19.0805	23.5428	22.684	11.0213	10.99	10.7546	16.0664	10.8718	16.4974	33.3503	30.3723	31.9965	14.8916	16.0506	16.0353	37.4697	39.4683	35.4964
LOC_Os01g56235	3.50774	4.68489	4.11198	1.54428	1.60379	1.34552	4.20092	4.15842	4.68478	3.35955	4.72511	3.69385	2.03597	3.27281	3.73989	1.74734	2.01704	2.46038
LOC_Os01g56270	17.9216	20.5205	21.59	8.36207	8.59814	8.31322	15.8409	9.89309	11.2557	15.5148	16.9397	14.5711	9.82938	9.88284	10.5547	11.5933	11.92	10.0906
LOC_Os01g56300	35.2125	42.2795	50.5706	32.236	30.6652	32.5631	43.2446	30.5383	45.0865	41.1116	40.8506	38.845	25.4919	26.1172	25.6597	53.3924	53.2067	46.9527
LOC_Os01g56360	5.77274	8.58244	8.16104	10.0221	9.78404	8.96577	8.30871	4.08472	8.20115	2.40616	2.91934	2.81387	1.44965	1.91055	1.29016	1.81684	2.2858	2.08381
LOC_Os01g56370	0.791206	0.832319	0.343898	1.80481	1.54604	1.62121	0.751735	0.65745	0.976526	0.84925	0.62985	0.76713	0.573438	0.962317	0.853511	1.54313	1.50435	1.30372
LOC_Os01g56380	0.804981	1.05994	0.90326	0.372368	0.49378	0.441208	0.806404	0.383271	1.08424	0.213666	0.255205	0.252096	0.263583	0.144801	0.28852	0.114782	0.080235	0.04762
LOC_Os01g56450	0.423708	0.588663	0.481934	0.463648	0.563125	0.3911	0.792086	0.304547	0.791496	1.33948	1.16619	1.60453	1.17798	1.37845	1.16034	2.29778	1.75065	1.94918
LOC_Os01g56470	19.5734	24.3359	23.6164	9.45284	9.32788	8.83493	16.108	10.137	18.3453	16.5747	15.2763	14.9085	16.6079	16.664	16.0846	17.7418	18.7398	16.5041
LOC_Os01g56610	0	0	0	0.141112	0.100636	0.036774	0.035771	0	0	0.423923	0.455013	0.158675	0.057879	0.115749	0.038343	3.52633	2.11149	2.3224
LOC_Os01g56620	1.58476	1.34168	1.65633	3.34197	3.53112	3.67222	1.76202	1.25618	1.49982	1.45396	1.56554	1.742	1.47251	1.12025	1.24353	2.41698	2.10958	1.65202
LOC_Os01g56680	24.1461	28.3657	27.0211	9.82115	8.86877	8.4858	27.4889	17.4646	28.6736	17.6467	13.7717	15.2876	29.1551	31.2778	31.627	33.4225	37.4706	34.4025
LOC_Os01g56690	0.011234	0.07032	0.045447	1.29279	1.23634	0.723361	0.194243	0.114778	0	0	0	0.021843	0.02825	0	0	0.200913	0.102364	0.175085
LOC_Os01g56780	14.6714	15.9972	15.9234	4.69488	4.89214	5.17289	9.69538	7.41506	10.9937	2.43979	2.03363	2.09527	12.3899	11.6645	12.3786	3.2149	3.49864	2.57178
LOC_Os01g56810	8.84223	8.40517	12.1245	1.18571	1.41262	0.714591	14.4984	13.6162	14.3202	6.00902	4.06281	4.50549	32.3139	32.3108	32.6793	9.79808	7.15409	7.10985
LOC_Os01g56870	0.075987	0.045706	0.109583	1.05836	0.90041	1.22415	0.202436	0.435419	0.381953	0.353258	0.482093	0.535596	0.332341	0.384665	0.413822	0.458981	0.378055	0.406663
LOC_Os01g56880	3.78659	5.1582	5.30862	6.5957	5.90718	5.95361	7.18611	4.069	5.6926	9.81478	8.8408	11.0626	6.11164	6.28639	5.37663	11.3048	11.6839	10.0728
LOC_Os01g56930	4.63107	5.18102	4.80563	11.529	12.0864	12.1941	3.09321	3.42393	4.39478	8.11285	8.05814	6.7752	3.30594	3.17602	3.56088	10.2042	9.01999	7.7911
LOC_Os01g56940	1.52984	1.91077	1.67895	4.80571	3.95726	4.50235	1.31128	1.0966	1.09607	0.718963	0.849141	0.673288	1.96696	1.81825	2.0331	0.958694	1.14191	0.822075
LOC_Os01g57004	2.3099	3.49835	3.66436	2.07434	1.43098	2.27749	3.04353	1.04393	2.43841	9.21104	6.10552	7.67175	5.91012	7.52697	8.87399	6.11545	5.96336	6.73478
LOC_Os01g57040	0.072156	0.028595	0.177214	1.23502	0.979495	0.561513	0.491129	0.206952	0.57939	1.6848	1.97365	1.12344	3.3052	3.36082	3.88582	1.36185	1.55782	1.60537
LOC_Os01g57050	0.278819	0.456955	0.870228	0.464477	0.403776	0.401701	0.121809	0.087443	0.13837	0.725087	0.70733	0.463307	0.400484	0.42267	0.35034	3.94078	3.5962	4.46586
LOC_Os01g57073	3.12656	3.45415	3.51334	8.39992	8.96755	8.46801	5.38274	3.36511	5.39848	9.53056	8.89996	7.91837	6.43414	6.12322	6.40696	12.0886	11.3829	10.418
LOC_Os01g57240	2.77876	3.25414	2.76163	8.69227	4.20856	4.88429	2.14127	1.54821	1.90796	5.68082	6.73714	6.87313	2.76026	2.57497	2.79916	6.87852	8.4968	3.76087
LOC_Os01g57270	0.979602	1.21031	1.07942	1.67062	1.85868	2.00413	0.922498	0.784564	0.998939	1.43594	1.50552	1.22759	0.632794	0.443979	0.69691	1.45729	1.26613	0.989307
LOC_Os01g57310	0.997422	0.75322	0.353393	1.59078	1.54502	1.39466	0.110582	0.507515	0.314215	0.568824	1.08511	1.16745	0.566349	0.57086	0.571057	1.00093	0.961103	1.03967
LOC_Os01g57340	1.39343	0.839761	0.843233	2.12873	2.22484	2.11363	0.537407	1.05119	0.936338	1.60221	2.10268	1.91229	0.787439	0.903883	0.939748	1.46538	1.46746	1.52204
LOC_Os01g57350	0.195382	0.137438	0.142347	1.50106	1.24449	1.20265	0.651553	0.740357	0.274467	2.4792	2.66514	2.49486	1.16981	0.821397	1.16783	3.23626	3.22688	2.94664
LOC_Os01g57370	1.91168	2.11658	2.26372	1.80768	1.23548	1.53787	2.86152	2.55335	3.12933	1.42072	1.02582	0.786708	1.69872	2.28884	2.17792	0.624055	0.811264	0.642213
LOC_Os01g57420	9.64635	18.7569	12.7313	18.2209	26.4355	16.615	15.5173	12.9325	23.3438	13.1849	13.6515	12.3089	9.20382	9.09203	10.2187	31.0335	21.0295	17.7765
LOC_Os01g57470	0.132528	0.177999	0.167136	0.52028	0.477707	0.592546	0.027944	0.217982	0.123024	1.0338	1.11963	1.15726	0.101798	0.192012	0.095649	1.02446	1.33476	0.857646
LOC_Os01g57490	1.05884	0.804471	0.577646	2.27016	2.53156	2.17724	0.962711	1.41285	0.811825	1.80729	1.70901	1.52639	0.947806	0.836316	1.10172	1.2891	1.30993	1.37316
LOC_Os01g57570	4.97754	8.9022	7.69287	12.2097	11.4093	10.8853	9.68671	5.13377	8.53575	25.8357	25.8056	23.1223	28.3643	28.5044	29.936	42.0605	41.9475	38.6028
LOC_Os01g57610	5.16219	7.73669	7.48133	10.6174	12.6208	10.7898	6.21171	4.84693	8.35449	22.7394	17.7494	17.8048	3.35327	2.18262	3.04673	5.8007	6.05994	6.24904
LOC_Os01g57650	6.26624	11.7396	12.2911	9.24501	7.51176	7.8994	12.6421	6.07227	10.5013	5.06445	3.8041	5.32055	4.232	3.87736	3.98769	1.27111	1.00124	1.40003
LOC_Os01g57730	0.284622	0.256654	0.54237	0.773628	0.667785	0.755506	0.446111	0.671628	0.256577	1.54119	0.90322	1.09613	1.05049	1.02508	0.587069	2.38091	4.42508	2.47591
LOC_Os01g57770	4.2273	6.09418	5.12329	8.64963	9.18547	7.7969	7.17966	4.40586	7.19196	18.2641	17.0888	18.2423	9.28443	8.50451	9.87647	13.8806	14.1317	13.4127
LOC_Os01g57890	1.62169	1.90939	1.59272	0.343769	0.531505	0.547715	2.6353	1.87343	2.42408	1.96096	1.75473	1.18038	2.27918	1.65257	2.09951	1.06747	1.15279	1.11376
LOC_Os01g57964	0.076221	0.081172	0.072248	0.088238	65.5841	0.091006	27.5097	39.949	0.094244	80.8564	77.7777	70.9241	86.4313	70.8621	79.4675	215.319	186.847	179.572
LOC_Os01g57990	2.22418	1.89697	2.24484	4.39039	3.86614	4.30473	1.94455	1.88217	1.50222	2.77072	2.01731	1.98698	1.70662	1.72233	1.40481	2.05018	1.78271	1.71539
LOC_Os01g58080	3.8337	1.24778	1.21129	5.93684	4.51149	4.3106	0.851587	1.9774	1.09446	2.94625	2.89589	2.47321	2.84979	3.88717	3.33833	3.56987	2.96014	2.36912
LOC_Os01g58130	1.10033	2.32585	1.86913	0.710346	0.857943	0.728812	0.784571	0.347086	0.664787	1.9774	1.95454	2.04743	1.09902	0.910742	1.32448	2.18952	1.94573	1.87866
LOC_Os01g58140	2.96027	3.92328	3.3745	7.18889	7.80079	7.08712	4.0205	3.75965	3.82187	8.12085	7.08131	7.38333	1.75949	1.46644	2.96745	6.96979	6.14121	7.30659
LOC_Os01g58150	1.96825	2.65147	2.81193	2.47624	2.7357	2.38271	1.44831	0.814074	1.97028	4.24531	4.92655	3.90867	1.76187	1.71109	1.96436	8.85681	9.03213	8.76336
LOC_Os01g58194	1.81012	1.55642	1.27377	6.47918	6.87165	6.0874	1.10696	0.786439	1.10156	10.0475	13.5252	13.154	0.650863	0.610318	0.763086	10.5493	11.1607	9.81672
LOC_Os01g58220	9.262	17.4386	7.57639	13.4485	14.5961	11.8113	6.42084	14.7228	7.24694	16.8309	16.5761	15.0518	8.6148	8.6036	9.36594	16.6128	16.5555	14.4851
LOC_Os01g58290	4.12109	6.0284	6.15861	0.38782	0.401185	0.341838	0.375115	0.207647	0.607884	1.58501	1.88768	1.70521	0.323437	0.20168	0.159105	2.31205	2.12164	1.83526
LOC_Os01g58310	0	0	0	0.44653	0.410125	0.652228	0	0.217451	0.183101	7.67789	6.37947	7.14973	0.333826	0.249259	0.60434	1.95386	2.316	2.61621
LOC_Os01g58335	0.71518	1.20958	0.308897	2.16721	1.80975	1.26301	1.29933	0.724934	0.670918	3.46575	3.61731	2.76254	0.628587	0.576985	0.554897	2.20782	1.84186	2.2456
LOC_Os01g58440	0.728703	0.708445	0.520772	1.88429	0.598693	1.73529	0	0.175902	0	2.26256	2.11373	2.45641	0.159256	0	0	1.57777	0.288512	0.50735
LOC_Os01g58610	0.227781	0.240296	0.232879	0.550986	0.674601	0.584614	0.634907	0.329162	0.380933	0.559397	0.502926	0.582609	0.345978	0.476622	0.403539	0.639726	0.608325	0.499735
LOC_Os01g58630	2.41324	1.50858	1.78132	0.815535	1.10721	0.891822	1.89378	1.7469	0.886343	0.678551	0.796263	0.423787	1.49897	1.44399	1.4748	0.36667	0.785959	0.751146
LOC_Os01g58640	0.048408	0.022408	0.051763	0.341371	0.236699	0.252368	0	0	0.011785	1.25887	1.47133	1.23502	0.350355	0.432697	0.395014	1.07319	1.27946	1.13448
LOC_Os01g58730	0.035739	0.085759	0.110529	0.178914	0.324455	0.156046	0.293435	0.404452	0.36362	0.8683	0.523904	0.715661	2.26133	2.71725	2.5875	6.0153	5.36411	5.56175
LOC_Os01g58850	6.18633	4.79633	5.22356	0.573673	0.759252	0.62605	3.50789	2.96319	5.29078	6.36219	6.20417	6.06585	1.10965	1.29098	1.14509	3.21397	3.5872	3.68768
LOC_Os01g58910	0.887909	1.45881	1.59654	0.528893	0.151803	0.408062	2.25522	1.58619	1.80241	0.627278	0.66943	0.81947	10.5788	10.5252	10.3549	3.0865	3.03987	2.80761
LOC_Os01g59000	0	0	0	0.748763	0.447898	0.941632	0	0.041089	0	1.35755	1.39775	1.41872	0.142924	0.193255	0.135091	1.07868	1.01151	0.751475
LOC_Os01g59020	0.321698	0.452244	0.347223	0.700154	0.595984	0.496063	0.396835	0.386695	0.598984	1.30851	1.2068	1.21473	0.881106	0.700269	0.706087	0.172019	0.285681	0.283473
LOC_Os01g59080	27.767	43.927	45.6201	20.3908	19.4994	18.547	64.632	33.7121	74.0437	26.9291	25.2874	26.2534	23.7266	21.3575	23.9564	16.7397	19.0566	17.3866
LOC_Os01g59100	3.7355	7.02774	7.14255	1.69709	1.78029	1.66633	6.5501	3.64095	8.35967	2.25427	2.32121	2.5976	1.66132	2.44263	2.0522	0.58215	1.07251	0.736384
LOC_Os01g59110	0.763186	1.3612	1.08489	0.424122	0.292513	0.553549	1.69311	0.654312	1.26855	0.676292	0.350736	0.390628	0.867836	1.03605	0.714799	0.289521	0.321693	0.272668
LOC_Os01g59120	35.9909	38.4479	39.2207	31.9641	29.717	29.2259	23.6921	21.0978	21.1614	10.2357	9.75136	9.23271	10.6326	9.41239	10.0327	3.48618	2.71362	3.06996
LOC_Os01g59190	0.083955	0.304995	0.331522	0.523128	0.404303	0.687957	0	0.247653	0.432058	0.171209	0.339236	0.323524	0.56513	0.169458	0.529477	0.349093	0.751449	0.359334
LOC_Os01g59410	1.1532	1.93162	1.92768	1.57825	1.01686	1.19158	3.25838	2.37129	4.77245	1.47035	0.056976	1.22807	1.69129	2.42167	2.63591	1.10979	1.88153	1.83519
LOC_Os01g59450	0.104292	0.169571	0.184173	0.35208	0.604557	0.428373	0.375277	0.206895	0.344217	0.274757	0.164126	0.096721	0.237043	0.192585	0.255778	0.133039	0.065583	0.099063
LOC_Os01g59530	0.059228	0.242775	0.233308	0.308378	0.378164	0.156979	1.67798	0.297306	0.209878	3.30392	0.656284	2.70286	2.11221	1.38926	0.339557	3.58548	3.87768	3.09357
LOC_Os01g59730	1.12742	0.794474	0.752886	3.54891	2.00936	2.59919	1.21049	1.27542	0.720387	1.0561	0.599865	0.734665	2.70337	1.70662	3.01038	1.30246	0.709848	1.00654
LOC_Os01g59780	0.300381	0.180361	0.312886	0.470279	0.472019	0.646725	0.117955	0.327174	0.421197	0.474356	0.4009	0.353798	0.191286	0.336318	0.35978	1.17708	1.05893	1.23826
LOC_Os01g59840	0.097098	0.176455	0.131459	0.173096	0.211256	0.103614	0.374639	0.252926	0.267279	0.831483	0.906742	0.589123	1.34523	1.45534	1.37159	1.84535	1.76169	1.69345
LOC_Os01g59900	11.2	11.6239	10.3452	12.8686	13.3594	10.9888	11.3526	5.31589	13.664	10.2785	10.1721	10.3125	15.3888	14.5832	14.2447	6.35866	5.68549	5.48382
LOC_Os01g59920	10.3206	11.1417	12.1743	5.62939	7.30529	7.10409	9.12045	6.87385	9.65121	4.18284	3.65109	3.55052	3.78875	5.3799	4.22318	2.77648	2.62317	2.42173
LOC_Os01g59970	13.0471	17.3944	15.0442	6.22316	4.0394	5.94393	6.26681	4.35752	5.59103	11.011	9.76213	7.96748	6.79966	7.47714	7.77845	14.7724	13.4575	13.0753
LOC_Os01g60010	1.69703	0.660334	4.4e-05	0.465641	1.43268	2.27078	1.18366	1.50301	1.48195	6e-06	0.659824	0.914534	0.065938	0.919618	0.92895	0.628843	0.871072	0.610673
LOC_Os01g60020	17.6164	19.0387	18.2432	7.51667	7.46179	7.37276	8.79443	8.61995	10.1873	12.4588	12.526	11.9858	10.4019	8.77556	10.6635	4.70551	4.77214	4.95538
LOC_Os01g60060	0	0	0	0.02272	0.039929	0.028557	0	0.019237	0	0.517686	0.292712	0.526633	0	0.0061	0	0.164475	0.223163	0.181915
LOC_Os01g60120	0.850714	0.693511	0.395641	1.43683	1.75186	1.81611	0.322678	0.290585	0.230111	1.19436	0.882912	0.872657	1.04531	1.18629	1.05871	2.84623	1.87148	1.87379
LOC_Os01g60170	2.153	2.14274	1.41869	0.712503	0.620754	0.627033	3.02905	0	0	0	2.44138	2.63409	0	4.48022	3.62328	2.45141	2.84098	2.06183
LOC_Os01g60340	0.312721	0.184046	0.044582	0.631082	0.633835	0.73395	1.62099	0.427942	1.36005	3.69542	3.57016	2.58729	3.88522	4.11781	3.20462	3.90871	3.22548	3.12895
LOC_Os01g60600	0.86281	0.9778	0.986201	6.7605	2.77366	3.67325	1.06909	0.751794	1.26037	0.863316	1.06128	1.19029	0.90419	0.658766	0.614103	1.846	1.19604	1.37899
LOC_Os01g60640	0.695277	0.947446	1.01261	6.49917	8.10818	7.91831	1.11018	0.969893	1.6684	0.396696	0.798006	0.67477	0.47245	0.730999	0.723816	1.47069	1.49864	1.48234
LOC_Os01g60670	6.14432	3.86386	4.26822	6.85549	6.32318	7.30537	3.25041	6.55287	3.77548	5.33956	5.2687	2.06128	6.05857	5.48549	6.36255	2.57832	2.78561	2.9232
LOC_Os01g60730	1.72705	0.98312	1.6237	3.10015	4.14395	2.19834	6.31165	2.32773	2.85805	7.53431	6.70159	8.41109	1.57395	1.00779	2.13729	13.713	5.29901	5.29695
LOC_Os01g60740	5.60263	9.03004	10.8587	4.73348	3.18248	5.10313	12.7633	4.56377	8.16252	3.79609	3.56196	4.0601	3.34052	3.19001	4.2703	1.46507	1.45426	1.56682
LOC_Os01g60770	3.50051	3.24405	4.04798	1.1185	1.06787	1.20654	1.49555	1.06022	1.72782	5.02005	4.53719	4.31642	4.60406	4.24014	4.4268	21.6969	21.516	21.8002
LOC_Os01g60800	0.432035	0.350607	0.167241	0.2461	0.144242	0.305949	0.148894	0.16443	0.234528	0.760058	0.796138	0.930827	1.07964	1.16188	1.07868	3.59888	3.62828	3.12491
LOC_Os01g60810	1.45139	2.04116	1.90756	2.32792	2.39875	2.35571	1.80736	1.3203	2.28389	2.22871	2.17895	2.19786	2.51474	2.95466	2.7864	6.47893	7.61758	5.73731
LOC_Os01g60870	2.38409	4.99521	3.90327	1.28079	1.41737	2.13289	4.1386	2.61595	6.45513	1.98792	2.1284	2.16442	1.96518	2.6651	3.52409	1.48152	1.7127	1.28214
LOC_Os01g60900	3.0423	1.33909	1.85757	6.9425	6.3744	5.90697	3.79438	5.49461	2.60662	4.01745	3.83648	3.49359	3.87385	3.02202	2.84659	2.51374	1.69156	2.33209
LOC_Os01g60920	13.1449	15.6708	17.0399	7.88147	6.47949	7.12775	22.3638	12.6369	21.6486	11.0911	10.5195	9.23617	8.63351	8.10879	9.41762	6.33826	7.23503	5.24105
LOC_Os01g60940	0.126819	0.166171	0.270907	0.20922	0.413004	0.128202	0.165396	0.236768	0.234286	0.539299	0.497265	0.713738	1.22818	0.81444	0.869707	2.377	2.22828	2.48334
LOC_Os01g60960	0.070076	0	0.051966	0.428039	0.722405	0.875211	0.217295	0.100663	0.18836	2.50806	1.68618	1.79105	0.441909	0.368459	0.34195	2.11262	2.55972	1.88449
LOC_Os01g61044	1.76869	2.92332	2.56187	7.61865	6.25733	6.06865	2.92681	2.30215	3.46344	15.6523	13.4598	13.7401	5.47598	4.92886	5.10742	13.1474	12.9086	10.6297
LOC_Os01g61080	0.240841	0.525315	0.434153	1.49459	1.57221	1.58887	0.213629	0.218791	0.47102	1.41219	1.48301	0.902998	0.092623	0.221729	0.270582	1.04079	1.20454	0.921363
LOC_Os01g61110	0.013582	0.055189	0.042203	0.022563	0	0.033553	0.052022	0.061568	0.11972	0.047768	0.030969	0.072046	0.145323	0.099324	0.38328	0.284391	0.35246	0.217723
LOC_Os01g61160	0.025067	0.027225	0	1.03706	0.647608	0.702247	0	0.014717	0	2.32866	2.29995	2.33645	0.426183	0.416908	0.418742	4.23971	3.63985	3.64109
LOC_Os01g61180	0.190994	0.217284	0.291698	0.309445	0.056023	0.214619	0.205049	0.289329	0.15543	0.151591	0.248779	0.255342	0.315884	0.79466	0.780301	2.77847	4.15376	3.55204
LOC_Os01g61240	0.800069	0.854263	0.886003	0.878209	0.927767	0.623081	0.6239	0.73882	1.31814	0.859664	0.849319	0.778557	0.950927	1.0612	0.729506	0.329502	0.47554	0.353913
LOC_Os01g61330	0.580112	1.1455	0.477307	1.79648	1.60265	1.4624	1.18714	1.10136	2.19124	1.609	1.6009	1.34655	2.42147	3.34887	2.55423	1.89247	1.90696	1.34329
LOC_Os01g61370	0.144074	0.189962	0.116797	0.095481	0.167314	0.164792	0.554722	0.156615	0.282445	1.71901	1.27217	1.28453	1.62258	2.35827	1.92437	2.86524	3.9863	3.00689
LOC_Os01g61440	1.06955	1.16916	0	2.93622	2.78023	1.95813	0.249316	0	0	3.98906	4.17087	4.61438	0	0.671323	0.630584	2.6689	2.87835	3.16562
LOC_Os01g61460	0.158015	0.091079	0.161099	4.95391	4.50962	3.19013	0.396632	0.324652	0.13511	8.72314	8.26504	7.58317	2.39729	1.9303	2.02799	8.01114	7.18351	7.53394
LOC_Os01g61610	2.11937	3.09286	3.88006	0.635517	0.728432	0.697631	1.56914	0.812973	1.47574	1.14968	0.866952	0.927625	1.61177	2.51965	1.69099	3.65436	4.48186	3.51078
LOC_Os01g61620	4.92048	5.59124	5.36789	9.04881	8.55497	9.03007	5.62045	3.27816	6.72149	4.43529	5.30342	4.71057	4.39008	4.68721	3.97936	9.34094	9.75411	7.919
LOC_Os01g61630	0.480872	0.307874	0.173515	0.584325	0.546699	0.533522	0.316221	0.455412	0.818581	0.427591	0.372691	0.376571	0.599159	0.852269	0.946349	0.39686	0.403126	0.32958
LOC_Os01g61680	0.614813	1.10265	0.523059	1.60875	0.898715	1.71934	0.967822	0.599886	1.32366	3.33987	3.85624	3.69059	0.95637	1.12428	1.67028	3.8316	4.34644	3.773
LOC_Os01g61690	0.996487	1.32326	1.28989	5.1501	5.45474	4.47474	1.51057	1.17864	1.37398	0.920325	1.12207	1.05062	1.15678	0.834312	1.11186	0.904926	1.0879	1.0336
LOC_Os01g61880	0.924964	1.38332	1.73957	2.48674	2.16237	1.75144	1.37156	1.18858	1.3125	2.65595	2.99104	2.65556	4.75327	4.61325	4.51646	15.6621	13.5095	13.724
LOC_Os01g61900	0.25234	0.499111	0.18864	0.817653	0.826735	0.861843	0.240258	0.196296	0.420299	0.911039	0.623523	0.76627	0.408459	0.435241	0.576593	0.775237	0.923224	0.816405
LOC_Os01g61920	93.9929	90.1427	83.2266	104.589	96.6633	86.2969	87.4218	90.0763	106.424	77.2607	71.1974	72.8687	102.662	102.1	110.429	31.3442	32.3348	30.1785
LOC_Os01g61940	0	0	0	0.085575	0.107945	0.038988	0.063007	0.038477	0	0.913052	0.744173	0.864811	0.459616	0.476564	0.489897	1.55009	2.0598	1.63762
LOC_Os01g61980	0.17498	0.457083	0.235049	0.085188	0	0.087363	0.104674	0.051235	0.067093	0.254497	0.208753	0.062442	0.330781	0.366634	0.304544	1.21183	1.35323	1.11588
LOC_Os01g62070	5.4478	4.07665	4.27674	14.603	13.4414	14.0741	8.78261	5.2501	7.91638	20.0843	19.5399	20.0645	7.63974	7.8767	7.81531	20.2365	21.5186	19.6914
LOC_Os01g62190	0	0	0	1.22908	0.840206	0.610043	0	0.081501	0	3.32947	3.21602	3.09454	0.108283	0.068324	0.210483	1.92176	2.45397	1.71547
LOC_Os01g62230	88.701	95.2893	91.3539	65.9638	56.9852	55.2652	73.994	61.6329	82.6394	52.6381	46.7824	44.1958	60.7774	60.6144	64.0695	26.72	27.2826	23.6336
LOC_Os01g62260	283.482	286.584	346.369	153.016	120.047	122.534	245.7	246.113	321.564	177.072	159.963	147.314	80.4171	91.901	84.929	37.0099	38.7946	40.5505
LOC_Os01g62290	56.1629	82.3313	85.2968	43.139	43.1454	40.818	29.3547	20.7808	28.3977	99.3613	90.4497	89.5801	29.8124	28.7962	32.8607	164.091	160.008	151.532
LOC_Os01g62370	5.59377	6.47948	6.3847	8.23399	8.73867	7.58777	7.54669	6.1196	8.32212	7.35722	6.50424	6.49982	2.63471	2.54409	3.124	5.86872	6.25091	5.80286
LOC_Os01g62380	1.82352	1.6469	1.4823	5.19114	4.53831	4.65824	2.05844	1.8969	2.57377	3.45997	3.27174	3.15365	2.82953	2.97974	2.8444	3.37698	3.84471	3.51609
LOC_Os01g62420	208.328	248.164	243.997	20.1183	20.3736	18.0721	46.8882	30.6244	42.8713	35.9555	30.4137	30.0942	62.7896	64.0556	64.7714	28.6982	29.596	26.2696
LOC_Os01g62430	0.17129	0.24345	0.099973	0.585196	0.230263	0.171692	0.037053	0.068248	0.120549	0.831265	0.732329	0.36111	0.106075	0.135187	0.031519	13.5803	12.8216	12.7584
LOC_Os01g62480	0.044346	0.05681	0	0	0.046729	0.025459	0	0.06734	0	0.063227	0	0	0.132758	0.396242	0.178906	0.88925	1.0483	1.22867
LOC_Os01g62490	0	0.066329	0.038469	0.053201	0.0584	0.059759	0.036938	0.11173	0.194788	0.202762	0.410764	0.369365	1.02086	1.13518	0.784178	7.9392	8.40818	6.90392
LOC_Os01g62584	1.07651	1.55352	2.14414	2.14391	2.1918	1.67008	1.89979	1.33188	1.7713	0.517916	0.876228	1.09505	1.66854	1.21647	1.2905	0.29179	0.256753	0.333118
LOC_Os01g62600	0.06557	0.070746	0.191459	0.027699	0	0.051883	0	0.016545	0.014942	0.086862	0.09233	0.041533	0	0.025418	0.014812	0.471432	0.539019	0.542759
LOC_Os01g62610	4.44816	6.91212	6.53476	20.7802	23.8173	20.5283	5.10824	3.07234	3.28686	18.7901	20.4744	16.5369	1.2364	0.733761	1.09519	8.47562	6.71903	6.88664
LOC_Os01g62630	47.5993	45.4674	49.013	26.0034	24.0465	21.9629	53.9171	63.5813	77.0363	54.7276	46.9495	49.7392	45.8086	51.8005	51.0018	20.9189	21.6796	21.5469
LOC_Os01g62770	0.579171	0.916745	0.789629	0.336233	0.189766	0.268353	1.42574	0.861134	1.32752	1.00417	0.966462	0.989994	1.34204	1.04382	1.14116	1.33055	1.40237	1.17708
LOC_Os01g62790	0.294008	0.534292	0.74972	1.82236	1.88799	1.25037	0.31884	0.247374	0.381134	0.926631	1.03171	0.918279	0.320937	0.37696	0.270892	0.632548	0.761637	0.452085
LOC_Os01g62850	1.02812	2.54524	2.60416	2.82766	2.60794	2.75584	2.64412	1.32383	2.95708	4.55117	5.0014	4.49512	5.4014	5.42886	5.73779	9.96848	10.4054	9.2374
LOC_Os01g62860	26.4216	42.6063	45.2904	16.02	16.4309	15.9603	45.5257	22.3792	41.827	13.9821	12.985	12.8065	20.6334	20.686	20.323	12.5695	12.0018	11.2221
LOC_Os01g62880	0.661116	1.0333	0.442293	1.13409	0.862224	1.33147	1.15552	0.511407	0.564917	1.13721	1.15703	0.969428	0.475865	0.317745	0.522282	1.25781	1.61184	1.33621
LOC_Os01g62900	1.52058	1.29825	1.4324	7.53036	8.00882	8.23822	4.70372	4.99329	4.88072	8.52528	8.32723	8.55537	2.75676	2.27457	2.71366	10.8476	10.6913	9.96422
LOC_Os01g62970	0.890147	0.489097	0.807243	3.12658	2.3321	2.76597	2.08065	1.30823	1.36541	10.7599	9.94411	10.4894	2.28138	1.9836	1.79591	7.87962	9.08023	8.02471
LOC_Os01g62980	1.86482	1.38024	2.35539	1.68853	1.33781	1.35698	2.14952	1.62094	1.98938	4.92929	4.54984	4.72932	4.93444	4.84777	4.96997	9.18786	9.4411	8.4048
LOC_Os01g63050	4.75677	6.98954	6.09836	16.9262	14.0744	13.9536	8.464	6.23615	9.1739	16.147	12.3411	15.5816	5.97918	7.95567	5.70219	10.7041	11.4156	10.5963
LOC_Os01g63060	3.44869	3.62381	7.16495	5.23984	5.2694	5.11064	4.16202	5.0982	3.88138	4.90482	4.08851	4.48644	2.74245	2.76586	3.05448	8.53936	6.55756	4.0185
LOC_Os01g63190	0.109359	0.126677	0.127358	1.56168	1.43446	1.16438	0.055442	0.056395	0.042317	5.51106	5.14135	5.09553	0.416738	0.642431	0.634464	5.8763	5.33898	4.54905
LOC_Os01g63200	0	0.147892	0.073593	0	0	0	0	0.01839	0.01758	0.013625	0	0.007995	0.040065	0.018313	0	1.44698	1.32755	1.05284
LOC_Os01g63210	0.67114	0.677225	1.12544	0.389794	0.201978	0.474085	1.56659	0.592801	1.58009	0.649016	0.586941	0.321465	1.25409	1.70672	1.48851	1.11446	1.8031	1.20892
LOC_Os01g63230	0.478335	1.11905	0.787576	2.88432	2.52326	2.44965	0.769349	0.436374	0.828641	6.13126	6.7284	5.67521	2.26355	1.93194	1.90243	8.56376	8.20777	7.59213
LOC_Os01g63260	0.087082	0.620696	0.440669	1.27723	0.962222	0.730678	0.564187	0.580996	1.05099	1.15754	0.830919	0.991158	0.441696	0.481853	0.651032	0.831382	0.804236	0.493304
LOC_Os01g63280	0.279667	0.337085	0.22468	0.248943	0.192026	0.078511	0.381796	0.196578	0.116315	0.896781	0.867012	0.667818	0.399161	0.518198	0.183105	1.32534	0.680791	0.629872
LOC_Os01g63310	2.66855	0.393697	28.4086	4.97363	2.72187	22.1612	15.0827	11.2133	14.1476	6.74746	6.47722	6.79384	2.78562	3.27244	3.16645	1.35616	1.13966	0.964217
LOC_Os01g63410	0.461306	1.65752	1.09534	2.79144	6.08761	4.638	0.758197	0.777091	1.18572	5.41192	6.11349	5.23399	1.97151	1.61785	1.90313	8.24193	8.99072	8.36004
LOC_Os01g63480	2.71126	3.23848	3.30703	1.24843	1.45582	1.25188	3.01227	2.34213	3.27779	8.00502	7.59906	8.29185	9.57803	10.159	11.3792	6.18988	6.2039	5.95994
LOC_Os01g63540	0.029881	0.028183	0	0.014402	0.031487	0.02617	0.010207	0.017324	0	0.108624	0.173948	0.112509	0.017233	0.120328	0.055158	1.50172	1.67136	1.66115
LOC_Os01g63690	41.4867	46.0108	41.8388	20.7648	18.3657	19.0718	37.4737	28.0508	42.8923	34.8238	31.0572	31.0569	18.2386	19.6342	20.7776	13.5076	14.1163	12.7253
LOC_Os01g63710	1.47456	1.73539	1.67655	3.81694	3.48707	3.64041	1.60024	1.60111	1.7241	1.12484	1.80433	1.84772	1.78223	1.60715	2.05835	1.5002	1.42158	1.45189
LOC_Os01g63770	1.85277	1.16909	1.22322	3.1832	2.95183	3.07582	2.72247	2.67201	3.00368	4.2681	4.46204	4.65524	7.48712	7.61643	8.22692	10.2701	9.30045	10.2724
LOC_Os01g63810	1.14764	1.05361	1.53192	0.464324	0.556039	0.723471	0.745672	0.810371	0.754552	0.47943	0.295367	0.487877	0.942708	1.05249	0.917863	1.16169	0.843781	0.920261
LOC_Os01g63970	1.55455	1.36782	1.01338	0	0	0	0.768322	0.975041	0	1.21946	1.16475	0.983848	0.625297	0.872628	1.05158	1.12064	0.596094	0.694927
LOC_Os01g63980	0	0	0.038782	1.04393	0.787309	0.506086	0	0.166946	0.383876	2.37803	2.14171	2.02058	0.250655	0	0.211121	2.60115	2.436	2.19873
LOC_Os01g64020	0.837954	1.39361	0.995728	1.98377	2.32682	2.75942	1.37483	1.21888	1.56639	1.44081	1.3099	1.2849	0.686171	0.796604	0.868492	1.14558	1.07902	0.958465
LOC_Os01g64100	0.388465	0.875243	0.545419	0.525302	0.763741	0.879474	0.291174	0.142458	0.205987	2.13839	1.96093	1.94695	0.793144	0.808201	1.0822	3.34599	3.39079	3.23464
LOC_Os01g64110	0.538751	0.846974	0.918555	1.17502	1.20749	1.0415	0.077316	0.169262	0.214096	2.79688	2.36623	2.15928	0.856969	0.660719	0.895277	9.01588	9.19555	8.63158
LOC_Os01g64120	1.76872	3.33726	2.60182	3.3239	3.08363	3.25222	0.698531	0.298961	0.684567	3.43005	3.33707	2.79024	0.223548	0.483667	0.706218	1.21076	1.2126	0.800499
LOC_Os01g64170	1.35047	2.08696	2.10777	16.0239	17.576	18.6006	3.68887	2.42677	4.19881	35.8104	32.5475	28.0974	7.79557	9.76774	10.3052	36.3017	38.0266	32.6755
LOC_Os01g64310	0.260019	0.368819	0.249479	1.60735	1.25967	1.15606	0.040134	0.036039	0	1.07774	1.06929	0.680603	0.082064	0.020263	0.054226	0.565608	0.57428	0.511126
LOC_Os01g64360	6.49726	5.38999	5.76935	8.91274	7.84247	7.0961	1.19738	3.88903	3.7205	13.4794	15.6927	11.5882	4.95939	2.7833	3.5673	14.2018	14.4917	15.7721
LOC_Os01g64430	5.17732	7.69586	7.33062	6.30446	6.05814	5.03329	7.35813	4.46816	1.23301	0.245047	3.11636	3.2363	2.96487	3.12729	2.64219	1.44101	1.38183	1.31465
LOC_Os01g64470	0.39421	0.656447	0.699243	1.92095	2.46786	1.63661	1.32783	0.30801	1.15037	1.58386	1.57777	1.25337	0.17477	0.030819	0.092522	0.753868	0.613683	0.642581
LOC_Os01g64520	28.5817	28.2641	31.5028	14.1028	12.3483	12.6102	20.2398	13.6798	19.4891	29.2191	28.6241	27.4624	22.8064	22.7753	23.5075	20.343	16.0888	13.6445
LOC_Os01g64540	0.171866	0.29326	0.282775	0.364048	0.280909	0.216299	0.161381	0.154923	0.111021	1.00598	0.663447	0.864145	0.197507	0.219565	0.232932	0.642954	0.805818	0.787368
LOC_Os01g64630	49.3703	56.0306	57.5053	31.5753	31.6118	31.1471	39.3565	29.5139	35.8728	87.1194	77.3848	75.4847	50.3214	51.9585	52.5435	93.1082	92.493	84.8084
LOC_Os01g64640	131.56	94.1592	116.315	152.887	126.651	84.3106	85.6167	73.3212	57.0543	69.3389	61.977	62.9167	53.4565	60.9706	66.3868	13.2934	15.4162	12.5217
LOC_Os01g64660	0.232885	0.212313	0.185089	0.572996	0.29527	0.331217	0.328235	0.256042	0.281633	0.569875	0.436938	0.305962	0.733448	0.873044	0.971016	4.34026	5.18785	4.65136
LOC_Os01g64670	0.411905	0.419492	0.593168	1.39917	1.29721	1.4926	1.16516	0.811827	0.823041	0.739073	1.16469	0.641709	0.743156	0.606177	1.05896	1.17899	1.08674	1.04253
LOC_Os01g64730	71.1555	67.6829	62.7827	16.79	23.2237	22.1751	31.2533	33.1308	39.4729	46.3107	46.3161	41.9389	18.2463	15.8058	20.2938	18.3865	18.4306	17.686
LOC_Os01g64790	0.316903	0.192511	0.368929	3.23636	2.95413	0.271044	1.96983	1.43227	2.67957	4.52911	4.14696	4.98206	4.17682	1.90248	0.41298	1.44638	4.1542	0.857838
LOC_Os01g64820	6.29383	5.86144	5.74853	13.3783	15.0024	14.6024	4.71402	5.47058	4.6064	2.76253	3.23827	2.52972	4.80615	3.93089	4.13356	1.14668	1.23392	1.17032
LOC_Os01g64860	0.078344	0.075399	0.078197	0.2957	0.227964	0.270718	2.0166	1.15572	1.83798	7.84916	7.55191	8.79394	8.48105	10.0886	10.8148	6.39415	7.13124	6.17547
LOC_Os01g64890	0.67089	0.528652	0.616573	0.215174	0.155619	0.247886	0.734684	0.775326	0.535885	0.279683	0.363777	0.261611	0.711764	0.487216	0.599298	0.865275	0.749989	0.769125
LOC_Os01g64900	5.81898	4.09209	4.393	6.34624	6.3674	6.76081	4.61415	3.0721	4.0041	2.9394	2.68102	2.28261	4.23471	3.78612	3.45122	1.02186	1.0418	0.932269
LOC_Os01g65100	1.53193	2.47311	2.96813	4.9462	6.95421	5.53999	5.22342	3.19855	7.13878	6.19601	5.02631	5.01692	3.72906	4.53895	4.20534	5.1641	6.0222	5.00531
LOC_Os01g65130	0.015022	0.014481	0	0.526011	0.503637	0.453546	0.017584	0.013085	0.037494	0.727079	0.662325	0.605362	0.050505	0.036383	0.053051	0.987772	1.0381	0.791963
LOC_Os01g65150	0.030279	0	0.052454	0.752667	0.785601	0.579508	0.262054	0.154081	0.367187	0.724791	0.902179	0.940939	0.034867	0.095396	0.064272	0.769308	0.951567	0.895783
LOC_Os01g65169	0.051005	0.110981	0.014926	1.63574	2.3549	1.74833	0.271526	0.082509	0.212208	3.03417	4.32254	4.35386	0.059815	0.043284	0.029505	2.47625	2.82793	1.88058
LOC_Os01g65210	0.10818	0.311244	0.371189	0.933149	0.329237	1.07829	0.463138	0.581665	0.742647	0.91876	0.421458	0.861239	1.62732	1.43819	1.90568	3.18157	4.16411	3.77153
LOC_Os01g65320	12.8868	17.6746	17.1522	8.31327	5.12047	6.3593	9.70143	7.89583	10.2832	9.06044	8.76123	8.31912	5.60806	6.95307	7.44026	7.89395	8.10802	5.56273
LOC_Os01g65370	4.19943	5.67361	7.38076	2.86401	2.81599	2.8434	7.54401	4.17399	10.7072	7.77832	6.3344	7.162	5.95756	2.47686	5.77558	15.2051	16.328	11.8415
LOC_Os01g65500	0	0	0.015198	0.039996	0.050157	0.05446	0	0.011957	0.04151	0.171572	0.130654	0.14664	0	0.023889	0	0.306535	0.35496	0.24669
LOC_Os01g65510	0.205848	0.076015	0.001824	1.39746	1.06983	1.06828	0.21883	0.351759	0.380359	4.12522	3.44557	3.53722	0.496337	0.366728	0.346526	4.08781	3.93516	4.20967
LOC_Os01g65590	0.013887	0.010365	0.09965	0.131774	0.016566	0.068935	7.49133	6.14457	6.9338	2.82812	2.43632	2.13989	35.5483	32.6134	37.3206	7.66792	8.14607	7.57704
LOC_Os01g65650	3.46728	5.08759	5.35721	3.70685	3.24293	3.60615	2.1331	1.29555	2.20656	6.50691	14.834	13.3978	1.99076	1.81419	2.1617	11.1151	11.0816	10.2726
LOC_Os01g65660	1.36558	1.76218	1.9598	0.256495	0.283095	0.274581	2.74157	1.53858	2.50566	1.06919	1.4859	1.0394	5.77315	6.45424	6.11225	2.31907	2.61728	3.79805
LOC_Os01g65670	0.123804	0.114929	0.062656	0.445918	0.283021	0.539221	0.064777	0.078897	0.034324	1.02956	0.829901	0.920332	0.293598	0.177389	0.241575	0.931779	1.02931	0.859445
LOC_Os01g65680	0	0.089674	0.096845	0.562319	0.678265	0.298277	0	0.044465	0.104392	1.69596	1.34905	1.40413	1.12784	1.37932	1.35806	9.71641	10.6797	8.91036
LOC_Os01g65700	0.31314	0.401927	0.585621	0.444629	0.329967	0.232055	0.452112	0.188686	0.475365	0.241338	0.365897	0.206211	0.576949	0.72669	0.525171	1.96728	1.68336	1.63677
LOC_Os01g65780	42.3768	37.4458	35.4061	53.0698	52.0571	49.8948	33.6396	30.8019	31.8466	52.8269	53.4532	47.4405	36.7008	36.0644	38.1166	94.792	95.9577	85.1088
LOC_Os01g65830	31.794	23.5791	25.5856	7.31313	7.23712	7.11248	2.06154	2.11361	2.0032	4.30762	4.34214	4.34331	6.64061	5.47728	6.87477	0.941228	1.02988	0.829023
LOC_Os01g65850	0.570374	0.284299	1.11621	0.433007	0.649139	0.659257	2.73316	2.55054	1.72987	0.602547	0.471622	0.61901	2.36611	3.66083	2.43363	0.682195	0.63074	0.360362
LOC_Os01g65880	11.0668	15.4537	13.8676	27.3526	25.9568	29.1597	43.4509	29.2269	39.3701	43.3056	39.1939	40.1437	88.4287	89.9934	91.7555	121.243	131.913	111.893
LOC_Os01g65920	104.651	85.1818	86.2792	42.8815	41.122	44.7833	79.2459	81.7086	86.9865	132.79	128.036	120.014	89.5379	98.9956	98.5665	102.393	107.372	97.0277
LOC_Os01g66010	0.153331	0.396909	0.299334	1.45111	0.859651	1.25487	0.228434	0.430069	0.340528	0.600969	0.288919	0.475197	1.09817	1.25912	1.2995	0.532063	0.780356	0.550086
LOC_Os01g66120	23.5148	22.5468	20.0996	12.8469	31.2612	10.3868	10.5999	8.91024	10.8784	54.8187	51.2747	20.4357	5.64938	10.3645	5.46342	12.5429	12.9079	32.1803
LOC_Os01g66260	0	0	0	0.175963	0.169126	0.091073	0.153654	0	0	0.090337	0.117546	0.177482	0	0	0	0.731997	0.936855	0.648899
LOC_Os01g66290	0.007635	0.019526	0.078445	0.45836	0.031821	0.091905	0.128929	0.06992	0.546823	0.300247	0.277036	0.168491	0.318442	0.432711	0.328149	1.25601	1.59796	1.34174
LOC_Os01g66440	7.42912	10.9937	12.625	6.50055	5.33026	5.5013	12.5662	5.78586	12.1823	5.01089	4.44213	4.39027	6.39795	5.8734	6.65562	5.02339	4.7685	4.09902
LOC_Os01g66500	7.3351	3.58234	3.29632	11.9214	10.8857	11.2079	2.64023	4.58026	2.21719	7.30824	6.57992	6.68984	8.1915	8.28032	9.07633	10.8734	9.78763	8.77951
LOC_Os01g66530	1.03469	1.03348	0	1.35397	1.20643	1.63119	1.54487	1.04728	1.36719	2.99559	2.7382	3.41205	4.82012	5.22325	3.77956	3.82278	2.71588	3.34022
LOC_Os01g66600	0.643337	1.2855	1.24779	2.45208	2.01293	2.50796	1.69339	1.85791	2.07038	1.37699	1.30455	1.598	1.72661	1.38461	1.59395	2.26787	1.98468	1.61934
LOC_Os01g66610	1.44292	2.25499	2.32775	3.67053	3.63633	3.64314	1.25684	1.00216	1.61874	4.4173	3.70753	4.43933	1.77119	2.01202	2.03609	2.62095	2.79267	2.28596
LOC_Os01g66650	1.3246	1.40283	1.39313	1.22522	1.91315	0.998731	1.27683	0.688289	0.818887	0.266119	0.304046	0.411416	0.176701	0.131184	0.10276	0.109193	0.059286	0.059783
LOC_Os01g66690	0.97771	0.886575	1.37217	0.998243	0.658224	0.742864	1.08237	0.928625	1.0536	0.44537	0.429916	0.486566	0.82115	0.88802	1.03921	0.480317	0.330587	0.282153
LOC_Os01g66700	0.23887	0.215622	0.212248	0.360886	0.318892	0.367999	51.0246	32.823	41.6485	20.3182	19.7004	16.3574	262.238	239.39	239.934	43.3034	43.5244	37.0868
LOC_Os01g66830	0.617356	0.884152	1.09695	1.70047	1.75487	2.29493	1.65414	0.56563	1.13132	1.89301	2.20578	1.78481	2.64262	3.02048	2.35494	3.48518	2.69346	3.51586
LOC_Os01g66840	0.068263	0.189762	0.093533	0.973478	1.06396	0.50582	0.022054	0.068752	0.262938	0.386216	0.394561	0.448486	0.160291	0.112729	0.026103	0.912544	0.901531	0.920618
LOC_Os01g66890	0.422205	0.284323	0.262133	0.274804	0.407045	0.216826	0.14617	0.350977	0.209672	0.9125	1.1957	0.886372	0.29323	0.363094	0.248712	1.92369	1.71333	1.72388
LOC_Os01g67040	0.177819	0.223599	0.462562	0.764025	0.576312	0.764208	0.316572	0.371999	0.116374	0.138651	0.254739	0.30117	2.8662	0.364054	1.78981	0.325842	0.04457	0.192792
LOC_Os01g67054	26.2663	28.2133	24.7932	25.7135	27.4656	26.6991	23.6901	23.1658	22.7863	44.3556	49.5611	43.4007	27.7647	19.2018	26.6203	35.998	33.1149	31.1039
LOC_Os01g67090	0.596859	1.02237	1.26404	0.969629	0.530871	0.569523	1.06641	0.539396	1.2198	0.789021	1.28983	1.16398	1.92658	2.03342	2.55295	8.02471	7.8052	5.62544
LOC_Os01g67100	5.22448	6.36705	5.99077	9.69762	8.70704	7.92843	6.13506	4.32357	5.28223	2.25101	2.29786	2.08762	3.56531	3.20212	3.96724	1.14415	1.11977	0.921507
LOC_Os01g67110	4.92091	5.36982	5.51351	5.90266	5.65479	4.85566	3.21579	2.6297	5.10026	1.68494	1.47919	2.00146	1.81514	1.64421	1.01048	0.225602	0.300034	0.188513
LOC_Os01g67134	129.245	157.931	159.21	142.423	126.708	139.665	164.262	150.827	144.47	85.766	69.5917	79.3996	95.8251	81.0126	91.4358	56.7017	53.7507	50.5473
LOC_Os01g67150	1.40883	1.08589	0.861472	0.662315	0.550361	0.465267	3.25674	2.86415	2.53171	1.25772	1.56667	1.61636	4.46634	3.73644	4.42206	0.969607	0.759134	0.711491
LOC_Os01g67360	0.373251	0.564083	0.603196	0.926049	1.11258	1.0108	0.513612	0.419256	0.639385	0.50554	0.590454	0.312329	0.72623	0.440252	0.699114	0.955957	1.42129	1.1282
LOC_Os01g67364	448.948	777.538	767.916	353.553	288.66	293.399	789.737	251.738	691.233	315.108	284.922	270.164	208.952	212.031	210.12	196.854	196.097	166.194
LOC_Os01g67550	8.62529	11.8647	12.0825	4.38621	4.01371	4.02453	5.94678	3.59929	6.20687	2.85284	2.77785	2.87166	2.03868	2.21184	2.10293	0.984352	0.845164	0.998923
LOC_Os01g67680	0.149853	0.072655	0.069809	0.108308	0.074511	0.221345	0.035815	0	0	0.161342	0.101965	0.106682	0.173285	0.194996	0.066542	1.22822	1.13119	1.10866
LOC_Os01g67710	1.77835	1.34415	1.05628	0.670937	0.328617	0.460593	1.27924	1.59288	1.03933	0.299706	0.254765	0.218651	0.538909	0.229295	0.447522	0	0	0.039974
LOC_Os01g67740	20.9089	20.4168	19.6211	19.7866	19.88	18.6269	14.1693	12.3271	16.2975	7.00359	6.66815	5.87648	11.9412	10.5285	12.1079	1.77546	1.61699	1.26976
LOC_Os01g67810	0.859923	0.997993	0.635906	2.55368	2.12656	2.64818	0.806704	0.47173	0.516916	0.755816	0.452609	0.29681	0.121382	0.353197	0.3366	1.33763	1.21425	0.521869
LOC_Os01g67820	0	0.269521	0.367111	1.25603	0.992666	1.26431	0.247786	0	0.127306	0.350703	0.065292	0	0	0	0	0.485314	0.507027	0
LOC_Os01g67830	0.011555	0.023568	0.068614	0.361006	0.343553	0.269366	0	0.037499	0.012312	0.062333	0.021905	0	0	0	0	0.005864	0.022937	0.005556
LOC_Os01g67860	613.263	611.613	612.971	118.193	106.543	103.553	187.989	200.668	137.049	199.42	187.548	182.232	366.13	318.395	372.389	198.936	186.978	182.258
LOC_Os01g67950	12.6088	19.4964	21.4548	2.08359	1.6923	1.75904	18.3496	10.3539	20.8215	13.324	11.752	12.923	42.7711	43.6675	53.7315	21.6596	21.6556	19.8775
LOC_Os01g68020	1.30164	1.20896	1.33964	2.48584	2.5599	2.54047	3.97434	3.40078	5.01612	5.08814	5.15955	4.49443	5.46215	5.91679	6.28703	5.59187	6.41505	6.20789
LOC_Os01g68050	0.040315	0.047832	0.02502	0.025994	0.014208	0	0.03838	0.05352	0	0.072999	0.060704	0.118486	0.260408	0.371168	0.203664	0.832709	0.923526	1.18562
LOC_Os01g68070	0.758732	0.355605	0.274728	1.03546	0.956101	0.885549	0.424716	0.584284	0.318795	0.953715	0.763111	0.608061	0.736216	0.588301	0.765372	0.561255	0.53724	0.360583
LOC_Os01g68104	23.443	34.1243	37.4013	24.1248	23.9075	23.47	39.3737	23.8512	35.4963	15.1515	16.3045	14.6237	16.1433	14.9803	16.0869	9.75479	8.9913	8.72046
LOC_Os01g68290	1.41242	2.64862	2.8521	2.49042	3.47516	1.04878	2.28909	0.814111	3.06526	5.94581	5.97393	7.46692	1.69025	1.32423	1.65908	3.78945	1.1587	2.93952
LOC_Os01g68450	0.533213	0.944304	0.481671	0.40725	0.368821	0.360596	0.7457	0.399795	0.902678	0.855511	1.19968	0.901747	1.93278	2.74075	1.81935	0.906695	1.00883	0.87945
LOC_Os01g68490	1.33764	1.07767	2.1638	1.73914	0.670605	1.38892	2.58457	0.415787	3.44054	1.04155	0.845901	0.839871	1.25488	2.44516	2.47858	0.320629	0.562841	0.533417
LOC_Os01g68500	17.3701	13.8095	0.879822	0.477261	11.7697	0.000888	0.060061	16.4264	0.200458	24.7411	22.5977	17.1484	12.7849	0.003537	2.67308	11.033	12.6016	10.9073
LOC_Os01g68598	7.32158	6.16458	5.06449	12.8248	5.39613	3.95226	8.60016	6.45045	8.90308	3.09522	6.49752	3.4138	3.48232	3.48538	3.89047	1.6426	3.27496	1.54952
LOC_Os01g68650	32.0837	33.5494	40.8135	7.27949	6.96704	6.83532	15.9622	10.9144	24.7175	18.9999	16.0054	15.6123	17.6053	19.6728	22.0125	15.3612	14.4228	13.3394
LOC_Os01g68680	14.9602	20.7331	20.6821	7.27614	6.8218	6.70777	10.9612	7.77395	10.7919	7.01277	6.93112	5.87839	8.88371	8.28598	8.38014	10.2762	10.0374	10.388
LOC_Os01g68770	251.76	280.434	284.971	100.647	99.2525	100.538	286.273	232.163	268.858	215.902	208.429	200.16	215.316	215.267	226.948	136.68	139.365	122.638
LOC_Os01g68790	41.8443	42.6585	39.6234	99.7705	90.116	90.6697	48.2967	38.6715	46.4349	58.7467	58.0858	56.8687	23.0127	24.3081	23.1783	44.3541	46.813	41.3351
LOC_Os01g68900	0.427051	0.466423	0.36389	1.15659	1.07559	0.942667	1.10324	0.705373	1.42871	2.06309	2.05073	1.71641	2.19167	1.87916	3.15362	5.03756	4.06322	3.7235
LOC_Os01g68940	94.3516	79.9724	151.284	47.7526	42.0904	44.0228	104.567	51.3103	100.337	46.229	48.175	52.0228	44.4343	50.2575	49.846	16.5664	39.0972	34.6037
LOC_Os01g68960	13.5595	20.0096	21.2151	2.04757	1.96775	1.86843	4.43161	2.52456	5.38772	6.78215	5.74406	6.03705	2.81672	2.99561	3.17033	1.69757	1.69391	1.63502
LOC_Os01g69010	1.32234	1.85344	2.40761	0.127225	0.165135	0.295971	3.88017	2.27403	3.06348	2.56649	2.68396	2.53133	2.38073	2.75216	2.46683	1.70833	2.05788	1.76698
LOC_Os01g69050	0.068129	0.141224	0.064871	1.76201	1.35869	1.36941	0.075586	0.140363	0.147008	4.2316	3.951	4.66949	0.887142	0.859764	1.27087	8.17335	9.93952	6.92316
LOC_Os01g69060	1.17005	0.685215	1.31355	2.18641	2.06048	2.27507	0.84355	0.536126	0.710142	1.3172	1.37579	1.34701	1.50757	1.66134	1.73094	2.53315	1.85201	2.40107
LOC_Os01g69080	26.7772	27.1684	28.1461	17.9675	16.587	18.0571	28.4669	28.8002	30.2558	20.298	20.04	19.7673	34.015	31.6614	32.6969	15.6513	14.9336	14.2309
LOC_Os01g69100	10.6569	11.6185	12.1169	9.30409	8.58263	8.87124	8.32463	7.7197	8.58565	9.86354	9.51436	9.02571	4.88519	5.5395	5.90618	13.8709	14.9409	14.0597
LOC_Os01g69190	0	0.022156	0	0	0	0	0	0.026605	0.023304	0.156522	0.041321	0	0.053109	0.079462	0.163664	0.518531	0.598314	0.528142
LOC_Os01g69290	5.72629	8.15138	9.46868	7.15484	7.8014	7.33844	8.49003	7.40099	15.9835	4.23752	4.06787	3.76964	4.76471	4.82054	5.13959	2.13949	2.04712	1.9405
LOC_Os01g69830	7.52366	8.04816	5.80037	12.881	10.5019	10.3064	7.7647	6.48405	12.8722	19.4257	34.2135	25.7694	5.72675	7.46576	6.492	20.1287	27.6189	15.5104
LOC_Os01g69840	0.316368	0.209243	0.059984	0.546057	0.494497	0.954314	0	0.405352	0	1.41291	1.44779	0	0	0.384421	0.407743	2.13616	2.10038	1.8932
LOC_Os01g69870	25.0461	20.2007	20.0285	5.58661	3.40827	3.96572	13.0636	11.5063	9.24313	7.33256	7.90579	8.07089	12.5399	15.0845	14.7195	7.87939	8.2504	7.80626
LOC_Os01g69930	0.576751	0.397723	0.398819	0.807723	0.986796	0.74163	0.636875	0.434461	0.907919	0.541371	0.391759	0.307308	0.919651	0.717441	0.825692	0.419327	0.365782	0.380574
LOC_Os01g69960	0.017194	0.00974	0.602358	2.20288	0.160253	2.04434	7.54735	3.4424	8.14348	0.079321	0.016778	0.0226	10.7668	9.77076	10.6073	0.062556	7.31193	7.44674
LOC_Os01g69970	10.2866	16.9278	14.3219	15.1021	16.9296	15.8791	19.6304	15.6934	24.7435	9.95293	8.05015	8.55787	12.7429	10.6271	11.7146	9.63588	8.26863	7.42406
LOC_Os01g70110	6.82158	7.23967	7.55857	74.1213	61.8555	62.4147	14.8226	9.36418	20.2738	113.586	101.212	106.913	12.5849	14.4138	13.1991	67.4384	76.2749	65.1021
LOC_Os01g70130	0.404108	0.372081	0.533216	1.68161	2.56065	1.88419	0.373404	0.279155	0.502964	3.75681	3.81196	3.37123	1.12721	1.97723	1.04812	8.66171	8.1118	8.41905
LOC_Os01g70170	49.3088	22.6949	21.2525	51.9819	45.8227	45.2506	14.4514	31.7713	19.8104	81.0999	70.4351	68.765	61.4984	64.4125	69.8778	96.83	96.1346	87.6964
LOC_Os01g70190	10.7256	10.5828	9.60116	11.7915	11.1992	10.5973	11.3689	9.55941	12.0581	14.4713	13.9455	12.5407	18.0385	18.8678	19.2084	39.371	36.3217	34.24
LOC_Os01g70200	2.15819	2.32605	1.88047	7.55149	6.99111	6.83658	1.8416	1.7438	2.12066	12.0142	10.2119	10.2157	12.0864	13.5291	13.2143	53.2997	78.5565	46.8471
LOC_Os01g70210	0.025257	0.070829	0.093736	0.464946	0.570883	0.436709	0.282307	0.127526	0.221671	2.4562	2.00342	1.88511	0.753779	0.448211	0.926522	4.26395	4.60285	4.09495
LOC_Os01g70240	2.81894	1.96158	2.37186	2.90279	2.618	2.82371	3.33095	2.27602	3.7159	5.29826	5.09842	5.57429	3.103	2.54878	3.09177	10.7992	10.2345	11.9594
LOC_Os01g70440	0	0	0	0.045301	0	0	0	0.652989	0.095143	7.60941	8.84597	6.37764	0.647773	1.34923	0.925652	397.907	426.665	394.063
LOC_Os01g70490	0	0.032056	0	0.242808	0.472963	0.343114	0.092285	0.037892	0.072678	0.741312	0.766684	0.547982	0.193378	0.232662	0.098938	0.757802	0.726633	0.629433
LOC_Os01g70500	0.436644	0.466842	0.339883	0.257062	0.411038	0.120918	0.548326	0.507379	0.606591	1.82139	1.28731	2.07589	0.770011	0.751782	0.975478	6.16771	5.90355	6.27503
LOC_Os01g70525	0	0	0	0	0	0	0.137139	0	0.065138	0.05297	0.01448	0.043574	1.63029	2.23309	2.648	0.113528	0.088675	0.022151
LOC_Os01g70550	2.81264	2.90166	3.37569	6.07263	4.81789	5.14824	5.70584	5.37621	5.73235	14.0914	13.5821	11.9934	6.78252	6.4945	6.60887	13.4326	13.2221	12.0381
LOC_Os01g70560	19.6971	26.8148	26.4035	26.2912	23.3735	22.4937	19.2395	13.3431	21.0974	6.76199	5.4487	5.52084	5.42532	7.02958	6.03381	1.00021	1.55601	1.20939
LOC_Os01g70660	0.025287	0.036525	0.011455	0	0	0	0.012077	0.04398	0.012884	0.19559	0.266241	0.176191	0.311199	0.357519	0.510062	5.73429	5.68764	5.15958
LOC_Os01g70710	10.0679	12.1644	12.4938	10.6857	9.96659	9.23847	7.26784	5.06662	7.10178	7.2447	6.70433	6.24513	2.8783	2.60024	2.69373	6.00689	6.07518	6.24141
LOC_Os01g70730	2.64673	2.40925	2.57215	4.73191	4.01437	3.64111	1.64848	1.00936	1.69653	1.54794	1.33893	1.85623	0.647124	1.74889	0.988585	4.64581	4.3124	5.14185
LOC_Os01g70790	8.66277	10.4774	11.5894	21.8016	18.5072	20.6098	12.2367	9.42141	17.5268	21.5306	21.4034	21.6712	6.97495	8.21335	8.48726	11.2582	10.9808	9.66258
LOC_Os01g70830	0	0	0.021735	0.136918	0.123587	0.041101	0	0.081397	0.02316	0.226999	0.042258	0.088351	0.62022	0.626465	0.634007	6.68577	7.27778	6.2797
LOC_Os01g70840	0.312457	0.287224	0.27665	0.61321	0.56226	0.881124	0.51926	0.268497	0.399463	0.985041	0.743629	0.596989	0.497816	0.55025	0.801792	2.737	1.7001	0.980935
LOC_Os01g70890	0.469016	0.4677	0.308639	1.4547	0.236259	1.24028	1.09135	0.705746	1.37414	0.070834	0.615674	0.674855	0.15978	0.173805	0.250336	0.123641	0.306567	0.155932
LOC_Os01g70930	3.55813	3.15474	2.81148	1.52157	1.40768	1.15995	1.17386	1.55766	1.80254	2.64655	2.48195	2.73734	2.80632	2.63136	2.4608	2.36599	3.80189	2.81481
LOC_Os01g70950	17.8795	20.4353	19.2159	7.79842	9.4106	8.47979	17.8692	13.6961	18.6229	13.2413	13.2389	12.1649	11.8905	11.4993	12.2583	11.1698	10.4081	10.1442
LOC_Os01g70970	0.669532	1.3178	1.00797	2.14207	1.80672	1.8323	1.76934	0.86781	1.59019	1.01761	1.04794	1.01132	1.70261	1.61035	0.791671	0.379041	0.512706	0.49407
LOC_Os01g70980	54.3532	85.4528	90.6322	52.8108	54.1738	55.2032	110.897	63.4609	115.501	46.8058	43.977	43.1587	63.0983	62.6419	62.7324	46.7704	49.4022	43.5143
LOC_Os01g71050	10.324	21.1168	20.3283	13.5874	14.7709	9.31658	17.9336	15.9295	26.4715	11.2682	18.2056	10.2524	16.0822	17.2297	27.8821	33.3259	48.6659	42.844
LOC_Os01g71090	2.38568	2.59691	3.58006	5.29424	5.01499	4.4568	0.541433	0.363379	0.931749	9.67065	9.34953	9.17838	1.2475	1.14985	1.12279	11.22	10.9675	10.8101
LOC_Os01g71094	0.318624	0.20507	0.17938	0.856142	0.230239	0.287072	0.101673	0.097127	0.088594	0.622561	0.832533	0.829827	0.240585	0.182483	0.214038	0.306268	0.671528	0.513202
LOC_Os01g71170	2.43806	1.48472	1.60349	5.04986	4.00515	4.16556	2.73641	5.26335	3.13587	7.69835	7.6135	6.74358	11.0169	11.2146	11.3853	9.06484	7.63613	10.1421
LOC_Os01g71262	10.4476	5.87483	6.69359	6.86423	7.3376	6.35334	5.08184	3.43767	3.91458	7.41129	7.0629	7.65094	8.79945	7.39498	8.67518	4.75327	2.41319	4.21872
LOC_Os01g71270	0.236593	0.222818	0.1037	1.47074	1.00619	1.27382	0.56557	0.566143	0.324236	0.994567	0.80486	0.916808	1.62665	1.77663	1.30087	3.43384	3.71058	3.18519
LOC_Os01g71310	0.432474	0.414558	0.373578	0.483944	0.549962	0.461866	0.016961	0.141108	0.083037	0.431737	0.331188	0.351603	0.112861	0.138874	0.139111	0.414005	0.490013	0.446603
LOC_Os01g71320	4.17246	3.54384	3.65815	8.19001	9.6276	10.979	3.31387	4.17529	4.60112	3.70388	4.44569	3.32158	4.33307	5.51323	4.51178	3.93504	3.73235	3.0981
LOC_Os01g71340	0	0.020976	0	0.083969	0	0.038304	0	0.025188	0	0.176994	0.155172	0.246262	0.02514	0.175368	0.044334	0.529337	0.955056	0.519368
LOC_Os01g71350	0	0.023182	0	0.103172	0.177505	0.105197	0.079083	0.108182	0.316168	0.391565	0.324911	0.542966	0.194397	0.027714	0.195987	0.812434	0.775014	0.601414
LOC_Os01g71380	0	0	0	0	0.102053	0.158212	0	0	0	1.89414	1.61889	1.67961	0.185373	0.140034	0.110482	3.06867	4.05228	3.91807
LOC_Os01g71450	0.11917	0.321548	0.110498	0.09016	0	0.019377	0.080416	0.054185	0.094608	0.031498	0.064719	0.017556	1.0837	1.20825	1.35833	0.076774	0.193943	0
LOC_Os01g71460	2.12462	2.73137	2.93438	1.84743	1.98393	1.61492	1.62616	1.34424	1.63252	0.616798	0.492131	0.509485	0.266915	0.332069	0.280806	0.312356	0.263919	0.178868
LOC_Os01g71474	0	0	0	0.107992	0.0414	0.101892	0.074529	0.06094	0.123534	0.432016	0.519761	0.49265	1.02991	1.2047	0.756692	8.52046	9.93691	9.54823
LOC_Os01g71670	0.021611	0	0	0.173455	0.135915	0.155919	0	0	0	4.78479	3.80765	4.14706	0.298518	0.237653	0.294911	7.80333	8.23434	8.25274
LOC_Os01g71690	1.12618	1.1461	0.895997	3.06358	3.03356	3.0237	0.925632	1.11848	1.31069	1.22334	1.22515	1.20889	1.75956	1.43865	1.53454	1.0849	1.29464	1.13156
LOC_Os01g71790	1.1812	2.66401	2.32235	1.40088	1.37544	1.48208	1.80291	1.01416	2.08606	1.81932	2.26331	2.0045	0.299562	1.28262	1.57229	2.38574	1.97534	2.32223
LOC_Os01g71820	0.024949	0	0.0408	1.08268	1.02037	0.885524	0.035509	0.030034	0.058702	2.86189	2.5198	3.68107	0.814912	0.869837	0.830692	1.5919	2.5337	1.29405
LOC_Os01g71830	0	0.024408	0	1.12331	1.26323	1.50485	0	0	0	5.28996	5.63536	6.16706	0.232459	0.382851	0.329599	4.73806	5.09684	4.96052
LOC_Os01g71840	0.494997	0.295145	0.262101	0.15879	0.223932	0.303594	0.05154	0.095219	0.166794	0.053063	0.026283	0.045327	0.583521	0.589932	0.363553	0.049505	0.029912	0.024551
LOC_Os01g72009	63.8222	88.0708	93.0362	55.5907	55.7905	48.5585	95	59.6929	77.6142	160.672	162.805	160.221	89.1371	88.5217	92.1825	180.443	187.891	189.887
LOC_Os01g72170	0.059357	0	0.096377	0.63712	0.59701	0.597739	0.05632	0.034413	0	1.0351	0.558532	0.42751	0.034233	0.306979	0.180605	0.722554	0.607436	0.70603
LOC_Os01g72190	1.6239	0.865472	0.942858	1.39773	1.65124	1.44904	1.30895	1.74963	1.60939	1.43592	1.14918	1.36768	1.7311	1.61059	1.41505	0.474181	0.52568	0.458847
LOC_Os01g72200	0.71308	0.524759	0.450844	1.90376	1.68508	1.82616	0.409738	0.673734	0.621543	1.84653	1.72615	1.74316	0.899535	1.56835	1.04211	1.69653	2.16567	1.99971
LOC_Os01g72270	0.306071	0.24958	0.402352	20.8591	19.0405	17.935	0.120705	0.253825	0.39624	35.7631	32.1522	32.8112	0.530671	0.431111	0.728317	24.4226	26.1565	22.6218
LOC_Os01g72330	3.77694	4.5686	4.00847	9.2941	8.74773	8.35566	6.14322	4.35158	6.84891	10.1941	9.03546	9.06583	6.41054	6.5204	6.56382	9.49114	10.0535	8.91949
LOC_Os01g72360	0.467847	0.479352	0.702081	0.975993	1.1391	1.72264	0.041476	0.034247	0.231909	0.497574	0.434924	0.650098	0.032706	0.033982	0.059478	0.730067	0.869079	0.506089
LOC_Os01g72420	0.357042	0.529264	0.402423	0.718827	0.568069	0.427966	0.467846	0.262996	0.331896	1.13568	1.07589	1.38041	0.741515	1.22792	1.32566	4.09373	3.12576	3.43664
LOC_Os01g72460	0.262297	0	0.066402	0	0.071751	0.090715	0.034296	0.041492	0	0.602533	0.488209	0.579691	0.359252	0.771723	0.604611	1.54305	1.13753	1.00544
LOC_Os01g72490	7.57544	11.7513	12.4598	24.1292	21.8621	22.1486	9.5094	6.68739	13.1939	22.956	23.6811	22.5207	8.44186	8.63082	8.42183	18.3307	17.9225	15.6645
LOC_Os01g72530	1.37752	1.77738	1.23428	6.28764	6.46972	5.60753	2.09253	1.31468	2.38531	7.59127	7.6997	7.49857	0.370979	0.352252	0.187244	3.57975	3.20113	2.58382
LOC_Os01g72560	0.320998	1.29728	0.751016	0.48353	0.193951	0.42166	0.546905	0.46987	0.423329	1.92149	1.44195	1.45219	1.79571	1.40445	1.95573	1.27041	2.23117	1.97825
LOC_Os01g72570	11.0488	12.0474	10.7935	8.28675	8.59775	12.5278	6.37657	5.35817	6.7619	12.3222	12.618	12.482	7.87533	7.93877	8.44693	14.015	7.60231	6.92178
LOC_Os01g72600	0.552797	0.635498	0.668907	3.11777	2.95642	2.55419	0.457363	0.294753	0.948122	6.19442	5.4596	6.60581	0.946056	0.879176	1.4444	3.48363	2.80208	2.74172
LOC_Os01g72610	0.014671	0	0	2.41646	2.53383	2.12696	0	0.017481	0	6.49746	5.96648	5.48736	0.104569	0.061	0.066757	3.96281	4.92249	3.7884
LOC_Os01g72630	4.26149	5.58133	6.41345	2.36019	2.70248	2.73864	3.3848	1.96703	2.91394	2.38829	1.73344	1.72417	4.11466	3.71409	2.65596	5.63913	4.02636	3.68226
LOC_Os01g72760	0.034345	0	0	0.288828	0.707464	0.483239	0.158247	0.062456	0	0.787388	0.817899	0.979402	0	0.042642	0	1.24931	1.48172	1.19183
LOC_Os01g72810	0.113354	0.268952	0.145738	0.50397	0.296681	0.378016	0.049717	0	0.01768	0.523542	0.439836	0.45146	0.080518	0.020095	0.017764	0.34414	0.47671	0.31755
LOC_Os01g72834	0.628479	0.740656	0.731651	1.90154	1.51823	1.67965	1.32931	1.04673	1.37824	3.0742	3.0166	2.93513	3.18224	2.86061	3.70359	5.54854	4.28703	4.87117
LOC_Os01g72930	0.479521	0.442682	0.515205	0.688732	0.737038	0.641904	0.407802	0.339156	0.464472	0.402758	0.444359	0.552923	0.410856	0.373591	0.6976	0.140281	0	0.248485
LOC_Os01g72970	1.18084	0.740663	0.895098	0.959533	0.673425	0.86677	0.613056	0.667032	0.380676	1.31946	1.53091	1.17724	1.21318	1.2986	1.30599	1.22036	1.10435	1.12075
LOC_Os01g73000	6.89213	10.6553	11.5548	16.1077	15.9281	14.935	14.7692	8.98289	12.6707	20.1096	23.0116	23.1599	7.02924	7.49281	6.98371	18.9698	20.3611	16.8061
LOC_Os01g73040	0.544315	0.724099	1.32543	3.22705	3.95163	3.06266	1.25441	0.589014	1.25732	3.59003	3.30414	3.2134	1.7224	1.35587	1.54483	4.10938	3.74894	3.48862
LOC_Os01g73110	25.7941	20.8354	28.5982	5.18517	6.91996	8.35498	21.9203	16.6744	33.4188	10.7112	8.8083	10.4937	5.55429	6.50892	8.13485	3.54661	4.81614	5.13195
LOC_Os01g73170	6.11894	6.97865	6.77757	12.6834	12.2648	12.2995	2.17739	2.14911	2.32522	6.12139	5.76219	5.96143	2.32565	2.35505	2.48702	6.88938	6.30854	6.81701
LOC_Os01g73200	0.02323	0.113681	0.251261	0.284581	0.335399	0.122479	0.916559	0.532785	0.656196	1.2989	1.44467	1.4876	5.99226	6.55589	6.99165	2.64934	2.02339	1.75838
LOC_Os01g73270	6.62467	8.01047	8.16772	3.70066	6.70243	3.65928	6.90688	4.29162	7.41644	2.89279	2.52162	3.10545	2.461	2.78732	2.52142	0.697205	0.937116	1.02107
LOC_Os01g73280	0.815638	1.02357	1.18987	0.647807	0.853664	0.40148	0.711222	0.536348	0.945329	0.435383	0.484707	0.404883	0.731902	0.797911	0.968872	0.338111	0.196115	0.150439
LOC_Os01g73300	5.3457	3.86421	4.79988	1.55306	1.50389	1.3727	2.15441	1.86255	2.21917	4.30573	4.75108	4.34929	4.44069	5.17091	5.10996	4.45268	4.37447	3.7183
LOC_Os01g73420	2.36596	2.0322	1.89937	2.09053	1.65395	1.62459	1.78985	2.2504	2.9425	2.24655	1.97232	1.97983	2.84352	3.46105	3.55261	1.26128	1.60708	1.3795
LOC_Os01g73440	0.830676	0.888576	0.828869	0.689756	0.519788	0.632017	0.773809	0.729949	0.870037	0.328603	0.386605	0.551347	0.369987	0.37773	0.304997	0.121723	0.144582	0.191454
LOC_Os01g73540	1.06798	0.458349	0.274991	0.308126	0.189075	0.38533	1.50811	0.912917	1.73441	0.420742	0.467883	0.796971	1.46403	1.47472	2.31272	1.59259	1.12995	1.58744
LOC_Os01g73550	4.41355	3.70107	3.72315	8.28675	8.7192	8.64023	4.23082	4.53799	4.06906	4.05056	3.80719	4.14952	4.57266	3.98724	5.07506	3.53452	3.54578	3.14095
LOC_Os01g73580	2.53454	2.7165	3.00205	2.39751	1.84053	2.03021	3.7232	2.4184	2.94576	2.86946	2.93655	2.53741	6.21927	6.286	6.7475	2.04974	2.09754	2.00362
LOC_Os01g73670	0.242011	0.379875	0.18559	1.46406	1.08873	1.28445	0.150876	0.181992	0.268758	1.09905	1.37329	1.21664	0.162716	0.234106	0.3559	0.939341	1.32032	0.909942
LOC_Os01g73770	0.19586	0.287996	0.151671	7.59849	6.49838	6.97514	0.010968	0	0.033117	0.023245	0.029459	0	0	0.03739	0.033274	0.272593	0.44534	0.319177
LOC_Os01g73890	1.05577	1.66729	1.28581	2.92469	2.95506	1.99644	1.95647	1.39279	1.47894	1.56607	1.81498	2.00953	2.03731	2.08625	2.01477	2.61496	3.87329	2.7829
LOC_Os01g73910	0.811373	0.653549	0.716782	2.04325	2.00509	1.95157	1.04933	0.833438	0.840005	2.79801	2.43109	2.22994	1.04593	0.701594	1.30056	2.99997	2.29133	2.8415
LOC_Os01g73940	4.61054	4.10892	4.18361	17.7798	18.2775	17.6577	2.80818	2.0987	2.55523	32.1943	32.9703	32.6674	5.28362	5.3366	4.86861	72.302	74.1559	71.2885
LOC_Os01g73980	0.488046	0.505718	0.695401	0.796071	0.695673	0.452977	0.420517	0.503968	0.321669	1.97135	1.57649	1.61042	7.75611	7.48771	7.45643	14.8666	15.355	14.5113
LOC_Os01g73990	76.563	109.235	111.338	51.7687	50.8677	47.9401	140.961	79.2501	122.386	53.8235	52.2201	53.448	87.8503	84.3824	92.4728	79.7025	80.1995	74.0189
LOC_Os01g74020	0.243736	0.596401	0.627523	3.11319	2.51769	2.03389	0.307412	0.217104	0.370364	1.1683	0.663223	0.837139	0.080313	0.155634	0.1886	1.24114	0.972463	0.845067
LOC_Os01g74040	1.28596	0.815644	0.843536	2.56025	2.68491	2.53242	0.763425	1.00678	0.99625	1.18648	1.61474	0.862018	0.408018	0.498226	0.668873	0.251196	0.244856	0.59476
LOC_Os01g74140	0.219053	0.291165	0.118467	0.680962	0.713207	0.689662	1.03126	0.776499	1.42308	0.911622	1.19937	1.21286	0.537549	0.75085	0.327265	0.931013	0.693096	0.767137
LOC_Os01g74146	3.96883	4.26705	5.31808	3.26976	3.03887	3.16363	2.03233	2.07036	1.65954	1.63993	1.7041	1.07622	1.00324	1.033	0.940699	0.534184	0.37443	0.316242
LOC_Os01g74170	6.49208	9.93557	11.3518	6.07581	6.89672	5.94553	6.19793	4.9104	7.23493	2.57016	2.64345	2.15836	2.3362	2.22316	2.5095	2.05278	1.78792	1.73665
LOC_Os01g74300	30.6262	48.2158	32.4512	42.8146	76.7292	31.8014	36.0753	31.1824	43.9948	52.8265	58.7847	62.0126	51.3835	52.1031	73.0701	157.968	124.193	136.813
LOC_Os01g74370	0.860387	0.57783	0.921195	2.21346	2.05087	1.63383	0.309861	0.375268	0.657844	0.793795	0.691644	1.08953	0.674141	0.799226	0.646466	1.54707	1.90936	1.77756
LOC_Os01g74410	0.299101	0.394661	0.535034	6.25796	6.50317	5.90862	0.312081	0.189716	0.2676	11.5025	10.3534	10.2057	0.178961	0.305271	0.320981	4.68041	4.42753	4.54183
LOC_Os01g74450	0.430441	0.145051	0.176748	0.329408	0.210988	0.467679	0.090262	0	0.154328	0.649368	0.625934	0.617475	0.187008	0.201853	0.198404	1.04376	1.30664	0.941586
LOC_Os01g74480	0.061239	0	0	0	0.043116	0	0.105534	0.023722	0.061852	0	0.017562	0.038548	0.094392	0.14076	0.123942	1.39535	1.41056	1.34128
LOC_Os01g74500	0.567238	1.25132	1.74477	0.804066	1.52885	1.09895	1.16283	0.651989	1.22602	0.841808	0.473072	0.435195	0.618271	0.38986	0.42108	0.592396	0.903082	0.739557
LOC_Os01g74540	4.13923	5.07153	4.23925	8.06072	7.94409	6.76711	5.67363	4.69715	6.15572	2.59065	2.18615	1.9929	3.09301	2.80723	2.97305	1.73637	2.13318	1.72201
LOC_Os02g01010	10.2375	4.13319	4.43386	13.7457	14.1164	13.6205	4.43568	9.52675	2.94483	8.41691	9.44593	9.4657	11.7457	11.1145	14.6882	7.04555	7.25802	5.52283
LOC_Os02g01060	0.098044	0	0.030322	0.393686	0.165759	0.201025	0.031009	0.075789	0.066164	0.847667	0.404631	0.338678	0.320295	0.457609	0.519073	2.41095	2.938	1.78151
LOC_Os02g01130	5.01305	7.85123	9.03285	3.90736	4.0484	3.58635	8.7641	5.95123	7.72732	3.69042	3.78373	2.82162	4.66603	4.7482	5.99375	3.26546	2.31537	2.56447
LOC_Os02g01190	0	0	0	0.464603	0.37325	0.242382	0.541059	0.384883	0.691336	2.90615	2.51436	3.17259	5.38995	5.18438	5.01764	17.1139	18.042	15.4983
LOC_Os02g01200	0.929915	0.78581	0.754918	1.10715	0.801941	0.995076	0.701071	0.444471	0.542881	0.330496	0.179774	0.232768	0.172596	0.261367	0.199566	0.112039	0.2791	0.118288
LOC_Os02g01220	0.039862	0.038213	0.065451	0.37163	0.590205	0.350026	0.095031	0.089892	0.084122	0.691875	0.637636	0.824083	0.818885	0.728475	0.335412	1.6097	1.51449	1.58949
LOC_Os02g01300	0.768299	1.11685	0.895469	0.435462	0.395033	0.618883	1.61077	0.719833	1.57265	0.42232	0.448097	0.365422	0.553438	0.586712	0.716304	0.367306	0.23435	0.28466
LOC_Os02g01326	0.191757	0.098936	0.019772	0.497343	0.360364	0.399498	0.136716	0.10866	0.16302	0.213926	0.514509	0.405187	0.332653	0.287189	0.18795	8.86103	8.44701	9.04416
LOC_Os02g01332	50.7965	69.3318	70.7731	47.1512	44.2743	45.9299	72.7737	41.9738	71.4089	28.7073	28.2258	30.2331	31.1978	31.0529	32.3392	21.9921	21.0526	19.6227
LOC_Os02g01440	18.6114	24.2336	26.0728	10.7581	10.1291	9.81713	20.5384	14.0272	23.9696	13.0844	13.2767	11.9916	13.3354	12.8809	14.3222	8.62777	8.11502	7.89564
LOC_Os02g01510	14.2115	21.7336	20.1372	9.41668	7.37124	7.29871	18.2453	11.6155	21.2581	5.86372	5.85763	5.68455	5.63843	6.02979	7.22154	3.19436	3.22173	2.5325
LOC_Os02g01520	25.3996	26.5141	25.2106	12.8686	11.3742	10.9722	15.9622	15.8773	17.6491	13.438	12.1708	12.1048	10.5683	11.7546	12.5158	5.63832	6.51635	5.43159
LOC_Os02g01540	1.56929	1.84626	2.68869	0	0	0	0.818464	1.50429	0.172434	0.181749	0	0.299002	0.973353	0.116241	0.138973	0.264906	0.316833	0
LOC_Os02g01560	261.922	440.995	439.492	298.524	282.867	279.427	518.391	282.113	467.348	204.992	194.855	191.445	168.149	168.376	171.589	133.055	135.796	120.514
LOC_Os02g01730	0.688733	0.904117	1.1951	5.52809	4.69164	4.7176	1.51925	1.35754	2.08682	9.45955	9.04498	9.39189	3.15665	4.13455	4.02723	7.94737	8.70105	7.26707
LOC_Os02g01920	7.32723	6.18429	8.75005	6.76054	7.07891	7.13085	4.84367	7.07327	7.38449	4.98459	4.8612	3.69729	9.59251	7.91452	9.40354	4.35329	3.74562	3.65472
LOC_Os02g01930	0.863551	0.488369	0.976148	0.060006	0.845364	0.956934	0.728552	0.526493	1.4285	0.049151	0.061055	0.108836	0.581107	0.671946	0.845831	0.122168	0.077248	0.066536
LOC_Os02g01940	6.0253	4.57293	4.20956	5.17969	4.41957	5.04936	2.73226	4.06254	3.05321	2.51123	2.49283	2.02925	3.73872	4.54865	4.7508	1.53071	1.44354	1.88948
LOC_Os02g01980	0.015657	0	0	0.008866	0	0.013758	0.014856	0.078299	0	5.24628	4.87866	3.96277	0.072119	0.151679	0.031795	44.9869	46.3727	40.6249
LOC_Os02g02120	0.070931	0.0943	0.170272	0.521188	0.735221	0.588103	0.047397	0.080885	0.011304	0.61692	0.659968	0.414598	0.167163	0.253372	0.262886	0.673091	0.713182	0.787391
LOC_Os02g02210	0	0	0	2.44325	3.03975	1.55848	0.007355	0.012458	0	3.39764	4.20457	3.15372	0	0.013229	0.032958	2.40381	1.73464	1.98721
LOC_Os02g02310	0	0	0	0	0	0.055768	0	0.054836	0.024383	0.154929	0.064346	0.068164	0.066867	0.425518	0.251924	0.885058	0.631928	0.954328
LOC_Os02g02320	5.70793	5.76928	6.29262	21.5266	19.6146	20.1211	6.23241	4.47459	4.95878	84.2879	79.4203	75.2386	12.5184	12.3389	12.295	76.9203	76.0526	68.3484
LOC_Os02g02340	0.066173	0.123657	0.053474	0.744085	0.472239	0.603187	0.552105	0.528788	0.658068	1.32361	1.40407	1.58534	0.150366	0.190338	0.350246	1.14661	1.01671	0.804409
LOC_Os02g02410	48.5145	42.1843	39.5843	45.9165	45.6157	43.7396	29.7364	44.8117	37.1754	103.658	100.843	96.2803	69.0241	53.3366	65.5229	94.657	88.5171	87.7088
LOC_Os02g02450	3.70723	4.27266	4.42549	1.64044	1.70935	1.86077	3.87479	2.73483	3.52544	1.76073	2.07484	2.11969	2.49169	1.96008	2.23444	1.27163	1.3886	1.31988
LOC_Os02g02500	47.3425	66.7803	61.8433	22.6188	22.8147	23.3154	65.6805	36.3949	73.2506	23.9037	25.6686	23.7934	23.9459	23.1759	24.863	12.7277	12.851	13.2828
LOC_Os02g02520	11.3432	16.5308	16.4277	7.05848	5.64987	6.43088	18.1719	10.5832	22.1528	8.8202	8.70259	8.30063	10.4438	10.8645	11.1714	7.67257	8.45826	7.17106
LOC_Os02g02560	0.206782	0.135301	0.176505	0.171217	0.282207	0.113833	2.55125	2.02257	2.3916	0.438176	0.51642	0.21369	2.02274	1.5907	1.62847	0.512162	0.524448	0.445559
LOC_Os02g02700	6.16686	8.15005	8.6146	2.29173	2.11042	1.64527	7.04176	4.96837	8.40594	3.4804	3.59473	3.31228	4.01672	3.85277	4.31264	2.28391	2.32658	2.06173
LOC_Os02g02730	0.475286	0.45815	1.04683	1.18834	0.929915	0.92661	1.03007	0.230641	1.41207	1.97517	1.65763	2.16133	0.587151	1.13535	0.813169	1.46049	1.86231	0.884756
LOC_Os02g02780	0.051101	0.025888	0	0.953173	0.573569	0.637259	0.044117	0.023828	0.02973	0.676559	0.647014	0.761152	0.13973	0.253411	0.162148	0.812851	0.79737	0.588127
LOC_Os02g02790	0.031776	0.061198	0.057679	0.060737	0.090908	0.110014	0.099981	0.114804	0.149417	0.413101	0.410698	0.483621	0.241573	0.22674	0.387745	0.454618	0.259572	0.136504
LOC_Os02g02820	0.4886	0.705869	0.749612	0.291203	0.282655	0.19663	6.88746	6.8826	9.22316	3.27109	3.07092	2.84	24.8982	22.2981	23.4753	8.85072	8.46943	10.1033
LOC_Os02g02830	1.04039	1.42645	2.14799	0.612631	0.447951	0.432794	1.14739	0.722916	0.470608	3.27654	4.09916	3.40575	2.61126	2.52163	2.97173	8.72613	6.31304	7.85137
LOC_Os02g02890	269.526	181.444	162.249	454.36	446.27	415.953	289.052	416.501	390.64	522.477	502.622	489.172	603.766	504.426	603.614	482.088	476.23	467.099
LOC_Os02g02970	14.4364	19.8672	18.2739	5.70745	5.20018	5.71776	12.6576	7.26403	12.4628	7.76567	7.6333	7.49252	5.30418	6.15585	5.31217	2.62544	3.10272	2.89318
LOC_Os02g03010	0.587877	0.997494	1.24669	1.98897	1.74632	1.7962	0.759388	0.505197	0.828652	2.38549	1.8542	1.61916	1.20535	2.10399	1.80818	3.50057	4.23929	3.63341
LOC_Os02g03020	5.27236	4.47948	4.3488	21.0928	19.772	18.874	2.69075	2.85456	4.10197	36.1794	31.223	30.971	6.82883	8.3776	9.06087	27.145	31.8093	27.1431
LOC_Os02g03030	0.444829	0.745292	0.734068	3.01422	2.62529	2.41368	1.41577	1.0339	1.50071	0.150364	0.506367	0.084292	1.96868	2.15525	2.03254	0.169733	0.089529	0.124124
LOC_Os02g03040	21.1333	12.4848	13.0458	40.7607	35.1305	42.3255	25.5104	34.07	19.0043	34.9257	26.3551	31.8111	29.3143	28.8151	25.3831	23.0189	21.3736	20.2716
LOC_Os02g03200	0.313622	0.568663	0.4955	0.46299	0.271448	0.223926	0.096919	0.084568	0.206749	0.136994	0.143051	0.10857	1.70134	2.04054	2.52274	0.712627	0.829726	0.590901
LOC_Os02g03294	0.280492	0.043401	0.250001	0.853852	1.17344	0.70084	1.09407	0.769879	1.06228	2.76733	2.16504	2.1576	2.94669	3.45884	2.99713	7.22035	7.33612	7.95657
LOC_Os02g03310	1.00753	1.33607	1.35811	0.531092	0.556584	0.60908	1.45451	0.8065	1.85761	0.303968	0.335751	0.301643	0.811873	0.753563	0.704639	0.109529	0.267609	0.239442
LOC_Os02g03370	4.82202	3.65469	5.85767	0.853711	1.6314	1.59052	4.86303	3.04018	3.92953	3.02979	1.96684	1.47782	3.75351	3.07689	4.42801	1.81194	2.03226	1.69714
LOC_Os02g03410	6.42752	6.20156	6.5995	14.9889	19.31	15.1697	8.53264	5.68668	10.1077	8.40758	7.2722	6.4817	4.69362	5.08143	4.67924	11.639	11.182	10.0686
LOC_Os02g03560	14.2323	17.1399	18.4529	7.63073	6.62521	6.34658	10.8664	7.19333	11.6588	9.05488	8.17887	7.98994	8.36717	8.63442	8.35257	6.16038	6.63286	5.63119
LOC_Os02g03700	7.99694	8.73337	8.14665	20.8739	19.9383	19.669	9.75362	7.15406	10.0676	20.7405	20.047	17.2726	12.8923	11.8278	12.7741	19.4493	19.8973	17.3993
LOC_Os02g03710	0.680514	0.396455	0.513216	3.99848	2.71288	2.64916	1.30087	1.18627	2.02827	1.13913	0.933138	1.18541	4.28615	3.44281	4.60247	2.11555	2.6239	2.50467
LOC_Os02g03880	2.38722	4.11839	3.79669	5.70153	5.06567	4.43511	6.37422	3.34038	4.84062	2.48438	1.77541	1.36486	4.55269	3.79398	4.40944	2.02802	3.39859	2.72976
LOC_Os02g03940	8.36073	9.4037	9.89402	8.92621	8.61059	8.65031	9.27843	6.38887	9.89539	4.25994	3.42235	3.55798	7.99297	7.35747	8.30025	2.29702	2.10203	1.66591
LOC_Os02g04110	0.683544	1.07441	1.18071	0.688831	0.826685	0.676158	1.19718	0.913822	1.11466	0.474705	0.55014	0.435724	1.46655	0.9462	2.042	0.386305	0.512004	0.462717
LOC_Os02g04160	11.7386	15.3858	13.1138	7.85681	9.46705	9.60893	5.36198	3.7083	4.77759	10.45	4.96889	11.1675	4.96604	4.16594	4.08538	2.78411	3.60235	3.19322
LOC_Os02g04170	0.369913	0.365137	0.472054	1.1019	1.00534	1.09439	0.342408	0.254982	0.269292	1.21959	1.4571	1.03951	0.653974	0.600856	0.372914	8.72605	8.33087	8.01247
LOC_Os02g04210	0	0	0	0	0	0	0	0	0	0	0	0	0	0	0	3.09509	2.97715	3.3246
LOC_Os02g04240	3.98464	4.26457	4.19626	4.76789	4.48096	4.37671	3.66081	2.48429	3.47854	1.24657	1.60727	1.513	2.06994	1.91393	2.19702	0.518849	0.601947	0.512786
LOC_Os02g04420	1.47067	1.93588	0.808813	3.87143	3.07923	2.68129	2.1366	2.36546	2.22122	4.19706	3.75869	3.20553	3.19384	2.97746	3.19567	4.22417	4.44956	5.16045
LOC_Os02g04430	0.00623	0	0	0.020623	0.026258	0.015111	0.05105	0.006982	0.050687	0.084752	0.15631	0.141028	0.159334	0.113714	0.084169	1.26825	1.16217	1.28894
LOC_Os02g04510	0.4493	0.568147	0.72747	0.214427	0.258389	0.318787	0.717749	0.720613	0.733131	0.277323	0.444695	0.303841	1.11028	0.859606	1.39361	0.574787	0.34945	0.446935
LOC_Os02g04540	1.44269	1.38342	1.47608	2.56679	2.4549	2.55332	1.12025	1.14986	1.77501	1.03983	1.0746	1.27938	4.26287	5.49922	6.00324	2.23575	2.04928	1.7966
LOC_Os02g04630	0.159313	0.602291	0.160081	0.427943	0.423169	0.408754	0.921744	0.871625	0.7087	0.977892	1.06623	0.631985	0.678902	0.930195	0.702817	6.44241	6.20616	5.80868
LOC_Os02g04640	2.34364	3.9378	3.58177	5.89697	5.9477	6.39655	7.06309	4.10011	5.92032	9.42987	9.29703	8.40727	3.54798	3.67172	3.36834	8.22608	8.88466	6.73142
LOC_Os02g04650	67.9003	101.469	100.661	32.9854	31.4124	30.3062	28.0388	15.6253	27.2535	54.5921	56.4916	52.9042	22.2412	21.1085	23.6913	44.7276	43.3484	39.9662
LOC_Os02g04780	0.290186	0.399766	0.315738	1.92973	1.90389	1.65305	0.185843	0.314075	0.257938	1.17755	1.17335	1.55192	0.020957	0.079351	0.138453	0.477936	0.564352	0.488653
LOC_Os02g04900	0.458154	0.474906	0.595365	0.13186	0.100283	0.12217	0.774641	0.403626	0.936541	0.287564	0.216434	0.128794	0.523848	0.448668	0.541428	0.142455	0.230109	0.103534
LOC_Os02g04915	0.552294	0.080655	0.07609	1.13229	1.69836	0.256184	0.131047	4.7466	0.07013	5.11143	3.60481	1.6438	3.57424	7.53544	4.98808	1.33887	1.77426	1.4351
LOC_Os02g04924	5.77552	5.85584	5.92278	3.20149	1.75283	2.64786	3.1663	2.56097	5.29888	2.85909	2.35498	1.54712	2.47497	2.85273	1.46152	1.33627	0.671085	0.930692
LOC_Os02g04960	0.551405	0.999381	1.2898	0.334046	0.36081	0.303002	1.46759	0.92468	1.33926	0.449497	0.396045	0.289736	0.516431	0.481891	0.330886	0.06419	0.214416	0.13225
LOC_Os02g05000	1.98948	2.48517	1.91595	0.003612	0.005704	9.3e-05	4.2e-05	0.000126	7e-05	8.8e-05	0.000193	3.81041	3.1e-05	0.001889	3.35309	0.000376	0.00012	2.65958
LOC_Os02g05040	0.815893	0.805353	0.64097	2.05763	2.03342	1.83869	1.05803	0.691082	1.01617	0.828696	0.751364	0.99509	1.19792	1.04158	1.37864	1.43185	1.48375	0.993598
LOC_Os02g05610	4.23389	4.71898	4.81365	2.49398	1.82376	1.94293	3.85229	2.93812	2.47784	1.25706	1.18164	0.834615	2.11609	2.45858	2.34225	0.613737	0.805294	0.594637
LOC_Os02g05620	0.963537	14.6552	14.2897	1.09651	1.25338	1.48726	10.6813	11.5132	1.86659	7.3621	7.45554	0.828334	1.34428	0.660946	1.44438	2.91313	2.91834	2.70661
LOC_Os02g05686	1.76908	1.37365	1.47514	1.89927	1.97738	1.72793	1.15498	1.60662	1.69317	0.509038	0.487856	0.655647	0.526718	0.86023	0.62124	0.472784	0.400775	0.099366
LOC_Os02g05744	0.044417	0.034657	0.056129	0.287022	0.302677	0.269006	0.024436	0.056695	0.09256	0.683294	0.656449	0.572851	0.640624	0.751856	0.739277	6.9043	6.29142	5.51019
LOC_Os02g05790	2.42069	0.965641	1.46934	2.88409	2.93316	2.54797	1.09337	2.86926	2.29084	3.79237	4.02836	3.75168	0.993555	2.13193	1.45378	1.30754	1.27075	2.08038
LOC_Os02g05820	0.1721	0.158998	0.03832	0.342284	0.379446	0.298795	0.34983	0.240427	0.344934	0.111608	0.030287	0.03147	0.404355	0.322532	0.407528	0.080225	0.081236	0.060217
LOC_Os02g05910	0	0	0.008168	0.016972	0.074086	0.061858	0.016705	0	0	0.056467	0	0	0.050703	0.028427	0.016474	0.218545	0.271701	0.193933
LOC_Os02g05920	0	0	0	0.065326	0.080834	0.082178	0	0.029628	0	0.262183	0.303516	0.223685	0.102763	0.096983	0.077731	0.716836	0.47674	0.167608
LOC_Os02g05930	0.114219	0.110294	0.112357	0.47448	0.362117	0.36472	0.007254	0.035341	0.046408	0.633216	0.546296	0.579824	0.088067	0.043981	0.054429	1.22757	0.914482	1.0177
LOC_Os02g05950	0.009002	0	0	1.29676	1.11492	1.28911	0	0.031314	0.009112	2.33321	2.63981	1.90254	0.269381	0.144069	0.159884	2.40414	2.2008	2.16051
LOC_Os02g05960	0	0	0	0.116054	0.045241	0.062098	0	0.06241	0	0.162477	0.188636	0.126585	0.031059	0.020654	0.023765	0.285253	0.235471	0.201294
LOC_Os02g05970	0	0	0	0.345757	0.328382	0.281518	0.025722	0.062867	0.064031	0.140912	0.1265	0.195207	0.020846	0	0.013755	0.056563	0.066772	0.09351
LOC_Os02g05980	0.050714	0.091539	0.088087	0.78822	1.12823	1.10177	0.015374	0.083441	0.035022	2.27198	2.12559	2.02446	0.225173	0.176605	0.357031	2.82082	2.95452	1.81354
LOC_Os02g06090	0.329382	0.148757	0.41516	0.159753	0.255135	0.322423	0.069495	0.112204	0.18085	0.342653	0.363489	0.345143	0.141197	0.222095	0.177107	0.43516	0.866845	0.368361
LOC_Os02g06340	24.4855	30.7183	30.7167	21.4502	20.7735	19.3451	17.8273	14.6437	17.0497	6.79251	7.56882	6.95654	5.50156	4.71019	5.65002	1.56159	1.40156	1.58088
LOC_Os02g06360	11.1966	17.205	18.1936	7.47063	6.80375	7.2571	19.2123	12.2926	20.0123	10.1794	8.46573	8.60165	10.2847	10.0132	10.284	5.92517	6.16784	4.99894
LOC_Os02g06380	0.149557	0.188693	0.20368	0.182312	0.262704	0.397941	0.191926	0.150221	0.272247	0.33532	0.371004	0.423662	0.383681	0.487605	0.55833	4.2736	3.99776	3.22726
LOC_Os02g06480	9.0942	8.97612	8.46472	16.0332	13.3178	8.61121	7.48574	5.47799	6.70967	14.4122	13.6923	15.1501	12.4835	10.2045	8.72509	10.0433	11.5705	11.3622
LOC_Os02g06560	4.86099	2.61937	4.09277	0.456834	0.118689	0.458187	1.55584	1.00574	1.98989	1.13506	0.980079	1.2463	2.42344	2.81756	2.40179	0.861324	0.848551	0.695117
LOC_Os02g06580	1.97185	2.02026	1.75534	2.04639	1.46947	1.52315	1.00411	0.683953	0.867033	1.18869	1.08329	1.18491	0.290914	0.306908	0.326706	0.68245	0.76299	0.751345
LOC_Os02g06584	6.92774	8.77614	34.7088	24.011	25.2996	5.40091	17.7766	24.3277	50.479	18.4051	4.78938	4.20745	13.283	15.0281	14.1161	4.90528	7.47535	3.93088
LOC_Os02g06670	0.848396	1.33182	1.10998	0.898361	0.651163	1.02873	0.690908	0.55158	1.86157	3.14575	1.9267	2.49739	2.89729	3.70253	3.23411	2.5336	1.93056	1.81241
LOC_Os02g06690	0.308693	0.349402	0.392202	0.967378	0.358403	0.696222	0.978849	1.01342	0.847827	0.564373	0.906699	0.713305	1.49589	1.71246	1.96782	0.907602	0.499305	0.904555
LOC_Os02g06790	6.79977	10.9212	11.1732	4.70849	4.08773	4.71615	13.7002	9.47477	12.8862	7.03649	5.75926	4.69534	9.04715	8.23517	8.58295	6.37269	5.77867	5.03251
LOC_Os02g06880	1.17393	0.483377	0.714857	0.775279	0.644483	0.573315	0.208715	0.625718	0.474744	0.845644	0.821846	0.916081	0.766017	0.284783	0.72357	0.582916	0.611821	0.664975
LOC_Os02g06950	0.020161	0	0	0.45395	0.595642	0.934048	0	0	0	1.87785	1.63449	1.53087	0.023411	0.053905	0.140409	1.89623	1.62484	1.55149
LOC_Os02g06960	1.9405	1.80071	1.8823	2.56345	0	0	0	0	0	0.531972	0.699336	0.518228	0.640684	0	0	0.51599	0.430221	0.34959
LOC_Os02g07030	4.78514	7.50018	7.40863	3.74954	3.36717	3.95662	6.52731	3.40597	9.56223	2.52416	2.4168	2.11045	2.44885	3.07496	2.57628	2.32666	2.60429	2.32911
LOC_Os02g07150	0.802714	0.416567	0.296061	1.33253	1.35751	1.55264	1.04587	0.639703	0.714279	1.58413	1.78558	1.21784	1.49181	1.14752	1.00796	2.59187	1.32989	2.10353
LOC_Os02g07160	14.471	16.2219	17.0721	9.49443	8.87597	8.71767	4.84112	3.72999	6.48948	24.8121	26.2539	25.7679	3.95975	4.90046	4.46467	9.41092	9.10324	8.27246
LOC_Os02g07170	0.040741	0	0.133433	0.576882	0.260123	0.040977	0	0.055505	0	0.681151	0.65119	0.862851	0	0	0	0.698508	0.43016	0.473829
LOC_Os02g07180	3.64639	4.69504	5.19235	4.5031	4.9476	4.68418	5.29636	4.26834	4.22275	1.75939	1.82484	1.38661	2.85597	2.74651	3.30148	0.244996	0.332573	0.52109
LOC_Os02g07260	388.829	379.703	392.537	87.4286	82.39	79.5206	167.495	141.195	143.016	143.283	131.931	124.124	138.646	140.835	145.536	114.512	117.156	109.174
LOC_Os02g07360	0.467301	0.224857	0.617197	0.9258	0.77569	1.04921	0.695988	1.01567	0.967981	1.05745	1.20338	0.830067	1.06666	0.923937	0.775726	1.13736	1.20209	1.02092
LOC_Os02g07430	0.021865	0	0	0.022109	0	0.023234	0.151245	0.068499	0.070492	0.057133	0.039928	0.041919	0.077613	0.164863	0.151813	0.74543	1.0657	0.753086
LOC_Os02g07460	4.08003	2.45663	5.46805	0.03397	1.06011	0.479266	3.36341	3.42943	16.4018	1.49685	1.94445	1.04347	1.42132	6.02523	3.15946	1.01056	0.045676	2.87657
LOC_Os02g07490	4.85964	5.47082	5.24003	11.4783	11.455	11.1452	5.74893	6.0032	6.09434	5.77624	6.06672	5.26197	8.57332	8.34252	8.49311	8.15809	6.00786	5.58424
LOC_Os02g07680	17.3025	23.3332	22.3287	5.20816	5.12018	4.8568	9.3648	8.37129	9.74053	12.4022	12.7054	19.8863	16.0119	14.7599	16.8971	8.27597	8.05819	12.8976
LOC_Os02g07690	0.738808	0.849604	0.807049	1.65978	5.65253	0.263023	1.06239	0.257091	1.1757	10.4023	1.76736	10.2572	1.14387	1.08932	0.279609	9.15868	9.86955	5.74649
LOC_Os02g07730	3.4024	3.13707	2.8954	2.04198	1.83375	1.91117	1.89276	1.65769	1.43502	4.17307	3.78235	3.57917	3.38512	3.52544	3.92026	2.96809	3.14103	2.53816
LOC_Os02g07790	18.592	7.49788	9.93975	20.7506	18.6237	14.7368	8.07945	12.1256	7.00357	17.7519	19.6994	16.1484	14.7312	14.971	15.5557	21.4717	20.6814	22.7209
LOC_Os02g07820	0.234234	0.254407	0.283992	0.773	0.7034	0.478318	0.844891	0.485721	0.881214	1.30204	1.45882	1.14695	3.57907	3.73197	3.9596	9.57306	9.8375	8.57978
LOC_Os02g07840	17.7985	25.6363	23.5189	6.59272	5.90901	6.8612	38.7098	25.392	44.2967	17.975	16.3319	15.5516	23.0639	22.1456	24.5191	15.7924	17.0461	14.8526
LOC_Os02g07890	9.72339	115.983	122.843	69.7831	50.7294	64.3508	134.684	81.2937	158.85	67.9746	31.2817	64.731	8.23801	47.4929	74.8766	46.3851	53.2239	43.6143
LOC_Os02g07980	23.7756	34.6635	33.1729	16.1024	12.0447	14.4144	32.4623	19.2896	34.166	28.5332	24.5384	23.922	28.1714	27.87	27.0661	25.806	29.5381	25.1847
LOC_Os02g08070	0.75615	0.936782	0.782396	1.56254	1.91862	1.26847	2.0944	0.941598	3.10083	0.799832	0.623545	1.39599	0.848526	0.910785	1.17357	0.652906	0.33778	0.366029
LOC_Os02g08100	2.37046	2.40399	2.84464	8.5517	7.24887	7.14987	2.43882	2.27264	2.46516	27.0244	24.9953	25.9401	18.1284	18.1026	20.4273	123.328	128.272	111.783
LOC_Os02g08110	0.034447	0.065632	0.093504	0.201137	0.037279	0.070969	0.100371	0.021855	0.03534	0.364602	0.131823	0.506843	0.749957	0.990945	0.688012	1.98682	2.47969	2.89762
LOC_Os02g08150	0.275628	0.287237	0.377872	0.176841	0.152135	0.089887	0.36881	0.316854	0.308755	0.118775	0.083529	0.164413	0.189617	0.217218	0.257437	0.518334	0.541383	0.490013
LOC_Os02g08230	5.25701	7.14738	6.79837	2.62194	2.5156	2.96143	3.31489	2.18804	3.0981	2.85053	2.15098	1.92826	6.44083	7.03316	6.85585	7.47021	7.50616	7.47438
LOC_Os02g08270	0	0	0	0.041846	0	0.048793	0	0.017772	0	0.051311	0	0.021336	0.042845	0	0	0.817029	0.817662	0.625485
LOC_Os02g08330	4.56115	5.08747	4.95866	4.13654	3.22918	3.01774	2.14884	1.96114	3.16957	8.50084	8.25927	8.38961	2.05591	1.99991	2.23215	4.07332	4.35673	3.7309
LOC_Os02g08440	21.3203	28.5745	28.9107	25.32	28.067	21.6666	16.3655	12.4717	15.3767	24.9977	22.6258	23.8343	11.755	10.989	14.5847	39.685	32.2027	31.7387
LOC_Os02g08470	0.092542	0	0	0.430498	0.939737	0.520013	0.085432	0	0	0.751012	0.858168	0.768182	0.644426	0.585222	0.676092	0.709888	0.362499	0.696588
LOC_Os02g08490	43.273	36.9641	34.7019	8.66507	9.07182	8.92408	5.68955	4.18736	8.78123	31.8277	30.3812	28.7093	12.4114	9.94502	12.3082	20.4535	20.9487	19.7273
LOC_Os02g09050	1.04603	1.10686	1.29075	1.45545	2.12884	1.7582	1.32886	0.639674	2.03538	6.3931	6.58054	5.5846	1.37784	1.24307	2.5975	5.89608	7.41907	5.53783
LOC_Os02g09140	76.5994	103.237	96.9252	60.9595	59.7143	58.3988	116.373	75.5945	122.444	48.1803	45.9478	42.2899	46.3146	45.3805	51.69	38.2889	36.7883	34.8376
LOC_Os02g09220	0	0	0	0	0.020106	0	0.016707	0	0.002921	0	0	0.032733	0.061135	0.060913	0.089841	0.904794	0.554018	0.625408
LOC_Os02g09240	0.354961	0.761898	0.350495	0.814454	0.991097	0.439666	0.085592	0.168617	0.07071	0.619243	0.577695	0.549034	0.549476	0.638152	0.658615	1.63324	1.53716	1.34695
LOC_Os02g09359	24.7343	25.3666	24.9166	21.2121	22.3011	20.387	16.6629	14.8222	15.3264	15.9069	14.7218	14.2847	16.0477	15.0452	14.44	35.6619	32.4445	33.5922
LOC_Os02g09400	0.102352	0.119641	0.179875	2.25223	2.365	2.33477	0.191364	0.150261	0.125539	6.87	6.36451	6.0093	1.54241	1.49036	1.9989	11.7632	14.3819	11.5406
LOC_Os02g09410	0.210753	0.094001	0.336404	0.052727	0	0.101494	1.02954	0.748554	1.21997	0.210391	0.218639	0.25852	0.153053	0.594975	0.443875	1.58438	1.85588	2.0848
LOC_Os02g09460	36.3976	52.2968	51.3393	15.4303	8.94216	14.6149	35.8234	21.0902	39.2504	28.732	29.2623	26.2615	25.8715	28.8807	27.5164	26.6162	29.6882	23.0205
LOC_Os02g09490	3.89461	6.25302	6.40841	8.83874	5.1564	7.4486	6.00352	4.52805	4.02623	16.7504	14.6862	14.4326	7.7629	8.41189	7.47065	33.9286	35.1469	33.3594
LOC_Os02g09640	0.3383	0.76617	0.495585	0.402101	0	1.00757	0.146475	0.439774	0	0.986105	0.687232	0.363109	0.624738	0.446224	0.357208	1.11025	1.42454	0.202771
LOC_Os02g09650	6.3e-05	8.7e-05	4e-06	0.000528	2.87056	0.262891	0.963143	1.82052	3.7581	0.000791	0.000275	8.5e-05	0.885786	0.001123	2.98631	0.004098	2.23033	1.86624
LOC_Os02g09720	0.082648	0.11829	0.067863	0.180156	0.446058	0.20981	0.110251	0.095857	0.087801	1.07209	0.922948	0.880785	0.325265	0.241227	0.312857	1.69224	1.47549	1.35426
LOC_Os02g09750	0.145334	0.940334	0.005571	1.69486	0.004588	1.09766	0.847337	1.96449	2.25609	1.07233	1.46074	1.57474	3.25632	3.51748	2.63851	0.079564	0.005815	0.979566
LOC_Os02g09810	13.8702	12.9962	12.9553	25.6582	26.5814	27.746	6.13298	6.27131	9.75492	64.5997	61.6854	56.7708	18.5313	17.2493	17.7932	41.1638	39.5672	37.6089
LOC_Os02g09830	0.174142	0.376952	0.324115	0.874293	1.05048	0.572529	0.162243	0.081147	0.388331	2.92686	2.68166	2.68713	0.645651	0.321809	0.265844	2.90848	3.56792	2.94215
LOC_Os02g09960	0.642174	0.698223	0.798515	1.45181	1.60952	1.46199	0.75181	0.569397	1.0294	0.830864	0.963142	1.16314	0.419085	0.623144	0.612989	0.665537	0.807878	0.915692
LOC_Os02g09990	0.299333	3.5992	0.758758	10.2856	9.34902	9.3949	0.310937	1.62253	3.61149	3.78082	0.875134	3.04277	0.582964	0.319029	0.569395	1.66403	1.72389	1.41747
LOC_Os02g10020	8.50516	12.565	10.1693	9.2019	8.76851	7.44016	7.21804	5.38218	5.83774	1.79377	2.1491	2.3073	2.15346	2.00072	2.06594	0.716074	0.847843	0.763131
LOC_Os02g10110	0.201184	0.239019	0.250614	0.138587	0.099332	0.11257	0.446901	0.372559	0.384191	0.288962	0.253783	0.230673	0.623889	0.838916	0.751119	0.080196	0.048196	0.086554
LOC_Os02g10140	0	0	0	0.303301	0.144745	0.298288	0	0	0	1.16202	1.35569	1.38099	0.057638	0.055789	0.187063	1.46173	1.32671	1.31218
LOC_Os02g10500	0.606189	0.488142	1.02	2.2936	2.46985	2.0962	0.526266	0.374653	0.383076	5.12824	4.55732	4.57405	1.40789	1.38257	1.14648	6.76571	7.91626	6.57574
LOC_Os02g10520	0.045717	0	0.018371	0.079859	0.054196	0.113724	0.302951	0.133768	0.097292	0.116541	0.177325	0.165245	0.732756	0.342944	0.428868	2.9829	3.38927	2.92708
LOC_Os02g10600	2.15786	1.64647	1.97107	2.76103	2.46775	2.31773	1.82513	1.45907	1.31269	2.99621	3.10547	3.22198	3.21947	3.55701	4.00002	5.25128	5.04603	4.57154
LOC_Os02g10660	1.19226	1.72761	1.33006	1.47034	1.39843	1.37079	1.67613	1.27445	1.89105	3.5069	3.19863	2.90562	2.47034	2.7403	2.68294	3.35543	3.95578	3.01245
LOC_Os02g10700	48.7824	37.866	40.9557	42.2462	41.1586	39.5869	45.4707	59.0784	53.5181	55.3162	53.2118	54.1967	72.9372	75.4601	80.3003	35.4795	35.737	32.6382
LOC_Os02g10730	0.412699	0.308483	0.206438	0.472426	0.689485	0.598643	0.333702	0.250036	0.633485	1.24305	1.57893	1.49958	0.69631	0.761367	0.769016	2.52174	1.21388	4.07704
LOC_Os02g10760	0.326549	0.647283	0.888945	0.564685	0.61826	0.646676	2.73118	1.43892	3.58411	3.12076	2.9844	2.50385	9.14879	8.25228	9.59334	18.6622	18.4518	16.9214
LOC_Os02g10880	1.542	3.26227	2.95608	7.81692	7.75632	6.9378	1.54516	0.850655	2.63789	9.63195	8.67547	9.93408	0.694394	0.839162	0.891874	4.80134	4.31203	3.37252
LOC_Os02g10900	4.33601	3.8655	3.67412	5.76922	5.2213	5.83887	3.05681	3.28902	2.13258	7.06147	6.69462	6.29279	5.07279	4.7848	4.64175	9.4317	9.04613	8.1796
LOC_Os02g10990	0.069671	0.17071	0.042417	0.139791	0.093813	0.061058	1.03235	0.562298	0.760261	0.369809	0.101637	0.051836	0.152956	0.183494	0.130358	0.141092	0.133325	0.426255
LOC_Os02g11020	4.77868	2.94008	4.11276	1.44174	1.2578	1.35569	2.32712	1.81339	3.4581	1.2266	1.61647	1.53074	0.831257	0.825065	0.673679	0.671046	0.634605	0.533889
LOC_Os02g11070	2.65702	3.77643	3.62972	2.4842	2.10751	2.20883	0.982007	0.589027	1.33038	2.16928	1.87145	1.55731	0.735715	0.688027	0.77514	5.33129	5.51527	4.88155
LOC_Os02g11130	0.018712	0	0	1.54802	0.845212	0.933909	0.024284	0.004846	0.055149	1.60089	1.20598	1.30646	0.12798	0.109152	0.20433	1.42848	1.09697	1.42556
LOC_Os02g11640	0.284699	0.26077	0.382571	0.541943	0.955227	0.810061	0.291825	0.170305	0.368727	2.20819	1.3559	1.94537	0.326346	0.349562	0.450013	1.05075	1.20374	0.80512
LOC_Os02g11680	0.031817	0	0.01476	1.19885	0.746184	0.829158	0.128027	0.249359	0.207201	1.23776	1.64993	1.19073	0.245462	0.210492	0.226564	0.595266	0.715157	0.744924
LOC_Os02g11700	0.161226	0.017796	0.116456	0.039747	0.095902	0.13578	0.038382	0.162121	0.161235	0.059658	0.138596	0.071454	0.155372	0.239329	0.167368	1.30619	0.656853	0.836276
LOC_Os02g11705	0	0	0	0	0	0	0.064375	0	0	0	0.046994	0	0.044949	0.060047	0	3.81765	2.26725	2.84811
LOC_Os02g11720	0.898149	1.29262	1.55092	0.542503	0.373263	0.445623	2.31718	1.94218	4.16735	1.97091	2.47978	2.0322	3.08484	3.82471	3.75199	3.10352	2.89666	2.99706
LOC_Os02g11760	0.300287	0.26174	0.375237	0.633483	0.678239	0.454926	0.053527	0.085903	0.045736	0.317983	0.520726	0.292359	0.260296	0.320579	0.243628	0.542135	0.684953	0.721266
LOC_Os02g11790	4.1569	4.0164	5.19965	0.238583	0.222567	0.272748	0.464937	0.235139	0.827095	0.166263	0.205	0.280399	0.240694	0.242636	0.240185	0	0.024255	0.10164
LOC_Os02g11859	2.40835	1.53166	2.28024	2.85559	2.58663	2.71646	0.761146	0.486691	1.28015	5.83339	5.9617	4.96461	0.844215	0.615141	0.662727	2.62856	3.85818	2.7977
LOC_Os02g12130	1.01173	0.989955	0.775293	0.717228	0.938737	0.549643	0.439514	0.475441	0.628222	1.50907	1.07076	0.809407	0.352784	0.455806	0.425658	1.81007	0.795643	1.04515
LOC_Os02g12320	0.924618	0.690318	0.506592	2.1793	1.00421	3.07453	0.721235	0.838914	0.478099	0.959159	2.02078	2.55977	0.867676	1.2983	1.51502	1.73646	2.28328	2.33164
LOC_Os02g12350	1.87047	1.58447	1.87571	0.921673	0.723533	1.04187	0.429383	0.5332	0.712714	1.29965	1.74802	1.40246	1.07075	0.999791	1.54082	0.692511	1.04498	0.700605
LOC_Os02g12380	1.88376	2.09962	2.36621	1.36049	1.11774	1.08431	0.405514	0.456189	0.52093	2.09507	1.70005	1.45491	0.641717	0.654389	0.705063	0.574761	0.746081	0.615813
LOC_Os02g12420	0.072228	0.018265	0.028802	0.45528	0.402528	0.546353	0.045078	0.061689	0.051165	0.545151	0.439211	0.348348	0.173009	0.080263	0.112067	0.704974	0.596749	0.560771
LOC_Os02g12450	0.267446	0.319733	0.212822	0.093384	0.077572	0.094865	0.157955	0.167372	0.192808	0.191216	0.143161	0.184082	0.107358	0.091744	0.149522	0.116041	0.112926	0.128235
LOC_Os02g12480	3.33977	4.3213	4.91187	13.5268	12.3996	11.6131	1.39303	2.2661	2.63945	20.1903	15.4866	11.6467	10.8179	10.806	8.6459	29.9718	20.5897	26.374
LOC_Os02g12490	1.27416	1.45199	2.08023	1.51284	1.57383	1.4343	1.36122	0.830076	2.02116	1.15861	1.8061	1.00236	0.716129	1.11725	0.795321	1.82944	1.59288	1.81703
LOC_Os02g12600	5.60242	6.7715	6.64156	4.2062	3.98719	4.12662	6.64306	4.23949	6.52038	2.55589	2.4801	2.6205	2.98358	3.5259	2.95607	1.89091	1.7555	1.68595
LOC_Os02g12670	0.17833	0.243198	0.406092	0.775756	0.790437	0.609235	0.415401	0.440014	0.653973	0.627937	0.503931	0.621294	1.06312	1.10422	1.09731	2.65359	2.80112	2.55755
LOC_Os02g12680	2.99284	4.83756	5.27012	3.2341	3.36527	3.30323	4.03423	2.09621	5.80718	7.62866	9.64195	9.26308	2.07963	1.11955	1.88588	2.38719	3.62865	2.28973
LOC_Os02g12700	0	0	0	0	0	0	0	0.041304	0	0.046358	0.048763	0.101585	0	0	0	0.778338	0.857222	0.756488
LOC_Os02g12730	2.92388	1.9615	2.275	5.46911	5.89986	5.1121	3.51788	3.60403	3.7873	7.01081	5.87972	4.74954	19.6745	19.3074	19.689	23.4937	22.1236	24.8112
LOC_Os02g12760	4.30129	4.48196	4.6051	4.09497	4.26579	4.49394	6.1507	4.39473	7.17291	10.6946	12.18	12.2658	9.18581	10.6172	10.8981	24.6993	25.483	22.923
LOC_Os02g12794	83.1055	94.9071	95.6458	92.969	67.1161	68.224	128.057	92.8103	111.7	53.2805	48.8359	52.5571	69.0314	68.5121	73.8257	51.8287	51.1713	45.1602
LOC_Os02g12840	0	0	0.009167	0.025842	0.11938	0.043317	0.44474	0.283266	0.312342	0.116367	0.118939	0.071097	0.517094	0.595295	0.559349	0.940414	1.06919	0.982074
LOC_Os02g12870	6.03015	5.52231	5.11053	13.2153	13.0335	14.3228	6.98619	6.19388	5.14617	15.9103	13.532	13.3274	7.61473	7.2966	7.33146	14.1662	13.3722	12.7325
LOC_Os02g12890	0.100578	0.209828	0.291667	1.67589	1.56283	1.6745	0.336448	0.131468	0.280759	0.474962	0.656683	0.682505	0.150511	0.05145	0.044004	0.375936	0.19088	0.21646
LOC_Os02g13060	1.59556	0.823772	0.987375	3.93454	3.47272	3.52372	1.29728	1.18969	1.27303	15.9317	13.5434	15.4832	12.1745	13.9122	13.9364	66.4728	73.0184	66.8068
LOC_Os02g13100	2.39655	2.00235	2.22631	3.31292	3.26971	2.96085	0.911906	1.55604	1.00079	5.52835	4.96154	4.36367	3.14393	2.73259	2.75272	10.0886	8.75585	2.50916
LOC_Os02g13150	2.25439	1.11823	1.00504	2.4429	2.71775	2.58794	1.21636	1.81117	1.43276	4.3702	4.38505	4.03795	3.87504	3.25523	3.85368	10.0288	8.9492	8.82648
LOC_Os02g13310	2.86719	2.67229	1.68277	6.15232	5.3225	4.73081	2.56906	2.64361	2.16404	1.40476	1.53909	2.85056	1.21858	1.49957	1.59641	1.06216	0.960728	0.825711
LOC_Os02g13360	2.2276	2.02351	1.60438	1.26397	1.23825	1.14078	0.863792	0.762197	0.928858	2.35872	2.38047	2.32599	0.905288	0.803778	1.23586	1.07279	1.07774	1.11408
LOC_Os02g13370	19.643	27.2559	26.8624	8.03691	7.1914	7.06506	13.1277	3.20634	12.3827	12.6489	7.87456	8.1093	4.9323	5.31355	4.26049	8.7676	9.38231	8.38997
LOC_Os02g13380	31.3701	44.7553	40.2912	16.2754	21.4918	20.0801	26.502	16.3156	21.2375	20.941	21.544	27.3529	22.6595	22.6924	18.851	13.3491	14.8889	12.2659
LOC_Os02g13510	0.268889	0.347974	0.313811	2.24477	1.88231	2.0406	0.300165	0	0.180905	2.65663	2.25475	2.52398	1.7148	1.71864	1.88329	6.93335	6.94932	6.22974
LOC_Os02g13530	46.2153	48.7957	45.297	56.1072	57.573	54.311	49.3196	68.9659	58.8883	31.901	34.3559	29.8919	50.1824	25.497	41.8001	20.8005	14.7807	20.3663
LOC_Os02g13560	9.42397	8.93993	9.27144	19.0821	19.0428	19.0141	20.1182	16.4297	16.2841	22.6334	22.7213	21.5803	21.502	19.2122	20.9873	34.4201	33.8013	32.5128
LOC_Os02g13580	0.196591	0.092633	0.143037	1.3306	0.549741	1.20425	0.245517	0.338805	0.423091	0.270187	0.075942	0.136718	0.334799	0.713368	0.186307	0.140354	0.110118	0.317211
LOC_Os02g13660	0.091017	0.655991	0.253056	1.05372	1.43219	0.947427	3.18759	2.03521	3.3061	11.8041	9.78054	9.64008	85.8485	82.3249	89.9781	93.3596	92.4524	85.6375
LOC_Os02g13710	0.051317	0.024694	0	0.206115	0.120226	0.078764	0.057375	0.074379	0.025973	0.163341	0.218335	0.224566	0.517737	0.436623	0.396747	1.81748	1.98321	1.74306
LOC_Os02g13800	5.47838	7.57608	5.31609	2.37927	2.52598	2.30514	7.17304	4.79143	4.5794	3.39828	3.49152	3.79223	3.90725	3.52408	2.75661	3.62698	3.76468	3.19386
LOC_Os02g13965	0.012181	0.040148	0.011339	0.047123	0.037604	0.048326	0	0.014171	0.02466	0.031385	0.032207	0.062788	0.028147	0.021045	0.031033	0.312032	0.485789	0.516444
LOC_Os02g13980	0.133097	0.408001	0.334259	0.208891	0.102256	0.245721	1.25239	0.536729	1.21128	0.920753	0.933869	1.18807	1.76629	2.2503	2.11461	4.32402	4.35008	3.39812
LOC_Os02g14160	0.242471	0.456954	0.385354	2.01521	1.90316	1.79311	2.67244	1.78135	1.86189	8.26905	7.79537	8.46776	21.501	23.0985	25.9782	25.15	26.0259	22.3706
LOC_Os02g14480	0.850665	0.85267	0.953449	1.74467	1.88625	1.71733	0.584334	0.769819	0.912648	2.54064	2.86364	2.65332	0.477209	0.574288	0.635611	3.21552	2.89915	2.65505
LOC_Os02g14840	0.18697	0.365183	0.482429	0.999682	1.35099	1.34628	0.752028	0.401373	1.05016	0.646856	0.570884	0.429811	0.92433	0.776184	0.917192	0.921439	0.656108	0.708016
LOC_Os02g14890	0.232483	0.074209	0.2157	0.685257	0.521797	0.332536	0.79313	0.626744	0.759214	1.96268	1.70959	1.87884	5.57341	5.31622	6.13879	10.8207	11.729	10.6027
LOC_Os02g14910	1.58442	2.75915	2.03493	1.92227	1.90514	1.76671	2.59878	1.87392	2.00641	0.695734	0.905467	0.949769	3.29323	2.48244	3.25511	0.844125	0.419138	0.670235
LOC_Os02g15120	1.33546	0.719425	1.34242	0.731215	0.558562	0.493281	0.451602	0.533299	1.09035	1.46444	1.36893	1.37539	1.80339	1.56787	1.05969	2.49182	3.5657	3.13091
LOC_Os02g15230	8.30537	9.27543	5.35035	13.8216	9.89944	13.931	4.56997	6.95541	8.92966	13.0771	18.9565	18.8643	13.9894	18.4318	18.6413	78.992	71.5243	50.6385
LOC_Os02g15540	2.84119	2.39327	3.62151	4.95581	4.13783	4.66504	9.00609	6.89652	10.3186	23.5106	23.0323	22.7976	22.7877	26.3044	26.3215	34.5688	38.0225	33.1413
LOC_Os02g15560	0.034942	0.050379	0.080345	0.124603	0.041729	0.057175	0.039242	0.010861	0.011718	0.262958	0.124892	0.15768	0.008747	0	0.014396	0.325906	0.271996	0.316635
LOC_Os02g15700	0.092782	0.022324	0.042899	0.134082	0.170605	0.142678	0.022009	0.026896	0.02348	0.207295	0.354372	0.240013	0.285656	0.213501	0.128571	1.03724	1.21551	1.00106
LOC_Os02g15710	0.204585	0.465827	0.551761	0	0	0.046288	0.058299	0.278313	0.520453	0.18593	0.521224	0.222838	1.80857	1.92138	2.88298	0.209802	0.587566	0.214161
LOC_Os02g15740	0.69558	0.903015	1.28402	1.29376	1.40932	1.11883	0.359403	0.396553	0.479073	2.40514	2.06233	2.12087	0.113777	0	0.198356	0.267917	0.244645	0.379019
LOC_Os02g15760	5.38264	6.2844	7.30472	3.26354	2.93622	2.64604	3.92183	2.85252	5.66745	1.3329	1.08936	1.02578	0.676973	0.409703	0.252965	0.428148	0.508874	0.392638
LOC_Os02g15810	35.2588	34.2206	33.2401	55.5305	53.0108	47.1549	25.2316	27.7824	32.3389	11.9585	10.1664	9.52092	13.2301	10.3747	12.2596	3.27477	3.10167	3.03815
LOC_Os02g15860	0.061734	0.06425	0.066935	9.0582	8.80302	9.65877	1.71484	1.28313	1.9205	17.9182	14.3185	18.2374	0.486037	1.37445	1.51845	23.145	32.9716	28.7605
LOC_Os02g15920	2.65564	2.58825	3.50105	1.47754	1.6227	2.32436	1.07488	0.984373	1.78595	4.01385	4.00942	4.5085	0.688587	1.80318	1.87576	1.43041	2.67725	1.60499
LOC_Os02g15930	26.5947	25.9978	26.7144	10.47	14.7971	6.26992	4.79543	2.75836	2.38283	16.7697	28.1906	23.9296	11.9685	4.90638	5.38086	14.2003	12.4862	15.3449
LOC_Os02g15980	19.385	27.0468	24.0456	12.3376	11.1054	9.19171	22.8531	15.2804	25.0257	7.79211	8.6375	10.0163	9.7076	11.4937	10.218	6.16425	5.12264	4.54022
LOC_Os02g16000	50.2159	61.118	65.413	26.4855	26.8042	25.7722	81.4424	52.4836	70.2461	38.2932	37.8299	35.4219	40.5329	39.0855	40.4615	26.768	25.5328	23.0855
LOC_Os02g16030	1.20911	1.08339	1.24761	1.65193	1.29126	1.62963	1.54689	0.630004	2.36482	2.51095	2.20885	2.11379	3.23233	3.24201	3.66128	7.12581	7.55399	7.48587
LOC_Os02g16040	39.4058	42.4331	39.2212	31.4063	32.4063	32.4135	19.2012	17.9086	17.8309	51.8945	44.415	42.349	30.3101	24.7622	30.2926	48.762	50.8178	49.5454
LOC_Os02g16500	22.0279	9.12458	8.47032	41.8237	41.7863	40.1049	15.2079	35.0476	21.826	49.9207	47.8509	46.1808	58.3765	57.3384	66.4862	38.9644	37.6211	38.3571
LOC_Os02g16620	12.9304	15.29	15.5849	16.3924	17.651	16.0044	22.2901	18.5229	18.0999	43.5249	43.0061	39.6553	32.787	34.0956	34.6356	59.9916	60.7155	55.2584
LOC_Os02g16909	232.301	329.6	324.63	54.0285	45.9454	46.2756	283.258	155.845	288.82	113.342	104.056	99.3644	69.084	79.1431	85.8256	49.4394	55.9038	46.6912
LOC_Os02g17370	4.76361	1.4808	0.799966	3.25588	1.57299	2.62692	1.12972	1.29656	1.04696	2.95293	2.06593	2.36065	1.4164	2.37408	1.9993	2.17518	0.844469	1.6031
LOC_Os02g17400	0.010644	0	0.029628	0.03988	0.046697	0.053814	0.008921	0.045872	0.009949	0.098893	0.07508	0.080224	0.042563	0.061112	0.041499	0.455811	0.480883	0.344216
LOC_Os02g17620	0	0	0.023319	0	0	0	0	0.115987	0	0.132929	0.236912	0.164325	0.208072	0.25739	0.267888	8.59044	7.4353	9.03488
LOC_Os02g17710	1.64443	2.53209	2.11573	1.03836	0.99682	2.34043	2.10056	1.27047	2.10054	0.424873	0.865746	0.508479	0.664889	0.465423	0.57716	0.675753	0.890027	0.315547
LOC_Os02g18000	0.395599	0.573199	0.519273	1.38857	1.12953	0.558941	0.516734	0.216296	0.315982	1.33123	0.454343	1.32926	0.522647	0.502476	0.516971	1.17824	1.53442	1.31949
LOC_Os02g18380	143.867	226.52	211.65	140.212	123.997	121.374	289.009	151.233	300.491	97.8364	90.4849	95.476	112.804	112.25	117.486	68.5245	69.5036	66.7827
LOC_Os02g18410	14.2428	7.18287	8.67073	27.3247	21.4642	22.7549	5.76571	5.06642	5.77176	10.5495	17.6914	17.7138	21.4785	31.6819	30.7037	18.5011	36.6636	14.0648
LOC_Os02g18430	0.274448	0.604725	0.419605	1.23451	0.983552	1.12093	0.964327	0.532555	1.06366	1.10663	0.849749	1.26845	0.599238	0.652114	0.860443	0.995057	0.597377	0.615129
LOC_Os02g18490	0.81178	0.948586	1.05552	0.566576	0.46367	0.394938	0.751951	0.634186	1.13968	0.226643	0.187922	0.286625	0.39324	0.424266	0.529415	0.139222	0.193218	0.201764
LOC_Os02g18515	0.482595	0	0.484219	1.8219	0.628345	1.47933	0	0	0	0.236779	0	0	0	0	0.560849	0	0.471066	0
LOC_Os02g18550	221.779	286.457	268.746	161.889	152.866	150.466	280.322	182.706	273.542	97.2105	95.5161	88.8183	115.052	110.486	115.162	57.168	54.3067	47.3074
LOC_Os02g18640	1.92976	1.02526	1.01951	2.56974	1.64287	2.09828	1.14342	1.18268	1.07674	3.24653	2.87297	2.98846	1.97649	3.44558	2.30636	2.56908	2.87888	2.52556
LOC_Os02g18650	1.04765	1.8021	2.35748	0.000685	0.064192	0.088058	0.084872	0.052977	0.06146	0.045629	0.006491	0.028696	0.059765	0.163192	0.069451	0	0	0.042596
LOC_Os02g18750	0	0	0.059379	0	0	0.028119	2.6822	1.32351	3.4408	1.49845	0.656287	1.13593	12.903	9.99771	11.2105	4.97516	4.43835	4.18465
LOC_Os02g18870	0.246129	0.238229	0.153219	0.637862	0.482492	0.571514	0.634526	0.545274	0.710782	0.486063	0.211365	0.455302	1.84918	2.92938	2.7291	0.345577	0.679216	0.198121
LOC_Os02g18880	0.193164	0.516792	0.297964	1.16765	0.956503	1.30062	0.608638	0.728189	1.13258	0.901628	1.05065	1.0761	1.11527	1.0659	0.993712	1.8031	2.36271	2.51677
LOC_Os02g19130	1.97059	1.90366	1.65406	1.15982	1.16226	1.14147	3.11877	3.12128	3.13657	0.982338	0.951754	0.801664	1.82076	1.69211	1.98518	1.02987	0.983644	1.25747
LOC_Os02g19410	2.01752	1.60995	2.06392	0.421101	0.321352	0.407431	0.513503	0.31454	0.457609	1.08041	1.16287	1.22548	0.453587	0.532396	0.5563	1.31621	1.16354	0.758816
LOC_Os02g19629	1.2143	1.32269	1.30261	3.2331	3.53407	1.96751	5.55372	0.954391	1.84942	1.42731	1.66973	1.09869	4.60546	1.65616	1.93774	5.54816	1.70919	1.96568
LOC_Os02g19770	0.915086	1.27664	1.01596	2.15828	1.96669	2.06294	0.302257	0.654474	0.10713	6.32432	6.04529	4.27859	2.14261	2.2295	2.97949	5.39699	5.57402	5.59729
LOC_Os02g19820	22.2369	18.2884	17.9528	14.55	14.1946	13.2266	10.0512	8.78951	9.11453	29.9941	24.7891	24.2494	16.6091	16.9841	17.3047	37.0143	34.5262	32.8019
LOC_Os02g19850	0.371706	0.502517	0.76618	1.52697	1.84966	2.01486	0.600793	0.471823	0.557034	0.498268	0.451266	0.223951	0.40568	0.247242	0.37879	0.393368	0.17912	0.314153
LOC_Os02g20500	1.21277	1.06248	1.37795	0.474363	0.765096	0.726327	1.10542	0.946424	2.1798	0.607985	0.390739	0.537157	1.72908	3.0016	2.31558	0.244168	0.16863	0.193321
LOC_Os02g20560	0	0	0	0.370919	0.274938	0.297738	0.018751	0.052676	0.022993	0.854708	0.765573	1.06634	0.234583	0.429564	0.288545	6.33892	6.84109	5.98327
LOC_Os02g20850	0.769953	1.07131	0.763198	1.19655	1.04604	0.83216	1.13812	0.875935	1.12112	3.38563	2.80763	2.60102	6.72491	8.15695	7.74355	13.5041	14.9297	13.2527
LOC_Os02g20970	5.41526	6.38004	6.34761	6.39715	5.50615	5.92541	5.25923	4.31366	5.85804	9.79905	10.2076	8.40069	3.52203	3.33967	3.37411	12.2164	11.6623	11.2277
LOC_Os02g21040	1.07435	1.33449	1.53055	2.57819	1.92203	2.15161	1.21975	0.938727	1.78673	2.30302	2.461	2.61116	0.589734	0.57474	0.583322	1.534	1.56428	1.5691
LOC_Os02g21240	38.2796	57.1498	56.3862	23.4311	24.4451	23.7667	64.8442	36.6212	63.3228	23.3458	25.039	22.0545	23.5536	25.2346	26.936	16.2353	16.0105	14.2749
LOC_Os02g21280	8.7025	8.40397	9.05715	15.7287	13.1536	13.3896	11.1371	8.4461	12.7394	24.3855	24.0163	22.5414	26.9964	28.738	28.9542	53.4893	54.8227	53.3588
LOC_Os02g21340	0	0	0	0	0	0	0	0.010394	0	0.029838	0.014462	0.036108	0.021873	0.035012	0.039454	1.22456	1.03443	0.915304
LOC_Os02g21460	6.90066	6.88778	3.72376	4.97942	3.93718	4.03364	4.10503	4.572	5.79333	9.85065	11.6996	8.59247	9.14786	7.80798	9.95229	13.6677	13.7769	9.5765
LOC_Os02g21640	0.480997	0.276148	0.104247	0.679677	0.937492	1.34409	0.433322	3.28814	1.64851	2.32028	2.88919	2.27844	4.58723	1.62096	3.54832	0.930564	0.67736	0.963341
LOC_Os02g21660	104.328	131.779	125.672	109.612	95.3851	99.9864	137.559	92.1306	126.112	50.9323	48.9332	47.9577	62.5372	61.5767	65.7466	34.8943	33.901	30.5145
LOC_Os02g21700	0.553316	0.958847	1.19256	0.59819	0.55952	0.655606	0.529115	0.490219	0.864826	1.47404	1.30517	1.34386	0.418419	0.649278	0.997148	1.12365	0.884806	0.90537
LOC_Os02g21750	0.508519	0.387259	0.278732	0.147064	0.148397	0.241919	2.00161	2.11829	1.65832	0.750946	0.816481	0.686044	1.90168	1.37423	1.57015	0.426487	0.27479	0.386573
LOC_Os02g21890	0.049728	0.120048	0	0.42611	0.447773	0.241947	0.02375	0.022832	0.025338	0.583309	0.489243	0.71145	0.189689	0.128636	0.240828	0.795063	0.974264	1.04378
LOC_Os02g22020	5.59181	8.22628	7.07962	1.70476	1.95377	1.50449	4.74032	2.98124	6.39881	1.54678	1.42832	1.32322	2.05307	2.78751	2.36648	1.25703	0.966193	1.21211
LOC_Os02g22130	14.9886	15.4335	16.8594	17.2393	16.5729	17.5218	15.1272	10.9819	13.6189	26.3602	23.455	23.7069	13.0365	14.2657	13.0436	32.3737	31.2592	29.4032
LOC_Os02g22160	0.102525	0.167798	0.12912	1.11324	0.811119	0.925537	0.116072	0.101318	0.167468	2.60055	2.32061	2.60642	0.618509	0.382031	0.693239	2.71361	2.83009	2.83481
LOC_Os02g22380	4.70109	5.16157	4.73171	6.55128	4.95708	4.97501	4.57096	3.70179	4.28678	8.05246	7.11609	7.38532	7.2027	6.83974	8.66802	23.4019	25.7977	22.7408
LOC_Os02g22780	19.1636	6.10935	7.01165	21.2914	18.2646	18.3149	5.00881	9.42077	6.18035	16.6026	15.2375	14.7051	16.7847	19.2837	20.7966	15.3298	14.8406	13.2924
LOC_Os02g22820	0.619715	0.303348	0.388657	0.627283	0.682553	0.408543	0.439007	1.30163	0.917958	0.373211	0.30192	0.509427	0.431291	0.625885	0.641548	0.354599	0.187034	0.002548
LOC_Os02g24612	90.9282	96.3034	90.8168	73.9582	71.3604	72.1586	89.7112	68.8365	89.642	55.5094	0.142832	52.1855	76.5077	64.8448	74.0615	66.7266	59.9714	55.8525
LOC_Os02g24626	9.87673	11.102	10.6583	5.36939	4.72627	4.78802	9.96877	5.6681	11.0162	3.82613	3.23946	4.40888	6.72873	8.08442	6.88655	5.03972	6.01105	5.16676
LOC_Os02g24700	2.59355	3.64982	4.04387	1.97992	1.51865	1.31478	11.6068	7.9967	11.523	4.23757	3.10636	3.68175	13.4693	13.4018	14.9765	6.75083	6.08713	4.85521
LOC_Os02g24740	0.089001	0.173902	0.04683	0	0.102648	0.185539	0.80839	0.825001	0.965473	0.227408	0.406915	0.310189	1.44868	2.50909	1.33194	0.640122	0.606943	0.430609
LOC_Os02g25020	0.037436	0.018075	0.025673	0	0	0.066012	0.01782	0.043481	0.019011	0.208997	0.084386	0.152457	0	0.086433	0.047434	0.487146	0.590688	0.543033
LOC_Os02g25080	6.24138	5.49761	5.6007	11.8604	11.9932	11.135	6.05313	6.21558	6.91549	10.7804	11.0709	10.0011	4.91814	5.9524	6.89736	9.1112	9.66409	8.51693
LOC_Os02g25230	4.21411	0	0	5.83871	5.86924	5.25476	2.36998	3.00886	3.62873	3.46425	3.42793	3.56585	2.99228	3.36499	2.76812	2.78118	2.52753	1.9211
LOC_Os02g25780	1.75074	1.52134	1.73112	0.884448	0.368281	0	0.530175	0.830051	1.05993	0	2.60256	1.97083	0.852603	0.96525	0.939715	1.22315	0	1.74441
LOC_Os02g25960	0.583919	0.630594	0.584864	0.591031	0.861984	0.514399	0.273378	0.239929	0.284409	0.337545	0.245082	0.318459	0.152801	0.228677	0.213432	1.43125	1.16482	1.09742
LOC_Os02g26140	3.20322	3.48875	3.35196	2.76077	2.57182	2.07864	2.11278	1.87017	2.9862	1.00308	0.435052	0.500665	0.747333	0.711497	0.818849	0	0.33286	0.270955
LOC_Os02g26160	0.393571	0.287944	0.409399	0.791819	0.600164	0.656574	0.244937	0.368493	0.251133	0.32812	0.207863	0.157541	0.503043	0.553066	0.403879	0.170474	0.163879	0.197195
LOC_Os02g26470	17.4037	20.0395	16.7417	3.72471	3.33314	2.89968	5.97227	4.86801	7.63678	11.6773	13.0264	10.0867	2.59666	2.03063	2.5049	2.56943	3.31729	2.76179
LOC_Os02g26480	0.248797	0.225749	0.312878	0.728134	0.607263	0.579656	0.518841	0.122922	0.382573	0.662777	0.820856	0.546315	0.355728	0.249899	0.388863	0.10986	0.236057	0.068561
LOC_Os02g26670	0	0	0.018901	0.539499	0.417788	0.442936	0.020636	0.025218	0	1.12586	1.04544	1.53521	0	0.025023	0.198192	0.914538	0.736541	0.66149
LOC_Os02g26720	0.018611	0	0	0.322598	0.226079	0.26937	0.018785	0.011478	0.030062	1.97941	1.13864	1.92042	0.295509	0.295673	0.305867	1.73528	1.15828	1.51928
LOC_Os02g26770	2.05636	3.9166	3.75391	0.610681	0.729788	0	0.154377	0	0.159918	0	0.673697	0.604087	0.842881	0.505157	0.646571	1.98812	0	1.33665
LOC_Os02g26790	3.5035	2.53201	4.14232	2.27705	1.9661	2.26789	0.862285	0.601462	0.694379	0	0	0	1.48686	2.05648	1.94086	0.000889	0	0.031528
LOC_Os02g26794	2.67782	5.84142	3.72173	0.774672	0.527973	0.535553	1.0008	0.664605	1.05888	0.038977	0.206555	0.258812	1.25073	1.20106	2.28989	3.41907	3.79393	3.26764
LOC_Os02g26810	5.06945	6.73161	6.83499	1.29176	1.01242	0.950509	0.358695	0.235348	0.387743	1.85994	1.67076	1.67104	1.46961	1.42678	1.54079	2.9392	2.84566	2.19598
LOC_Os02g26890	1.03917	0.01841	0.204951	0.919537	0.60138	0.044351	0.009016	0.374935	0.363363	1.19523	0.665373	0.82277	0.047948	0.09631	0.03753	0.034162	0.048604	0.094156
LOC_Os02g27030	37.7353	33.6549	36.0215	80.706	74.7761	71.0511	61.7445	61.5552	42.0278	154.793	143.003	144.217	83.817	84.9211	91.8361	201.52	209.049	187.734
LOC_Os02g27130	2.60184	1.90454	1.81152	2.61715	1.5354	2.4349	1.01327	1.26723	1.26867	2.65165	2.49795	2.52333	2.45648	1.0522	1.66586	1.60849	1.70724	1.58156
LOC_Os02g27360	1.80814	1.39435	1.24329	3.25007	3.02343	3.60102	0.849281	2.35403	1.93289	6.78463	5.27266	5.03818	2.08444	1.25302	1.14337	7.86177	4.35316	4.50842
LOC_Os02g27470	12.0027	10.6722	10.5681	33.475	32.3231	31.6809	17.2433	15.6467	18.8444	19.138	18.2049	16.5654	16.0873	16.0463	17.292	21.8487	19.7287	18.988
LOC_Os02g27810	23.2076	26.0659	23.9551	14.811	16.1227	12.3149	22.5597	14.8779	18.8212	8.81662	8.74328	8.54566	7.35276	6.58163	7.53248	3.09565	2.71708	3.12442
LOC_Os02g27830	2.51732	1.61188	2.95903	0.505319	1.09342	0.797732	1.3024	0.400654	1.25913	0.004465	0	0	0.735428	0.474516	0.333547	0.094311	0.035462	0
LOC_Os02g28074	0.703415	1.16131	1.08488	1.95526	2.20061	2.10022	1.04434	0.643176	1.33328	2.51183	2.58736	2.26548	2.07216	2.12187	2.10742	4.49436	4.14848	3.55216
LOC_Os02g28110	0.019002	0.091133	0	0.109901	0.27845	0.207547	0.063103	0.230756	0.284225	0.251632	0.093478	0.275264	0.183013	0.229409	0.324413	0.431028	0.526986	0.616658
LOC_Os02g28170	0.135909	0.108015	0.319137	0.192986	0.16878	0.203959	0.06075	0.102064	0.145745	0.402137	0.543798	0.706204	0.073914	0.073727	0.170676	0.066907	0.294594	0.186561
LOC_Os02g28334	4.02064	3.48224	2.74388	3.89265	3.19377	3.39271	2.15355	3.07253	2.31756	5.97108	5.39845	4.31099	3.88122	4.22255	4.50493	3.84518	3.1295	3.90542
LOC_Os02g28850	4.32884	5.04627	5.79749	6.01202	6.08415	5.68213	3.99633	3.16627	3.88471	1.92351	2.26631	1.92066	2.1055	1.63129	1.88993	0.61301	0.607035	0.578014
LOC_Os02g28870	0.171212	0.179043	0.079305	0.259387	0.262742	0.348222	0.1387	0.19431	0.20302	0.399925	0.337933	0.298767	0.117991	0.186148	0.282094	0.435113	0.666573	0.586945
LOC_Os02g28970	0.060678	0.051097	0.056297	0.014623	0.015985	0	0.560278	0.526972	0.367661	0.304592	0.180757	0.427112	2.58202	4.13069	3.93414	0.058238	0.200053	0.04247
LOC_Os02g28980	20.4265	17.0796	14.9475	12.3947	14.07	12.268	5.91717	12.4165	7.34468	18.6948	20.6187	17.8649	13.3042	8.13257	10.9641	18.3193	14.7036	17.7991
LOC_Os02g29030	0.256978	0.234919	0.192445	0.193353	0.124244	0.22926	0.058651	0.154324	0.104584	0.19313	0.095013	0.160497	0.363553	0.460771	0.461622	0.067827	0.180341	0.093456
LOC_Os02g29040	4.62997	7.72354	9.81299	0.862317	1.22877	1.10626	5.50304	3.70276	5.57445	1.30116	1.4246	1.36463	4.31499	5.2779	4.50192	1.38748	1.23151	1.2985
LOC_Os02g29130	9.84491	11.3669	13.2174	3.30126	4.07063	2.80974	9.65421	6.33266	11.9553	1.82218	2.20548	1.97593	3.94046	3.63504	3.25378	1.16181	1.09694	0.960896
LOC_Os02g29140	37.372	51.7471	52.96	15.4978	17.4525	15.1456	50.3735	30.3899	51.102	17.3395	17.0302	16.2308	21.1128	26.5821	25.2484	11.4963	11.3803	11.0439
LOC_Os02g29220	0.739473	0.630494	0.645875	1.78119	1.6447	1.24184	0.792166	1.36284	1.12695	0.833057	1.18068	1.02886	1.36968	0.89157	1.08193	0.789223	0.740086	0.856892
LOC_Os02g29340	4.48185	2.9062	2.87274	5.49488	3.25354	3.88496	2.37543	2.15538	2.6863	8.29311	7.32811	7.36792	5.37133	9.06545	7.8045	10.7908	11.692	10.3552
LOC_Os02g29400	29.5277	36.8594	38.066	26.939	24.3007	23.0163	53.5386	27.5741	50.4129	22.4055	19.4042	18.3066	21.5449	23.0549	23.637	14.7533	17.1634	13.5355
LOC_Os02g29500	1.6327	0.654002	0	1.30714	1.53405	1.39386	0.234812	1.28402	0.201383	1.54789	1.6026	1.50775	1.20679	0.823178	0.988893	1.14913	0.9376	0.927898
LOC_Os02g29510	0.823235	1.66408	1.43399	2.21309	2.76439	2.57783	0.964287	1.27884	1.9535	2.19346	2.01578	1.93062	2.25723	2.28159	2.77612	4.26463	5.26191	3.63363
LOC_Os02g29960	0.457973	0.600146	0.452897	1.33768	0.684033	0.675741	0.92051	0.860801	1.18834	2.64486	1.93701	2.50909	3.19865	3.53104	3.7096	3.50759	3.31648	3.64452
LOC_Os02g30060	0	0	0	0	0	0.022431	0.015594	0	0	0.045375	0.062376	0.023506	0	0	0.023643	0.817245	0.905335	0.625504
LOC_Os02g30080	0.902601	0.840058	1.00585	1.26384	1.72598	1.36478	0.325189	0.383903	0.410286	0.789604	0.852524	0.824495	0.535255	0.409351	0.553979	1.17955	1.34172	1.24844
LOC_Os02g30100	0	0.014626	0.029582	0.10927	0.106053	0.033246	0	0.018485	0	0.548821	0.423643	0.454236	0.091941	0.054903	0.0648	0.554987	0.537152	0.413836
LOC_Os02g30200	0.038058	0.040935	0.145427	0.018374	0.054965	0.049541	0.105925	0.17401	0.318166	0.641231	0.546188	0.616224	0.439203	0.581882	0.627448	13.1853	13.2245	11.8057
LOC_Os02g30240	2.05674	2.33434	2.26162	5.82945	5.8154	5.13129	6.57711	3.80217	6.09063	7.16035	6.48257	7.24868	8.55676	8.66286	9.57486	10.205	10.8586	9.48812
LOC_Os02g30280	0.307216	0.201183	0.567426	1.29152	1.0547	0.915064	0.348941	0.750295	0.790436	0.793549	0.464928	1.0272	0.921091	1.54187	1.30473	1.22666	1.05061	1.04553
LOC_Os02g30320	0.563508	0.090608	0.118337	4.03983	0.906706	0.222258	0.29413	1.17049	1.22	8.20312	8.38471	7.80322	5.04332	0.862993	0.631992	0.308413	15.2943	13.5749
LOC_Os02g30420	11.245	8.22443	9.78515	8.60298	6.43358	6.33263	6.74538	8.03757	12.7453	5.98131	4.54792	4.64942	3.43118	3.84531	3.97593	1.58852	1.90281	1.80382
LOC_Os02g30600	5.79364	4.23981	3.55814	9.57974	7.3271	8.86327	3.43862	4.35411	8.34885	14.0357	12.6702	10.5708	9.41676	14.5669	12.3694	17.0436	16.5106	19.6875
LOC_Os02g30624	16.7999	27.4555	28.8118	17.1763	13.7738	14.8649	30.2646	14.7678	33.0281	11.9735	8.36766	10.5857	13.3123	12.788	14.7499	10.5664	10.609	9.48239
LOC_Os02g30780	10.9512	12.5026	13.7206	2.52048	2.10902	1.87529	15.0716	8.72028	14.3552	6.34208	7.69131	8.31233	7.99009	8.32241	8.64342	3.00702	4.49915	3.33137
LOC_Os02g30800	7.93423	10.0221	10.2118	13.2891	12.9617	12.9994	7.40987	5.68889	7.801	3.51238	3.24657	2.90914	3.27601	3.1372	2.93623	1.57356	1.4089	1.17057
LOC_Os02g30850	11.607	15.1592	15.9809	7.13402	6.77726	5.88932	11.3575	7.43065	14.5389	6.04013	5.87195	5.894	2.78003	2.44303	3.36238	1.35515	2.01279	1.40483
LOC_Os02g30910	0.741801	0.946882	0.90665	2.8548	1.73978	1.70071	1.72375	1.56254	1.05898	3.29229	3.77939	4.64083	1.49729	2.41311	1.76526	7.23266	5.16383	3.89394
LOC_Os02g30960	2.62523	1.72309	0.306781	1.58601	1.86197	1.03656	0.335755	0.116033	0.472209	0	0.028463	0.025391	1.05185	1.17218	1.05764	0	0	0.013478
LOC_Os02g31080	0.205315	0.288851	0.37979	0.684334	0.516894	0.651609	0.21648	0.175259	0.42156	1.93916	1.62891	1.47094	1.50794	1.25723	1.17166	3.97253	2.73534	3.70805
LOC_Os02g31160	0.168305	0.164692	0.286495	0.311505	0.173133	0.047584	0.315676	0.376072	0.516722	0.897826	0.719758	0.469682	0.64837	0.873539	0.460904	1.35392	1.26055	1.38268
LOC_Os02g31860	0.084904	0.082587	0.110954	0.223132	0.124651	0.197029	0.014015	0.059938	0.03377	0.251742	0.15141	0.158951	0.076896	0.091781	0.069922	0.553566	0.747531	0.437467
LOC_Os02g31867	0.39317	0.25861	0.303145	0.852886	0.551946	0.633951	0.01829	0.111606	0.159873	0.471648	0.431789	0.318164	0.30424	0.449552	0.239244	0.960514	0.719565	0.957744
LOC_Os02g31874	7.22927	9.22959	11.8279	11.7576	11.5997	11.52	9.75483	6.33236	9.33156	9.0472	8.78304	8.73139	7.80518	7.68445	8.09421	21.0928	18.1168	16.6765
LOC_Os02g31910	0	0.029993	0.029684	1.11406	1.06503	1.01289	0.022285	0.046433	0.031028	1.49571	1.07124	1.05694	0.159708	0.178062	0.174524	1.23121	1.42692	1.61258
LOC_Os02g31922	0.074609	1.97636	0.021539	0.099752	0.062911	0.134877	1.34387	1.43438	1.62115	0.168382	0.266736	0.083908	0.111992	0.085157	0.120119	0.192043	0.083296	0.092242
LOC_Os02g31924	1.90678	2.37182	0.038302	3.57524	3.37281	3.64272	2.96688	0.05408	5.0101	1.33694	4.42405	0.59341	0.011831	1.26419	2.15337	1.4082	1.93016	0.361744
LOC_Os02g31926	3.24804	3.63923	3.17956	5.90991	5.00192	5.78067	2.28876	1.78182	1.69782	4.35169	4.00097	3.40824	1.9571	3.08727	3.43103	4.01036	3.44005	3.94933
LOC_Os02g32060	5.85697	8.03459	7.7916	1.34996	1.18387	1.056	8.99813	5.33931	9.1497	2.16085	2.32485	1.74529	3.27291	3.95542	3.80616	2.318	3.1867	1.92871
LOC_Os02g32080	0	0	0	0	0	0	0	0	0	0.125317	0.312067	0.259331	0.080403	0.041721	0.100797	16.9412	19.7183	18.9523
LOC_Os02g32110	12.8074	14.7502	16.7188	11.0213	10.3606	9.41028	11.3276	8.47476	12.5318	19.7894	16.2742	16.8822	12.753	13.129	12.3025	29.9837	27.9552	25.9223
LOC_Os02g32140	0.260594	0.583083	0.500557	2.99859	2.40517	2.62077	0.103207	0.068693	0.216283	5.94772	6.02904	5.37776	0.372801	0.348458	0.187185	3.12231	2.80142	2.49238
LOC_Os02g32190	0.068195	0.067799	0.113497	0.093767	0.109542	0.284094	0.341033	0.298125	0.265023	0.171306	0.324788	0.256837	0.236862	0.275336	0.226597	0.491226	0.695987	0.57588
LOC_Os02g32230	5.75344	4.14888	10.6519	0.074339	0.07882	0.087299	4.35956	4.54427	5.19434	0.091856	0.076833	6.31966	4.69166	13.7147	6.17061	15.6985	14.3196	3.77958
LOC_Os02g32300	1.81391	1.83523	2.28519	0.932539	0.915442	1.25329	0.438886	0.341501	0.595364	0.635512	0.756508	0.532503	0.089819	0.013528	0.064976	0.406986	0.558324	0.381743
LOC_Os02g32469	27.2321	22.2433	21.4394	42.1246	37.1679	38.6409	27.4224	25.3746	21.7731	57.8407	83.7272	83.0353	26.636	90.9146	92.4067	77.4378	113.468	39.4592
LOC_Os02g32504	0.385494	0.825079	0.804208	1.6313	2.02288	1.55626	0.997742	0.55202	0.843096	1.49195	1.78819	1.57464	1.30282	1.46693	1.44028	5.48768	5.29199	4.02976
LOC_Os02g32520	4.77033	5.19363	4.83965	9.45623	8.57426	8.41732	3.78431	3.19118	3.58658	13.6112	13.306	13.632	4.09066	3.81835	4.26186	12.4674	12.0215	10.9853
LOC_Os02g32610	10.2602	12.1047	10.9289	9.52605	9.73616	8.89362	13.9522	10.8252	13.8838	12.049	11.9301	10.9339	13.523	13.5967	14.3629	6.71059	6.61746	5.48847
LOC_Os02g32615	1.15188	2.39191	1.76994	1.26979	0.555147	0.72339	2.25375	1.12015	2.22082	1.36816	0.745593	1.34498	1.15838	1.35188	1.72776	0.433541	0.975487	0.518384
LOC_Os02g32650	0.571638	0.629745	0.601215	0.918785	0.823511	0.544156	0.534542	0.319192	0.738635	1.61847	1.32711	1.26739	2.47689	1.96896	1.90286	3.80033	3.70684	3.76854
LOC_Os02g32660	0.954141	1.48872	1.18421	3.90251	4.98739	4.13837	1.69167	1.24157	2.49507	3.59654	3.40466	3.1532	2.26495	1.72361	2.04985	3.75381	3.46311	2.99159
LOC_Os02g32814	6.47734	10.2934	10.4878	3.94232	3.72221	3.64689	14.0913	9.13888	12.7226	6.08232	6.44304	6.35346	26.9686	25.5509	24.4992	26.5728	24.4354	25.126
LOC_Os02g32850	2.59901	3.26664	3.13898	1.27715	1.01017	1.26604	2.86326	1.26784	2.39407	2.28333	1.84328	1.67305	2.88057	2.57375	2.0085	0.972858	1.868	1.06467
LOC_Os02g32880	11.453	11.1982	16.8177	6.70863	8.02274	7.50322	6.5442	5.32872	8.25589	6.82832	7.68337	5.71728	10.96	9.48455	6.69306	6.22456	4.31124	5.70494
LOC_Os02g32890	10.0754	12.4927	4.53895	3.00865	3.49208	3.37493	3.78743	3.3727	4.0951	4.74294	4.38281	3.93853	0.914869	4.8534	5.75115	2.98606	3.03803	2.73588
LOC_Os02g32950	1.85677	3.21826	2.94237	0.219223	0.184852	0.107998	0.624692	0.686662	1.18213	0.15788	0.086296	0.148657	0.16808	0.060227	0.168471	0.053511	0.016563	0.157954
LOC_Os02g32980	0.836946	1.16739	0.781327	6.10207	6.97617	5.6273	2.24043	1.92765	2.94296	9.64458	7.93631	8.93378	5.78373	6.37732	6.5541	11.5605	10.9457	11.5335
LOC_Os02g32990	0.423347	0.227405	0.301349	0.213344	0.214126	0.103556	0.578424	0.752983	0.872027	0.226369	0.22673	0.342533	0.624056	1.46545	1.1431	0.479145	0.547236	0.368636
LOC_Os02g33020	0.48342	0.661671	0.360504	1.18099	0.980752	1.12756	0.687526	0.562872	0.927455	1.18816	1.5129	1.1174	1.04929	0.612883	0.953495	0.679686	0.617958	0.887447
LOC_Os02g33060	1.12676	0.345539	0.700962	0.304257	0.405604	0.12667	0.066379	0.559017	0.391589	0.744008	0.621712	0.75391	0.495382	0.558014	0.45128	1.65275	1.33298	0.658139
LOC_Os02g33070	22.014	18.9869	14.9248	23.7568	25.1209	24.6443	15.9532	17.5456	18.5603	45.9796	46.2613	40.4088	12.3036	11.4179	12.678	24.3675	23.233	24.8406
LOC_Os02g33170	0	0	0.033046	0	0	0	0	0	0.036553	0.614532	0.500938	0.611654	3.26421	3.65073	2.95312	19.8704	20.36	22.2718
LOC_Os02g33380	9.86449	13.536	12.5749	1.15319	0.661291	1.01502	8.66527	5.04706	10.4024	8.54197	8.51734	8.85251	7.66841	8.34615	9.43061	11.0653	11.1967	10.2796
LOC_Os02g33400	39.0961	57.6598	53.1666	24.0427	23.2476	24.2157	63.7312	27.0737	57.8345	21.3134	21.2115	20.7301	20.3939	19.9635	21.7732	12.8794	13.2	8.26408
LOC_Os02g33460	2.91442	3.8532	4.23834	2.71211	2.40124	2.51704	3.16612	1.93456	3.402	1.48317	1.18355	1.16569	0.623663	0.458375	0.818061	0.250109	0.333907	0.165822
LOC_Os02g33550	0.093614	0.117195	0.102531	0.985964	0.955705	0.829344	0.906633	0.728251	0.940334	8.05852	8.40875	8.25592	20.0277	21.3239	23.2426	60.2917	63.4994	58.532
LOC_Os02g33670	1.60539	1.75069	1.80227	4.78984	5.35548	4.21558	3.35285	1.80464	2.96416	11.2441	7.01092	10.9915	2.69831	2.40657	0.53731	4.33746	7.85106	4.69536
LOC_Os02g33820	2.41906	3.11286	5.09057	12.2263	13.6616	12.1324	2.85904	2.60955	3.95977	14.2377	13.2049	13.7015	13.6002	16.3214	16.0082	117.746	115.502	110.44
LOC_Os02g34410	21.4012	28.6902	31.8556	13.7505	11.7441	10.9192	4.3592	3.35238	6.39894	5.58836	4.79294	5.81249	1.69891	2.34114	2.15884	4.23868	4.34397	3.74197
LOC_Os02g34490	0.092242	0.20402	0.12699	0.261966	0.336135	0.334691	0.2604	0.269067	0.543232	1.93774	1.55585	1.63715	2.31568	1.99821	2.25414	2.41226	2.01894	2.06596
LOC_Os02g34600	18.5866	26.4944	27.0964	19.9691	18.898	17.5895	19.7871	14.0489	21.3741	27.8399	34.2362	32.9931	13.8414	14.2037	15.9876	34.8666	33.1628	33.1105
LOC_Os02g34650	0.464772	0.339291	0.619348	0.676011	0.65897	0.796958	0.253962	0.261201	0.239935	1.11754	1.4101	1.04104	0.318886	0.374402	0.5728	0.990753	1.09591	0.802442
LOC_Os02g34860	4.3353	4.23527	4.48771	10.6762	9.35497	9.5424	7.3667	5.98672	5.95939	11.8925	10.3931	10.8102	19.3484	17.5049	20.3104	31.2226	29.6017	29.5427
LOC_Os02g34950	43.3654	68.7156	65.4018	24.4459	25.4257	24.7533	56.4717	32.0655	50.2029	33.7214	34.2629	34.0049	28.5043	27.9593	29.4295	22.6806	20.9419	19.7719
LOC_Os02g34970	6.89151	8.42503	8.78918	49.815	47.6146	47.2867	4.97252	2.99559	4.01692	83.2382	80.3762	73.5016	5.42392	5.2883	4.95685	65.6748	63.0042	59.8049
LOC_Os02g35060	2.37417	4.66007	4.38195	5.73207	4.78436	5.41514	4.98453	3.02064	5.56378	2.34392	1.65946	2.22246	1.84759	2.24896	2.52747	2.01963	2.11516	1.66737
LOC_Os02g35090	4.59752	6.38728	7.66709	1.48366	1.81664	1.3863	8.31784	4.30601	9.88411	2.52981	1.9033	1.9648	4.09793	4.72282	4.89965	1.9727	2.18582	2.1195
LOC_Os02g35180	1.3243	0.735346	0.649885	3.32726	4.17867	2.8466	0.775207	0.846778	0.684515	1.57917	1.22626	1.82661	1.57091	2.41972	1.7203	1.63015	1.42029	1.40063
LOC_Os02g35190	5.36015	3.9513	3.9383	7.65499	7.69163	7.50315	4.58315	3.54664	3.52499	10.0597	9.10631	9.16155	4.92439	4.95102	5.05288	10.9147	9.81637	8.86145
LOC_Os02g35210	1.18534	0.499901	0	1.2349	0.985805	0.792648	0.245197	0.620541	0.795422	1.23994	1.02501	1.13811	0	0.716501	0	0.575133	1.00638	0.730082
LOC_Os02g35310	3.03949	3.98488	6.98376	1.94498	1.77838	2.51206	2.21799	1.9068	3.00999	1.88863	1.64888	2.05981	2.58796	2.71327	2.34509	2.35835	2.0722	4.74057
LOC_Os02g35490	0.26971	0.188572	0.151444	0.597114	0.592517	0.530026	0.492535	0.566858	0.597732	1.8275	1.57039	1.82442	3.01359	2.64688	3.09689	7.54069	5.8023	4.15676
LOC_Os02g35730	0.086058	0.036503	0.158624	0.082817	0.044963	0.056558	0.27168	0	0	0.319634	0.211902	0.20289	0.099264	0.205135	0.195652	1.37352	1.53373	1.59771
LOC_Os02g35820	1.19796	0.587965	0.5989	1.92948	1.8182	1.91411	0.901356	1.08861	0.850798	1.4999	1.20519	1.87221	0.801808	0.734822	0.75716	1.00141	0.984228	1.08275
LOC_Os02g36020	0.392309	0.368897	0.275342	0.037251	0.036577	0.121273	0.067545	0.116486	0.20271	0.21439	0.134264	0.096957	0.105698	0.021906	0.040107	0.015796	0.051164	0.087413
LOC_Os02g36030	0.133827	0.317602	0.281627	0.068725	0.061432	0.11744	0.329182	0.298667	0.307624	0.229423	0.3139	0.378513	0.380787	0.470838	0.752808	0.074565	0.067448	0.061532
LOC_Os02g36140	0.907755	1.07524	0.991488	0.229944	0.295814	0.486314	0.433281	0.103879	0.360536	1.18189	1.07101	1.25712	1.41707	1.25422	1.70474	1.27243	0.914722	0.846385
LOC_Os02g36220	0	0.014858	0	0	0.010869	0.006391	0	0	0.029944	0.072873	0.102157	0.144667	0.242408	0.300706	0.197569	0.88948	1.10089	1.30654
LOC_Os02g36300	0.486824	0.639759	0.976351	0.356918	0.326736	0.358588	1.83064	0.995345	2.85401	0.626632	0.293105	0.567051	1.47992	1.51466	1.39148	0.356182	0.29619	0.406363
LOC_Os02g36500	4.43993	5.86179	4.6498	6.97119	7.6433	6.48536	4.53088	3.72294	5.23213	1.52051	1.94106	1.70935	2.46204	2.31075	2.01714	1.21771	0.983869	1.33359
LOC_Os02g36510	0.19766	0.285872	0.138473	0.312491	0.426661	0.266218	0.155615	0.345679	0.297236	0.631097	0.625891	0.904841	0.146297	0.108327	0.120469	0.094613	0.094332	0.139179
LOC_Os02g36530	1.2049	0.412964	1.71083	6.04004	4.62847	4.88183	0.780099	0.319846	0.682557	11.5903	11.6626	10.3967	0.622653	0.974598	0.962043	22.163	18.1042	16.8781
LOC_Os02g36550	0.45523	0.412522	0.553835	0.729943	0.650809	0.406512	0.391126	0.20051	0.402473	2.3698	2.63004	1.38322	2.75481	2.60907	3.25885	8.2911	8.09281	7.16556
LOC_Os02g36590	0.191957	0.234199	0.057242	0.420911	0.358396	0.48536	0.039924	0.343717	0.108884	1.22727	1.22043	1.43808	0.997292	0.872583	0.803944	0.92761	1.13922	1.25421
LOC_Os02g36595	0.957149	0.424831	0.511714	1.54535	1.43946	1.13891	0.860016	1.42053	0.360661	3.83179	4.40169	3.82735	2.36444	2.36658	2.75608	2.9515	2.65998	2.76459
LOC_Os02g36600	0.499296	0.151794	0.183271	0.673132	0.847749	0.523001	0.461111	0.474021	0.069904	0.544242	0.363279	0.484898	1.42979	1.46896	1.64016	1.3569	1.34807	0.941456
LOC_Os02g36840	0.16483	0.132136	0.070561	0.258925	0.267869	0.384106	0.14991	0.064118	0.174601	0.384209	0.447878	0.326647	0.103361	0.055045	0.132414	0.321688	0.330751	0.259065
LOC_Os02g36880	0.201635	0.365707	0.428201	2.89765	2.17462	2.71816	0.11507	0.066853	0.200509	5.3982	5.79771	4.23941	0.416554	0.442776	0.637915	3.96476	4.04789	3.78835
LOC_Os02g37030	7.38259	1.81929	1.46199	3.676	1.82213	1.4619	5.69496	6.31626	6.25337	1.65233	1.74903	1.05598	1.15389	1.91965	1.08948	6.96716	3.06635	5.22905
LOC_Os02g37160	0	0	0	0.358643	0.225842	0.09031	0	0.023945	0	1.20759	1.22984	0.877205	0.02382	0.02376	0	1.36722	1.39563	1.30428
LOC_Os02g37300	0.727954	0.804969	1.12365	3.01421	3.00673	2.58738	0.825721	1.65866	1.36655	2.8017	2.53285	2.12485	1.18387	1.10158	1.12451	4.02644	3.76392	5.61905
LOC_Os02g37430	218.244	282.894	291.663	169.117	176.59	172.565	288.975	198.716	247.447	106.796	112.517	107.468	107.165	112.569	113.414	50.6425	56.2519	51.6053
LOC_Os02g37480	8.47017	14.2374	13.2644	40.4687	41.7969	37.4074	33.843	17.2924	32.4707	40.1446	35.9709	36.7826	4.22221	3.9435	4.66248	25.0061	25.7373	24.2727
LOC_Os02g37600	3.09145	2.0485	4.51137	1.24303	0.970843	1.69235	3.23167	0.726354	2.67358	1.80299	1.36143	1.31766	1.00228	1.29235	2.16911	1.04317	1.02867	0.781033
LOC_Os02g37690	0.461518	0.352766	0.099561	0.904022	0.572755	0.732674	0.094533	0.293409	0.247497	1.02987	1.0461	1.22821	0.825283	1.21543	1.08632	3.41188	2.87453	3.09304
LOC_Os02g37770	0	0	0	0	0	0	0	0	0	0.03494	0	0.101329	0.392387	0.187041	0.22875	2.86669	3.49648	2.76502
LOC_Os02g37800	0.070344	0.210013	0.130206	0.303049	0.324047	0.262191	0.181935	0.101889	0.160216	1.80327	1.9374	2.00028	1.68885	1.53931	1.76218	15.41	14.1458	15.789
LOC_Os02g37830	9.97923	11.0322	12.2421	19.1306	19.2672	18.3113	9.99967	7.00413	8.91585	29.5639	29.7363	26.9757	13.2504	13.2137	13.4323	59.0013	55.8939	53.1135
LOC_Os02g37834	18.7683	20.9786	9.19754	2.58692	5.23151	5.49105	12.7274	10.0884	5.14019	10.1144	1.67073	8.12451	4.9051	4.20706	5.7151	2.17076	3.09768	1.47869
LOC_Os02g37850	3.25312	5.31982	5.59287	3.29238	3.2324	2.97105	4.71841	2.34995	3.54068	1.0935	1.4524	1.5449	1.74833	2.12883	2.08118	1.2065	0.874852	1.13006
LOC_Os02g37930	11.8377	6.88538	7.00383	15.4642	14.423	16.2677	4.61351	7.67118	4.55771	13.4988	13.1081	13.282	11.2622	7.81964	11.4272	15.0003	15.0818	14.5231
LOC_Os02g37960	3.14727	2.24296	2.33455	0.938791	1.29717	0.962758	1.69962	2.70851	2.54034	1.58231	1.63408	1.55933	1.16111	0.93109	1.22724	0.605714	0.743292	0.666436
LOC_Os02g37970	2.45451	0	2.7495	6.28071	4.76781	4.79329	3.29584	3.05407	4.46793	12.354	11.5968	10.478	7.49773	7.54831	7.76186	22.8263	23.4699	20.7998
LOC_Os02g38040	0.189583	0.309179	0.294704	0.462169	0.436225	0.464976	0.614537	0.632805	0.839107	0.702241	0.575889	0.578362	1.32736	1.86993	1.93267	0.502991	0.726064	0.473388
LOC_Os02g38120	4.49169	4.67543	4.66524	4.17212	3.60079	3.34264	2.59612	1.74437	2.74094	2.24956	2.08878	2.13742	3.62395	4.52149	5.04747	1.78954	1.64921	1.43215
LOC_Os02g38130	1.1288	1.43798	0.747657	2.33055	1.8646	2.06353	1.18672	1.42505	0.916201	0.899307	0.91366	0.542238	1.20229	0.368372	1.02594	0.542178	0.753221	0.396226
LOC_Os02g38140	5.33859	4.87745	4.79123	10.5255	11.0748	10.1129	4.7411	4.49449	5.78833	5.16094	5.35746	4.14638	4.38814	4.42318	1.32297	6.76796	6.18099	5.27988
LOC_Os02g38190	53.2391	97.3289	91.6042	53.7477	48.7027	46.7577	118.871	53.1598	150.542	54.3402	45.7611	46.5845	37.9388	43.8068	44.0532	32.5659	35.6001	31.1091
LOC_Os02g38260	295.669	67.3093	72.0903	358.448	351.498	306.596	78.5862	206.268	36.0093	339.006	326.7	336.766	230.83	268.858	315.904	291.485	324.25	284.672
LOC_Os02g38290	0	0.013382	0	0	0.000488	0	0.406781	0.217729	0.379811	0.258639	0.192251	0.270236	4.52242	5.14346	6.21649	1.83944	1.87476	1.89489
LOC_Os02g38320	0.104444	0.097524	0.078432	0.438647	0.947804	0.261306	0.26528	0.213037	0.17935	0.511845	0.564022	0.653489	0.699575	0.809709	1.06598	0.80121	1.06213	1.43237
LOC_Os02g38410	5.13639	3.62709	3.94815	6.83062	6.5013	5.72634	1.67124	2.27818	2.31829	5.47806	6.14844	4.74921	4.02506	2.98656	3.46103	5.29496	4.03761	5.83566
LOC_Os02g38580	1.49988	3.14842	1.61785	1.25714	1.97469	1.89304	2.14154	2.52002	3.07444	1.58957	1.73312	1.38532	2.09504	1.01763	1.91126	1.1519	1.66676	0.748288
LOC_Os02g38750	24.2901	17.0771	13.3517	14.5942	14.1201	12.8574	24.251	11.4399	2.5171	11.1386	13.3917	9.00675	1.02074	9.813	5.29023	8.77168	9.44608	10.6525
LOC_Os02g38820	17.8118	22.965	23.4304	8.92426	9.00954	9.60283	29.2235	17.5517	33.083	10.6869	11.2994	10.8598	10.1831	10.7279	11.5488	7.13224	7.74342	6.77558
LOC_Os02g38840	2.76977	4.25757	4.09911	4.16393	4.01374	4.6175	2.35107	1.51437	2.58628	7.39063	8.5597	8.37023	3.35261	3.94868	3.81863	12.6386	12.332	11.598
LOC_Os02g38920	616.089	741.969	726.015	95.7951	90.3454	85.8592	179.337	136.644	143.142	143.096	135.416	129.619	148.883	143.526	149.339	83.726	87.6922	80.9348
LOC_Os02g39010	26.97	52.5521	38.7826	13.2824	14.8709	15.6651	17.254	35.2452	19.0211	15.3289	15.9633	16.193	15.1671	16.2172	12.6014	10.7388	10.2408	9.09622
LOC_Os02g39280	0.102677	0.384408	0.285679	0.651388	0.809764	0.599784	0.606903	0.487465	1.10713	1.45804	1.43742	1.0523	0.9045	0.979432	0.862197	1.54101	1.47881	0.992496
LOC_Os02g39330	0.170487	0.108566	0.026363	0.246513	0.369278	0.248271	0	0.086527	0	0.042161	0.062344	0.053539	0.317481	0.096878	0.258838	1.05926	0.741958	0.719656
LOC_Os02g39360	9.67488	15.0302	15.5908	3.79074	3.46142	3.5211	12.5049	7.63894	13.3032	2.96094	2.36541	2.90557	11.1249	12.1045	13.1696	3.07894	3.6425	2.93743
LOC_Os02g39470	0.197129	0.390352	0.051545	0.115759	0.134581	0.072169	1.82078	1.46439	1.28878	0.654341	0.808478	0.689716	0.650934	0.433683	0.486445	0.126303	0.165778	0.047196
LOC_Os02g39490	0.711594	0.360953	0.504417	2.07569	1.46691	1.28433	1.05965	0.267198	0.570613	2.11093	2.12211	2.34103	1.78096	2.89421	2.48384	3.0306	2.57454	2.59407
LOC_Os02g39710	25.3166	25.6195	29.1195	11.58	9.37677	9.59516	25.8004	17.5765	31.4939	17.2156	15.0525	14.6563	29.0745	35.0678	34.8751	20.8623	21.1959	18.7346
LOC_Os02g39790	28.8988	31.047	30.7871	76.0439	72.1759	68.5093	37.3187	28.0036	29.4755	66.94	84.6111	82.8871	46.5549	48.3323	47.8409	82.9397	78.6649	74.5969
LOC_Os02g39795	7.86693	10.0986	9.44593	7.45086	5.82161	6.68647	5.8935	3.90028	8.93911	33.6231	19.1403	17.7366	7.95793	7.0783	6.63641	8.95448	12.4378	5.70564
LOC_Os02g39850	2.54201	3.36076	3.84941	11.5187	11.9432	11.861	4.14791	2.49735	5.51643	20.4062	23.5511	23.1031	13.0583	13.0612	14.6837	32.5639	27.4228	25.6377
LOC_Os02g39880	32.6829	36.4764	32.8632	20.6468	16.2072	16.5327	39.0717	28.63	32.3346	23.2695	20.4856	20.2657	28.3255	30.099	28.556	12.8369	13.9137	10.8278
LOC_Os02g39930	0.621091	0.122804	0.354671	2.6033	1.69762	1.43436	0.604443	0.805486	0.742051	6.12923	4.91317	5.20614	3.29956	3.49505	3.79191	6.63005	8.918	7.53059
LOC_Os02g40010	6.06209	5.3308	10.06	31.4745	31.083	29.8402	11.5839	12.4337	15.3731	9.449	5.28062	4.55479	6.02609	11.4167	12.5432	8.26285	7.84749	8.29416
LOC_Os02g40030	2.99278	4.0853	2.91317	7.47578	7.03096	9.84174	4.84292	5.04956	3.46593	4.03873	4.67445	4.11159	4.05604	3.53682	3.84582	5.58575	3.31417	4.72828
LOC_Os02g40040	39.7521	47.3134	55.9308	17.1522	16.6861	16.0661	33.6848	24.2831	43.6929	26.4584	25.9559	23.6875	21.6541	18.1427	21.2674	15.0622	14.7449	13.0508
LOC_Os02g40100	0.038724	0.106044	0.103342	0.110923	0.071109	0.050231	0.19694	0.151432	0.091529	0.575205	0.302718	0.424945	0.887129	0.931638	0.977881	10.6243	10.0483	9.57554
LOC_Os02g40110	0.09506	0	0.055148	0.21032	0.146235	0.171065	0.107334	0.189477	0.148311	0.369106	0.306133	0.409036	0.354726	0.512671	0.439961	1.68227	1.85484	1.78619
LOC_Os02g40260	0.106585	0.079189	0.066077	0.301469	0.277309	0.282198	0.52074	0.69189	0.533646	7.70338	6.8921	7.1876	8.36002	9.01626	9.12758	10.7953	10.7566	9.53316
LOC_Os02g40330	0.072015	0.119277	0.135901	0.079381	0.026789	0.131304	0.067567	0.02571	0.09043	0.421074	0.611768	1.43898	0.162892	0.277387	0.135226	0.403365	0.821347	0.402075
LOC_Os02g40410	10.0213	8.92655	9.26677	13.8268	12.903	12.6848	6.43588	5.37781	5.91914	5.35069	4.98741	4.27301	4.70341	4.19659	4.55395	2.13242	2.24307	1.93375
LOC_Os02g40440	1.49396	3.385	3.7254	0.27257	0.537071	0.660832	11.2431	2.68174	11.9884	4.10508	5.51659	3.47237	13.8035	14.5136	16.5015	7.62484	8.23168	9.92642
LOC_Os02g40454	1.23306	1.8027	1.73487	1.10312	0.725347	0.767598	1.89367	0.902485	1.61308	0.675146	0.4097	0.672572	1.83497	1.89072	1.94423	1.10434	1.04363	1.07388
LOC_Os02g40500	0.025305	0.007848	0	0.404242	0.238687	0.527736	0.074342	0.105817	0.105574	0.911499	0.998743	0.68854	0.177153	0.220377	0.235078	1.09663	1.80915	1.4639
LOC_Os02g40510	5.78346	7.88711	7.56653	17.0376	18.7341	17.6087	12.2816	12.4579	14.3282	19.0262	20.3259	18.9148	10.8145	7.02576	9.75731	14.393	12.1523	13.8607
LOC_Os02g40530	0.333925	0	0.204576	0.746449	0.817028	0.537153	0.251597	0.306003	0.362704	0.227357	0.407614	0.21511	0.87904	0.660803	0.796146	0	0.337098	0.500745
LOC_Os02g40664	4.11966	1.60103	1.74428	8.07201	8.25356	7.25841	1.40276	5.08732	1.36956	3.91162	3.97184	3.60632	6.23112	3.68897	5.27612	4.4281	3.20284	3.8319
LOC_Os02g40680	11.5327	16.9666	16.5207	6.14601	6.33417	6.81663	14.0626	7.8155	15.5991	3.9547	3.89725	3.95192	6.98342	6.38869	6.98982	0.995505	1.12163	1.16182
LOC_Os02g40700	12.2521	9.0624	10.8443	5.95685	5.15947	3.92877	9.00794	10.4935	8.25802	12.7718	10.7353	10.9701	12.0417	12.3261	13.7838	14.0818	14.1866	12.1114
LOC_Os02g40840	4.33164	4.12401	3.83687	3.67138	3.12175	2.85788	1.03222	1.38705	2.00943	2.99559	2.97678	3.24083	2.15574	2.88892	2.65802	6.17718	5.37047	4.76479
LOC_Os02g40900	47.7941	42.4324	44.3111	19.6684	17.2233	21.3401	15.0387	11.1896	15.5584	50.0449	47.1453	36.2623	15.8068	18.784	18.2625	25.554	21.8223	21.6836
LOC_Os02g41450	0	0.405643	0.13337	4.22195	6.40312	4.51627	0.685779	0.396605	0.290369	8.66601	8.39814	10.0459	1.91654	1.6358	1.68801	9.1463	9.69804	7.00213
LOC_Os02g41460	1.08171	1.79567	3.12559	1.91483	1.60949	1.46316	1.55271	0.983508	1.58872	1.972	1.46319	1.91614	1.21031	2.82271	1.41511	1.70944	2.70516	1.74848
LOC_Os02g41480	0	0	0	0.011088	0.036484	0.010141	0.065155	0.020073	0.023326	0.088882	0.059243	0	0.019968	0.033152	0	0.466079	0.503214	0.411973
LOC_Os02g41510	0.290287	0.577175	0.323616	3.55906	4.01282	4.30482	0.307381	0.069076	0.263462	2.79391	2.16747	2.0355	0.101685	0.089406	0.133139	1.85248	2.16089	1.84752
LOC_Os02g41630	21.532	25.8289	26.1078	97.0497	106.08	100.977	29.3605	27.9911	39.2726	348.447	327.748	339.398	228.263	252.904	254.117	855.052	815.306	735.828
LOC_Os02g41650	13.2907	26.9395	26.1525	92.2655	43.501	94.5886	24.3073	12.9614	24.747	218.57	40.5289	46.2526	84.0228	84.1511	89.6494	86.2015	72.035	71.4044
LOC_Os02g41670	0.130316	0.235049	0.197407	2.52178	2.58752	2.16555	0.228244	0.310784	0.167724	1.1632	0.806735	0.850423	0.237941	0.207407	0.234845	3.61352	3.43675	3.09373
LOC_Os02g41680	0.581585	1.68092	2.93152	5.81473	9.26654	5.65426	1.89495	0.460875	2.20646	8.07306	5.2529	4.57769	1.70295	4.06868	3.73749	19.8883	24.1325	18.1831
LOC_Os02g41720	1.21636	1.38009	1.95973	1.15647	1.20299	1.19994	2.60266	0.910651	2.0968	1.89377	1.70096	1.67097	3.02148	0.933628	2.83094	5.59669	6.03577	2.42902
LOC_Os02g41770	0.49337	0.607861	0.515142	1.24823	1.49331	1.21015	0.466116	0.699507	0.163073	0.689872	0.846368	1.03701	1.32337	1.10072	0.998318	1.47629	1.32733	1.48905
LOC_Os02g41780	1.22065	0.891412	0.940899	1.71485	1.17809	1.38533	2.77945	3.20725	2.30339	5.80226	5.2534	5.45885	8.03759	9.28911	9.20764	18.1745	19.2937	17.4778
LOC_Os02g41830	0.638729	0.962714	0.359944	3.31464	3.16382	3.41906	3.15213	0.969318	2.64227	8.425	8.37871	7.98081	2.32187	1.57323	1.79804	8.77015	8.11889	6.21075
LOC_Os02g41860	0.533497	0.952005	0.983385	3.04299	3.22199	3.00905	4.18032	2.46609	5.08207	5.31712	3.72405	5.2789	20.8799	19.9683	23.6926	33.5007	22.9034	31.5407
LOC_Os02g41890	0.257487	0.236825	0.236403	0.638696	0.460909	0.543452	0.16574	0.108529	0.094603	1.72968	1.64253	1.25851	0.234151	0.211338	0.259025	1.92016	1.68052	1.63381
LOC_Os02g41904	162.629	199.023	200.455	37.1436	38.8693	34.6195	150.157	96.0614	138.569	46.0602	46.3941	44.8001	96.5587	102.565	107.538	30.2397	32.1622	30.3561
LOC_Os02g41910	2.31618	3.56637	3.07892	0.550942	0.243218	0.765312	4.92852	2.53099	4.2487	0.799969	0.605234	0.827556	1.01291	1.19048	0.967324	0.353365	0.227934	0.286672
LOC_Os02g42210	0	0.83106	0.602938	0	2.77616	2.80757	0.908746	0.707022	0.953372	0	0	0	1.25955	2.3043	2.26068	0	1.16027	1.25062
LOC_Os02g42250	0.869592	0.918434	1.00602	0.182831	0.312813	0.223874	0.555454	0.666562	0.282813	0.253572	0.479829	0.254575	0.050515	0.022435	0.065023	0.296026	0.369327	0.263071
LOC_Os02g42310	0.544858	0.473815	0.705655	4.91887	4.50079	4.61837	3.10979	2.5138	4.04606	14.8309	13.9877	13.6207	8.38341	9.28231	9.12573	35.6858	34.8625	32.0311
LOC_Os02g42350	43.8339	62.988	59.359	20.5039	19.2589	19.8042	35.8748	22.6917	39.6342	30.7498	28.7028	27.1805	20.929	20.1241	21.1876	21.5069	22.3999	19.2199
LOC_Os02g42440	0.801592	0.626727	0.435166	3.34542	3.66978	2.74763	1.47801	1.06136	1.37867	9.10491	8.13946	7.88808	2.29978	1.77411	2.7067	6.98766	7.73447	6.41638
LOC_Os02g42450	0	0.060653	0.029383	0.162103	0.567089	0.290347	0	0	0.032058	1.66797	1.49768	1.16409	0.03653	0	0	0.9545	1.56571	1.82239
LOC_Os02g42520	2.89388	4.03604	4.47324	10.0427	10.2003	10.6702	5.77442	4.65262	6.16659	9.5964	2.36274	9.3916	6.88329	6.90621	7.11646	12.818	14.0055	12.52
LOC_Os02g42560	12.4427	16.6202	14.9255	11.2863	10.8494	10.1995	9.50764	7.19092	12.8231	2.64003	2.362	3.06754	2.41704	2.5235	2.55604	0.525795	0.389954	0.405408
LOC_Os02g42570	2.18864	2.46589	2.43014	1.11887	0.68009	0.778201	2.19578	1.65595	3.22115	1.30928	1.61552	1.98615	1.79536	2.262	1.36159	1.47594	1.29677	1.25713
LOC_Os02g42585	0.966141	0.749148	0.85953	1.60436	1.54846	1.56504	1.3296	1.17745	1.95504	6.04899	5.47905	5.09989	0.632989	0.524738	0.65558	7.34126	8.0775	7.12176
LOC_Os02g42650	0.935829	1.21794	1.35783	1.95083	1.38009	1.6958	8.71613	7.02255	11.0424	19.2334	18.2568	18.5827	41.3254	42.7644	46.3789	22.6965	23.0901	21.0769
LOC_Os02g42740	2.69232	2.69142	3.21826	2.8461	4.30768	3.03514	1.4258	0.209781	2.18103	3.32726	2.59696	2.53642	1.55767	1.15728	1.21111	8.2502	5.36919	1.46908
LOC_Os02g42780	0	0.041359	0.02676	0.682267	0.743077	0.593684	0.020524	0.041302	0.034328	3.76131	3.16074	2.92999	0.058219	0	0.086816	2.28056	2.45338	2.8247
LOC_Os02g42810	0.971437	1.3465	1.47022	0.426481	0.147715	0.174813	0.065365	0.018182	0.059865	0	0	0.046829	0.25276	0.304876	0.290181	0.046896	0.026992	0.067167
LOC_Os02g42850	5.1074	6.91835	6.21082	33.4052	39.6329	39.6062	8.35255	4.58304	9.178	71.6017	62.1208	64.5414	14.3347	13.5267	14.6598	30.0133	45.4996	41.515
LOC_Os02g42890	1.32271	1.77657	2.71111	2.80631	2.77867	2.82399	2.7939	2.00911	4.20964	6.67533	6.65146	5.67839	5.37656	5.75979	5.62887	10.1628	11.0024	9.08477
LOC_Os02g42950	15.0778	19.8898	19.0696	18.2251	15.4984	16.5256	19.6123	16.0549	21.9875	13.0653	12.0162	12.2214	8.91764	10.5416	10.5764	3.26059	3.56759	2.38833
LOC_Os02g42970	0.042041	0.035099	0.047658	0.098676	0.203784	0.136642	0.006939	0.034034	0.086539	0.518029	0.238672	0.223579	0.279204	0.416505	0.176862	0.8417	0.689406	0.631086
LOC_Os02g42990	4.73802	3.62046	3.45378	6.70285	5.26297	5.92758	1.27364	1.1188	1.69902	10.9863	9.08766	9.94059	1.74253	1.05779	0.868703	3.86966	4.36657	3.35988
LOC_Os02g43020	73.8775	90.0788	87.8285	39.912	40.6242	38.8629	49.6674	37.9465	60.6232	72.9087	72.6144	69.4917	48.7114	50.8259	54.154	72.4805	71.2212	65.542
LOC_Os02g43170	0.85402	1.53001	0.987795	2.07963	1.45322	1.67986	1.15312	0.715237	0.978869	0.874703	0.818349	1.28078	0.330533	0.442596	0.400987	1.67596	1.83161	1.439
LOC_Os02g43194	0.087423	0.074074	0.053061	0.031774	0.034425	0.031093	0.672089	0.490236	0.682062	1.29939	1.23313	1.20385	11.6858	10.8301	12.6916	8.00368	8.90795	8.0023
LOC_Os02g43250	0.590689	0.664821	0.589761	1.15065	1.4582	1.21415	0.436865	0.430629	0.496092	0.885985	0.759353	1.21755	0.30262	0.188965	0.329163	0.167217	0.494889	0.254341
LOC_Os02g43330	16.9191	22.8175	20.9935	10.0904	10.1667	9.83413	25.6935	17.6303	30.9099	52.0511	47.1083	47.2738	13.6967	13.1501	13.7295	61.4457	66.0918	63.5287
LOC_Os02g43360	34.1684	31.7398	31.1734	1.08678	1.23603	0.794427	3.34227	3.84251	3.8165	4.27415	3.9144	3.83892	7.5376	6.8448	7.88115	4.13262	3.61222	4.63146
LOC_Os02g43370	5.54005	7.02325	7.00631	4.89223	4.65782	4.61712	5.54954	4.08659	5.71167	9.54039	10.6649	10.1321	5.61044	5.68919	5.56248	7.94249	9.63266	8.32576
LOC_Os02g43470	0	0	0.018573	0	0	0.035181	0	0.067559	0	0.108013	0.133086	0.106234	0.02142	0	0	0.574862	0.710201	0.716582
LOC_Os02g43660	0	0	0	0.255406	0.128707	0.132881	0.295495	0.04062	0.122708	1.17242	1.16124	1.50461	1.49077	1.02336	1.55651	7.5877	7.38907	7.97304
LOC_Os02g43710	10.9378	11.8977	14.979	4.84805	9.34311	3.82619	6.35233	4.26147	16.0589	10.0505	9.59891	2.92767	3.02556	3.31977	3.47046	2.23795	2.47726	2.4173
LOC_Os02g43770	0.606526	0.578397	0.643508	0.508253	0.686977	0.629305	1.37748	0.725057	1.57664	1.85304	2.08384	1.91408	1.03117	1.02488	1.36705	2.23744	2.46014	2.07374
LOC_Os02g43790	1.22916	1.54421	2.06068	5.12748	4.90176	5.39856	1.59424	1.06494	2.99405	11.1716	11.2221	11.4244	2.8296	3.67673	4.22232	12.232	11.3784	9.80361
LOC_Os02g43820	0.57436	0.53423	0.749988	0.573315	0.36432	0.34861	0.795749	0.492173	1.02005	1.18294	1.45812	1.08096	0.652804	0.475721	0.482472	1.321	1.64647	1.3307
LOC_Os02g43860	3.79503	3.15806	3.1503	4.2068	3.76021	4.61813	2.5094	2.73656	2.5229	5.74471	5.4147	4.69399	4.95541	4.91211	5.12842	7.05673	7.11551	6.27576
LOC_Os02g43940	0.807452	0.617356	0.925139	1.20977	1.23529	1.30557	0.590464	0.547474	0.752236	1.29591	1.05304	0.643956	1.64249	1.82795	1.40769	3.64568	4.42841	3.4639
LOC_Os02g44040	5.7723	6.33111	6.87804	1.01704	1.08713	1.30349	3.90223	4.07514	4.88464	5.78505	5.93632	5.02933	0.847097	0.883815	1.10648	1.52019	1.35208	1.4463
LOC_Os02g44090	19.1378	23.4137	25.0282	1.59928	1.43203	1.24664	5.10641	3.68831	4.77284	9.99433	10.5646	8.41099	7.45439	8.98781	9.7579	7.54394	7.94686	6.54595
LOC_Os02g44108	2.14126	3.07459	3.93235	0.57607	0.551578	0.396449	7.26547	4.52798	7.29859	13.0311	13.4343	12.962	16.6012	17.7607	19.6363	20.2492	22.109	20.3629
LOC_Os02g44230	2.49471	2.84106	3.03685	8.78649	8.54753	8.50708	2.96227	1.85179	2.74192	1.14724	1.76805	1.25774	1.93505	1.73704	2.05501	3.70982	3.88923	3.00026
LOC_Os02g44290	0.202302	0.424414	0.34249	0.687272	1.01767	0	0.124389	0	0.436489	0.698461	0.611186	0.875005	1.08853	0.746966	0	0.929776	0.806526	0.759059
LOC_Os02g44300	0.8937	0.740613	0.524665	3.06071	3.47141	3.17811	1.73932	2.19691	2.43198	4.41482	5.0043	4.31407	1.60864	1.7931	2.51033	7.91217	7.2059	5.81041
LOC_Os02g44380	5.18047	3.82918	3.7197	4.14516	4.4487	4.39407	3.17529	4.0485	3.58134	2.58285	2.93378	2.34156	3.08625	3.0305	3.41276	1.40968	1.57488	1.43504
LOC_Os02g44500	1.40442	1.38898	1.37592	3.83177	2.16269	2.41794	1.45334	1.12826	1.99619	1.86049	1.63602	1.41985	1.40318	3.30336	1.55279	1.4647	2.60348	2.53623
LOC_Os02g44690	10.4227	7.44056	8.30692	18.6808	20.1038	18.3469	9.51291	13.987	11.8741	17.1612	17.5586	16.1233	16.4213	13.2804	15.2306	17.5708	14.0415	14.1165
LOC_Os02g44730	0.098465	0.15485	0.037096	1.17448	1.08824	1.2353	0.213356	0.078612	0.118425	3.20166	3.01311	3.13788	0.166172	0.390048	0.283239	2.56589	2.53164	2.32519
LOC_Os02g44740	5.82537	8.41166	7.19969	4.18879	6.65926	5.66409	11.3331	4.17085	14.7976	3.12805	2.49788	3.31009	2.95439	3.42484	4.40087	1.55487	1.60851	1.07529
LOC_Os02g44820	19.6865	19.6756	20.6735	8.32768	6.77665	6.6299	46.8201	32.5482	49.7446	33.9066	29.6486	31.2114	29.3405	29.9154	28.1461	25.491	26.42	27.0176
LOC_Os02g44870	66.011	90.388	89.7099	0	73.5848	93.043	91.2935	71.0441	102.427	213.326	202.602	116.119	30.6822	86.2579	79.3258	201.889	232.018	159.347
LOC_Os02g44910	3.1831	4.42528	3.5874	2.99755	5.29505	3.23042	2.39203	2.92701	2.37531	9.97682	9.06721	8.79213	3.45122	5.28533	6.04145	8.22513	8.4075	4.60227
LOC_Os02g44970	0.852771	0.483884	0.486304	1.45263	1.66634	1.47114	0.569005	0.521121	0.626673	1.13142	1.35858	0.916013	0.25915	0.272077	0.35035	0.375755	0.496304	0.553538
LOC_Os02g44990	6.59727	14.2337	7.11681	1.34334	4.9508	5.03224	15.8445	13.705	22.2684	12.3597	11.5915	0.757295	6.12627	6.84297	7.92008	3.05396	3.13872	2.98903
LOC_Os02g45040	0.872913	0.633361	0.497377	0.056985	0.032311	0.025959	0.033207	1.05861	1.68714	0.092172	0.080147	3.89682	0.009104	1.83278	0.015639	0.058872	0.239573	0.051878
LOC_Os02g45054	3.4159	5.41471	4.5693	9.20113	7.87537	7.88123	4.0237	4.92256	4.85757	12.4722	8.07833	9.97094	5.85433	9.79452	10.886	10.5537	9.8546	5.74211
LOC_Os02g45120	3.22845	7.21445	5.74	3.70556	3.47321	2.78165	7.91111	2.98811	7.49905	2.52993	2.16915	1.63748	2.9329	3.2749	3.03786	2.09839	2.64554	1.36358
LOC_Os02g45150	0.572857	0.578975	0.698458	1.51237	1.47207	0.87247	0.49923	0.690641	0.641572	0.712702	0.630175	0.386809	0.563861	0.622096	0.45209	0.534319	0.642736	0.564577
LOC_Os02g45160	0.180676	0.283076	0.168849	0.69546	0.963355	0.61195	0.136177	0.011538	0.060436	0.329232	0.114948	0.201665	0.180073	0.202884	0.258851	0.206683	0.242779	0.348259
LOC_Os02g45225	0	0	0	0.211448	0.176522	0	0	0	0	1.07254	0.733821	0.477232	0	0.338716	0.389005	1.46548	1.85602	1.91154
LOC_Os02g45344	6.76038	9.03591	9.78545	16.1421	17.1562	20.7666	14.9164	11.6074	15.3108	18.8052	17.423	22.1489	20.0133	20.4146	22.1861	22.6082	21.5433	20.4624
LOC_Os02g45380	0.542465	0.703706	0.739831	1.0975	1.17421	0.824715	0.321639	0.429648	0.336598	1.2777	1.24976	1.07032	0.191169	0.166333	0.049798	0.759064	0.840858	0.654935
LOC_Os02g45420	0.337624	0.430537	0.350111	1.63043	1.45697	1.62429	0.084644	0.206739	0.152912	0.213565	0.095161	0.093456	0.019757	0.143352	0.163313	0.501815	0.334887	0.47157
LOC_Os02g45450	0.642866	0.965127	0.953108	4.75561	4.62307	4.79451	2.15359	1.42276	1.91074	0.365815	0.736363	0.363354	0.111219	0.053942	0.134789	0.526786	0.355852	0.47677
LOC_Os02g45520	1.09642	0.745176	1.24882	0.390039	0.433483	0.32311	0.446066	0.26593	0.405996	0.659919	0.658285	0.421019	0.842338	0.662442	0.819276	0.691447	0.68026	0.629363
LOC_Os02g45530	0.07193	0.041691	0.204842	0.133957	0.217653	0.166494	1.40477	0.875703	1.7153	4.32172	3.9821	3.8202	10.6533	10.0156	10.8479	22.2801	20.0025	21.5485
LOC_Os02g45620	0.118679	0	0.136557	0	0.379774	0.392622	0.821694	0	0	0.513059	0.439422	0	0.409071	0	0.839158	0.856528	1.18007	1.19196
LOC_Os02g45710	4.4905	5.5278	6.06131	10.8037	10.5665	9.71654	5.01358	2.54609	6.40595	9.20081	9.22358	8.6191	2.85076	4.83047	4.49375	5.91132	5.97086	5.55572
LOC_Os02g45760	4.05968	6.24735	6.16877	2.39535	2.60625	2.36222	5.32086	3.03879	6.97066	3.50378	3.01767	3.63843	3.85105	4.6833	4.16685	4.03767	4.12805	3.58745
LOC_Os02g45780	7.24871	4.13264	4.56571	5.15977	5.41746	6.10482	1.27661	1.54118	1.97755	16.0927	12.6091	15.1369	1.827	3.39386	3.12868	8.45991	8.92822	6.77446
LOC_Os02g45810	0.688226	0.593052	0.810352	1.60896	1.44811	1.26947	0.40269	0.518665	0.7501	1.31774	1.18619	1.68079	0.968398	1.65989	1.38561	2.24166	1.91624	1.48409
LOC_Os02g45830	2.68957	1.67427	1.3679	4.38599	3.54642	3.82207	1.42436	2.91782	1.78397	3.41292	3.69368	2.75839	0.941766	0.857171	0.803503	0.84561	0.92948	1.29863
LOC_Os02g45930	172.471	151.997	180.375	32.8595	29.1139	26.863	96.0293	75.5367	122.151	47.9622	44.1191	44.8434	36.63	37.5242	40.5624	19.723	21.613	19.4415
LOC_Os02g45940	56.3672	68.6979	68.8961	58.914	51.288	45.9837	65.3042	40.4362	67.1134	23.3704	20.1004	21.2835	34.4594	35.1678	36.3475	4.27529	5.28184	4.6925
LOC_Os02g45974	0.902753	0.887403	0.578365	0.948425	1.15933	1.12983	0.762675	1.08048	0.529095	1.48605	1.63855	1.54296	1.3604	1.05302	1.25143	1.49381	1.57963	1.76275
LOC_Os02g45980	7.65649	7.23334	6.56764	6.06822	5.56339	6.6334	4.18753	5.05203	3.34146	3.00282	3.08436	3.03202	2.16911	2.42912	2.59401	0.702383	0.571571	0.492555
LOC_Os02g46030	8.87994	9.09558	9.88866	0.877417	1.13417	0.777523	3.93126	3.03911	4.82454	1.98893	1.56257	1.6169	1.7081	1.87111	1.64855	1.48004	1.60134	0.793238
LOC_Os02g46140	0.315753	0.657995	0.17363	0.782655	0.724097	0.698396	1.04679	0.875635	1.35627	2.55408	2.54441	2.77325	3.24794	2.69996	3.60178	3.87341	4.48635	3.68006
LOC_Os02g46380	5.38151	7.03683	4.08953	6.72109	5.54678	6.21939	4.09145	2.78654	2.88311	9.66916	9.59537	8.74004	3.64667	5.19608	4.40588	7.92627	7.36269	7.67835
LOC_Os02g46420	1.2956	1.25421	1.06219	1.70337	1.63526	1.58661	1.12033	0.683071	1.37041	2.63662	1.9093	2.19639	1.86638	2.77143	2.22822	2.54926	2.79786	1.93477
LOC_Os02g46473	14.6637	19.7066	16.9828	7.85669	8.76896	7.14787	19.4596	14.2506	22.074	12.0072	12.4315	13.4542	7.29744	9.4445	9.19371	5.95303	7.14588	6.77363
LOC_Os02g46560	2.95969	4.64198	4.20985	5.56731	5.62931	5.49474	6.2808	3.48669	6.6089	3.79812	3.08853	3.26923	6.87862	7.40907	8.63737	2.81016	2.8767	2.54912
LOC_Os02g46610	0.759136	0.630647	0.067419	1.56423	1.80595	1.26753	0.745375	0.536584	1.66915	2.83491	2.98887	3.14283	1.54948	1.42398	1.63591	4.06127	4.42009	3.44673
LOC_Os02g46620	8.4761	8.65494	8.99838	12.2013	8.84302	10.4937	6.52334	5.23549	7.36103	17.2524	15.7714	15.8552	8.40978	8.05234	8.49545	11.92	10.5019	11.0308
LOC_Os02g46640	55.4399	89.3775	94.0153	30.1348	22.5607	23.0309	65.127	32.1426	64.3644	34.5108	40.2449	38.5908	20.0638	27.2805	21.7072	19.542	19.2205	17.29
LOC_Os02g46650	3.52064	3.70187	3.73102	8.20643	7.17205	7.79492	3.31966	2.96917	3.71637	2.91867	3.05838	2.66973	3.8355	4.30374	3.48478	3.1048	3.19064	2.95805
LOC_Os02g46690	5.35413	5.53414	5.76721	2.70248	2.64759	2.20234	2.4662	1.74963	2.79328	3.22117	2.94051	2.69168	2.57898	2.73498	3.05882	2.23151	2.80093	2.09648
LOC_Os02g46780	0.001545	0.237382	0.512878	0.128224	0.358215	0.155118	0.148935	0	0.383847	0.788187	0.891889	0.976717	0.538152	0.651381	0.516341	2.41054	2.56315	2.50518
LOC_Os02g46830	3.8241	5.5132	4.2315	5.34835	4.67934	5.36996	7.58139	5.68409	7.87081	7.68499	6.86849	8.43244	17.9411	18.5234	15.5458	46.3701	48.1523	48.8375
LOC_Os02g46980	1.30138	1.09036	1.10103	0.574022	0.190372	0.310124	1.5513	0.676915	0.747514	0.911913	0.587838	0	0	1.32353	1.69231	1.30688	1.29233	1.18153
LOC_Os02g47010	2865.3	7.21263	6.97399	5491.61	7397.77	7.18844	9.06533	329.378	9.31554	3120.32	663.596	5988.96	12014.9	1472.02	5019.47	3289.15	782.683	35.1031
LOC_Os02g47060	1.75291	1.93664	2.88414	1.08287	1.67414	1.21412	3.45577	1.74178	2.77635	0.462351	0.695354	0.527867	0.789866	0.578973	0.667406	0.502155	0.554232	0.414026
LOC_Os02g47090	0	0	0.012734	0.066805	0.088935	0.125153	0	0.020907	0	0.289714	0.298407	0.386224	0.094983	0.047214	0.027917	0.436427	0.424821	0.551872
LOC_Os02g47110	3.82207	4.10824	4.24609	2.17881	4.62414	2.42911	1.5864	1.49577	2.66386	4.53451	4.84365	4.17414	2.87907	2.64099	4.5472	4.13493	3.75487	4.50649
LOC_Os02g47130	3.8609	2.07858	1.20872	6.8455	6.67456	6.52962	1.13734	3.05509	1.58649	1.71196	1.81451	2.18653	1.90117	1.85177	2.05933	1.08976	0.812958	0.737088
LOC_Os02g47150	79.382	81.0741	78.5476	49.8201	50.7727	46.7662	50.9206	52.7682	58.1539	22.6172	23.1349	20.6463	23.8531	21.9071	24.5572	6.15724	5.90532	5.13886
LOC_Os02g47160	0.228263	0.634975	0.505565	0.659154	0.426274	0.435621	0.565743	0.494232	0.963789	0.352509	0.285633	0.294333	0.576459	0.441414	0.568555	0.347361	0.194515	0.302432
LOC_Os02g47180	20.3854	23.9628	25.4688	20.2479	21.8648	19.6667	12.6377	11.5022	7.39157	7.70338	6.97254	8.10338	5.52594	5.64912	5.83969	2.24845	2.31252	2.11869
LOC_Os02g47190	0.174121	0.225725	0.134191	0.376282	0.267888	0.398886	0.689806	0.490941	0.388365	1.40321	1.41008	1.33232	0.818183	0.672366	1.04252	1.31265	1.58163	1.47046
LOC_Os02g47200	0.195851	0.568891	0.463444	0.795608	0.688342	0.559144	0.176361	0.046629	0.06084	0.868655	0.957646	0.695777	0.046924	0.118648	0.051738	0.473282	0.31796	0.276885
LOC_Os02g47230	1.58594	2.44108	1.90206	5.49564	5.04475	5.10711	3.13479	2.23903	3.50497	2.92515	2.5704	3.26856	1.70151	1.72884	1.68533	3.63665	4.47733	3.62923
LOC_Os02g47370	0.318426	0.964469	0.781055	2.99903	2.94043	1.97795	0.390267	0.172175	0.517401	2.3251	2.65488	1.48875	0.630297	0.735577	0.649555	2.74605	1.95795	2.49908
LOC_Os02g47390	0.023151	0.052903	0.008615	0.138584	0.230124	0.219318	0.035182	0.042994	0.103547	1.19207	1.06551	1.359	0.175968	0.243504	0.220506	1.5958	1.63841	1.3869
LOC_Os02g47450	0.255985	0.302088	0.160365	0.648661	0.752489	0.86227	0.732529	0.853875	0.802926	2.33729	2.25495	1.90637	1.70825	1.55695	1.66115	2.65528	2.54199	2.72514
LOC_Os02g47470	8.29959	9.38541	8.35616	11.0336	8.87995	7.91006	8.10142	8.1318	11.3767	13.2776	12.4057	12.2356	14.1618	14.9215	16.442	6.75889	5.74252	4.86188
LOC_Os02g47500	0.909728	2.07406	2.07633	5.97428	0.063045	1.22397	3.47311	1.25098	3.35081	1.3217	1.03815	1.12838	6.17527	0.998634	1.12154	1.29776	1.39292	1.32023
LOC_Os02g47510	0.238075	0.256009	0.337812	0.923333	0.834357	0.851544	0.172045	0.138053	0.276504	1.28712	1.43963	1.2792	0.284955	0.244413	0.248594	1.72666	1.78641	2.02215
LOC_Os02g47650	1.8967	1.55086	1.70158	1.52949	1.76296	1.42199	1.22189	0.881369	0.755646	2.5636	2.95828	2.67512	1.32866	0.835915	0.874222	2.08692	1.4885	2.28864
LOC_Os02g47780	0.04227	0.162723	0.058566	0.230962	0.16986	0.129722	0.040107	0.049012	0.049848	0.560122	0.626365	0.563282	0.598078	0.661574	0.660401	1.71746	1.87256	1.57322
LOC_Os02g47790	1.02028	1.31385	0.724534	0.534749	0.7823	0.479231	1.08865	0.946543	1.09992	3.36735	2.73432	2.49772	4.42279	4.267	4.32237	3.25225	3.18914	3.4341
LOC_Os02g47830	18.2446	24.7223	27.0902	15.5754	0.324456	13.7381	17.0066	0.3002	0.431403	0.02454	6.79854	0.023435	4.20582	4.54239	0.252625	3.746	0.011028	0.025252
LOC_Os02g47840	80.3781	122.592	122.241	28.097	28.3449	29.5192	77.1604	48.6183	75.812	40.0153	36.9477	36.3142	31.2729	27.975	27.4986	10.4002	10.568	9.25097
LOC_Os02g47980	0.21728	0.171753	0.219756	1.00321	0.652283	0.507697	0	0.104236	0.328173	0.895414	0.42307	0.680955	1.02043	0.988739	0.585526	0.794731	0.479976	0.765204
LOC_Os02g48080	0.493306	0.388757	0.233814	1.24399	1.2432	0.869097	0.130057	0.352587	0.220602	1.40245	1.83854	1.22519	0.596362	0.381235	0.733513	3.23414	2.81688	2.59515
LOC_Os02g48094	2.22939	1.46722	4.2059	4.78441	3.67411	3.37102	1.66039	1.95272	7.3279	1.08202	1.63919	1.45323	1.35956	2.26286	2.02203	0.580959	0	0
LOC_Os02g48150	7.5861	6.13424	7.671	8.86465	6.94389	7.8505	6.6178	5.43381	7.67427	13.2045	13.0885	12.3277	9.84461	8.93827	10.4915	11.7217	11.8671	10.8544
LOC_Os02g48210	0.34623	0.172247	0.240564	0.370933	0.334518	0.379203	0.098542	0.076758	0.115404	1.06539	0.886826	0.909096	0.19102	0.229801	0.252568	1.29056	0.956435	0.667564
LOC_Os02g48320	0.165218	0.272994	0.138803	1.80381	1.79958	1.95368	0.239141	0.104251	0.167417	4.15855	4.54298	3.44402	0.289198	0.166773	0.282381	3.13635	3.10139	2.97728
LOC_Os02g48330	0.592023	0.958358	0.605729	1.55157	1.21575	1.53345	1.29656	0.763626	0.77979	1.00786	1.13326	1.17083	0.653445	0.657148	0.726293	0.687079	1.12246	0.910644
LOC_Os02g48360	11.4954	8.31933	9.05058	24.294	22.9885	19.3208	11.6293	12.4924	12.6048	16.01	13.225	13.9483	18.8647	18.3958	18.0862	15.7655	16.6088	16.1574
LOC_Os02g48450	0.945284	0.918792	0.571637	0.46313	0.395919	0.135377	0.97634	1.19929	0.987767	0.453393	0.383316	0.347221	0.810674	0.853686	1.00408	0.826505	0.427817	0.471075
LOC_Os02g48470	4.98298	8.67716	7.8823	9.72121	9.12087	9.4673	13.3444	7.57924	15.6204	17.3091	16.5646	16.6019	30.1988	32.5523	35.4105	68.561	74.2511	66.3663
LOC_Os02g48570	1.10733	0.920262	1.14293	1.3161	0.993093	1.00635	0.893184	0.385478	1.08322	1.27225	0.634579	1.64955	1.11673	1.00382	1.16017	5.80999	7.30769	6.53634
LOC_Os02g48630	16.1568	16.4695	13.6479	32.4011	30.5489	30.615	8.3226	8.31481	7.45488	41.6196	41.7562	38.565	11.1832	11.0358	10.1891	26.4441	26.8893	25.519
LOC_Os02g48640	1.87347	1.48176	1.60071	3.47731	2.98103	2.90418	1.15458	1.59781	1.94065	3.64209	3.23029	4.06925	1.80638	1.62916	1.43725	2.29057	1.77096	2.08402
LOC_Os02g48670	9.89083	11.3768	12.1623	5.55832	5.21187	4.13177	11.2199	7.5947	12.2014	7.9799	7.9668	8.21734	9.76456	9.44958	10.5538	5.52061	5.82319	5.02811
LOC_Os02g48710	1.40713	0	0	0	0.503082	0	0	0	0	0	2.73529	3.67709	4.61355	7.70041	4.91782	10.901	12.0326	19.2385
LOC_Os02g48730	35.8468	53.6964	50.4396	18.9632	18.9899	17.0449	128.934	71.2417	141.587	63.884	59.3768	61.4624	94.0098	100.426	103.561	43.6138	44.8648	39.2414
LOC_Os02g48770	8.90984	12.1772	11.7934	6.55141	6.27369	6.06155	0.460154	0.125231	0.49645	4.62279	5.30474	4.61996	0.238057	0.220814	0.248268	8.71397	8.18991	7.39264
LOC_Os02g48820	3.34917	3.50179	4.11067	2.10776	1.72714	1.93173	2.89886	1.68204	2.36571	1.26936	1.14292	0.657382	0.824389	0.971677	1.03842	0.477132	0.541477	0.270404
LOC_Os02g48860	0.345593	1.04705	0.436071	2.2176	2.38427	2.36597	0.608246	0	0.321476	3.3802	2.77227	3.76754	0.644371	0.897556	0.914635	2.61333	1.47338	2.00655
LOC_Os02g48870	0.249613	0.209423	0.077699	13.8364	12.6613	11.9714	0.143122	0.07767	0	46.6368	42.534	43.0058	1.26039	1.07588	1.21008	37.6485	38.7365	37.7389
LOC_Os02g48900	0.372061	0.391725	0.461973	8.45998	8.57467	8.75473	0.161733	0.217937	0.261984	23.8339	22.5919	22.2036	6.03785	5.52713	7.00931	58.8716	56.0802	53.4825
LOC_Os02g49060	0.030741	0.02453	0.046464	0.024569	0.024557	0.011199	0.269834	0.102946	0.08725	0.038	0.374011	0.03878	0.159928	0.21714	0.343173	0.745655	0.914321	1.01377
LOC_Os02g49160	0.17029	0.20999	0.529727	1.04807	0.494687	0.723388	1.31932	0.311832	1.90413	1.57965	1.67702	1.32292	4.39748	4.40387	4.73732	3.49768	3.29011	3.49262
LOC_Os02g49210	0.20057	0.295065	0.112628	6.58135	8.97887	7.3097	0.519573	0.334678	0.314439	8.9018	10.3421	8.45307	0.179275	0.29701	0.196365	7.58732	8.22823	6.91553
LOC_Os02g49230	15.5485	17.6679	19.1687	6.81109	6.83305	8.35642	9.35496	6.69992	8.09053	14.3028	12.641	10.5479	5.94219	5.46273	5.92362	7.49591	7.17162	6.99734
LOC_Os02g49326	1.15075	1.33061	1.42129	3.12245	3.38908	3.40721	1.54945	1.05842	1.922	1.0375	1.31091	1.13886	2.00973	1.61226	2.61424	2.41939	1.82851	1.40433
LOC_Os02g49350	0	0.059069	0	0	0.023158	0	0	0	0.124256	0.052101	0	0.021666	0	0	0	0.71628	0.871531	0.648351
LOC_Os02g49440	5.16809	7.52769	9.5221	20.7018	19.9656	19.0602	13.8512	9.11661	18.0532	22.2297	19.7742	20.6356	17.9169	4.61796	19.8997	37.2862	8.83283	35.4102
LOC_Os02g49530	42.0458	59.41	151.002	40.2331	35.8089	34.4349	182.84	40.7016	179.592	32.2058	32.0031	29.3506	26.1121	24.836	27.5444	23.3891	26.0502	21.0605
LOC_Os02g49680	4.80694	5.37854	5.16256	1.19274	1.05218	1.15165	5.35673	4.26187	5.59767	1.52192	1.72951	1.37996	10.8236	12.0413	10.8663	4.43195	4.95249	4.13574
LOC_Os02g49700	12.0875	9.31547	10.7012	17.9292	23.3818	23.2769	15.7558	15.5856	16.8821	33.1322	29.737	30.3968	38.6262	35.8359	31.4232	48.9601	46.2611	36.1732
LOC_Os02g49730	3.52373	4.53902	2.96544	0.983566	1.39813	1.23886	2.91522	1.71765	3.61557	2.22156	2.38093	1.47198	2.18032	1.75602	2.62514	1.35174	1.62186	1.5624
LOC_Os02g49760	28.0544	29.5241	28.491	31.5428	29.8465	29.9586	23.5354	20.6272	23.3943	40.8142	38.6621	38.0985	23.7529	22.849	25.3172	49.1656	47.1454	43.6819
LOC_Os02g49860	0.321398	0.169764	0.491117	3.35972	2.59513	2.73836	0.368937	0.273129	0.51981	7.22132	7.37566	7.65937	0.770818	1.04917	0.55478	6.62487	6.56759	6.12784
LOC_Os02g49986	0.491786	1.03548	0.674303	0.286607	0.258819	0.252179	0.821815	0.260619	0.522763	0.968245	1.11762	0.99596	0.560036	0.50018	0.575973	1.82837	1.29796	1.75109
LOC_Os02g50000	0	0	0	0.061035	0	0.018801	0.015981	0	0	0.316013	0.252747	0.176358	0.252044	0.049285	0.147356	3.16274	4.3739	4.54356
LOC_Os02g50050	2.82312	1.82557	2.29162	3.64244	3.82865	2.9881	2.63022	2.86	4.68274	1.54716	1.57012	0.987778	1.08392	2.06651	1.54866	2.77753	1.83647	1.63089
LOC_Os02g50060	1.84155	0.10613	0.033447	1.67858	2.85546	2.39965	0.075591	1.82583	0.42821	1.70129	0.180797	1.23526	0.701054	0.482129	0.233947	1.73781	0.496213	0.664654
LOC_Os02g50130	2.94712	4.55518	4.33967	8.89464	6.92202	6.14873	7.31454	4.0926	8.01169	8.36881	9.26134	6.64647	1.42871	1.37267	2.11916	7.18546	6.86363	6.42231
LOC_Os02g50174	0.462124	0.412047	0.49379	2.55118	2.57143	2.84719	0.386577	0.480103	0.691632	9.32678	9.81233	8.67864	1.12735	0.996877	1.15497	13.8926	14.9501	13.6136
LOC_Os02g50200	5.97595	6.97644	7.90106	3.12772	2.80572	3.14314	4.92906	4.47648	9.49814	6.33513	4.47175	5.08547	2.76215	3.1458	2.29629	3.41007	3.31035	2.91263
LOC_Os02g50240	54.5862	69.8597	76.7428	94.3225	85.2639	84.1968	66.1454	41.5887	60.3757	158.686	149.35	139.576	147.696	149.226	151.872	370.661	371.087	334.517
LOC_Os02g50280	3.39758	3.65253	3.2457	1.45786	0	0	0	1.63877	2.18894	1.67492	0	0	0	0	3.22112	0	2.26612	2.21367
LOC_Os02g50340	0.041962	0.036126	0.138021	1.16601	0.93854	1.23041	0.166843	0.093023	0.09411	4.39594	4.43768	4.46498	0.792549	0.712878	0.785377	5.05506	5.05189	4.76436
LOC_Os02g50350	26.0144	25.8383	33.935	39.1185	33.5528	35.9677	39.0738	25.7759	26.7218	78.8125	81.5243	70.0257	41.3553	28.0736	34.52	74.3882	71.3787	60.0211
LOC_Os02g50490	0.018644	0	0.012493	0.298446	0.228212	0.287214	0.079683	0.044719	0.087396	0.888824	1.57453	1.28269	2.16594	2.46767	3.01524	11.9975	11.0408	10.7623
LOC_Os02g50570	2.04016	2.2669	1.95939	4.82376	4.06859	4.88575	1.57038	2.09274	1.75588	1.07645	1.79024	2.11169	0.872363	1.05591	1.13344	2.57608	2.88857	2.36642
LOC_Os02g50600	5.55267	5.04147	5.37694	4.89696	14.0176	8.56741	4.73541	4.7958	6.74772	6.67696	11.1729	10.3898	3.67538	4.32941	2.89993	6.57273	10.1329	9.9809
LOC_Os02g50630	5.92787	6.27754	5.25469	9.71685	10.0365	8.70148	5.84166	5.62868	6.86284	3.06501	2.76894	2.40089	4.28703	3.43058	3.80372	1.06336	1.11532	0.715218
LOC_Os02g50690	1.12538	1.90922	1.35274	1.98957	2.41828	2.37849	1.18362	1.34303	1.99821	7.55747	5.08465	4.12571	1.25964	1.11257	1.75181	7.17059	7.39239	9.25927
LOC_Os02g50700	1.08262	1.16842	1.24439	8.02805	7.68861	8.27392	0.888063	0.555999	0.48806	10.6604	10.8101	10.0841	0.602183	0.864649	1.17385	5.36969	6.8448	5.44728
LOC_Os02g50730	0.014648	0	0	0.18808	0.123482	0.141288	0	0.152013	0.014828	0.606513	0.579076	0.803522	0.126269	0.151624	0.28271	0.700354	0.750015	0.633436
LOC_Os02g50740	0	0	0.055322	0.076636	0.062831	0.173079	0.111956	0.023046	0.020119	0.051041	0.089544	0.1106	0.263721	0.181874	0.176201	0.991757	0.75574	0.699861
LOC_Os02g50805	6.34435	5.61146	5.21709	21.4323	19.4308	17.6583	5.82746	6.52874	7.23725	19.0916	21.8691	19.1047	8.05421	8.09121	8.77535	19.1104	18.1513	15.4301
LOC_Os02g50910	10.2325	10.5783	11.4253	13.9836	13.0697	13.6448	8.31573	7.7505	9.15347	3.34274	3.83622	4.10857	5.8801	4.74557	7.34976	1.32348	1.50194	1.48955
LOC_Os02g50940	1.65066	1.93411	1.33377	2.45262	1.54858	1.46847	1.52592	1.11326	1.65377	4.05661	3.68645	3.69748	1.79753	1.82511	1.94253	2.58281	3.24252	2.94103
LOC_Os02g50990	2.23264	2.79448	2.51016	4.86142	4.31984	4.54023	2.81547	2.7643	3.3657	5.02679	3.96871	4.37972	3.1001	3.46189	3.4931	9.68811	8.39518	6.81542
LOC_Os02g51000	10.7568	8.79006	9.74484	6.92708	6.09893	5.14653	14.1841	12.7737	12.7134	8.39367	6.31771	6.7457	15.2407	10.7538	13.6136	7.1953	5.08482	5.46578
LOC_Os02g51060	2.40814	3.51002	3.18053	6.01961	6.02458	5.97906	4.60485	3.54874	4.55822	6.14471	5.62604	5.71609	7.21903	6.42432	7.21614	16.4675	15.5314	14.9809
LOC_Os02g51080	30.2847	38.7296	39.3707	6.73071	7.33083	7.36716	30.4291	20.7339	38.1239	7.54059	6.98334	6.68813	25.1376	26.7495	28.6523	12.775	14.3661	13.1915
LOC_Os02g51110	0.14136	0.135982	0.074812	0.062441	0	0.070498	0.133807	0.211124	0.057746	0.110078	0.125161	0.15164	0.14713	0.131045	0.123389	0.776785	0.948208	0.769953
LOC_Os02g51280	2.7778	0	0	3.6588	3.39134	3.02663	0	0	0	2.13224	0	2.01219	1.22639	1.7411	1.72681	1.28433	0	1.01445
LOC_Os02g51350	5.92265	5.20657	6.53222	14.5042	14.4124	14.2094	11.0655	8.25511	7.37701	25.0488	23.4257	22.6125	11.6934	16.081	17.3972	29.3276	28.6171	25.6701
LOC_Os02g51390	3.2166	3.14207	3.20568	2.31803	2.26636	1.8683	5.08087	1.799	3.45973	1.53608	1.15033	1.43176	2.38634	2.429	1.02014	2.67548	2.91676	2.24863
LOC_Os02g51410	50.0419	65.4907	65.6025	19.7941	19.9467	19.781	56.8583	38.8757	60.8021	28.4378	27.7477	26.78	50.0157	51.0372	53.4015	43.3241	41.4626	36.0767
LOC_Os02g51500	15.5062	19.9342	19.8826	25.6869	23.4054	23.9453	21.4226	11.6599	20.0941	39.6692	37.0807	35.4648	19.5523	20.149	19.3518	49.5983	52.3945	43.5172
LOC_Os02g51550	1.46565	2.03666	1.59046	2.02866	1.33858	1.46941	1.65712	1.35384	1.18798	2.07163	1.98638	1.72538	0.764802	1.18254	1.63975	3.226	3.2155	3.27413
LOC_Os02g51610	8.05156	10.0739	9.2038	14.4572	13.2843	13.7676	10.12	4.10066	10.1221	11.7335	12.3193	11.305	3.36127	6.6055	6.94426	15.6013	14.629	12.8075
LOC_Os02g51670	8.72301	0	4.3676	13.3674	10.5953	10.5144	3.54058	4.77778	5.39214	20.2014	18.3996	0	8.87771	10.7661	9.82276	25.393	24.2788	20.989
LOC_Os02g51680	1.25279	1.32452	1.96127	2.49847	2.66343	2.69002	1.45321	1.64174	2.67098	4.49233	3.95402	4.55163	3.26113	1.76036	2.55597	3.84958	5.00412	3.88772
LOC_Os02g51730	0.071228	0.027628	0.192646	0.112468	0.147812	0.200709	0.049165	0.031739	0.041544	0.339954	0.401413	0.124288	0.049448	0.18595	0	0.915345	0.724329	1.0223
LOC_Os02g51930	0.157211	0.184062	0.079171	2.19824	1.80789	2.01189	0.066592	0.213009	0.159198	7.52197	7.33563	7.13496	0.151654	0.201133	0.324898	6.48358	7.36474	6.55193
LOC_Os02g51950	7.25445	7.34554	8.08323	15.8338	14.6444	15.0116	14.2571	11.3204	13.0617	6.99654	7.01145	6.24028	9.09544	8.08536	9.11188	6.28596	6.82914	5.20212
LOC_Os02g52010	6.30939	9.67178	10.5491	17.7068	15.6162	13.9368	2.59707	1.84241	2.12457	28.3329	25.0681	25.1198	2.25826	2.58426	1.98562	29.2032	32.7837	30.5217
LOC_Os02g52040	68.3515	109.098	113.142	144.612	129.175	126.4	62.4971	32.8469	65.5107	24.2478	23.5857	26.4854	32.1792	36.1189	31.5141	18.3763	18.0595	16.3167
LOC_Os02g52120	4.03306	4.93086	4.82318	0	0	0	7.41276	6.30392	0	0	0	0	0	0	7.40083	0	0	4.89319
LOC_Os02g52150	68.7026	91.7377	86.217	12.8041	12.6348	12.0557	3.50884	2.21053	4.0877	43.616	40.9981	40.5094	9.55553	9.18583	10.1196	21.8814	24.1114	21.9358
LOC_Os02g52170	0.4644	0.193076	0.442322	1.1782	1.34027	1.57146	0.329096	0.620923	0.301127	0.803736	1.04198	0.885842	1.07332	0.760874	0.666593	0.586733	0.793901	0.690156
LOC_Os02g52180	0.026571	0	0.024998	0	0	0	0	0	0	0.184277	0.239855	0.262456	0.201414	0.138462	0.13427	2.41044	2.19339	2.11374
LOC_Os02g52210	0.707876	1.09941	1.04053	0.545964	1.97524	1.81102	0.783263	0.556264	0.850462	2.72881	0.930039	2.5176	0.110461	0.12599	0.250411	2.25882	1.99108	2.09556
LOC_Os02g52450	0.030459	0	0	0.00734	0	0	0	0.00883	0	0.04476	0.020205	0.056004	0.069447	0.031657	0.092161	0.45753	0.685687	0.542619
LOC_Os02g52460	2.57466	1.57676	3.01527	4.40365	3.22845	3.85486	1.8664	1.14367	1.86472	0.893179	0.621232	0.879151	1.42531	1.42107	1.58609	0.298848	0.3035	0.25174
LOC_Os02g52490	0.402256	0.515891	1.33041	1.17504	0.158376	0.607179	2.94713	2.1979	4.32522	6.52684	6.39012	7.68999	6.1925	7.14714	5.07667	11.0017	20.0625	24.1025
LOC_Os02g52560	1.32799	1.36818	1.66611	8.18698	6.52217	6.72665	1.39546	1.31835	1.8054	13.9568	13.5048	11.1716	3.84495	4.05104	3.56237	16.3697	15.0063	14.9676
LOC_Os02g52670	3.24551	3.0621	3.97904	5.47938	5.37034	5.41597	1.87947	1.37721	1.97222	3.96915	4.16589	4.10313	0.505959	0.320662	0.578812	1.39398	0.901775	1.06199
LOC_Os02g52730	0.249674	0.30917	0.292768	0.444693	0.386959	0.427754	0.474721	0.592496	0.460444	0.338535	0.306754	0.634484	1.27418	1.82205	1.75135	0.45997	0.685428	0.375287
LOC_Os02g52770	9.04496	9.68463	4.0666	12.9206	12.3953	6.23367	6.22461	4.4211	12.1712	22.0432	21.2538	20.287	22.3463	10.9494	24.6323	22.7457	12.7468	11.9378
LOC_Os02g52830	0.052433	0.176605	0.175061	0.266245	0.140115	0.375522	0.143357	0.079036	0.066637	1.63657	1.48479	1.33538	0.288847	0.296924	0.40573	1.57556	1.48976	1.23098
LOC_Os02g52840	0.466925	0.522223	1.00975	0.418391	0.407573	0.436102	1.13585	1.13007	1.62165	1.49438	1.20267	1.09831	1.62281	2.59014	2.05785	4.19607	5.00124	5.81489
LOC_Os02g52930	3.05155	3.91446	4.27448	0.322843	0.363714	0.269042	3.67022	2.28357	3.95021	0.440506	0.516512	0.584216	9.66528	9.59583	9.99213	3.01133	2.99049	3.08902
LOC_Os02g52934	0.286858	0.081148	0	0.514662	0.454919	0.386662	0.340427	0.149203	0.693402	0.181159	0.353988	0.518867	0	0	0.172428	0.303245	0.285746	0.124629
LOC_Os02g52990	1.81489	1.88625	2.18179	6.89965	5.28526	6.15585	2.469	1.76946	2.61096	9.80386	8.58742	0	2.51952	3.30961	0	17.2723	18.941	18.8723
LOC_Os02g53120	5.45468	4.64968	4.90169	9.69491	8.85277	8.89589	3.74079	3.5301	3.61489	2.0507	2.24412	1.99712	2.97047	2.53891	2.6407	0.973387	1.09689	1.23371
LOC_Os02g53160	1.67974	1.69349	2.15427	3.60375	3.1141	3.14749	1.26435	0.641792	2.45809	4.16013	4.80172	5.7045	0.544677	0.631984	0.617431	1.71176	2.17769	2.18154
LOC_Os02g53180	0.923321	1.333	1.48922	20.6269	21.0042	19.8799	3.85308	1.53637	2.63025	15.383	16.4063	18.3469	5.66772	9.80836	9.41216	26.417	26.7847	18.9272
LOC_Os02g53230	1.19799	0.848824	1.29799	1.33937	1.48348	1.39496	1.12061	1.01199	1.2503	0.732687	0.552176	0.625669	0.848976	0.821362	0.92236	0.296221	0.560787	0.367884
LOC_Os02g53280	3.94683	5.45113	5.04146	3.12809	3.73137	3.60941	4.11909	3.17409	5.72912	1.85489	1.69652	1.45317	1.97616	1.79181	1.42598	1.60353	1.64685	1.42054
LOC_Os02g53320	0.966735	0.79494	1.70252	0.830275	1.11383	0.995494	0.53491	0.447479	0.441549	2.40191	1.72753	2.34176	3.42259	3.33534	2.61951	2.80552	3.37963	2.59878
LOC_Os02g53400	0.833979	0.796777	1.23416	6.00583	5.3184	5.30332	0.976516	0.989623	0.909764	6.88338	7.50984	6.14351	1.17829	0.688341	1.00248	3.81612	3.42507	4.73592
LOC_Os02g53410	0.040808	0	0.314509	1.71064	1.26452	1.60386	0	0.047318	0.041309	6.01399	4.76271	4.39774	0.141055	0.046952	0.186767	3.37774	3.29947	3.31824
LOC_Os02g53490	13.0357	14.9568	13.855	5.37652	5.8657	5.22974	11.8148	10.2593	12.0449	14.1776	12.5538	12.4874	10.1646	9.5697	10.1516	9.17888	8.13293	9.02286
LOC_Os02g53530	0.691182	0.610527	0.567403	0.641617	0.584963	0.459944	1.08182	0.756091	1.20425	0.755814	0.271437	0.667691	0.903171	1.13519	0.801962	0.135283	0.196389	0.353387
LOC_Os02g53690	2.45559	1.67998	2.42698	4.49535	3.81997	3.06272	2.16177	2.4602	2.80313	1.33867	1.21483	1.43277	1.1285	1.4514	1.23642	0.633653	0.571814	0.527189
LOC_Os02g53750	0.381416	0.225537	0.262041	1.79702	1.60628	1.55832	0.294943	0.413003	0.500127	6.34702	6.01663	6.11489	0.296972	0.160976	0.346721	3.01417	2.71545	2.76595
LOC_Os02g53790	9.88564	11.1716	10.9181	31.4092	29.751	31.0552	16.1424	8.88883	15.3127	18.8927	19.5323	17.7099	15.4048	16.8707	17.1299	37.0967	36.049	33.537
LOC_Os02g53970	0.02339	0	0.021702	0.011273	0	0	0	0.013561	0	0.055061	0.061113	0.043373	0.141463	0.120967	0.169217	3.43818	3.54747	3.31854
LOC_Os02g54030	13.3738	13.8051	13.4941	7.58589	5.99226	6.22222	13.9505	10.6925	14.74	9.91616	9.82564	8.85384	18.4233	13.3192	16.8812	24.5673	19.6597	20.4203
LOC_Os02g54140	194.309	284.277	269.542	72.1709	63.8612	64.5819	22.0399	14.5213	24.6815	159.519	147.093	143.965	37.4328	38.9914	43.6167	73.5059	82.4226	75.2665
LOC_Os02g54180	0.054163	0.002099	0.019817	0.957899	0.266412	0.287928	0.105939	0.435469	0.016011	0.925017	0.638966	0.870159	0.57303	0.003066	0.483077	0.407744	0.651721	0.99843
LOC_Os02g54190	0.137837	0.085965	0.195556	0.549888	0.462836	0.633738	0.665091	0.271449	0.729114	0.299251	0.341462	0.4593	0.577808	0.52128	0.615883	0.371894	0.444084	0.257754
LOC_Os02g54240	0.16703	0.149108	0.402302	4.77221	3.97073	4.1457	0.064556	0.080986	0.023779	18.8865	18.1968	17.4123	0.540834	0.489662	0.426453	14.6652	17.6886	14.0392
LOC_Os02g54254	57.1224	72.1725	74.8203	79.4502	76.2264	76.8046	61.0274	41.3795	61.3149	133.214	135.745	123.137	37.3839	35.6162	38.0612	137.62	126.602	106.307
LOC_Os02g54280	2.8043	3.57661	3.17862	3.55189	4.12701	4.17339	1.9456	2.68527	3.2793	1.74148	1.6191	1.43511	1.59511	1.20388	1.36127	0.532392	0.629203	0.712756
LOC_Os02g54390	0	0	0	0	0.034063	0	0.151259	0.133243	0.170897	0.373759	0.206248	0.203794	4.20398	3.35003	4.03422	1.30277	1.31169	1.27305
LOC_Os02g54470	210.267	320.572	304.084	150.727	143.909	136.505	348.345	191.477	326.129	122.324	121.664	122.08	171.781	184.012	191.326	94.4053	97.4471	92.5066
LOC_Os02g54590	0.341151	0.480352	0.628097	0.926088	0.809256	0.954146	0.504013	0.118109	0.259979	0.780827	0.900254	0.801131	0.154218	0.154673	0.232547	0.754214	0.789862	0.612747
LOC_Os02g54690	0	0.049477	0.057559	0.056904	0	0	0.033468	0	0	0.060147	0.107692	0.218866	0.080966	0.033828	0.035875	1.26821	1.8268	1.73259
LOC_Os02g54700	60.3181	84.9014	80.8285	54.935	51.6989	51.4555	99.0286	58.2639	102.425	40.538	37.3691	38.9322	43.519	48.1391	49.4818	29.3742	31.368	26.8113
LOC_Os02g54870	1.50604	1.12941	1.32031	0.947717	0.566066	0.651663	2.11623	2.56275	3.31695	3.07049	2.85207	2.05461	11.2489	10.6939	11.2973	4.61002	5.11324	4.51129
LOC_Os02g55120	9.78968	9.57002	13.1389	7.43709	6.82032	7.2359	14.5259	9.32713	18.0172	6.64473	6.41495	6.10686	9.17549	8.4981	10.634	6.9883	7.08717	6.37116
LOC_Os02g55130	6.47007	5.8776	5.77394	3.46639	3.69487	3.52248	7.90814	12.4912	16.8778	3.49552	4.12747	2.87455	11.2862	10.962	12.8946	3.89278	3.89123	3.46396
LOC_Os02g55190	0.267409	0.506434	0.523557	0.732053	0.367277	0.400957	2.31521	1.54304	2.37335	0.778186	1.06297	1.15543	1.22672	1.21755	1.22777	0.212578	0.138015	0.220603
LOC_Os02g55270	0.072811	0.16369	0	0	0	0	0.45993	0.392736	0.396479	0.308312	0.342181	0.205099	0.61994	0.828505	0.713975	0.096492	0	0.154352
LOC_Os02g55370	45.5504	13.0604	12.0477	39.6312	27.8693	28.2428	14.7625	17.3695	10.2308	29.5934	25.6584	28.5757	33.1977	40.8614	41.775	19.4703	23.7903	23.2636
LOC_Os02g55380	0.954958	0.93033	1.20775	2.17135	1.67848	1.84379	0.442229	0.405515	1.28838	1.52239	0.893542	0.948937	0.569264	0.582419	0.63275	1.42759	1.60884	1.39022
LOC_Os02g55410	4.47272	3.99569	4.24526	19.6209	17.7402	16.99	3.55692	3.82145	3.19106	2.02241	1.95941	1.82595	4.52783	4.21155	5.0826	1.64174	1.23882	1.38573
LOC_Os02g55430	35.4699	21.6861	17.5887	50.2898	50.4311	47.077	20.3223	29.1866	28.5788	55.9155	56.9187	55.8623	42.9318	40.4083	43.0127	49.7848	49.8218	46.7497
LOC_Os02g55470	2.85307	2.1872	1.91935	3.65051	3.98755	2.9631	1.63363	1.46822	2.08804	4.275	3.91425	3.37286	3.2507	3.64086	3.6416	2.872	3.58363	3.05028
LOC_Os02g55560	6.63522	9.26934	8.59831	11.5558	11.3111	9.92059	10.9709	7.03873	7.85438	13.379	12.7388	16.5829	8.6733	6.98347	7.01476	20.7065	16.6898	19.2783
LOC_Os02g55570	4.94104	4.41623	7.52729	5.89506	5.28399	4.36503	6.22535	4.07032	5.13905	1.76764	1.57994	2.03218	3.61354	3.71345	3.65738	1.27456	1.63374	1.14709
LOC_Os02g55600	1.34768	0.373092	0.541137	1.03685	0.614016	0.973046	0.497151	0.700748	0.652169	8.16449	0	7.54086	2.04227	5.27358	4.46782	11.0878	15.6001	11.608
LOC_Os02g55610	11.2585	10.4387	13.2108	4.12679	3.66435	4.42103	5.5759	4.45575	9.42043	14.0578	12.2309	13.9411	6.89588	9.6776	8.22572	13.5162	13.8313	13.1406
LOC_Os02g55689	0.755277	0.786308	1.0419	0.419465	0.029592	0.210003	0.495167	0.52758	0.451797	0.032892	0.233857	0.950139	0.40864	0.13611	0.377284	0.025769	0.419343	0.359599
LOC_Os02g55710	3.0208	0.48122	1.24318	2.52318	0.84583	0.154484	10.4435	3.05162	1.81027	1.03515	5.67179	5.55873	22.6069	24.7784	26.4871	1.33827	0.631202	1.02396
LOC_Os02g55870	1.2014	1.45842	1.59051	1.51013	1.52331	1.68559	1.77354	1.07945	1.39256	1.64428	2.84987	2.43765	3.11528	2.54519	2.68348	8.57897	7.29806	8.70553
LOC_Os02g55890	94.0142	100.818	102.224	21.1007	19.9302	19.5773	27.646	25.8293	17.6164	34.1971	32.0713	30.3457	22.7692	22.8411	24.414	20.4061	20.1364	18.0547
LOC_Os02g55920	5.18543	0.466421	5.04532	5.23379	4.69156	3.80872	2.5956	1.5983	4.88417	1.98	2.59404	2.61138	0.802119	1.15317	1.13641	0.485087	0.54442	0.470172
LOC_Os02g55970	0.220304	0.150499	0.150322	2.29619	2.27526	2.07098	0.156211	0.168189	0.198633	2.76728	2.44329	2.44496	0.669414	0.636126	0.679234	4.16826	4.0205	3.38625
LOC_Os02g56100	2.32514	2.62745	2.70222	7.60334	7.23886	7.44068	3.61076	2.07282	2.96961	2.08422	1.56072	1.42532	2.20168	1.54288	2.29463	1.31209	1.4755	1.15892
LOC_Os02g56120	11.499	11.0727	13.1781	0.548211	0.742942	0.468176	0.889616	1.11325	1.44107	4.23665	5.0203	3.77931	0.90405	0.921461	0.71768	1.20856	1.879	1.44105
LOC_Os02g56130	27.0234	36.8216	38.4228	62.4267	60.6285	59.6333	41.3314	25.983	35.5207	16.54	15.5478	14.5172	44.966	44.0298	46.5902	10.9814	9.89736	9.97808
LOC_Os02g56150	0.216767	0.287492	0.164295	0.481155	0.531578	0.599823	0.348124	0.252295	0.318976	0.717947	0.480187	0.272192	0.289641	0.192445	0.248951	0.24443	0.379794	0.121311
LOC_Os02g56250	7.31906	8.06057	8.67063	26.7163	24.9897	23.4737	12.184	9.23207	17.4356	26.0481	25.7866	25.1659	25.6917	27.1451	26.5228	40.3515	39.9172	36.9148
LOC_Os02g56280	13.7662	7.22222	7.02218	16.4196	16.227	14.2842	4.99935	10.6899	4.45221	16.2419	14.1198	13.479	15.7152	12.2582	14.8815	18.2332	15.2436	16.6219
LOC_Os02g56480	6.08534	0.835834	5.87929	4.84435	5.18914	5.53357	4.39799	5.03477	6.81975	4.66946	5.16286	4.89499	6.56567	7.32696	7.77125	3.74218	3.4659	3.28833
LOC_Os02g56500	0.781343	0.868389	0.824474	1.88761	1.94568	1.79927	0.672619	0.44743	0.513584	1.96181	2.28436	1.83596	0.790047	0.624968	0.641307	2.20381	1.8125	1.97271
LOC_Os02g56510	0.633106	0.887912	0.653489	0.391766	0.442384	0.338699	2.08167	1.29737	1.95088	1.26814	1.36328	1.25	5.0051	4.651	4.4602	1.84929	2.08454	1.83075
LOC_Os02g56540	13.1516	13.1289	12.1066	14.6898	13.9353	13.7918	6.90942	7.90517	7.42394	3.45119	3.68488	3.13882	3.43092	3.01709	3.44721	0.943913	1.06701	0.959388
LOC_Os02g56600	0.152368	0	0.12619	2.21714	1.98459	1.64552	0.114621	0.052328	0.069014	8.56126	7.9585	7.92	0.221041	0.303266	0.364231	6.97194	7.28142	6.76367
LOC_Os02g56610	0.822466	0.83226	1.14868	1.75181	1.29351	1.41968	0.976207	0.777387	1.27921	0.427763	0.453965	0.407459	0.528169	0.469122	0.559795	0.392263	0.376355	0.408541
LOC_Os02g56680	1.86331	2.56704	2.74612	0.084002	0.114608	0.019451	0	0.024131	0	0.018885	0.099326	0.020784	0	0.08884	0.066416	0.03164	0	0
LOC_Os02g56860	1.05645	1.75136	1.52944	6.57044	7.86073	6.27877	3.06259	1.94102	4.89569	7.07053	8.14344	7.97282	9.50568	9.98829	10.1773	7.5285	7.08848	7.16939
LOC_Os02g56880	17.6422	19.847	18.9182	10.8286	8.15262	10.4476	11.0188	11.6833	11.5892	10.0449	12.7128	8.90333	8.90942	10.9615	9.18292	7.12366	7.2933	8.82147
LOC_Os02g56900	17.4391	24.97	25.8147	19.4773	19.7133	19.4745	11.4044	6.63672	12.1253	22.7854	20.6823	16.0281	10.0953	11.0234	9.57766	28.0528	35.2116	30.6953
LOC_Os02g56920	21.2986	20.6329	21.3791	19.7037	19.2015	18.8631	10.7773	10.7905	10.7166	8.75872	7.70624	7.94798	12.5146	13.6779	14.2156	3.07781	3.47896	2.64961
LOC_Os02g56940	4.62602	8.10478	6.70727	1.45291	0.912909	1.02752	4.94546	3.18655	2.91183	1.14255	0.897511	0.824823	3.06004	2.9837	4.75226	1.68371	1.50852	1.31674
LOC_Os02g57060	5.29746	6.7613	6.14803	2.53254	2.31505	2.80458	5.03193	2.85553	5.10905	2.11708	2.12451	1.8895	2.29458	2.32088	2.59403	1.08386	1.27508	0.785527
LOC_Os02g57090	19.8789	19.1336	21.3238	9.79573	8.78801	8.6684	10.142	9.19613	11.6645	4.42563	4.10001	4.2496	2.04359	1.94969	1.79945	0.595736	0.695643	0.663042
LOC_Os02g57120	0.473043	0.601181	0.777079	1.05751	0.938423	1.18216	1.37086	0.794141	0.842322	2.17472	1.88881	1.74857	3.48251	3.02263	3.08769	21.0665	20.2339	18.9309
LOC_Os02g57260	31.284	38.0671	42.0231	43.565	48.0042	46.1892	35.7691	24.7189	33.7731	94.8147	94.9977	84.9897	35.8195	36.4479	38.4122	73.9222	75.6294	68.403
LOC_Os02g57280	105.784	84.2301	88.2603	16.0335	17.5002	15.5498	61.1648	61.4963	31.9383	69.1546	66.2309	66.1443	88.1279	87.8023	90.0104	116.728	113.824	107.501
LOC_Os02g57310	0.113028	0.082473	0.06173	0.206662	0.183417	0.229903	0.140485	0.206248	0.218443	0.376289	0.335817	0.304361	0.329687	0.384933	0.205196	0.356009	0.48091	0.363853
LOC_Os02g57340	0.224148	0.003216	0.069142	0.316245	0.196669	0.277638	0.08428	0.09846	0.025337	0.285006	0.231469	0.338158	0.120612	0.194706	0.266339	0.289818	0.323635	0.258121
LOC_Os02g57460	0.440286	0.663624	0.751082	1.14477	0.777887	0.789435	0.597169	0.325798	0.465643	0.67803	0.487938	0.47975	0.129179	0.097618	0.220885	0.544952	0.814666	0.869455
LOC_Os02g57520	0	0	0	0	0	0.018497	0	0	0.021166	0.21189	0.170778	0.110658	0.024361	0	0	1.12305	1.454	1.16939
LOC_Os02g57700	0.029988	0.038481	0.070914	0.401974	0.440242	0.426562	0.069245	0.121607	0.054375	0.360931	0.4642	0.175907	0.099933	0.163762	0.066474	0.619192	0.379521	0.276065
LOC_Os02g57720	0.217726	0.113256	0.055277	1.04837	0.618205	0.947322	0.278579	0.228796	0.362448	1.7817	1.04977	1.06728	0.734298	0.69073	0.933371	2.74128	2.96183	2.91068
LOC_Os02g57790	0.186912	0.095874	0.213454	0.581517	0.198692	0.621482	0.197371	0.06264	0.122278	1.93282	0.231194	2.08299	0.73425	0.4527	0.441867	2.39838	2.20433	1.8091
LOC_Os02g57840	0.836079	0.908407	1.30692	1.44444	1.83292	1.62806	2.59519	1.75101	1.95297	8.95882	9.44185	7.231	2.68967	2.75735	2.75839	6.31884	7.7806	5.89288
LOC_Os02g57900	0	0.052453	0.063357	0.048923	0	0.011873	0.181296	0.142215	0.227625	0.045762	0.012331	0.095466	0.894222	1.20507	0.912586	0.232229	0.192433	0.34332
LOC_Os02g58139	1.11872	1.01903	0.788981	3.2835	1.77367	3.05371	1.48357	1.35096	1.24355	3.0347	2.55298	2.80388	0.993447	1.41315	1.54019	2.35208	2.83882	2.15396
LOC_Os02g58150	1.68546	1.9399	1.68502	4.71049	4.49741	4.21054	3.84017	2.87322	3.78205	4.9049	4.81874	4.18779	5.37925	5.22451	5.74477	4.06201	3.67337	3.34141
LOC_Os02g58160	0	0.010294	0	0.184545	0.239613	0.3115	0.039604	0.037208	0.072925	0.945719	0.776555	0.81606	0.457029	0.420428	0.351692	1.34993	1.75914	1.42278
LOC_Os02g58180	0.06579	0.126009	0.066979	0.082578	0	0.050758	0.20554	0.039442	0.067858	0.065074	0.165754	0.334798	0.470084	0.141262	0.31129	0.694241	0.613025	0.652517
LOC_Os02g58210	7.58937	7.44691	6.74303	3.89955	3.72778	3.49855	3.794	3.24603	4.29589	2.09666	1.77045	2.06467	5.80005	4.69919	5.30777	3.02469	2.27133	1.99719
LOC_Os02g58214	0	0	0.037414	0	0.101258	0.224161	0	0.06075	0.359971	0.600767	1.05902	1.17779	5.60349	3.92393	3.84105	10.8565	9.79843	10.6091
LOC_Os02g58220	2.67887	2.41651	2.39378	10.0195	8.04456	9.81123	2.70426	2.68769	3.18189	1.78807	1.93054	1.87011	4.67924	5.45556	6.47602	1.11197	1.37275	1.27845
LOC_Os02g58260	1.01543	1.09494	0.436496	2.06518	1.73643	1.6357	0.795006	0.275665	0.454704	1.98117	2.07476	1.04194	1.02643	1.02513	0.897678	2.61368	2.87775	2.3816
LOC_Os02g58300	0.969119	0.743987	0.809126	2.20025	1.81672	1.50235	0.567626	0.668785	0.597976	0.668059	0.602904	0.490393	0.571838	1.09623	0.99423	0.496769	0.475353	0.502884
LOC_Os02g58390	2.86497	3.19744	3.22314	2.66875	3.42092	3.17744	3.25335	3.5549	5.82482	1.9137	2.00117	2.1969	2.81193	2.13718	3.03167	1.17124	1.00027	0.919298
LOC_Os02g58470	7.48802	8.77543	8.87493	4.87853	4.35269	3.28451	5.1163	3.96727	5.46628	1.62313	1.62652	1.47357	1.50662	1.83457	1.82384	0.660376	0.464382	0.673469
LOC_Os02g58480	0.723611	1.01603	0.959899	0.754059	0.936234	0.99576	1.42228	1.77456	0.796501	5.14141	4.52249	4.74163	10.4868	7.35091	8.93176	7.00203	6.05704	5.27062
LOC_Os02g58540	0.435655	0.974223	0.459687	0.572639	0.928771	0.815827	0.42588	0.186619	0.650653	0.943463	1.32571	1.02055	0.178597	0.407898	0.469253	1.72313	2.17627	1.83502
LOC_Os02g58670	9.88519	27.968	28.7978	4.46722	4.86883	8.01686	6.31959	4.13732	7.41225	7.3321	16.5945	15.9413	3.22038	3.93467	4.22417	6.05916	4.7645	5.22666
LOC_Os02g58720	0.58016	0.717767	0.948074	0.758645	0.829514	0.598824	1.21118	0.523884	0.949659	1.86848	1.81787	2.04185	2.46044	3.19345	2.91188	6.16524	6.63385	6.48856
LOC_Os02g58790	2.25086	3.34972	2.95969	0.901556	0.654143	0.657019	2.68475	1.34003	2.2998	0.919356	1.43829	1.28308	2.85349	2.7368	3.36637	2.68575	2.20681	2.37288
LOC_Os03g01008	0.206957	0.027693	0.196777	0.735463	1.13288	1.23565	0.1696	0.04292	0.355316	0.076318	0.087433	0.077847	1.00229	1.2623	0.714327	0	0	0.016365
LOC_Os03g01014	2.94543	1.47015	0	0	1.84799	1.9186	1.10166	0.953981	0.977257	2.53155	2.66104	2.53355	2.1896	2.50556	1.89381	2.66586	2.16827	3.59315
LOC_Os03g01090	5.31613	2.996	4.42571	4.82741	4.28267	4.44675	2.90796	3.03929	2.6286	6.23356	7.42008	7.10151	3.41791	3.04364	4.15608	5.8038	5.26901	4.87001
LOC_Os03g01120	3.73847	3.61802	3.80281	2.3009	2.34012	1.83693	4.67336	4.34115	4.44044	1.85433	2.32897	1.51855	2.67701	2.70715	2.93327	1.53618	1.51071	1.44989
LOC_Os03g01150	7.78966	7.3961	8.56757	12.4434	13.5436	13.6525	8.85983	6.84364	8.8977	17.2234	17.7233	15.0561	9.03353	8.31583	9.4291	16.5763	19.3528	14.5661
LOC_Os03g01230	6.13163	7.38822	5.77377	12.781	13.0982	13.1414	10.1766	9.89195	11.7481	8.22844	7.84337	7.04878	7.1862	10.6889	8.75572	6.98242	7.3285	5.77396
LOC_Os03g01270	14.483	15.5784	17.3498	5.13931	5.80716	4.80243	29.7676	23.3578	27.8201	14.2605	14.3349	15.4902	26.5555	25.5839	29.1626	7.60988	8.60355	8.31327
LOC_Os03g01360	4.05936	2.2936	2.5593	4.17628	3.74434	4.03014	0.964408	1.52672	1.49482	2.84859	2.40797	3.77005	1.29898	0.960915	1.74346	2.99347	3.05781	2.60582
LOC_Os03g01470	5.18736	3.34101	3.17268	2.64262	2.5117	2.50032	4.54774	7.80743	5.2193	4.11844	3.24382	3.41941	5.58823	6.22208	6.53286	2.76632	2.64194	3.13386
LOC_Os03g01530	24.1337	14.4185	16.2371	33.2544	32.8467	32.8762	11.4738	13.2551	10.6806	12.4873	10.8521	10.4875	15.1466	19.8861	19.1746	8.44055	8.67658	6.76882
LOC_Os03g01580	2.4577	1.31605	2.04062	2.17412	2.04719	2.66581	3.7402	3.06255	4.79621	7.18146	9.66344	11.0175	9.33985	10.203	7.22191	15.4917	14.7539	12.3529
LOC_Os03g01600	4.0413	3.52266	3.96003	2.03346	2.0286	1.71334	2.05331	1.6949	1.97602	0.84845	1.05153	0.933242	1.18761	1.1856	0.958727	0.324364	0.286986	0.349319
LOC_Os03g01614	5.12658	9.17733	10.8712	2.10911	1.82405	3.24572	0.710378	0.8951	0.849805	0.057408	0.174323	0.066225	1.7309	1.20779	1.22148	0.0585	0.04495	0.086121
LOC_Os03g01740	28.3457	20.2655	17.6672	19.5558	17.1963	19.0526	6.76596	9.38891	9.22118	21.7786	21.9459	19.5603	7.71748	8.60389	8.21529	11.2097	12.2191	10.4248
LOC_Os03g01800	0.214291	0.21784	0.273678	0.470075	0.581294	0.447568	3.72864	2.58972	4.32264	7.42862	7.71535	7.83341	20.5485	20.7925	22.3483	53.8554	50.5447	46.8077
LOC_Os03g01840	9.81627	13.9204	5.90665	9.4059	3.59422	9.24911	7.34378	7.40721	24.246	8.30806	8.40129	7.47657	14.9608	15.612	17.9505	8.08427	1.64036	5.92252
LOC_Os03g01880	11.888	15.4402	14.8989	38.056	37.0328	38.2861	12.3113	8.55689	10.7277	50.6752	49.8036	48.3448	8.71445	8.93655	7.85373	32.5637	32.3008	31.5675
LOC_Os03g01960	3.36484	1.96697	1.53503	4.22326	3.92338	2.84832	1.9461	1.90277	2.4723	5.83375	6.26738	5.12451	6.50624	8.54982	7.6711	10.8314	10.1884	9.49909
LOC_Os03g01980	26.231	24.9434	21.5255	22.0932	19.0896	17.7706	13.3313	16.7196	20.5642	11.1953	10.7737	11.7612	8.59202	8.52316	10.4479	3.51753	3.63199	4.27263
LOC_Os03g01990	0.561297	0.754484	0.366105	1.43458	0.804949	1.08187	0.605686	0.679624	0.728015	1.24735	1.24003	1.2774	1.44984	1.70308	2.03158	3.84616	3.58149	3.05587
LOC_Os03g02040	0	0	0	0.298982	0.059235	0.257841	0	0.37139	0.028499	2.38227	2.73191	2.36436	5.49646	4.01595	5.29845	21.7937	19.0441	21.4098
LOC_Os03g02050	0.188944	0.10913	0.104855	0.273201	0.186604	0.368525	0.143612	0.087604	0.112484	1.27189	0.925517	1.30877	0.717835	0.391679	0.759041	11.693	15.7766	12.0607
LOC_Os03g02070	0.480605	0.453434	0.258256	4.39438	4.42417	3.53307	0.022689	0.197648	0.177929	12.0334	13.0995	12.3474	1.76829	1.76496	1.39038	26.3556	23.5864	22.2503
LOC_Os03g02090	4.1583	2.38316	3.05476	6.60733	3.50984	6.59863	1.71222	2.01021	2.53553	8.06752	6.45599	5.96142	3.64841	6.53342	4.8308	6.64198	6.16185	7.21323
LOC_Os03g02190	0.027519	0.053087	0	0.229587	0.157776	0.328903	0.069784	0.106244	0.07445	1.87054	1.1111	1.80064	1.3249	1.10204	1.15581	7.36726	8.21174	7.16159
LOC_Os03g02260	70.7777	39.2308	41.6806	25.7086	24.6693	23.4704	16.5316	29.4173	10.7164	43.9936	43.5118	40.4647	28.4645	23.1836	27.6798	27.9945	24.7974	24.9675
LOC_Os03g02280	2.61414	3.57871	4.50187	11.0592	8.14205	9.82678	2.201	1.8526	5.43328	3.81283	4.33016	2.98569	3.09698	4.16149	2.84598	1.83528	2.26802	1.6308
LOC_Os03g02290	30.7052	36.8987	35.1131	34.8251	38.51	36.2854	27.0461	20.6958	26.2064	9.30133	9.92009	7.74847	9.02449	8.03162	9.36102	2.97709	2.92585	2.26026
LOC_Os03g02300	11.9032	6.4387	8.13504	3.25007	2.32578	2.87823	1.29168	1.22128	2.00571	4.95773	3.38719	3.49052	2.30003	3.72744	3.16096	1.27621	1.48755	1.40723
LOC_Os03g02330	0.257772	0.208994	0.301373	0.929034	0.891921	0.779334	0.394043	0.230678	0.832292	0.729672	0.669191	0.616024	1.6044	2.37418	2.60118	0.804464	0.740352	0.552848
LOC_Os03g02460	8.84247	10.7426	10.8015	4.75803	4.13323	3.5414	5.65054	4.54961	7.03526	4.81649	3.97175	4.91923	3.26073	3.54296	3.88809	5.15792	4.9064	4.69469
LOC_Os03g02470	2.17063	2.63012	1.72277	1.81703	0.595314	0.433843	0.371447	0.472097	0.097914	0	0	0	0.211139	1.34808	1.03312	0	0	0
LOC_Os03g02514	7.79798	5.95519	6.91415	12.7584	10.1814	11.5949	6.37978	6.0687	6.17659	18.4558	15.7031	16.3191	14.5449	13.2305	14.1314	31.5307	30.8044	30.109
LOC_Os03g02550	18.9905	18.5387	16.7261	2.79338	2.04058	1.93927	16.1365	15.0512	16.1381	4.04251	3.95454	4.11246	16.986	15.5299	17.8208	6.01392	5.64536	5.58582
LOC_Os03g02560	32.1886	50.9599	50.5185	19.3944	19.0551	19.2024	51.9712	32.4413	59.6191	29.1042	27.2983	26.0973	23.5262	24.1957	25.3383	20.0182	18.2539	16.4615
LOC_Os03g02570	0.990404	0.495816	0.697233	0.333965	0.097983	0.297228	0.877647	0.367223	1.00049	0.574955	0.466608	0.602156	0.509875	0.651416	0.780026	0.462581	0.341809	0.51788
LOC_Os03g02590	2.22159	3.40742	3.71155	10.4937	9.00904	8.60761	5.61427	4.31048	5.38575	10.4355	10.7647	10.6041	5.43158	4.64942	4.12834	8.67587	9.05773	7.86751
LOC_Os03g02685	18.7685	26.5578	30.4338	14.8732	14.9353	14.8522	27.9433	21.2323	37.6437	52.9113	49.2822	49.2974	24.4293	26.8884	27.6137	49.7315	53.0679	51.439
LOC_Os03g02700	0	0	0	0.02461	0	0	0.012173	0	0	0.112842	0.178072	0.212509	0	0.015644	0.011256	1.14683	1.12958	0.96221
LOC_Os03g02710	1.52495	2.59862	2.32787	2.94357	2.89804	3.13931	3.08529	2.54031	2.75455	4.07686	4.71457	4.30776	3.05106	3.05248	3.91683	9.96266	10.3421	9.09123
LOC_Os03g02740	0.738466	0.963914	0.748603	0.885246	0.683574	0.901631	2.52862	1.42347	1.93156	1.22687	1.24067	1.07508	2.69613	2.39407	2.45705	0.781893	0.805781	0.739722
LOC_Os03g02780	81.7605	102.098	100.794	0.000322	73.5991	0.001812	95.2482	61.7856	78.3567	39.5505	34.5613	35.8471	70.8388	75.3304	0.000662	8.53081	9.58142	0.00056
LOC_Os03g02860	5.90259	7.3325	2.60643	2.32511	1.58746	1.6141	3.03713	1.75037	2.82265	2.84995	1.06106	2.30369	1.92234	2.29819	2.1132	2.03064	1.16687	3.0403
LOC_Os03g02874	0.127749	0.125647	0.145318	0.121369	0.05448	0.072269	0	0.05229	0	0.219361	0.273247	0.215399	0.055287	0.063655	0.026633	0.072659	0.108631	0.11848
LOC_Os03g02890	0.389677	0.216758	0.347078	0.322842	0.424371	0.265713	0.535084	0.2845	0.287878	0.281835	0.238337	0.256947	0.696101	0.523408	0.673199	0.188861	0.38159	0.261026
LOC_Os03g02960	3.58095	5.47663	5.69057	3.67145	3.50467	2.73256	7.57295	4.09598	10.0852	3.55085	3.17324	3.28485	6.85099	7.16684	7.64549	7.37736	7.8379	7.04309
LOC_Os03g02970	4.45903	3.08803	3.0336	7.29181	7.3169	8.27633	3.74232	5.57467	3.50445	4.57982	4.87348	4.15928	5.23232	4.02286	4.98799	5.0626	4.31247	4.05265
LOC_Os03g03034	3.53048	6.47904	3.98993	2.35861	2.58016	2.73314	0.589204	0.632662	0.557221	1.27252	0.796086	0.996383	1.14367	1.25859	1.52754	5.20178	4.89927	3.58477
LOC_Os03g03070	2.877	3.33219	5.12962	8.02246	8.36392	6.32167	3.52739	2.72372	3.82053	5.4591	4.73466	6.05314	2.66782	1.04974	2.2155	4.95608	4.59546	4.3459
LOC_Os03g03100	0.545104	0.55312	0.507258	0.267942	1.37998	1.40113	0.31057	0.405601	0.322797	0.89255	0.947306	0.823848	0.443172	0.434829	0.521614	1.12054	0.463748	0.914947
LOC_Os03g03164	0.051721	0.033901	0.039364	4.88042	4.97118	4.86471	0.088981	0.375964	0.157066	18.4247	17.8832	17.5511	5.68518	5.88689	6.55883	36.8756	38.2536	38.3797
LOC_Os03g03200	1.58229	1.00998	1.5382	1.22253	0.977032	0.949939	0.657641	0.290611	0.376648	2.89133	2.00409	2.46432	1.00887	0.810228	0.801425	2.62326	2.64322	3.00415
LOC_Os03g03260	0.023789	0	0	0.039578	0.037517	0.020904	0	0	0.047769	0.094047	0.063905	0.081295	0.067913	0.171643	0.04234	0.438157	0.321578	0.242749
LOC_Os03g03320	0.237431	0.525566	0.521471	0.523979	0.163266	0.446465	0.771388	0.211648	0.750193	1.3378	1.01404	0.99446	1.1694	1.00913	0.94043	2.34267	2.79363	2.21887
LOC_Os03g03334	10.5149	21.5723	21.2007	1.06601	0.452845	0.905379	5.41025	2.48126	3.54664	3.71558	3.08425	2.60779	4.31579	4.29423	3.60149	1.3521	1.74019	1.30968
LOC_Os03g03350	1.79743	1.89201	1.40684	3.03656	2.60708	2.47243	3.79129	3.05473	3.43849	6.87094	7.19328	6.24149	13.4532	13.8324	13.9595	26.3292	25.6091	22.6513
LOC_Os03g03360	5.1338	3.74696	4.09535	1.81168	2.56057	1.27282	3.30618	3.54473	4.13247	2.18048	2.2693	3.5276	5.17603	6.64136	3.7576	7.28929	7.61912	3.52099
LOC_Os03g03370	3.9234	3.6556	3.94344	2.67127	2.22409	2.9575	4.67839	3.2341	4.97374	10.7712	9.88093	9.61813	2.78723	3.85459	3.79006	13.467	14.1596	12.0529
LOC_Os03g03500	0.03576	0.033916	0.067507	1.55012	0.94944	1.28666	0.134353	0.028371	0	3.38584	3.27413	2.41663	1.12597	0.800417	1.21565	5.39541	4.07671	4.08875
LOC_Os03g03520	0.566614	0.762885	0.589058	1.49104	0.972575	0.996581	0.569746	0.565334	0.719119	2.03946	1.29825	1.55469	0.599211	0.819803	0.73554	1.07414	1.42678	1.04542
LOC_Os03g03630	9.52187	11.6729	10.4952	11.4751	9.02359	9.07499	6.94701	4.74873	6.12434	2.98571	3.16931	2.58714	2.24997	2.97201	2.81377	0.69807	0.620619	0.586258
LOC_Os03g03650	2.6393	3.20986	3.58309	7.70026	7.5304	8.05192	4.46666	2.87478	4.1018	2.59763	2.60281	2.1092	2.77015	2.97474	3.48105	2.44358	2.27254	2.33032
LOC_Os03g03660	71.1453	61.1853	60.3763	21.0617	19.9651	20.4332	28.8961	32.0897	34.3435	30.4188	34.7323	27.4227	45.5081	37.8969	40.9679	43.5318	33.508	33.5077
LOC_Os03g03670	0.860789	0.896466	1.1352	0.028292	0.058125	0.042765	0.460083	0.354123	0.286133	0.183864	0.323945	0.27652	0.397675	0.419663	0.353303	0.271782	0.291375	0.331109
LOC_Os03g03700	0.470876	0.245395	0.595934	3.79329	4.35434	3.59986	0.561186	0.413938	0.51403	5.5856	5.89659	7.1301	0.427144	0.736075	0.771738	4.8601	4.6699	5.03521
LOC_Os03g03724	4.63516	4.96026	4.53407	2.99267	1.85916	3.14804	9.61001	7.49279	10.9273	3.73093	3.93991	3.56675	13.2618	15.1277	17.5262	18.8514	15.7425	16.9927
LOC_Os03g03810	8.24328	12.9056	12.3685	2.72246	2.46575	3.01889	9.94986	6.71138	7.21055	25.4125	23.1218	24.8523	28.4616	31.9808	32.8794	46.8267	47.3048	51.5584
LOC_Os03g03890	0.0054	0.025659	0.098788	0.087388	0.078855	0.201671	0.045197	0.102042	0	0.586797	0.378726	0.388019	0.110254	0.147333	0.072942	0.680397	0.512549	0.700685
LOC_Os03g03900	14.9643	8.34306	10.5189	9.47793	9.20532	9.22953	5.87587	7.36607	4.23373	13.8379	13.067	11.5378	6.40816	6.43187	6.2027	6.56764	6.33852	5.82946
LOC_Os03g03980	2.16624	2.64451	2.07426	0.572842	0.532162	0.452045	0.910211	0.872406	1.47221	1.05239	1.00152	1.03112	0.896841	0.882983	0.907158	0.833133	0.987982	0.82142
LOC_Os03g04020	11.6007	11.8845	12.2401	8.0497	7.41649	7.46963	3.16271	3.31714	4.4679	21.6642	18.9495	21.8712	10.3573	13.0354	11.4633	29.2173	28.0646	28.7719
LOC_Os03g04040	0.76799	0.865311	0.734721	1.48395	1.26852	1.19897	1.22646	1.01007	1.76444	3.59596	2.48738	2.8769	3.65488	4.17565	3.98602	5.24308	4.94359	3.68122
LOC_Os03g04080	36.8093	61.8626	62.9582	6.02758	4.92247	5.49015	11.228	6.02287	8.88997	13.0227	10.9826	10.0309	3.77333	2.63775	3.71473	0.936089	0.700748	0.859964
LOC_Os03g04100	17.0433	12.268	14.9882	4.29494	4.5438	4.44027	9.13589	8.98449	9.84573	4.64567	3.52418	3.80857	7.18789	7.12863	7.89667	2.49683	2.19399	2.21169
LOC_Os03g04110	1.5169	1.74828	1.78917	2.3119	1.96006	2.124	1.25797	0.773957	0.950135	2.83879	2.61533	3.104	3.11593	5.48528	4.0807	9.47619	10.1742	7.3152
LOC_Os03g04120	1.21854	1.25105	0.993643	0.513947	0.418146	0.631461	0.154618	0.24614	0.319193	0.98837	0.52086	0.824642	0.17348	0.145926	0.202808	2.50704	2.42176	2.02588
LOC_Os03g04250	2.71187	3.78172	3.91521	5.09408	4.03019	4.63146	13.0027	7.64031	11.3001	26.2639	25.2798	24.4809	17.0846	17.5411	15.699	14.2064	14.2673	12.8801
LOC_Os03g04270	7.03208	6.65614	7.54717	12.2346	10.7471	10.255	3.59905	3.41911	3.40191	7.50573	7.39045	7.29739	6.81356	7.26642	6.94513	8.17811	7.30121	6.1666
LOC_Os03g04310	2.23781	2.12807	1.7586	3.4471	3.61493	3.81514	1.60403	1.08568	1.68159	1.84515	3.14293	2.09874	0.830996	1.15248	0.879226	1.92413	1.7495	2.05859
LOC_Os03g04360	0	0	0	0	0	0.019312	0	0.013929	0	0.036113	0.063492	0.051061	0.034758	0.069293	0.030484	1.45183	1.82457	1.54369
LOC_Os03g04370	7.38952	9.72651	7.5359	4.7895	0	4.82243	6.16995	0	0	9.34637	8.62293	8.44143	4.20065	5.39724	5.34312	5.59205	6.38804	5.71383
LOC_Os03g04380	0.411136	0.057389	1.91384	0.880979	1.38593	0.060054	0.186441	1.53936	2.21539	0.056966	0.059372	0.052277	1.10616	0.332612	1.06133	0.083749	0.125743	0.12013
LOC_Os03g04480	0.71568	0.908034	0.911615	0.8861	0.583555	0.736311	0.528004	0.623743	0.785183	0.425523	0.265089	0.423549	0.487142	0.660936	0.423081	0.173298	0.187686	0.166625
LOC_Os03g04490	30.345	47.6298	49.7715	29.5172	29.6969	26.9741	32.3884	15.235	30.6114	11.7961	11.2939	10.0752	13.1334	14.5136	14.1437	6.63334	6.90027	5.61484
LOC_Os03g04550	13.0395	11.5753	11.6545	11.7227	10.7941	10.5351	6.07571	7.48159	5.98241	4.1736	3.27445	3.02736	4.03978	3.33743	3.42128	0.906712	0.720697	0.908754
LOC_Os03g04650	0.081442	0.281773	0.25666	0.757356	0.496438	0.670635	0.464628	0.283426	0.38691	2.41458	2.41055	2.5257	1.52094	1.59126	1.57832	11.521	10.7411	9.79505
LOC_Os03g04660	0.042929	0.096188	0.106733	0.725292	0.496739	0.643438	0.109105	0.06661	0.116399	0.951149	0.798434	1.03781	0.389285	0.321601	0.457028	8.13433	7.32941	7.39759
LOC_Os03g04680	0	0.014037	0	0.070064	0.046108	0.063869	0.013839	0.016912	0	0.110246	0.124855	0.013649	0.377805	0.173406	0.496397	0.86357	0.746578	0.853182
LOC_Os03g04740	0.511293	0.684505	1.09107	3.648	4.03108	3.43735	0.588744	0.304865	0.356959	1.03538	0.942068	0.890267	0.331469	0.118716	0.051262	0.654109	0.772199	0.670744
LOC_Os03g04770	3.73032	5.32138	4.85511	4.93637	4.56822	4.98982	4.23048	4.22994	5.57698	12.1171	6.75628	11.0375	3.0412	3.59478	3.58337	11.8908	12.8388	11.7447
LOC_Os03g04890	0.189916	0.201185	0.402098	0.505146	0.433255	0.573234	0.183524	0.159604	0.196411	0.527512	0.493614	0.447821	0.10529	0.172191	0.145031	0.852299	0.678857	0.753162
LOC_Os03g04930	6.81118	5.14658	4.28273	12.5925	14.3201	12.8324	2.68615	5.85437	3.44946	25.0474	26.1075	22.6378	7.418	5.54058	7.85834	17.2794	14.3538	15.7227
LOC_Os03g04950	0.197778	0.391353	0.365643	0.443743	0.452881	0.243581	1.42568	1.14912	2.05227	0.676946	0.386073	0.569343	0.667958	0.648696	0.562238	0.520742	0.572773	0.309575
LOC_Os03g04970	16.801	15.3465	15.7962	14.1009	14.3345	14.0346	4.63583	3.93155	4.34619	10.3767	11.3318	9.69503	6.53573	5.54484	6.22801	8.18562	8.27982	7.82339
LOC_Os03g05210	0.187273	0.342033	0.346652	0.152032	0.185961	0.154381	0.224845	0.045566	0.139928	0.3209	0.213142	0.176677	0.146007	0.090731	0.140255	0.514559	0.602477	0.381908
LOC_Os03g05270	1.44939	1.7824	2.81515	1.15108	1.5634	1.05658	2.09185	1.69718	2.20251	4.1718	5.11099	5.33882	3.24185	2.60394	3.09338	7.35232	6.29133	6.18062
LOC_Os03g05290	300.327	544.237	540.508	130.52	136.108	127.336	730.255	469.092	948.646	424.052	401.236	419.914	585.798	626.159	642.422	431.088	423.865	386.945
LOC_Os03g05310	7.154	11.3375	11.905	4.99435	5.11435	5.39891	4.03837	3.0739	3.85835	7.18281	9.8697	6.71966	2.91623	3.40515	3.30616	7.46713	4.94592	4.59868
LOC_Os03g05334	0.961798	0.774675	1.25087	2.72998	2.2105	2.06068	1.82265	2.489	1.80623	2.36036	2.43681	3.13714	5.50382	5.15658	4.94458	6.23493	7.01989	6.01368
LOC_Os03g05390	28.6913	29.675	32.725	70.9014	72.9212	69.7543	31.413	44.3893	29.5193	105.61	95.0259	95.1229	72.2821	71.686	75.8308	139.337	140.394	131.701
LOC_Os03g05440	0.068597	0.110576	0.015978	0.878917	0.830195	0.891693	0	0.079872	0.152134	3.75243	3.25529	3.25706	0.121921	0.166071	0.110314	2.79482	2.54996	2.70484
LOC_Os03g05450	0.595291	0.977806	0.756283	0.559452	0.577465	0.67798	1.46712	0.745965	1.11264	0.514033	0.544792	0.52137	1.90152	3.17692	3.00797	0.535749	0.586657	0.491459
LOC_Os03g05460	4.74047	2.91098	2.52761	9.4273	8.88508	8.89902	1.75673	4.94268	2.53659	4.28269	4.34875	5.05973	3.71561	3.58861	4.11265	1.95926	2.02174	2.69293
LOC_Os03g05500	0	0	0	0.464526	0	0.328271	0	0	0	0.135371	0.603733	0.567714	0	0	0	0.993069	0.923276	1.25896
LOC_Os03g05520	140.087	146.109	147.9	95.9492	89.7638	88.8795	128.87	110.427	93.4005	62.2649	59.208	58.23	73.078	64.3968	71.0841	30.4011	25.3467	25.3075
LOC_Os03g05560	0.115489	0.125505	0.073006	0.435233	0.117538	0.422761	0.378666	0.251285	0.327127	0.598331	0.182204	0.348713	0.942636	1.13118	1.1949	2.82619	2.96522	2.54646
LOC_Os03g05570	0	0	0	0.063523	0.064785	0.023287	0.025145	0.030728	0	0.079322	0.071587	0.237511	0.183608	0.125112	0.20394	1.59005	1.643	1.88679
LOC_Os03g05610	0.051061	0.03298	0	0.016407	0.035511	0	0	0	0	0.058036	0.015326	0.040087	0.039265	0.038839	0.086553	0.422189	0.498945	0.501624
LOC_Os03g05620	9.37921	20.0138	19.4437	17.0527	14.4471	13.4724	12.9336	7.46644	16.2201	29.0172	27.2852	27.9149	16.9439	17.256	19.056	57.1058	58.1296	55.7783
LOC_Os03g05630	0.27757	0.078326	0.222926	0.382707	0.528663	0.642862	0.26547	0.621407	0.225356	0.74392	0.850006	1.23503	0.947556	0.71587	0.8656	2.51929	1.9961	2.204
LOC_Os03g05870	3.09314	3.90677	3.56807	1.79291	1.47531	1.16156	3.96755	2.19555	3.56961	1.67729	2.04273	2.11745	1.81349	2.83216	2.39272	1.50133	2.37026	2.12734
LOC_Os03g05900	0.07128	0.060334	0.043819	2.71565	2.54759	2.4367	0.253509	0.035833	0.213809	5.65669	5.46732	5.41552	0.10624	0.19452	0.151384	4.9447	4.93107	4.08305
LOC_Os03g05910	0.770997	0.89682	0.413323	0.880921	0.745692	0.452238	0.526842	0.570389	0.491299	0.770888	0.995615	0.890165	0.584703	0.392263	0.595458	0.959697	0.523381	0.979191
LOC_Os03g05920	0.674198	0.463813	0.65708	2.04246	2.25379	2.25169	1.1241	1.23467	1.25301	1.90185	2.03782	1.79445	1.86246	1.94137	1.87388	4.20242	3.87737	4.33883
LOC_Os03g06000	0	0	0	0.089969	0	0	0.108045	0.307241	0.223253	0.408958	0.445602	0.497182	0.745859	1.00389	0.883026	0.141959	0.179153	0.149343
LOC_Os03g06080	1.5235	1.02673	0.958	0.173871	0.072511	0.183947	0.131352	0.060302	0.067429	0.606306	0.521776	0.478026	0.265512	0.035641	0.075627	0.164123	0.341128	0.042583
LOC_Os03g06139	0.266734	0.467322	0.767088	0.950054	0.747044	0.980344	1.08344	0.748717	1.09544	2.70705	2.33532	3.06382	2.87034	2.30043	2.50003	4.17097	3.78497	3.31179
LOC_Os03g06170	1.93338	2.67506	2.65854	1.44663	1.0455	0.845999	2.41526	1.82601	2.40923	5.55787	3.88009	4.44295	7.20008	7.70218	8.33827	7.83119	8.34087	8.27768
LOC_Os03g06230	0.257013	0.289219	0.349869	0.783729	0.984974	0.690677	0.296645	0.330003	0.345707	0.29243	0.208106	0.363132	0.46184	0.771814	0.703912	0.60084	0.842161	0.679528
LOC_Os03g06390	53.1742	56.0404	49.2304	24.1662	25.8624	26.0045	44.106	37.9043	56.6795	58.3672	59.5089	59.7036	41.5793	38.3955	43.7775	35.1175	29.1729	40.1855
LOC_Os03g06400	0.708192	0.349584	0.229014	1.46879	1.43717	1.50082	0.700396	0.134839	0.699253	2.32692	1.91287	1.54555	0.611698	0.514936	0.509849	1.17698	1.0452	1.12148
LOC_Os03g06520	6.40034	8.97553	8.26874	13.8767	13.2525	11.8138	6.25929	4.16749	6.42148	27.7749	23.4507	23.7395	9.4752	8.37818	8.88928	25.7771	28.0194	24.9403
LOC_Os03g06580	0.855787	0.659749	0.62996	1.81518	1.55552	1.62512	1.3827	0.876046	0.666097	2.3757	3.31895	2.79762	2.83449	2.57023	2.8605	4.58667	6.86582	5.99643
LOC_Os03g06610	12.0633	13.7371	14.9131	12.5861	11.4158	12.2238	19.141	13.6584	18.5508	7.82447	7.79958	7.98565	13.7052	14.077	14.552	7.44782	8.5406	7.36069
LOC_Os03g06670	28.9067	49.6545	41.9722	53.8802	47.9024	47.1422	52.8304	25.2624	46.8522	15.1949	13.3087	13.0305	19.0548	21.7388	20.0552	3.39988	2.84607	2.92159
LOC_Os03g06680	52.3234	75.9936	73.7506	25.9022	24.4998	22.025	81.9511	48.993	97.8807	53.0731	43.0219	44.2304	54.7625	58.5462	61.7217	62.5512	64.3106	61.0171
LOC_Os03g06700	0.58036	0.588614	0.483381	0.932324	0.731843	0.57871	0.518761	0.487617	0.514632	0.072617	0.359416	0.074364	0.25799	0.271968	0.19088	0.19864	0.164352	0.009585
LOC_Os03g06920	2.14035	2.6291	2.1966	1.28035	1.24693	1.16662	3.22119	2.15651	2.45656	0.969627	1.02073	0.959021	1.45427	1.4096	1.28795	0.445078	0.269897	0.354191
LOC_Os03g06930	0.515259	0.292281	0.324507	4.24845	3.19339	4.13691	0.898656	0.412959	0.508428	5.92094	4.58006	6.04044	1.84405	1.61815	1.58297	10.0708	9.373	7.18895
LOC_Os03g06940	24.0341	17.8607	17.3399	47.2666	48.0045	46.6637	14.4668	19.6703	13.5615	17.7345	16.5646	15.0691	38.6285	35.1543	37.8866	40.7978	37.2362	34.9743
LOC_Os03g07100	112.227	177.115	177.315	74.3647	62.9613	66.9489	230.166	121.584	223.278	83.7943	77.1692	74.797	120.502	131.226	132.819	62.5486	63.5949	57.8428
LOC_Os03g07110	3.05581	4.50747	4.60288	2.06148	2.84977	2.27875	4.81947	3.1009	6.04075	2.22755	2.10646	1.87374	1.40674	1.25045	1.10688	0.830281	0.807927	0.819433
LOC_Os03g07140	0.150517	0.085379	0.153918	0.925873	0.661312	0.863827	0.062907	0.361898	0.186319	8.31103	8.11118	7.40796	0.26533	0.233773	0.102754	77.2014	81.3791	72.7974
LOC_Os03g07180	1.20688	0.949199	0.77596	1.71238	1.387	1.374	0.206347	0.232016	0.242875	2.3367	2.33815	2.53155	0.308962	0.26616	0.206121	0.46721	0.470498	0.35522
LOC_Os03g07200	0.822624	0.91188	1.63062	11.652	11.3876	11.6554	1.00369	0.702399	0.916199	23.0881	21.4673	19.4498	0.672404	0.399501	0.753011	21.6572	21.7821	19.2012
LOC_Os03g07234	0.208021	0.111103	0.205969	0.708646	0.386105	0.654457	0.193175	0.229098	0.275389	0.369207	0.287572	0.016903	0.190782	0.298184	0.202255	0.235424	0.468474	0.405839
LOC_Os03g07250	0.673259	0.580606	0.760286	0.622056	0.801973	0.177822	4.4024	3.14237	3.89653	8.97788	8.31605	4.97156	6.41763	5.38669	5.63893	110.671	107.243	97.1379
LOC_Os03g07290	23.2381	28.9159	28.013	15.3751	13.9415	13.1892	35.0982	21.0984	30.9446	12.5016	12.9588	12.372	19.4737	19.9247	20.298	10.7135	11.2643	10.9957
LOC_Os03g07340	0.96123	0.951646	0.639383	0.700405	0.589222	0.520487	1.04168	0.841791	1.11664	0.79835	0.881183	0.55976	1.44766	1.11121	1.30046	0.706519	0.676081	0.4051
LOC_Os03g07350	0.886314	0.463484	0.79425	1.16074	1.31571	1.12339	0.824573	0.774796	0.964392	0.936453	0.690566	0.813415	1.05083	0.946857	0.972287	0.29345	0.415048	0.560884
LOC_Os03g07360	7.48357	9.64401	9.5877	3.51237	3.69865	3.52513	7.34298	5.27956	7.64673	3.89498	4.2647	4.17261	7.94871	6.66894	7.43593	6.9627	6.59619	6.58032
LOC_Os03g07430	9.37176	9.42044	12.6433	8.96334	13.3684	8.3612	9.73301	8.39063	9.19693	14.1551	17.1042	17.96	13.1991	9.21932	9.62174	33.0043	21.0085	18.5736
LOC_Os03g07440	1.56455	1.42111	1.98663	0.476964	0.414367	0.616908	1.69569	1.69156	3.69297	1.07097	0.685504	0.582226	2.22975	3.42581	2.44114	1.03798	0.725167	0.970532
LOC_Os03g07480	2.47266	2.60017	1.98267	2.58469	2.00876	2.43269	3.35254	3.024	3.92228	7.90104	9.32237	9.44688	11.6727	11.0346	11.2406	12.2705	10.8	11.2814
LOC_Os03g07510	0.882448	2.43472	1.95422	1.17736	1.65836	1.01361	4.92615	3.09937	2.70492	1.20625	1.06066	1.05673	2.37102	3.02912	2.36248	1.15107	1.55617	1.43831
LOC_Os03g07540	3.21406	2.56713	1.83042	5.92025	5.19145	7.0369	7.05147	4.15822	7.82155	5.55335	5.70907	5.73467	8.76121	7.54254	6.37712	12.661	10.6141	8.31486
LOC_Os03g07570	5.98112	7.29668	6.50276	9.97711	9.00431	8.94338	3.88492	3.15333	3.88639	17.5458	17.1715	16.5344	6.93892	6.07726	6.1887	24.434	22.9406	22.4061
LOC_Os03g07590	126.496	143.166	141.185	8.89903	6.32753	9.03633	3.99886	2.07686	3.91191	9.94329	10.5222	10.0514	6.37574	8.57216	8.6513	2.15876	3.35022	2.98678
LOC_Os03g07810	7.61713	10.4359	10.4143	8.34035	6.676	6.69266	5.18123	4.2592	6.30672	2.71131	2.6813	3.03612	2.761	2.63983	3.22867	0.83634	0.776245	0.744941
LOC_Os03g07870	12.0456	7.26522	8.02027	7.0303	5.18568	4.88309	4.13939	4.51093	3.48597	13.0626	11.4661	11.5334	8.6156	9.39241	10.0433	17.4368	16.6458	14.3375
[truncated: 5,783 more rows]
