# Supplementary material for: Genome-Wide Identification of lncRNAs Involved in Fertility Transition in the Photo-Thermosensitive Genic Male Sterile Rice Line Wuxiang S
Source: Front Plant Sci. 2021 Jan 14;11:580050. doi: 10.3389/fpls.2020.580050 (PMC7840536; doi:10.3389/fpls.2020.580050)
Supplement: Supplementary Table 5 — Statistics of the expression profiles of DE-lncRNAs by K-Mean Clustering and Hierarchical Clustering analysis. [file Table_5.XLSX]

## Sheet: Cluster WXS-S
Table S5-1 Statistics of the expression profiles of DE-lncRNAs in WXS-S
Cluster Number	Original row	#ID	SP2	SP3	SP4
1	336	MSTRG.39444.1	-0.643145	1.1521	-0.508954
1	413	MSTRG.6362.1	-0.802742	1.12019	-0.31745
1	438	MSTRG.70182.4	-0.831694	1.10954	-0.277849
1	460	MSTRG.71445.1	-0.387681	1.13579	-0.748114
1	529	MSTRG.84703.1	-0.61934	1.15366	-0.534317
1	168	MSTRG.26026.1	-0.344587	1.12673	-0.782141
1	209	MSTRG.29526.1	-0.45464	1.14655	-0.691906
1	237	MSTRG.30473.2	-0.625734	1.15331	-0.527575
1	239	MSTRG.30474.1	-0.629079	1.15311	-0.524028
1	264	MSTRG.33539.1	-0.557129	1.15447	-0.597339
1	265	MSTRG.33658.1	-0.403902	1.13878	-0.734877
1	295	MSTRG.37033.2	-0.57735	1.1547	-0.57735
1	345	MSTRG.41508.12	-0.633337	1.15283	-0.519491
1	347	MSTRG.41565.4	-0.699258	1.14542	-0.446159
1	348	MSTRG.41989.2	-0.612593	1.15397	-0.541375
1	350	MSTRG.41990.1	-0.400286	1.13813	-0.737849
1	351	MSTRG.42823.1	-0.768369	1.13065	-0.362279
1	355	MSTRG.43056.1	-0.725693	1.14068	-0.414988
1	358	MSTRG.4378.1	-0.576191	1.1547	-0.578509
1	360	MSTRG.44145.1	-0.734007	1.13897	-0.404958
1	392	MSTRG.59096.1	-0.758277	1.1333	-0.375024
1	393	MSTRG.59097.1	-0.686819	1.14728	-0.460462
1	400	MSTRG.6180.14	-0.698403	1.14555	-0.447149
1	440	MSTRG.7021.1	-0.704396	1.14458	-0.440185
1	447	MSTRG.7049.1	-0.847683	1.10287	-0.255184
1	462	MSTRG.71445.3	-0.57735	1.1547	-0.57735
1	488	MSTRG.75741.1	-0.523786	1.15309	-0.629306
1	495	MSTRG.79223.1	-0.588382	1.15463	-0.566247
1	508	MSTRG.81099.1	-0.771823	1.1297	-0.357875
1	522	MSTRG.83810.1	-0.774643	1.1289	-0.354262
1	538	MSTRG.88221.7	-0.728149	1.14019	-0.412037
1	553	MSTRG.90991.1	-0.777056	1.12822	-0.35116
1	559	MSTRG.91753.2	-0.802623	1.12023	-0.31761
1	579	MSTRG.95695.19	-0.637113	1.15256	-0.515449
1	591	MSTRG.98222.1	-0.625259	1.15334	-0.528077
1	7	MSTRG.101781.1	-0.545473	1.15412	-0.608651
1	13	MSTRG.103046.1	-0.700934	1.14515	-0.444215
1	43	MSTRG.106205.1	-0.490408	1.15054	-0.660127
1	49	MSTRG.109152.1	-0.802189	1.12038	-0.31819
1	50	MSTRG.109641.2	-0.563113	1.15458	-0.591472
1	59	MSTRG.112546.1	-0.656669	1.15088	-0.494216
1	61	MSTRG.112666.2	-1.02381	0.974358	0.0494498
1	70	MSTRG.115690.2	-0.9786	1.02011	-0.0415071
1	87	MSTRG.121461.1	-0.709923	1.14364	-0.433712
1	89	MSTRG.121735.2	-0.523494	1.15308	-0.629581
1	100	MSTRG.12361.7	-0.882455	1.08617	-0.203718
1	110	MSTRG.125680.3	-0.577791	1.1547	-0.57691
1	122	MSTRG.17099.7	-0.575561	1.1547	-0.579137
1	123	MSTRG.17148.1	-0.562959	1.15458	-0.591623
1	130	MSTRG.17937.1	-0.536558	1.15376	-0.617203
1	136	MSTRG.18928.1	-0.794544	1.12289	-0.328348
1	157	MSTRG.2370.7	-0.534695	1.15367	-0.61898
1	158	MSTRG.2370.9	-0.555548	1.15443	-0.598882
1	160	MSTRG.25285.1	-0.622609	1.15349	-0.530876
1	179	MSTRG.26977.5	-0.725978	1.14062	-0.414647
1	207	MSTRG.2893.2	-0.650697	1.15145	-0.500754
1	220	MSTRG.29664.1	-0.712115	1.14325	-0.431133
1	238	MSTRG.30473.4	-0.796617	1.12222	-0.325605
1	240	MSTRG.30474.2	-0.890207	1.08201	-0.191801
1	241	MSTRG.30476.1	-0.765759	1.13135	-0.365592
1	325	MSTRG.38425.3	-0.781573	1.1269	-0.345323
1	337	MSTRG.39487.1	-0.794689	1.12285	-0.328157
1	338	MSTRG.39572.1	-0.809841	1.11774	-0.307903
1	395	MSTRG.59687.1	-0.943979	1.0479	-0.103924
1	402	MSTRG.62792.1	-0.946656	1.04594	-0.0992817
1	610	MSTRG.98818.1	-0.984127	1.01515	-0.0310244
2	410	MSTRG.63541.1	0.329791	0.793451	-1.12324
2	415	MSTRG.65013.23	0.251489	0.850249	-1.10174
2	432	MSTRG.69149.1	0.286991	0.825126	-1.11212
2	456	MSTRG.71071.1	0.216862	0.873774	-1.09064
2	500	MSTRG.80656.1	0.178733	0.898581	-1.07731
2	513	MSTRG.81794.1	0.219431	0.872062	-1.09149
2	527	MSTRG.84486.1	0.323888	0.797912	-1.1218
2	588	MSTRG.96576.1	0.285776	0.826002	-1.11178
2	614	MSTRG.99731.2	0.263436	0.84191	-1.10535
2	621	MSTRG.99763.1	0.270304	0.837063	-1.10737
2	622	MSTRG.99764.1	0.246291	0.853842	-1.10013
2	16	MSTRG.103386.1	0.317996	0.802334	-1.12033
2	20	MSTRG.103552.1	0.239137	0.858751	-1.09789
2	27	MSTRG.104066.2	0.276943	0.832341	-1.10928
2	34	MSTRG.105674.1	0.273121	0.835064	-1.10818
2	39	MSTRG.105778.1	0.239129	0.858757	-1.09789
2	55	MSTRG.111885.1	0.209885	0.878399	-1.08828
2	86	MSTRG.12077.1	0.190209	0.891235	-1.08144
2	146	MSTRG.19668.1	0.10122	0.94554	-1.04676
2	149	MSTRG.19701.1	0.297977	0.817142	-1.11512
2	186	MSTRG.27784.1	0.219343	0.872121	-1.09146
2	195	MSTRG.27889.1	0.089754	0.952098	-1.04185
2	212	MSTRG.29600.2	0.233892	0.862325	-1.09622
2	224	MSTRG.29936.1	0.304695	0.81221	-1.1169
2	233	MSTRG.30211.1	0.305359	0.81172	-1.11708
2	273	MSTRG.35800.1	0.147709	0.91793	-1.06564
2	299	MSTRG.37320.1	0.201311	0.88403	-1.08534
2	301	MSTRG.37338.1	0.0692045	0.9636	-1.0328
2	304	MSTRG.37774.1	0.31847	0.801979	-1.12045
2	310	MSTRG.38065.2	-0.0196129	1.00966	-0.990049
2	313	MSTRG.38086.1	0.28844	0.824079	-1.11252
2	335	MSTRG.39019.1	0.323459	0.798234	-1.12169
2	403	MSTRG.63228.1	-0.0735575	1.03475	-0.96119
2	435	MSTRG.70016.1	0.125332	0.931426	-1.05676
2	468	MSTRG.71934.1	0.0799738	0.957612	-1.03759
2	474	MSTRG.72192.1	0.0433844	0.977602	-1.02099
2	477	MSTRG.73414.1	0.154891	0.913517	-1.06841
2	526	MSTRG.84399.2	0.0904568	0.951698	-1.04216
2	540	MSTRG.88221.9	0.120854	0.934081	-1.05493
2	560	MSTRG.92188.1	-0.117331	1.05349	-0.936159
2	596	MSTRG.98340.3	0.199615	0.885137	-1.08475
2	137	MSTRG.19146.3	-0.139261	1.06233	-0.92307
2	211	MSTRG.29599.1	-0.103272	1.04763	-0.944357
2	216	MSTRG.29623.1	-0.192632	1.0823	-0.889671
2	275	MSTRG.35801.1	-0.230784	1.09522	-0.864431
2	349	MSTRG.41989.5	-0.189722	1.08127	-0.891549
2	552	MSTRG.90965.2	-0.246018	1.10005	-0.854031
2	573	MSTRG.93858.1	-0.219016	1.09136	-0.872339
2	23	MSTRG.104036.1	-0.225108	1.09337	-0.868259
2	121	MSTRG.17099.5	-0.25862	1.10391	-0.845286
2	353	MSTRG.43041.1	-0.270187	1.10733	-0.837146
2	159	MSTRG.24432.2	-0.302573	1.11634	-0.813772
3	232	MSTRG.30171.1	-1.15145	0.500769	0.650683
3	557	MSTRG.91153.1	-1.14345	0.710991	0.432457
3	606	MSTRG.98428.1	-1.01622	0.0332703	0.98295
3	46	MSTRG.108270.9	-1.1547	0.57735	0.57735
3	60	MSTRG.112651.1	-1.1547	0.57735	0.57735
3	68	MSTRG.114483.1	-1.1547	0.57735	0.57735
3	69	MSTRG.114483.2	-1.1547	0.57735	0.57735
3	85	MSTRG.120697.2	-1.1547	0.57735	0.57735
3	119	MSTRG.17041.2	-1.1547	0.57735	0.57735
3	126	MSTRG.17588.2	-1.1547	0.57735	0.57735
3	138	MSTRG.19178.1	-1.13719	0.39508	0.742106
3	205	MSTRG.28848.7	-1.0499	0.108675	0.941224
3	255	MSTRG.31902.2	-1.1547	0.57735	0.57735
3	378	MSTRG.50860.2	-1.03148	0.0662497	0.965228
3	380	MSTRG.51753.3	-1.15275	0.518265	0.634484
3	439	MSTRG.70183.1	-1.13932	0.40701	0.732314
3	478	MSTRG.73418.1	-1.11435	0.295129	0.819221
3	520	MSTRG.8356.1	-1.13983	0.729908	0.409917
3	576	MSTRG.94174.3	-1.15446	0.556694	0.597763
3	580	MSTRG.95695.20	-1.15447	0.597152	0.55732
3	589	MSTRG.97207.15	-1.14124	0.722852	0.41839
3	595	MSTRG.98340.2	-1.1547	0.57735	0.57735
3	484	MSTRG.74107.1	-1.13026	0.76977	0.360495
3	139	MSTRG.19205.3	-1.12039	0.80215	0.318242
3	523	MSTRG.8402.10	-1.07447	0.903488	0.170978
4	48	MSTRG.108363.2	0	0	0
4	83	MSTRG.120080.1	-0.378022	-0.755883	1.1339
4	107	MSTRG.125451.1	-0.643083	-0.50902	1.1521
4	132	MSTRG.18163.3	0	0	0
4	252	MSTRG.30932.1	-0.419376	-0.722027	1.1414
4	416	MSTRG.65502.1	-0.623544	-0.529889	1.15343
4	467	MSTRG.71928.3	-0.649563	-0.50199	1.15155
4	525	MSTRG.84380.1	-0.565632	-0.58899	1.15462
4	15	MSTRG.103312.3	-0.247721	-0.852856	1.10058
4	36	MSTRG.105745.1	-0.433322	-0.710255	1.14358
4	37	MSTRG.105755.1	-0.525046	-0.62812	1.15317
4	47	MSTRG.108363.1	-0.496987	-0.654143	1.15113
4	53	MSTRG.110210.2	0	0	0
4	64	MSTRG.112986.1	-0.581595	-0.573095	1.15469
4	71	MSTRG.115933.1	-0.446332	-0.699109	1.14544
4	84	MSTRG.120565.2	-0.283771	-0.827447	1.11122
4	88	MSTRG.121618.1	-0.247488	-0.853017	1.10051
4	90	MSTRG.121997.1	-0.286744	-0.825304	1.11205
4	91	MSTRG.121998.1	-0.512212	-0.640125	1.15234
4	101	MSTRG.123941.3	0	0	0
4	104	MSTRG.124666.1	-0.460123	-0.687117	1.14724
4	109	MSTRG.125680.2	0	0	0
4	114	MSTRG.15154.1	-0.544073	-0.61	1.15407
4	116	MSTRG.15503.1	-0.510544	-0.641672	1.15222
4	118	MSTRG.16605.1	-0.533383	-0.620228	1.15361
4	124	MSTRG.17359.11	-0.50996	-0.642213	1.15217
4	125	MSTRG.17359.6	-0.594912	-0.559609	1.15452
4	128	MSTRG.17709.1	-0.338688	-0.786673	1.12536
4	142	MSTRG.19602.1	-0.625509	-0.527813	1.15332
4	156	MSTRG.23436.2	-0.189784	-0.891509	1.08129
4	167	MSTRG.26003.1	-0.398224	-0.739538	1.13776
4	174	MSTRG.26268.3	0	0	0
4	176	MSTRG.26653.2	-0.556476	-0.597976	1.15445
4	177	MSTRG.26962.2	0	0	0
4	182	MSTRG.27459.1	-0.268756	-0.838158	1.10691
4	202	MSTRG.28742.13	-0.350087	-0.777888	1.12798
4	210	MSTRG.29586.1	-0.522946	-0.630096	1.15304
4	214	MSTRG.29607.1	-0.443862	-0.701237	1.1451
4	215	MSTRG.29621.1	-0.426082	-0.716389	1.14247
4	247	MSTRG.30688.1	-0.480518	-0.669041	1.14956
4	251	MSTRG.30930.5	-0.581892	-0.572796	1.15469
4	259	MSTRG.32563.5	-0.590651	-0.563947	1.1546
4	269	MSTRG.34040.1	-0.555474	-0.598954	1.15443
4	277	MSTRG.35801.6	-0.342045	-0.784098	1.12614
4	279	MSTRG.36053.1	-0.400475	-0.737694	1.13817
4	283	MSTRG.36300.1	-0.347335	-0.780019	1.12735
4	284	MSTRG.36303.2	-0.424899	-0.717387	1.14229
4	285	MSTRG.36319.2	-0.581873	-0.572816	1.15469
4	288	MSTRG.36568.1	-0.503325	-0.648336	1.15166
4	292	MSTRG.36968.2	-0.617771	-0.535963	1.15373
4	294	MSTRG.37032.1	-0.624004	-0.529404	1.15341
4	297	MSTRG.37156.1	-0.317957	-0.802363	1.12032
4	302	MSTRG.37749.1	-0.344715	-0.782042	1.12676
4	308	MSTRG.37801.6	-0.65827	-0.492455	1.15073
4	317	MSTRG.38183.2	-0.641603	-0.510619	1.15222
4	322	MSTRG.38215.1	-0.507139	-0.644823	1.15196
4	327	MSTRG.38425.5	0	0	0
4	333	MSTRG.38980.1	-0.613765	-0.540153	1.15392
4	343	MSTRG.40988.2	-0.627394	-0.525817	1.15321
4	359	MSTRG.43944.2	0	0	0
4	362	MSTRG.44879.2	0	0	0
4	363	MSTRG.45539.1	0	0	0
4	373	MSTRG.47917.1	0	0	0
4	384	MSTRG.55195.1	-0.327762	-0.794988	1.12275
4	386	MSTRG.55591.1	-0.594224	-0.56031	1.15453
4	389	MSTRG.56746.1	-0.470815	-0.677692	1.14851
4	390	MSTRG.57161.1	0	0	0
4	391	MSTRG.58650.3	-0.468823	-0.679456	1.14828
4	396	MSTRG.59807.1	0	0	0
4	398	MSTRG.60841.1	0	0	0
4	422	MSTRG.65749.1	0	0	0
4	423	MSTRG.66289.1	0	0	0
4	424	MSTRG.6665.2	-0.258402	-0.845438	1.10384
4	425	MSTRG.6666.2	-0.174856	-0.90104	1.0759
4	431	MSTRG.68445.1	0	0	0
4	445	MSTRG.70425.1	-0.580892	-0.573801	1.15469
4	452	MSTRG.70790.1	-0.535956	-0.617777	1.15373
4	453	MSTRG.70804.1	-0.561065	-0.593484	1.15455
4	457	MSTRG.71218.1	-0.672328	-0.476843	1.14917
4	459	MSTRG.71285.1	-0.585344	-0.569319	1.15466
4	463	MSTRG.71863.1	-0.391824	-0.744755	1.13658
4	475	MSTRG.72294.1	-0.519091	-0.633712	1.1528
4	485	MSTRG.74374.1	-0.511361	-0.640914	1.15228
4	490	MSTRG.76944.2	0	0	0
4	494	MSTRG.78144.1	-0.16855	-0.905014	1.07356
4	497	MSTRG.80144.2	-0.542233	-0.611769	1.154
4	505	MSTRG.80998.1	-0.659706	-0.490873	1.15058
4	509	MSTRG.81129.3	0	0	0
4	511	MSTRG.81707.2	-0.320354	-0.800568	1.12092
4	515	MSTRG.82524.1	0	0	0
4	528	MSTRG.84538.1	-0.646237	-0.505606	1.15184
4	531	MSTRG.84956.1	-0.503992	-0.647722	1.15171
4	536	MSTRG.88220.1	-0.67045	-0.478945	1.14939
4	543	MSTRG.88271.1	-0.594167	-0.560369	1.15454
4	556	MSTRG.91076.1	-0.506669	-0.645256	1.15193
4	558	MSTRG.91753.1	-0.668226	-0.481427	1.14965
4	561	MSTRG.92190.2	-0.434502	-0.709251	1.14375
4	563	MSTRG.93175.1	0	0	0
4	564	MSTRG.93177.1	0	0	0
4	567	MSTRG.93586.6	0	0	0
4	581	MSTRG.9579.1	-0.466387	-0.681608	1.148
4	584	MSTRG.96202.1	-0.59985	-0.554554	1.1544
4	593	MSTRG.98311.2	-0.617473	-0.536275	1.15375
4	608	MSTRG.98552.1	0	0	0
4	620	MSTRG.99755.1	-0.571805	-0.582878	1.15468
4	112	MSTRG.127118.1	-0.678953	-0.469392	1.14834
4	189	MSTRG.27809.1	-0.67058	-0.4788	1.14938
4	192	MSTRG.27857.1	-0.607008	-0.547176	1.15418
4	199	MSTRG.28075.1	-0.589197	-0.565422	1.15462
4	219	MSTRG.29624.1	-0.662623	-0.48765	1.15027
4	249	MSTRG.30930.1	-0.670691	-0.478676	1.14937
4	278	MSTRG.36008.1	-0.670996	-0.478334	1.14933
4	516	MSTRG.82551.1	-0.667155	-0.48262	1.14977
4	1	MSTRG.100908.3	-0.674965	-0.473885	1.14885
4	75	MSTRG.116556.1	-0.701704	-0.443319	1.14502
4	260	MSTRG.32608.6	-0.68492	-0.462626	1.14755
4	364	MSTRG.46015.1	-0.709555	-0.434145	1.1437
4	506	MSTRG.80998.2	-0.696308	-0.449571	1.14588
4	514	MSTRG.82474.1	-0.713561	-0.429427	1.14299
4	533	MSTRG.87528.1	-0.714738	-0.428037	1.14277
4	12	MSTRG.102371.3	-0.727306	-0.413051	1.14036
4	93	MSTRG.122168.1	-0.731891	-0.407522	1.13941
4	164	MSTRG.25886.1	-0.719423	-0.42248	1.1419
4	170	MSTRG.26082.1	-0.727393	-0.412947	1.14034
4	223	MSTRG.29933.1	-0.727849	-0.412398	1.14025
4	334	MSTRG.39008.2	-0.739825	-0.397873	1.1377
4	368	MSTRG.47157.1	-0.728509	-0.411604	1.14011
4	399	MSTRG.61466.1	-0.728054	-0.412152	1.14021
4	469	MSTRG.72014.2	-0.757163	-0.37642	1.13358
4	521	MSTRG.83782.2	-0.757776	-0.375653	1.13343
4	545	MSTRG.88311.1	-0.738195	-0.399864	1.13806
4	598	MSTRG.98341.3	-0.778035	-0.349898	1.12793
4	618	MSTRG.99744.2	-0.787067	-0.338173	1.12524
4	21	MSTRG.103554.2	-0.804669	-0.314869	1.11954
4	63	MSTRG.112985.1	-0.780899	-0.346197	1.1271
4	66	MSTRG.113657.10	-0.761633	-0.370806	1.13244
4	72	MSTRG.116037.1	-0.766697	-0.364403	1.1311
4	94	MSTRG.122791.2	-0.789959	-0.334386	1.12434
4	113	MSTRG.1441.2	-0.81887	-0.29561	1.11448
4	127	MSTRG.17689.1	-0.817972	-0.296841	1.11481
4	171	MSTRG.26092.1	-0.805073	-0.314327	1.1194
4	187	MSTRG.27785.1	-0.803148	-0.316907	1.12006
4	222	MSTRG.29683.1	-0.776178	-0.35229	1.12847
4	234	MSTRG.30211.2	-0.836709	-0.270803	1.10751
4	280	MSTRG.36122.1	-0.783031	-0.343431	1.12646
4	346	MSTRG.41508.29	-0.828182	-0.282749	1.11093
4	374	MSTRG.48029.2	-0.839589	-0.266732	1.10632
4	379	MSTRG.5171.1	-0.793209	-0.330111	1.12332
4	454	MSTRG.70892.1	-0.812336	-0.304524	1.11686
4	466	MSTRG.71916.3	-0.867501	-0.226235	1.09374
4	507	MSTRG.80998.5	-0.898741	-0.178481	1.07722
4	549	MSTRG.89832.2	-0.808171	-0.310159	1.11833
4	555	MSTRG.91075.2	-0.874132	-0.216325	1.09046
4	92	MSTRG.122076.1	-0.898067	-0.179542	1.07761
4	153	MSTRG.21564.1	-0.876611	-0.21259	1.0892
4	190	MSTRG.27850.1	-0.898267	-0.179228	1.07749
4	204	MSTRG.28848.6	-0.863199	-0.232604	1.0958
4	397	MSTRG.60146.3	-0.898761	-0.178451	1.07721
4	147	MSTRG.19669.2	-0.929813	-0.128041	1.05785
4	250	MSTRG.30930.10	-0.964352	-0.0678407	1.03219
4	361	MSTRG.44232.2	-0.973635	-0.0507942	1.02443
4	28	MSTRG.104073.1	-0.966546	-0.0638486	1.03039
5	24	MSTRG.104037.1	0.52274	0.630289	-1.15303
5	597	MSTRG.98341.2	0.434708	0.709075	-1.14378
5	73	MSTRG.116058.1	0.572259	0.582426	-1.15469
5	140	MSTRG.19592.1	0.562128	0.59244	-1.15457
5	141	MSTRG.19601.1	0.510939	0.641306	-1.15224
5	185	MSTRG.27759.1	0.512252	0.640087	-1.15234
5	217	MSTRG.29623.2	0.5892	0.565419	-1.15462
5	236	MSTRG.30326.1	0.508698	0.643382	-1.15208
5	257	MSTRG.3205.1	0.57735	0.57735	-1.1547
5	289	MSTRG.36587.1	0.507249	0.64472	-1.15197
5	300	MSTRG.37331.1	0.47662	0.672527	-1.14915
5	312	MSTRG.38074.1	0.523038	0.63001	-1.15305
5	319	MSTRG.38186.1	0.502978	0.648656	-1.15163
5	409	MSTRG.63539.1	0.519886	0.632967	-1.15285
5	417	MSTRG.65515.1	0.52828	0.625068	-1.15335
5	427	MSTRG.6755.1	0.622688	0.530793	-1.15348
5	443	MSTRG.70417.4	0.616582	0.537209	-1.15379
5	455	MSTRG.70901.1	0.622835	0.530638	-1.15347
5	470	MSTRG.72042.1	0.632528	0.520355	-1.15288
5	473	MSTRG.72191.1	0.560187	0.594346	-1.15453
5	482	MSTRG.73458.1	0.608762	0.545358	-1.15412
5	489	MSTRG.76229.1	0.57735	0.57735	-1.1547
5	491	MSTRG.77247.1	0.57735	0.57735	-1.1547
5	502	MSTRG.80668.1	0.611438	0.542578	-1.15402
5	503	MSTRG.80827.1	0.57735	0.57735	-1.1547
5	524	MSTRG.84362.1	0.571511	0.58317	-1.15468
5	532	MSTRG.87304.1	0.571527	0.583154	-1.15468
5	562	MSTRG.92218.1	0.625002	0.528349	-1.15335
5	577	MSTRG.94999.4	0.57735	0.57735	-1.1547
5	612	MSTRG.994.1	0.564964	0.589649	-1.15461
5	615	MSTRG.99732.1	0.531978	0.621564	-1.15354
5	617	MSTRG.99744.1	0.606738	0.547456	-1.15419
5	619	MSTRG.99753.2	0.610199	0.543867	-1.15407
5	6	MSTRG.101776.2	0.57735	0.57735	-1.1547
5	11	MSTRG.102371.2	0.57735	0.57735	-1.1547
5	19	MSTRG.103549.1	0.565979	0.588647	-1.15463
5	38	MSTRG.105763.1	0.590638	0.56396	-1.1546
5	45	MSTRG.106412.2	0.586499	0.568153	-1.15465
5	56	MSTRG.111984.2	0.621713	0.531821	-1.15353
5	79	MSTRG.117256.2	0.57735	0.57735	-1.1547
5	81	MSTRG.118760.1	0.57735	0.57735	-1.1547
5	82	MSTRG.119208.3	0.57735	0.57735	-1.1547
5	108	MSTRG.125680.1	0.57735	0.57735	-1.1547
5	184	MSTRG.27670.1	0.585726	0.568934	-1.15466
5	197	MSTRG.27899.1	0.613473	0.540458	-1.15393
5	225	MSTRG.29993.1	0.591733	0.562847	-1.15458
5	246	MSTRG.30685.1	0.626463	0.526803	-1.15327
5	262	MSTRG.32815.1	0.57735	0.57735	-1.1547
5	263	MSTRG.33448.1	0.57735	0.57735	-1.1547
5	267	MSTRG.33823.1	0.580454	0.574241	-1.15469
5	268	MSTRG.33918.1	0.57735	0.57735	-1.1547
5	274	MSTRG.35800.2	0.529857	0.623575	-1.15343
5	286	MSTRG.36321.1	0.563712	0.590881	-1.15459
5	293	MSTRG.36975.1	0.54248	0.611532	-1.15401
5	298	MSTRG.37318.1	0.569216	0.585446	-1.15466
5	307	MSTRG.37779.1	0.547032	0.607147	-1.15418
5	311	MSTRG.38073.1	0.611939	0.542057	-1.154
5	314	MSTRG.38134.1	0.57576	0.578939	-1.1547
5	323	MSTRG.38246.1	0.568726	0.585932	-1.15466
5	324	MSTRG.38425.1	0.590614	0.563984	-1.1546
5	376	MSTRG.4903.13	0.57735	0.57735	-1.1547
5	377	MSTRG.50714.1	0.57735	0.57735	-1.1547
5	404	MSTRG.63251.2	0.505216	0.646595	-1.15181
5	535	MSTRG.88179.1	0.458344	0.688674	-1.14702
5	568	MSTRG.93760.1	0.478633	0.670729	-1.14936
5	592	MSTRG.98311.1	0.630718	0.522285	-1.153
5	594	MSTRG.98330.1	0.59773	0.556727	-1.15446
5	601	MSTRG.98386.1	0.556698	0.59776	-1.15446
5	602	MSTRG.98387.1	0.574039	0.580655	-1.15469
5	604	MSTRG.98421.1	0.556299	0.598149	-1.15445
5	44	MSTRG.106412.1	0.464829	0.682982	-1.14781
5	54	MSTRG.111161.1	0.433888	0.709774	-1.14366
5	95	MSTRG.122861.1	0.429834	0.713217	-1.14305
5	191	MSTRG.27856.1	0.425233	0.717105	-1.14234
5	196	MSTRG.27890.1	0.447434	0.698158	-1.14559
5	330	MSTRG.38947.1	0.401311	0.737008	-1.13832
5	418	MSTRG.65522.1	0.431409	0.711881	-1.14329
5	444	MSTRG.70422.1	0.410265	0.72962	-1.13988
5	450	MSTRG.70755.1	0.416391	0.724523	-1.14091
5	465	MSTRG.71909.2	0.417976	0.723199	-1.14117
5	481	MSTRG.73456.1	0.403451	0.735248	-1.1387
5	486	MSTRG.74774.1	0.389401	0.746722	-1.13612
5	163	MSTRG.25814.1	0.376575	0.75704	-1.13361
5	449	MSTRG.70515.1	0.379251	0.754899	-1.13415
5	40	MSTRG.105991.1	0.354064	0.774797	-1.12886
5	42	MSTRG.106020.1	0.352288	0.776179	-1.12847
5	291	MSTRG.36950.1	0.643593	0.508469	-1.15206
5	586	MSTRG.96265.1	0.645578	0.50632	-1.1519
5	41	MSTRG.106014.1	0.340936	0.784949	-1.12589
5	227	MSTRG.30001.1	0.648716	0.502912	-1.15163
5	375	MSTRG.48091.1	0.65778	0.492995	-1.15077
5	412	MSTRG.63575.1	0.664029	0.486092	-1.15012
5	229	MSTRG.30030.1	0.658149	0.492589	-1.15074
5	165	MSTRG.25892.1	0.672096	0.477104	-1.1492
5	230	MSTRG.30052.1	0.674411	0.474507	-1.14892
5	480	MSTRG.73427.1	0.673359	0.475688	-1.14905
6	183	MSTRG.27657.1	0.951092	0.0915233	-1.04262
6	218	MSTRG.29623.4	0.945479	0.101327	-1.04681
6	305	MSTRG.37778.1	0.955137	0.0843785	-1.03952
6	354	MSTRG.43041.2	0.959254	0.0770361	-1.03629
6	446	MSTRG.70426.1	0.959162	0.0772012	-1.03636
6	550	MSTRG.90291.13	0.965334	0.0660559	-1.03139
6	587	MSTRG.96347.1	0.947713	0.0974403	-1.04515
6	29	MSTRG.104379.1	0.978272	0.0421238	-1.0204
6	65	MSTRG.113618.1	0.966209	0.0644628	-1.03067
6	80	MSTRG.117259.17	0.993358	0.0131542	-1.00651
6	99	MSTRG.123021.2	0.959833	0.0759967	-1.03583
6	143	MSTRG.19634.1	0.957167	0.080768	-1.03793
6	155	MSTRG.22114.1	0.999313	0.00137229	-1.00069
6	213	MSTRG.29604.1	0.99996	8.05226e-05	-1.00004
6	256	MSTRG.31988.2	0.989806	0.0200849	-1.00989
6	320	MSTRG.38186.2	0.977677	0.0432422	-1.02092
6	388	MSTRG.56105.1	1.0084	-0.0170174	-0.991383
6	401	MSTRG.62428.11	0.977905	0.0428144	-1.02072
6	406	MSTRG.63532.2	1.00595	-0.0120129	-0.993939
6	437	MSTRG.70138.1	1.0086	-0.017418	-0.991177
6	510	MSTRG.81131.1	0.999854	0.000292259	-1.00015
6	569	MSTRG.93802.1	1.00693	-0.014011	-0.992921
6	590	MSTRG.97679.1	1.02134	-0.0441326	-0.977203
6	609	MSTRG.98815.1	1.02884	-0.060417	-0.968422
6	129	MSTRG.17913.1	1.03356	-0.0708823	-0.962673
6	161	MSTRG.25325.1	1.04593	-0.0992599	-0.946668
6	194	MSTRG.27873.1	1.03412	-0.0721434	-0.961975
6	198	MSTRG.28058.11	1.06493	-0.145892	-0.91904
6	339	MSTRG.39894.1	1.06344	-0.142082	-0.92136
6	382	MSTRG.53387.1	1.04446	-0.0958251	-0.948638
6	383	MSTRG.55121.1	1.06577	-0.148043	-0.917726
6	428	MSTRG.67617.1	1.07473	-0.171697	-0.903035
6	451	MSTRG.70759.1	1.03832	-0.0816458	-0.956674
6	458	MSTRG.71242.1	1.05578	-0.122933	-0.93285
6	135	MSTRG.18898.37	1.08153	-0.190456	-0.891075
6	200	MSTRG.28640.1	1.07456	-0.171232	-0.903327
6	208	MSTRG.29053.1	1.07912	-0.183725	-0.895398
6	242	MSTRG.30546.1	1.09309	-0.224261	-0.868829
6	342	MSTRG.40627.1	1.07821	-0.181185	-0.89702
6	357	MSTRG.43301.1	1.09286	-0.223559	-0.8693
6	394	MSTRG.59662.1	1.10532	-0.263366	-0.841959
6	483	MSTRG.73479.1	1.09156	-0.21962	-0.871936
6	518	MSTRG.83248.2	1.11439	-0.295275	-0.819115
6	578	MSTRG.95081.1	1.11962	-0.315174	-0.804442
6	14	MSTRG.103312.1	1.12005	-0.316877	-0.803171
6	25	MSTRG.104057.2	1.09192	-0.220729	-0.871195
6	57	MSTRG.112130.5	1.12138	-0.322175	-0.7992
6	111	MSTRG.126622.2	1.10182	-0.25176	-0.850062
6	117	MSTRG.16011.1	1.11082	-0.282345	-0.828472
6	133	MSTRG.18491.1	1.09999	-0.245824	-0.854165
6	150	MSTRG.20570.2	1.09966	-0.244777	-0.854885
6	181	MSTRG.27223.1	1.12616	-0.342132	-0.78403
6	519	MSTRG.83248.3	1.11988	-0.3162	-0.803676
6	58	MSTRG.112150.1	1.13495	-0.38331	-0.75164
6	537	MSTRG.88221.6	1.14426	-0.43794	-0.706318
6	387	MSTRG.55621.35	1.14549	-0.446723	-0.698771
7	411	MSTRG.63542.1	1.15177	-0.504725	-0.647048
7	504	MSTRG.80874.2	1.15343	-0.529872	-0.623561
7	575	MSTRG.93995.1	1.15313	-0.524359	-0.628767
7	611	MSTRG.98824.2	1.1486	-0.471625	-0.676973
7	2	MSTRG.101132.1	1.15459	-0.563201	-0.591385
7	8	MSTRG.101988.1	1.15418	-0.546955	-0.607221
7	52	MSTRG.110210.1	1.15268	-0.517197	-0.635482
7	103	MSTRG.12417.1	1.15432	-0.602958	-0.551359
7	105	MSTRG.124753.1	1.15362	-0.62011	-0.533507
7	115	MSTRG.15184.1	1.1547	-0.576563	-0.578137
7	151	MSTRG.21063.1	1.15188	-0.645758	-0.506125
7	154	MSTRG.21760.4	1.15279	-0.633917	-0.518872
7	162	MSTRG.25426.6	1.15423	-0.605557	-0.548677
7	175	MSTRG.26370.13	1.1492	-0.47715	-0.672054
7	352	MSTRG.42882.69	1.1535	-0.622289	-0.531214
7	430	MSTRG.68170.1	1.15422	-0.605939	-0.548281
7	492	MSTRG.77637.9	1.15464	-0.567485	-0.58716
7	498	MSTRG.80421.10	1.15087	-0.656776	-0.494098
7	546	MSTRG.88986.4	1.15443	-0.598889	-0.55554
7	551	MSTRG.90687.2	1.15459	-0.591403	-0.563182
7	3	MSTRG.101132.2	1.14787	-0.682575	-0.465291
7	4	MSTRG.101132.3	1.15046	-0.660864	-0.489595
7	5	MSTRG.101132.4	1.13344	-0.757748	-0.375688
7	9	MSTRG.101988.3	1.14898	-0.673882	-0.475101
7	10	MSTRG.101988.4	1.1525	-0.637891	-0.514614
7	106	MSTRG.125035.22	1.14763	-0.684332	-0.463295
7	206	MSTRG.28848.9	1.13281	-0.760209	-0.372598
7	254	MSTRG.31445.1	1.14028	-0.727686	-0.412594
7	365	MSTRG.46136.1	1.13016	-0.770153	-0.360006
7	414	MSTRG.63881.4	1.13966	-0.730697	-0.408965
7	565	MSTRG.93586.1	1.11007	-0.830372	-0.279696
7	78	MSTRG.117033.20	1.1052	-0.842252	-0.262949
7	203	MSTRG.28848.17	1.11463	-0.818473	-0.296155
7	266	MSTRG.33673.4	1.10362	-0.845944	-0.257677
7	270	MSTRG.34087.1	1.09865	-0.857099	-0.241552
7	290	MSTRG.36762.1	1.09049	-0.874069	-0.21642
7	433	MSTRG.69553.1	1.08872	-0.877555	-0.211164
7	566	MSTRG.93586.2	1.08489	-0.884883	-0.200004
7	51	MSTRG.109763.2	1.06853	-0.913325	-0.155202
7	134	MSTRG.18491.2	1.07037	-0.91033	-0.160037
7	173	MSTRG.26164.1	1.05738	-0.930518	-0.126858
7	366	MSTRG.46263.12	1.05462	-0.934536	-0.120083
7	436	MSTRG.70016.2	1.01774	-0.981262	-0.0364782
7	487	MSTRG.75150.1	1.03906	-0.955731	-0.0833242
7	152	MSTRG.21257.1	1.00714	-0.992706	-0.0144325
7	178	MSTRG.26977.3	0.985233	-1.01414	0.0289069
7	180	MSTRG.27146.1	1.02387	-0.974288	-0.0495794
7	340	MSTRG.39916.1	0.961947	-1.03414	0.072193
7	385	MSTRG.55227.1	0.958922	-1.03655	0.0776305
7	67	MSTRG.114133.6	0.934337	-1.05476	0.120421
7	372	MSTRG.47561.3	0.913305	-1.06854	0.155234
7	534	MSTRG.8784.4	0.920219	-1.06418	0.143958
8	315	MSTRG.38135.1	0.766825	0.364241	-1.13107
8	331	MSTRG.38955.1	0.752079	0.382764	-1.13484
8	442	MSTRG.70417.2	0.737976	0.40013	-1.13811
8	541	MSTRG.88230.1	0.734395	0.404487	-1.13888
8	607	MSTRG.98429.1	0.785451	0.340283	-1.12573
8	18	MSTRG.103538.1	0.74255	0.394535	-1.13708
8	22	MSTRG.103561.1	0.719144	0.422812	-1.14196
8	74	MSTRG.116059.1	0.742052	0.395146	-1.1372
8	188	MSTRG.27798.1	0.682867	0.464959	-1.14783
8	193	MSTRG.27869.1	0.719072	0.422897	-1.14197
8	226	MSTRG.29999.1	0.780541	0.34666	-1.1272
8	243	MSTRG.30671.1	0.740153	0.397471	-1.13762
8	276	MSTRG.35801.2	0.739106	0.398752	-1.13786
8	282	MSTRG.36299.1	0.733963	0.405012	-1.13897
8	296	MSTRG.37061.2	0.770946	0.358995	-1.12994
8	303	MSTRG.37754.1	0.727532	0.41278	-1.14031
8	321	MSTRG.38188.1	0.712404	0.430792	-1.1432
8	329	MSTRG.38946.1	0.747806	0.388061	-1.13587
8	367	MSTRG.47126.1	0.733675	0.405361	-1.13904
8	369	MSTRG.47158.1	0.760119	0.372711	-1.13283
8	370	MSTRG.47179.1	0.703362	0.44139	-1.14475
8	371	MSTRG.47285.3	0.782335	0.344335	-1.12667
8	420	MSTRG.65598.7	0.683389	0.464366	-1.14776
8	421	MSTRG.65603.2	0.76429	0.367452	-1.13174
8	426	MSTRG.6741.1	0.724042	0.416967	-1.14101
8	448	MSTRG.70491.1	0.7854	0.340348	-1.12575
8	471	MSTRG.72085.1	0.773235	0.356067	-1.1293
8	476	MSTRG.73406.1	0.702055	0.442911	-1.14497
8	479	MSTRG.73426.1	0.74152	0.395798	-1.13732
8	501	MSTRG.80662.1	0.687398	0.459802	-1.1472
8	512	MSTRG.81719.1	0.768363	0.362286	-1.13065
8	544	MSTRG.88310.1	0.709583	0.434112	-1.1437
8	571	MSTRG.93834.2	0.729956	0.409859	-1.13982
8	599	MSTRG.98343.1	0.712996	0.430095	-1.14309
8	605	MSTRG.98423.1	0.746528	0.38964	-1.13617
8	616	MSTRG.99743.1	0.681766	0.466208	-1.14797
8	96	MSTRG.122992.1	0.734988	0.403768	-1.13876
8	97	MSTRG.123020.1	0.788854	0.335835	-1.12469
8	98	MSTRG.123021.1	0.782328	0.344345	-1.12667
8	131	MSTRG.18111.1	0.729548	0.410352	-1.1399
8	172	MSTRG.26117.1	0.745822	0.39051	-1.13633
8	231	MSTRG.30059.1	0.795331	0.327309	-1.12264
8	26	MSTRG.104066.1	0.796682	0.325519	-1.1222
8	35	MSTRG.105697.1	0.783963	0.342219	-1.12618
8	554	MSTRG.91075.1	0.814619	0.30142	-1.11604
8	585	MSTRG.96261.1	0.820186	0.293804	-1.11399
8	613	MSTRG.995.1	0.810701	0.30674	-1.11744
8	17	MSTRG.103519.1	0.811223	0.306034	-1.11726
8	30	MSTRG.104380.1	0.826937	0.284479	-1.11142
8	145	MSTRG.19640.1	0.823254	0.289578	-1.11283
8	169	MSTRG.26072.1	0.813655	0.302732	-1.11639
8	221	MSTRG.29669.1	0.817566	0.297396	-1.11496
8	244	MSTRG.30681.1	0.822871	0.290107	-1.11298
8	287	MSTRG.36345.1	0.843617	0.261004	-1.10462
8	309	MSTRG.38037.1	0.824849	0.287375	-1.11222
8	332	MSTRG.38969.1	0.837634	0.269497	-1.10713
8	499	MSTRG.80637.1	0.833108	0.275868	-1.10898
8	517	MSTRG.83154.1	0.836221	0.271492	-1.10771
8	542	MSTRG.88270.1	0.856635	0.242229	-1.09886
8	574	MSTRG.93873.1	0.843791	0.260756	-1.10455
8	603	MSTRG.98390.1	0.844606	0.259592	-1.1042
8	32	MSTRG.105332.1	0.853623	0.246609	-1.10023
8	148	MSTRG.19691.1	0.844663	0.25951	-1.10417
8	166	MSTRG.26002.1	0.859489	0.238057	-1.09755
8	201	MSTRG.28650.1	0.859417	0.238162	-1.09758
8	235	MSTRG.30316.1	0.861581	0.234986	-1.09657
8	258	MSTRG.32272.1	0.869739	0.222904	-1.09264
8	272	MSTRG.35735.1	0.863614	0.231992	-1.09561
8	316	MSTRG.38182.1	0.849928	0.251953	-1.10188
8	326	MSTRG.38425.4	0.884206	0.201041	-1.08525
8	328	MSTRG.38426.1	0.88855	0.194363	-1.08291
8	405	MSTRG.63252.1	0.873082	0.217902	-1.09098
8	408	MSTRG.63536.1	0.866078	0.228347	-1.09443
8	419	MSTRG.65524.1	0.882886	0.20306	-1.08595
8	441	MSTRG.70301.1	0.875624	0.214079	-1.0897
8	493	MSTRG.77910.1	0.89191	0.189161	-1.08107
8	570	MSTRG.93815.1	0.908484	0.163005	-1.07149
8	572	MSTRG.93838.1	0.882301	0.203953	-1.08625
8	318	MSTRG.38185.1	0.893052	0.187385	-1.08044
8	341	MSTRG.40409.1	0.926142	0.134168	-1.06031
8	144	MSTRG.19639.1	0.931747	0.124792	-1.05654
8	245	MSTRG.30684.1	0.939714	0.111266	-1.05098
9	434	MSTRG.69701.3	0.780425	-1.12724	0.34681
9	461	MSTRG.71445.2	0.8571	-1.09865	0.241551
9	530	MSTRG.84919.1	0.753167	-1.13458	0.381411
9	600	MSTRG.98369.1	0.707081	-1.14413	0.437047
9	62	MSTRG.112714.1	0.746431	-1.13619	0.389759
9	253	MSTRG.31411.8	0.57735	-1.1547	0.57735
9	281	MSTRG.36294.2	0.57735	-1.1547	0.57735
9	344	MSTRG.41384.13	0.57735	-1.1547	0.57735
9	356	MSTRG.43241.1	0.57735	-1.1547	0.57735
9	381	MSTRG.5210.1	0.57735	-1.1547	0.57735
9	539	MSTRG.88221.8	0.57735	-1.1547	0.57735
9	548	MSTRG.89829.1	0.57735	-1.1547	0.57735
9	582	MSTRG.95990.1	0.521468	-1.15295	0.631484
9	33	MSTRG.105472.1	0.57735	-1.1547	0.57735
9	77	MSTRG.116986.1	0.540347	-1.15393	0.61358
9	120	MSTRG.17060.2	0.562966	-1.15458	0.591616
9	102	MSTRG.124079.7	0.315963	-1.11982	0.803853
9	306	MSTRG.37778.2	0.243932	-1.0994	0.855466
9	496	MSTRG.79799.3	0.223003	-1.09268	0.869673
9	228	MSTRG.30002.1	0.12796	-1.05782	0.929861
9	464	MSTRG.7187.1	0.130924	-1.05901	0.928089
9	472	MSTRG.72187.2	0.154965	-1.06844	0.913471
9	583	MSTRG.96193.1	0.0486046	-1.02342	0.974811
9	31	MSTRG.104693.1	0.068439	-1.03246	0.964023
9	261	MSTRG.32625.1	0.037909	-1.01842	0.980506
9	271	MSTRG.35649.1	0.0957065	-1.04441	0.948706
9	429	MSTRG.6762.1	0.0462808	-1.02234	0.976056
9	547	MSTRG.89383.1	0.0275116	-1.01347	0.98596
9	407	MSTRG.63535.1	-0.0514813	-0.973265	1.02475
9	76	MSTRG.116608.1	-0.0991676	-0.946721	1.04589
9	248	MSTRG.30698.1	-0.105308	-0.943179	1.04849

## Sheet: Cluster WXS-F
Table S5-2 Statistics of the expression profiles of DE-lncRNAs in WXS-F
Cluster Number	Original row	#ID	FP2	FP3	FP4
1	18	MSTRG.103538.1	1.14908	-0.476007	-0.673074
1	22	MSTRG.103561.1	1.15424	-0.549019	-0.605225
1	47	MSTRG.108363.1	1.05547	-0.122165	-0.933305
1	87	MSTRG.121461.1	1.06833	-0.154677	-0.913649
1	97	MSTRG.123020.1	1.15207	-0.643512	-0.508557
1	129	MSTRG.17913.1	1.15421	-0.60616	-0.548053
1	181	MSTRG.27223.1	1.08674	-0.205374	-0.881369
1	185	MSTRG.27759.1	1.15379	-0.616614	-0.537175
1	188	MSTRG.27798.1	1.15437	-0.601253	-0.553113
1	204	MSTRG.28848.6	1.15466	-0.585634	-0.569027
1	211	MSTRG.29599.1	1.09755	-0.238078	-0.859475
1	216	MSTRG.29623.1	1.15438	-0.600647	-0.553735
1	271	MSTRG.35649.1	1.15007	-0.664526	-0.485542
1	347	MSTRG.41565.4	1.13714	-0.39484	-0.742301
1	349	MSTRG.41989.5	1.11059	-0.829047	-0.281545
1	380	MSTRG.51753.3	0.677505	0.471026	-1.14853
1	383	MSTRG.55121.1	1.11812	-0.309341	-0.808777
1	408	MSTRG.63536.1	1.15035	-0.4885	-0.661855
1	427	MSTRG.6755.1	1.15253	-0.63749	-0.515045
1	494	MSTRG.78144.1	1.15469	-0.580561	-0.574134
1	2	MSTRG.101132.1	1.15422	-0.548368	-0.605856
1	8	MSTRG.101988.1	1.15328	-0.527114	-0.626169
1	9	MSTRG.101988.3	1.1535	-0.53122	-0.622283
1	10	MSTRG.101988.4	1.14847	-0.470514	-0.677958
1	14	MSTRG.103312.1	1.10269	-0.254592	-0.848095
1	15	MSTRG.103312.3	0.704671	0.439863	-1.14453
1	17	MSTRG.103519.1	1.15469	-0.581231	-0.573461
1	20	MSTRG.103552.1	1.1146	-0.29604	-0.818557
1	23	MSTRG.104036.1	1.14069	-0.415028	-0.72566
1	24	MSTRG.104037.1	1.14956	-0.480509	-0.669049
1	26	MSTRG.104066.1	1.1494	-0.478971	-0.670427
1	32	MSTRG.105332.1	1.13179	-0.36768	-0.764109
1	34	MSTRG.105674.1	1.07084	-0.161296	-0.909548
1	44	MSTRG.106412.1	1.15391	-0.540072	-0.613843
1	57	MSTRG.112130.5	1.01861	-0.0383164	-0.980291
1	60	MSTRG.112651.1	1.1545	-0.558779	-0.595724
1	65	MSTRG.113618.1	1.14514	-0.444182	-0.700962
1	67	MSTRG.114133.6	1.1547	-0.579756	-0.574941
1	68	MSTRG.114483.1	1.13391	-0.378037	-0.755871
1	73	MSTRG.116058.1	1.14818	-0.467991	-0.680192
1	74	MSTRG.116059.1	1.15366	-0.534449	-0.619214
1	77	MSTRG.116986.1	1.1527	-0.517516	-0.635184
1	80	MSTRG.117259.17	1.1546	-0.590363	-0.564239
1	85	MSTRG.120697.2	1.14738	-0.686109	-0.461271
1	104	MSTRG.124666.1	0.841246	0.26438	-1.10563
1	106	MSTRG.125035.22	1.11918	-0.31348	-0.805704
1	110	MSTRG.125680.3	1.05175	-0.11313	-0.938624
1	111	MSTRG.126622.2	1.05432	-0.11936	-0.934963
1	116	MSTRG.15503.1	1.04858	-0.10554	-0.943044
1	120	MSTRG.17060.2	1.06516	-0.918685	-0.146474
1	121	MSTRG.17099.5	0.643461	0.508612	-1.15207
1	122	MSTRG.17099.7	1.14609	-0.69494	-0.45115
1	123	MSTRG.17148.1	1.10916	-0.832643	-0.27652
1	127	MSTRG.17689.1	1.04753	-0.944489	-0.103043
1	130	MSTRG.17937.1	1.12975	-0.358136	-0.771618
1	132	MSTRG.18163.3	1.14404	-0.436419	-0.707616
1	135	MSTRG.18898.37	1.10963	-0.278152	-0.831477
1	148	MSTRG.19691.1	1.15391	-0.540027	-0.613885
1	152	MSTRG.21257.1	1.15434	-0.552206	-0.602135
1	155	MSTRG.22114.1	1.14405	-0.436494	-0.707553
1	163	MSTRG.25814.1	1.1542	-0.547733	-0.606469
1	165	MSTRG.25892.1	1.14665	-0.455433	-0.691215
1	169	MSTRG.26072.1	1.12326	-0.329868	-0.793393
1	177	MSTRG.26962.2	1.15469	-0.580887	-0.573807
1	178	MSTRG.26977.3	1.09245	-0.870132	-0.222317
1	179	MSTRG.26977.5	0.884486	0.200613	-1.0851
1	189	MSTRG.27809.1	1.14903	-0.673474	-0.475559
1	197	MSTRG.27899.1	1.15278	-0.518679	-0.634097
1	199	MSTRG.28075.1	1.15077	-0.657858	-0.492908
1	203	MSTRG.28848.17	1.12329	-0.329971	-0.793315
1	205	MSTRG.28848.7	1.15394	-0.613284	-0.540655
1	206	MSTRG.28848.9	1.15456	-0.59291	-0.56165
1	217	MSTRG.29623.2	1.0331	-0.0698585	-0.963239
1	218	MSTRG.29623.4	1.04289	-0.0921673	-0.950726
1	227	MSTRG.30001.1	1.12037	-0.318165	-0.802208
1	231	MSTRG.30059.1	1.13914	-0.405932	-0.733204
1	233	MSTRG.30211.1	1.1331	-0.759086	-0.374009
1	236	MSTRG.30326.1	1.14156	-0.420341	-0.721218
1	239	MSTRG.30474.1	1.15466	-0.568839	-0.58582
1	243	MSTRG.30671.1	1.15469	-0.573299	-0.581392
1	253	MSTRG.31411.8	1.14574	-0.448514	-0.697224
1	254	MSTRG.31445.1	1.12377	-0.331961	-0.791804
1	275	MSTRG.35801.1	1.1441	-0.436874	-0.707228
1	276	MSTRG.35801.2	1.14251	-0.426313	-0.716195
1	286	MSTRG.36321.1	1.07535	-0.173383	-0.901971
1	291	MSTRG.36950.1	1.10916	-0.276524	-0.83264
1	293	MSTRG.36975.1	1.11874	-0.311759	-0.806983
1	298	MSTRG.37318.1	1.1547	-0.577633	-0.577067
1	301	MSTRG.37338.1	1.12868	-0.353248	-0.775432
1	305	MSTRG.37778.1	1.149	-0.475263	-0.673738
1	309	MSTRG.38037.1	1.1546	-0.563955	-0.590642
1	311	MSTRG.38073.1	1.12439	-0.334595	-0.789799
1	312	MSTRG.38074.1	1.13781	-0.398511	-0.739303
1	314	MSTRG.38134.1	1.14564	-0.447771	-0.697866
1	316	MSTRG.38182.1	1.15468	-0.571913	-0.582771
1	318	MSTRG.38185.1	1.14284	-0.428442	-0.714395
1	321	MSTRG.38188.1	1.12008	-0.317016	-0.803067
1	323	MSTRG.38246.1	1.15081	-0.493351	-0.657456
1	326	MSTRG.38425.4	1.15398	-0.541564	-0.612412
1	328	MSTRG.38426.1	1.15464	-0.566795	-0.587842
1	332	MSTRG.38969.1	1.09917	-0.85597	-0.243197
1	342	MSTRG.40627.1	1.10802	-0.272538	-0.835478
1	344	MSTRG.41384.13	1.1547	-0.574737	-0.57996
1	346	MSTRG.41508.29	0.810776	0.306639	-1.11741
1	348	MSTRG.41989.2	1.10106	-0.851776	-0.249285
1	359	MSTRG.43944.2	1.15181	-0.505162	-0.646646
1	361	MSTRG.44232.2	1.09805	-0.23965	-0.858401
1	369	MSTRG.47158.1	1.15301	-0.522357	-0.63065
1	375	MSTRG.48091.1	1.13742	-0.396351	-0.741069
1	376	MSTRG.4903.13	1.11096	-0.828118	-0.282838
1	385	MSTRG.55227.1	0.68097	0.467111	-1.14808
1	387	MSTRG.55621.35	1.1068	-0.268364	-0.838436
1	395	MSTRG.59687.1	1.1466	-0.691534	-0.455067
1	397	MSTRG.60146.3	1.06583	-0.148192	-0.917635
1	401	MSTRG.62428.11	1.14824	-0.468497	-0.679744
1	405	MSTRG.63252.1	1.15469	-0.580715	-0.573979
1	406	MSTRG.63532.2	1.1282	-0.351111	-0.777094
1	409	MSTRG.63539.1	1.13956	-0.408356	-0.731201
1	415	MSTRG.65013.23	1.15338	-0.624521	-0.528858
1	416	MSTRG.65502.1	1.14516	-0.444262	-0.700893
1	418	MSTRG.65522.1	1.14941	-0.479068	-0.67034
1	420	MSTRG.65598.7	1.14685	-0.689802	-0.457053
1	438	MSTRG.70182.4	1.03973	-0.0848782	-0.954856
1	439	MSTRG.70183.1	1.11558	-0.815876	-0.299706
1	444	MSTRG.70422.1	1.11137	-0.284324	-0.827049
1	447	MSTRG.7049.1	1.05186	-0.938477	-0.113381
1	448	MSTRG.70491.1	1.13429	-0.379973	-0.75432
1	449	MSTRG.70515.1	1.15469	-0.572734	-0.581954
1	450	MSTRG.70755.1	1.15456	-0.561903	-0.592661
1	476	MSTRG.73406.1	1.14114	-0.417793	-0.723352
1	479	MSTRG.73426.1	1.14591	-0.449787	-0.696122
1	480	MSTRG.73427.1	1.14172	-0.720386	-0.421333
1	484	MSTRG.74107.1	1.11703	-0.811863	-0.305165
1	492	MSTRG.77637.9	0.821649	0.291793	-1.11344
1	493	MSTRG.77910.1	1.04514	-0.0974084	-0.947731
1	498	MSTRG.80421.10	1.13378	-0.377401	-0.756379
1	500	MSTRG.80656.1	1.15068	-0.491931	-0.658746
1	501	MSTRG.80662.1	1.10845	-0.274034	-0.834414
1	507	MSTRG.80998.5	0.723269	0.417891	-1.14116
1	509	MSTRG.81129.3	1.14816	-0.680378	-0.46778
1	513	MSTRG.81794.1	1.10425	-0.259775	-0.844478
1	523	MSTRG.8402.10	1.07168	-0.163506	-0.908171
1	524	MSTRG.84362.1	1.08975	-0.214218	-0.875532
1	529	MSTRG.84703.1	1.13882	-0.73467	-0.404154
1	530	MSTRG.84919.1	1.15469	-0.582309	-0.572377
1	535	MSTRG.88179.1	1.14434	-0.4385	-0.705838
1	539	MSTRG.88221.8	1.08378	-0.886943	-0.19684
1	540	MSTRG.88221.9	1.05357	-0.936046	-0.117523
1	542	MSTRG.88270.1	1.15094	-0.49478	-0.656155
1	548	MSTRG.89829.1	1.08767	-0.879586	-0.208085
1	549	MSTRG.89832.2	1.15463	-0.566397	-0.588235
1	557	MSTRG.91153.1	1.06962	-0.158078	-0.911546
1	561	MSTRG.92190.2	1.15449	-0.558207	-0.596284
1	562	MSTRG.92218.1	1.13597	-0.388577	-0.747388
1	564	MSTRG.93177.1	1.1178	-0.308129	-0.809674
1	567	MSTRG.93586.6	1.13793	-0.738788	-0.39914
1	568	MSTRG.93760.1	0.969556	0.058334	-1.02789
1	574	MSTRG.93873.1	1.15319	-0.525548	-0.627647
1	576	MSTRG.94174.3	0.652429	0.498862	-1.15129
1	586	MSTRG.96265.1	1.15393	-0.540428	-0.613501
1	587	MSTRG.96347.1	1.11167	-0.285388	-0.826283
1	588	MSTRG.96576.1	1.15435	-0.552534	-0.601816
1	589	MSTRG.97207.15	1.14758	-0.462944	-0.684641
1	592	MSTRG.98311.1	1.14682	-0.456803	-0.690021
1	599	MSTRG.98343.1	1.14826	-0.468638	-0.67962
1	603	MSTRG.98390.1	1.13371	-0.377042	-0.756666
1	604	MSTRG.98421.1	1.14465	-0.440644	-0.704002
1	607	MSTRG.98429.1	1.1492	-0.47711	-0.67209
1	612	MSTRG.994.1	1.15423	-0.548636	-0.605596
1	613	MSTRG.995.1	1.14413	-0.437089	-0.707045
1	614	MSTRG.99731.2	1.15229	-0.511551	-0.640738
1	615	MSTRG.99732.1	1.11582	-0.300589	-0.815229
1	616	MSTRG.99743.1	1.15242	-0.513357	-0.639061
1	621	MSTRG.99763.1	1.14901	-0.673638	-0.475375
2	38	MSTRG.105763.1	-0.553651	1.15438	-0.600729
2	81	MSTRG.118760.1	-0.230792	1.09522	-0.864426
2	118	MSTRG.16605.1	-0.526016	1.15322	-0.627206
2	124	MSTRG.17359.11	-0.575887	1.1547	-0.578812
2	159	MSTRG.24432.2	0.409234	0.730474	-1.13971
2	166	MSTRG.26002.1	-0.498497	1.15126	-0.652763
2	186	MSTRG.27784.1	-0.507271	1.15197	-0.6447
2	221	MSTRG.29669.1	-0.393551	1.1369	-0.743351
2	255	MSTRG.31902.2	-0.897898	1.07771	-0.179807
2	354	MSTRG.43041.2	-0.515598	1.15257	-0.636974
2	363	MSTRG.45539.1	0.57735	0.57735	-1.1547
2	391	MSTRG.58650.3	-0.518088	1.15274	-0.634649
2	468	MSTRG.71934.1	-0.453821	1.14644	-0.692619
2	496	MSTRG.79799.3	0.363718	0.767236	-1.13095
2	551	MSTRG.90687.2	-0.852066	1.10093	-0.248866
2	572	MSTRG.93838.1	-0.300679	1.11584	-0.815163
2	585	MSTRG.96261.1	-0.505226	1.15181	-0.646586
2	1	MSTRG.100908.3	-0.254504	1.10266	-0.848156
2	7	MSTRG.101781.1	-0.566292	1.15463	-0.588338
2	13	MSTRG.103046.1	-0.536851	1.15377	-0.616924
2	30	MSTRG.104380.1	-0.54426	1.15408	-0.60982
2	33	MSTRG.105472.1	-0.865618	1.09465	-0.229029
2	35	MSTRG.105697.1	-0.555218	1.15442	-0.599203
2	39	MSTRG.105778.1	0.57735	0.57735	-1.1547
2	41	MSTRG.106014.1	-0.91849	1.06528	-0.146792
2	46	MSTRG.108270.9	-0.83026	1.11011	-0.279853
2	48	MSTRG.108363.2	0.0221592	0.988736	-1.0109
2	49	MSTRG.109152.1	-0.814411	1.11611	-0.301703
2	50	MSTRG.109641.2	0.223064	0.869632	-1.0927
2	59	MSTRG.112546.1	-0.563084	1.15458	-0.5915
2	63	MSTRG.112985.1	-0.425654	1.1424	-0.716751
2	78	MSTRG.117033.20	-0.280199	1.11021	-0.830012
2	90	MSTRG.121997.1	-0.428971	1.14292	-0.713948
2	93	MSTRG.122168.1	0.57735	0.57735	-1.1547
2	108	MSTRG.125680.1	-0.484807	1.14999	-0.665187
2	114	MSTRG.15154.1	-0.592221	1.15457	-0.56235
2	125	MSTRG.17359.6	0.404968	0.733999	-1.13897
2	126	MSTRG.17588.2	0.254743	0.84799	-1.10273
2	134	MSTRG.18491.2	0.57735	0.57735	-1.1547
2	136	MSTRG.18928.1	-0.523726	1.15309	-0.629363
2	138	MSTRG.19178.1	-0.619148	1.15367	-0.534518
2	142	MSTRG.19602.1	-0.562486	1.15457	-0.592088
2	145	MSTRG.19640.1	-0.505747	1.15185	-0.646106
2	154	MSTRG.21760.4	-0.652721	1.15126	-0.498543
2	156	MSTRG.23436.2	-0.575273	1.1547	-0.579425
2	157	MSTRG.2370.7	-0.26092	1.1046	-0.843676
2	158	MSTRG.2370.9	-0.269474	1.10712	-0.83765
2	162	MSTRG.25426.6	-0.551696	1.15433	-0.60263
2	168	MSTRG.26026.1	-0.573384	1.15469	-0.581308
2	174	MSTRG.26268.3	-0.669505	1.14951	-0.48
2	175	MSTRG.26370.13	-0.143687	1.06407	-0.920384
2	184	MSTRG.27670.1	-0.171491	1.07466	-0.903165
2	228	MSTRG.30002.1	-0.532301	1.15356	-0.621257
2	235	MSTRG.30316.1	-0.506109	1.15188	-0.645772
2	240	MSTRG.30474.2	-0.53935	1.15388	-0.614534
2	244	MSTRG.30681.1	-0.498609	1.15127	-0.652661
2	250	MSTRG.30930.10	-0.443705	1.14508	-0.701372
2	251	MSTRG.30930.5	-0.709623	1.14369	-0.434065
2	252	MSTRG.30932.1	-0.638866	1.15243	-0.513567
2	256	MSTRG.31988.2	-0.589798	1.15461	-0.564812
2	257	MSTRG.3205.1	-0.608341	1.15414	-0.545795
2	259	MSTRG.32563.5	-0.814254	1.11617	-0.301916
2	260	MSTRG.32608.6	0.345864	0.781156	-1.12702
2	263	MSTRG.33448.1	-0.234162	1.0963	-0.862141
2	273	MSTRG.35800.1	-0.547704	1.1542	-0.606497
2	279	MSTRG.36053.1	-0.36222	1.13064	-0.768415
2	284	MSTRG.36303.2	0.57735	0.57735	-1.1547
2	285	MSTRG.36319.2	-0.542007	1.15399	-0.611987
2	290	MSTRG.36762.1	-0.899582	1.07674	-0.177157
2	297	MSTRG.37156.1	-0.469346	1.14834	-0.678993
2	334	MSTRG.39008.2	-0.542719	1.15402	-0.611302
2	337	MSTRG.39487.1	-0.546165	1.15415	-0.607984
2	338	MSTRG.39572.1	-0.555241	1.15442	-0.599181
2	340	MSTRG.39916.1	-0.569709	1.15467	-0.584958
2	341	MSTRG.40409.1	-0.554589	1.15441	-0.599816
2	345	MSTRG.41508.12	0.480016	0.669491	-1.14951
2	350	MSTRG.41990.1	-0.132157	1.05951	-0.92735
2	351	MSTRG.42823.1	-0.767233	1.13096	-0.363722
2	352	MSTRG.42882.69	-0.122317	1.05553	-0.933215
2	353	MSTRG.43041.1	-0.63442	1.15275	-0.518334
2	364	MSTRG.46015.1	0.57735	0.57735	-1.1547
2	365	MSTRG.46136.1	-0.823762	1.11264	-0.288877
2	366	MSTRG.46263.12	0.609073	0.545036	-1.15411
2	373	MSTRG.47917.1	0.57735	0.57735	-1.1547
2	378	MSTRG.50860.2	0.199751	0.885048	-1.0848
2	381	MSTRG.5210.1	-0.36707	1.13166	-0.764592
2	390	MSTRG.57161.1	-0.800125	1.12107	-0.320944
2	394	MSTRG.59662.1	-0.0892345	1.04163	-0.952392
2	402	MSTRG.62792.1	-0.549049	1.15425	-0.605196
2	410	MSTRG.63541.1	-0.0401411	1.01947	-0.979325
2	414	MSTRG.63881.4	0.565445	0.589175	-1.15462
2	419	MSTRG.65524.1	-0.500643	1.15144	-0.650799
2	422	MSTRG.65749.1	-0.0931557	1.04332	-0.950163
2	428	MSTRG.67617.1	-0.575806	1.1547	-0.578893
2	433	MSTRG.69553.1	-0.59985	1.1544	-0.554554
2	434	MSTRG.69701.3	-0.222142	1.09239	-0.870249
2	453	MSTRG.70804.1	-0.538954	1.15387	-0.614914
2	459	MSTRG.71285.1	-0.590598	1.1546	-0.564001
2	461	MSTRG.71445.2	-0.391655	1.13655	-0.744893
2	474	MSTRG.72192.1	-0.450581	1.14601	-0.695434
2	475	MSTRG.72294.1	-0.212143	1.08905	-0.876907
2	486	MSTRG.74774.1	-0.511024	1.15225	-0.641227
2	489	MSTRG.76229.1	-0.780814	1.12712	-0.346307
2	490	MSTRG.76944.2	0.57735	0.57735	-1.1547
2	506	MSTRG.80998.2	0.57735	0.57735	-1.1547
2	508	MSTRG.81099.1	-0.817773	1.11489	-0.297113
2	510	MSTRG.81131.1	-0.554291	1.1544	-0.600106
2	520	MSTRG.8356.1	-0.433931	1.14367	-0.709738
2	528	MSTRG.84538.1	-0.54026	1.15392	-0.613663
2	532	MSTRG.87304.1	-0.546228	1.15415	-0.607923
2	533	MSTRG.87528.1	0.57735	0.57735	-1.1547
2	537	MSTRG.88221.6	-0.877799	1.08859	-0.210794
2	546	MSTRG.88986.4	0.136964	0.924458	-1.06142
2	579	MSTRG.95695.19	-0.552756	1.15436	-0.6016
2	580	MSTRG.95695.20	-0.468396	1.14823	-0.679834
2	582	MSTRG.95990.1	-0.483762	1.14989	-0.666128
3	3	MSTRG.101132.2	0.57735	-1.1547	0.57735
3	4	MSTRG.101132.3	0.57735	-1.1547	0.57735
3	83	MSTRG.120080.1	0.615441	-1.15384	0.538403
3	161	MSTRG.25325.1	0.372502	-1.13279	0.760286
3	392	MSTRG.59096.1	0.57735	-1.1547	0.57735
3	519	MSTRG.83248.3	0.505726	-1.15185	0.646126
3	5	MSTRG.101132.4	0.57735	-1.1547	0.57735
3	100	MSTRG.12361.7	0.871292	-1.09188	0.220584
3	128	MSTRG.17709.1	0.57735	-1.1547	0.57735
3	143	MSTRG.19634.1	0.509679	-1.15215	0.642473
3	191	MSTRG.27856.1	0.242584	-1.09898	0.856391
3	234	MSTRG.30211.2	0.57735	-1.1547	0.57735
3	266	MSTRG.33673.4	0.57735	-1.1547	0.57735
3	272	MSTRG.35735.1	0.255627	-1.103	0.847374
3	277	MSTRG.35801.6	0.57735	-1.1547	0.57735
3	289	MSTRG.36587.1	0.641258	-1.15225	0.51099
3	324	MSTRG.38425.1	0.57735	-1.1547	0.57735
3	327	MSTRG.38425.5	0.57735	-1.1547	0.57735
3	357	MSTRG.43301.1	0.864144	-1.09535	0.231208
3	367	MSTRG.47126.1	0.485102	-1.15002	0.664922
3	393	MSTRG.59097.1	0.57735	-1.1547	0.57735
3	398	MSTRG.60841.1	0.57735	-1.1547	0.57735
3	399	MSTRG.61466.1	0.511002	-1.15225	0.641248
3	400	MSTRG.6180.14	0.678451	-1.14841	0.469958
3	423	MSTRG.66289.1	0.907038	-1.07236	0.165319
3	431	MSTRG.68445.1	0.57735	-1.1547	0.57735
3	435	MSTRG.70016.1	0.263084	-1.10524	0.842157
3	460	MSTRG.71445.1	0.57735	-1.1547	0.57735
3	502	MSTRG.80668.1	0.561627	-1.15456	0.592932
3	518	MSTRG.83248.2	0.453509	-1.1464	0.692891
3	522	MSTRG.83810.1	0.635831	-1.15265	0.516823
3	583	MSTRG.96193.1	0.57735	-1.1547	0.57735
3	590	MSTRG.97679.1	0.57735	-1.1547	0.57735
3	591	MSTRG.98222.1	0.57735	-1.1547	0.57735
3	620	MSTRG.99755.1	0.57735	-1.1547	0.57735
4	58	MSTRG.112150.1	-0.577832	-0.576869	1.1547
4	192	MSTRG.27857.1	-0.509051	-0.643055	1.15211
4	224	MSTRG.29936.1	-0.570764	-0.583911	1.15468
4	232	MSTRG.30171.1	-0.359878	-0.770254	1.13013
4	246	MSTRG.30685.1	-0.539626	-0.61427	1.1539
4	261	MSTRG.32625.1	-0.406145	-0.733029	1.13917
4	267	MSTRG.33823.1	0	0	0
4	268	MSTRG.33918.1	-0.617127	-0.536638	1.15377
4	296	MSTRG.37061.2	-0.603213	-0.551095	1.15431
4	343	MSTRG.40988.2	-0.562364	-0.592208	1.15457
4	372	MSTRG.47561.3	-0.609751	-0.544332	1.15408
4	424	MSTRG.6665.2	-0.543793	-0.610269	1.15406
4	462	MSTRG.71445.3	0	0	0
4	466	MSTRG.71916.3	0	0	0
4	469	MSTRG.72014.2	-0.524922	-0.628237	1.15316
4	578	MSTRG.95081.1	-0.486413	-0.66374	1.15015
4	16	MSTRG.103386.1	-0.48424	-0.665698	1.14994
4	19	MSTRG.103549.1	-0.523154	-0.629901	1.15305
4	27	MSTRG.104066.2	0	0	0
4	29	MSTRG.104379.1	-0.511961	-0.640358	1.15232
4	40	MSTRG.105991.1	-0.557168	-0.5973	1.15447
4	42	MSTRG.106020.1	-0.558634	-0.595866	1.1545
4	53	MSTRG.110210.2	-0.588597	-0.56603	1.15463
4	56	MSTRG.111984.2	-0.513199	-0.639207	1.15241
4	61	MSTRG.112666.2	0	0	0
4	62	MSTRG.112714.1	-0.594063	-0.560475	1.15454
4	76	MSTRG.116608.1	0	0	0
4	84	MSTRG.120565.2	-0.535473	-0.618239	1.15371
4	89	MSTRG.121735.2	-0.570792	-0.583883	1.15468
4	92	MSTRG.122076.1	-0.529805	-0.623625	1.15343
4	94	MSTRG.122791.2	0	0	0
4	99	MSTRG.123021.2	-0.548697	-0.605537	1.15423
4	105	MSTRG.124753.1	-0.585912	-0.568746	1.15466
4	112	MSTRG.127118.1	0	0	0
4	113	MSTRG.1441.2	0	0	0
4	117	MSTRG.16011.1	0	0	0
4	119	MSTRG.17041.2	0	0	0
4	133	MSTRG.18491.1	0	0	0
4	137	MSTRG.19146.3	0	0	0
4	146	MSTRG.19668.1	-0.492174	-0.658525	1.1507
4	147	MSTRG.19669.2	-0.502501	-0.649093	1.15159
4	164	MSTRG.25886.1	0	0	0
4	170	MSTRG.26082.1	-0.531797	-0.621736	1.15353
4	182	MSTRG.27459.1	-0.574061	-0.580633	1.15469
4	183	MSTRG.27657.1	-0.46351	-0.684143	1.14765
4	195	MSTRG.27889.1	-0.408415	-0.731152	1.13957
4	196	MSTRG.27890.1	-0.450745	-0.695291	1.14604
4	200	MSTRG.28640.1	0	0	0
4	201	MSTRG.28650.1	-0.401883	-0.736538	1.13842
4	208	MSTRG.29053.1	-0.608946	-0.545167	1.15411
4	209	MSTRG.29526.1	-0.600491	-0.553896	1.15439
4	212	MSTRG.29600.2	-0.44789	-0.697763	1.14565
4	214	MSTRG.29607.1	-0.524465	-0.628667	1.15313
4	215	MSTRG.29621.1	-0.547556	-0.606641	1.1542
4	219	MSTRG.29624.1	-0.558251	-0.596242	1.15449
4	226	MSTRG.29999.1	-0.438367	-0.705952	1.14432
4	230	MSTRG.30052.1	-0.471173	-0.677374	1.14855
4	245	MSTRG.30684.1	-0.512198	-0.640137	1.15234
4	248	MSTRG.30698.1	-0.46685	-0.681199	1.14805
4	258	MSTRG.32272.1	-0.514278	-0.638203	1.15248
4	274	MSTRG.35800.2	-0.369606	-0.762585	1.13219
4	278	MSTRG.36008.1	-0.41957	-0.721865	1.14143
4	281	MSTRG.36294.2	0	0	0
4	295	MSTRG.37033.2	0	0	0
4	299	MSTRG.37320.1	-0.36808	-0.763793	1.13187
4	302	MSTRG.37749.1	-0.418392	-0.72285	1.14124
4	303	MSTRG.37754.1	-0.481744	-0.667942	1.14969
4	304	MSTRG.37774.1	-0.496488	-0.654598	1.15109
4	306	MSTRG.37778.2	0	0	0
4	307	MSTRG.37779.1	-0.454155	-0.692329	1.14648
4	315	MSTRG.38135.1	-0.419028	-0.722319	1.14135
4	319	MSTRG.38186.1	-0.367861	-0.763967	1.13183
4	325	MSTRG.38425.3	-0.60414	-0.55014	1.15428
4	329	MSTRG.38946.1	-0.453056	-0.693285	1.14634
4	330	MSTRG.38947.1	-0.392118	-0.744517	1.13663
4	331	MSTRG.38955.1	-0.509061	-0.643045	1.15211
4	335	MSTRG.39019.1	-0.411479	-0.728613	1.14009
4	360	MSTRG.44145.1	-0.579361	-0.575338	1.1547
4	382	MSTRG.53387.1	-0.42903	-0.713898	1.14293
4	384	MSTRG.55195.1	0	0	0
4	403	MSTRG.63228.1	0	0	0
4	425	MSTRG.6666.2	0	0	0
4	426	MSTRG.6741.1	-0.448268	-0.697436	1.1457
4	429	MSTRG.6762.1	-0.49032	-0.660207	1.15053
4	430	MSTRG.68170.1	-0.485929	-0.664176	1.15011
4	436	MSTRG.70016.2	0	0	0
4	437	MSTRG.70138.1	-0.357832	-0.771856	1.12969
4	441	MSTRG.70301.1	-0.460697	-0.686613	1.14731
4	443	MSTRG.70417.4	-0.544033	-0.610039	1.15407
4	452	MSTRG.70790.1	-0.5562	-0.598245	1.15445
4	454	MSTRG.70892.1	-0.528605	-0.62476	1.15337
4	455	MSTRG.70901.1	-0.479352	-0.670086	1.14944
4	470	MSTRG.72042.1	-0.515918	-0.636676	1.15259
4	471	MSTRG.72085.1	-0.458022	-0.688955	1.14698
4	481	MSTRG.73456.1	-0.41381	-0.726675	1.14048
4	482	MSTRG.73458.1	-0.380285	-0.75407	1.13436
4	495	MSTRG.79223.1	-0.388676	-0.747309	1.13598
4	511	MSTRG.81707.2	0	0	0
4	514	MSTRG.82474.1	-0.523633	-0.629451	1.15308
4	521	MSTRG.83782.2	0	0	0
4	527	MSTRG.84486.1	-0.534487	-0.619178	1.15366
4	541	MSTRG.88230.1	-0.376292	-0.757266	1.13356
4	544	MSTRG.88310.1	-0.391045	-0.745388	1.13643
4	545	MSTRG.88311.1	0	0	0
4	552	MSTRG.90965.2	-0.589068	-0.565553	1.15462
4	554	MSTRG.91075.1	-0.555595	-0.598835	1.15443
4	560	MSTRG.92188.1	-0.512769	-0.639607	1.15238
4	563	MSTRG.93175.1	-0.617655	-0.536085	1.15374
4	570	MSTRG.93815.1	-0.4764	-0.672724	1.14912
4	593	MSTRG.98311.2	0	0	0
4	594	MSTRG.98330.1	-0.576614	-0.578087	1.1547
4	595	MSTRG.98340.2	0	0	0
4	596	MSTRG.98340.3	-0.469326	-0.679011	1.14834
4	597	MSTRG.98341.2	-0.537402	-0.616397	1.1538
4	598	MSTRG.98341.3	-0.568112	-0.58654	1.15465
4	601	MSTRG.98386.1	-0.496556	-0.654536	1.15109
4	602	MSTRG.98387.1	-0.443066	-0.701923	1.14499
4	606	MSTRG.98428.1	0	0	0
4	609	MSTRG.98815.1	0	0	0
4	618	MSTRG.99744.2	0	0	0
4	11	MSTRG.102371.2	-0.402301	-0.736195	1.1385
4	96	MSTRG.122992.1	-0.387961	-0.747887	1.13585
4	101	MSTRG.123941.3	-0.407194	-0.732162	1.13936
4	149	MSTRG.19701.1	-0.398838	-0.739035	1.13787
5	86	MSTRG.12077.1	-1.1547	0.57735	0.57735
5	103	MSTRG.12417.1	-0.942263	1.04915	-0.106887
5	131	MSTRG.18111.1	-1.1547	0.57735	0.57735
5	187	MSTRG.27785.1	-1.1547	0.57735	0.57735
5	202	MSTRG.28742.13	-1.00523	0.994688	0.0105398
5	222	MSTRG.29683.1	-1.1547	0.57735	0.57735
5	294	MSTRG.37032.1	-1.1547	0.57735	0.57735
5	300	MSTRG.37331.1	-1.1547	0.57735	0.57735
5	308	MSTRG.37801.6	-1.1547	0.57735	0.57735
5	322	MSTRG.38215.1	-1.1547	0.57735	0.57735
5	356	MSTRG.43241.1	-1.12869	0.775389	0.353304
5	483	MSTRG.73479.1	-1.1547	0.57735	0.57735
5	543	MSTRG.88271.1	-1.1547	0.57735	0.57735
5	556	MSTRG.91076.1	-1.1547	0.57735	0.57735
5	573	MSTRG.93858.1	-1.1547	0.57735	0.57735
5	54	MSTRG.111161.1	-1.1547	0.57735	0.57735
5	64	MSTRG.112986.1	-1.1547	0.57735	0.57735
5	70	MSTRG.115690.2	-1.1547	0.57735	0.57735
5	71	MSTRG.115933.1	-1.1547	0.57735	0.57735
5	72	MSTRG.116037.1	-1.1547	0.57735	0.57735
5	75	MSTRG.116556.1	-1.1547	0.57735	0.57735
5	79	MSTRG.117256.2	-1.04994	0.94117	0.108767
5	88	MSTRG.121618.1	-1.1547	0.57735	0.57735
5	91	MSTRG.121998.1	-1.1547	0.57735	0.57735
5	95	MSTRG.122861.1	-1.1547	0.57735	0.57735
5	115	MSTRG.15184.1	-0.944546	1.04749	-0.102945
5	139	MSTRG.19205.3	-1.1547	0.57735	0.57735
5	153	MSTRG.21564.1	-0.975382	1.02292	-0.0475393
5	160	MSTRG.25285.1	-1.14975	0.667331	0.482423
5	167	MSTRG.26003.1	-1.1547	0.57735	0.57735
5	171	MSTRG.26092.1	-1.1547	0.57735	0.57735
5	180	MSTRG.27146.1	-1.06062	0.925677	0.134941
5	190	MSTRG.27850.1	-1.1547	0.57735	0.57735
5	194	MSTRG.27873.1	-1.1547	0.57735	0.57735
5	207	MSTRG.2893.2	-1.15142	0.650993	0.500431
5	210	MSTRG.29586.1	-1.1547	0.57735	0.57735
5	213	MSTRG.29604.1	-1.1547	0.57735	0.57735
5	223	MSTRG.29933.1	-1.1547	0.57735	0.57735
5	237	MSTRG.30473.2	-1.1547	0.57735	0.57735
5	241	MSTRG.30476.1	-1.1516	0.502525	0.649072
5	247	MSTRG.30688.1	-1.1547	0.57735	0.57735
5	262	MSTRG.32815.1	-1.14832	0.67917	0.469146
5	269	MSTRG.34040.1	-1.1547	0.57735	0.57735
5	270	MSTRG.34087.1	-1.1547	0.57735	0.57735
5	280	MSTRG.36122.1	-1.1547	0.57735	0.57735
5	282	MSTRG.36299.1	-1.1547	0.57735	0.57735
5	287	MSTRG.36345.1	-1.1547	0.57735	0.57735
5	288	MSTRG.36568.1	-1.1547	0.57735	0.57735
5	292	MSTRG.36968.2	-1.1547	0.57735	0.57735
5	310	MSTRG.38065.2	-1.1547	0.57735	0.57735
5	317	MSTRG.38183.2	-1.1547	0.57735	0.57735
5	320	MSTRG.38186.2	-1.1547	0.57735	0.57735
5	333	MSTRG.38980.1	-1.1547	0.57735	0.57735
5	336	MSTRG.39444.1	-1.14048	0.726714	0.413763
5	368	MSTRG.47157.1	-1.1547	0.57735	0.57735
5	370	MSTRG.47179.1	-1.1547	0.57735	0.57735
5	371	MSTRG.47285.3	-1.1547	0.57735	0.57735
5	374	MSTRG.48029.2	-1.1547	0.57735	0.57735
5	377	MSTRG.50714.1	-1.0988	0.856771	0.24203
5	379	MSTRG.5171.1	-1.15446	0.597726	0.556732
5	389	MSTRG.56746.1	-1.1547	0.57735	0.57735
5	396	MSTRG.59807.1	-1.04371	0.949646	0.0940605
5	404	MSTRG.63251.2	-1.1547	0.57735	0.57735
5	407	MSTRG.63535.1	-1.1547	0.57735	0.57735
5	412	MSTRG.63575.1	-1.1547	0.57735	0.57735
5	417	MSTRG.65515.1	-1.1547	0.57735	0.57735
5	442	MSTRG.70417.2	-1.1547	0.57735	0.57735
5	445	MSTRG.70425.1	-1.1547	0.57735	0.57735
5	446	MSTRG.70426.1	-1.1547	0.57735	0.57735
5	451	MSTRG.70759.1	-1.1547	0.57735	0.57735
5	456	MSTRG.71071.1	-1.1547	0.57735	0.57735
5	457	MSTRG.71218.1	-1.1547	0.57735	0.57735
5	458	MSTRG.71242.1	-1.1547	0.57735	0.57735
5	463	MSTRG.71863.1	-1.1547	0.57735	0.57735
5	465	MSTRG.71909.2	-1.1547	0.57735	0.57735
5	467	MSTRG.71928.3	-1.1547	0.57735	0.57735
5	472	MSTRG.72187.2	-1.1547	0.57735	0.57735
5	473	MSTRG.72191.1	-1.1547	0.57735	0.57735
5	478	MSTRG.73418.1	-1.1547	0.57735	0.57735
5	485	MSTRG.74374.1	-1.13513	0.750887	0.384245
5	497	MSTRG.80144.2	-1.1541	0.544815	0.609286
5	503	MSTRG.80827.1	-1.05014	0.940895	0.109241
5	504	MSTRG.80874.2	-1.1547	0.57735	0.57735
5	516	MSTRG.82551.1	-1.1547	0.57735	0.57735
5	517	MSTRG.83154.1	-1.1547	0.57735	0.57735
5	531	MSTRG.84956.1	-1.1547	0.57735	0.57735
5	536	MSTRG.88220.1	-1.1547	0.57735	0.57735
5	538	MSTRG.88221.7	-1.15436	0.601378	0.552985
5	547	MSTRG.89383.1	-1.1547	0.57735	0.57735
5	555	MSTRG.91075.2	-1.1547	0.57735	0.57735
5	565	MSTRG.93586.1	-1.15403	0.611094	0.542936
5	566	MSTRG.93586.2	-1.15205	0.508361	0.643693
5	569	MSTRG.93802.1	-1.1547	0.57735	0.57735
5	571	MSTRG.93834.2	-1.1547	0.57735	0.57735
5	584	MSTRG.96202.1	-1.1547	0.57735	0.57735
5	600	MSTRG.98369.1	-1.1547	0.57735	0.57735
5	610	MSTRG.98818.1	-1.13409	0.755148	0.37894
5	622	MSTRG.99764.1	-1.1547	0.57735	0.57735
5	21	MSTRG.103554.2	-1.1547	0.57735	0.57735
5	25	MSTRG.104057.2	-1.1547	0.57735	0.57735
5	28	MSTRG.104073.1	-1.1547	0.57735	0.57735
5	36	MSTRG.105745.1	-1.1547	0.57735	0.57735
5	37	MSTRG.105755.1	-1.1547	0.57735	0.57735
5	43	MSTRG.106205.1	-1.13111	0.76665	0.364462
6	55	MSTRG.111885.1	-0.248119	-0.852581	1.1007
6	249	MSTRG.30930.1	-0.18211	-0.89643	1.07854
6	432	MSTRG.69149.1	0.0665737	-1.03162	0.96505
6	440	MSTRG.7021.1	-0.0648607	-0.965991	1.03085
6	526	MSTRG.84399.2	-0.278605	-0.831154	1.10976
6	617	MSTRG.99744.1	-0.208007	-0.879637	1.08764
6	619	MSTRG.99753.2	-0.338372	-0.786914	1.12529
6	45	MSTRG.106412.2	-0.318432	-0.802007	1.12044
6	98	MSTRG.123021.1	-0.248548	-0.852285	1.10083
6	140	MSTRG.19592.1	-0.320523	-0.800441	1.12096
6	141	MSTRG.19601.1	-0.295314	-0.819086	1.1144
6	172	MSTRG.26117.1	-0.0346098	-0.982246	1.01686
6	193	MSTRG.27869.1	-0.202895	-0.882994	1.08589
6	225	MSTRG.29993.1	-0.165863	-0.906698	1.07256
6	229	MSTRG.30030.1	-0.217136	-0.873592	1.09073
6	242	MSTRG.30546.1	-0.127578	-0.930089	1.05767
6	313	MSTRG.38086.1	0.0248718	-1.0122	0.987332
6	339	MSTRG.39894.1	-0.222503	-0.870008	1.09251
6	388	MSTRG.56105.1	-0.234289	-0.862055	1.09634
6	411	MSTRG.63542.1	0.0761217	-1.03589	0.959764
6	421	MSTRG.65603.2	-0.264469	-0.841183	1.10565
6	488	MSTRG.75741.1	0.201593	-1.08544	0.883845
6	512	MSTRG.81719.1	-0.184025	-0.895207	1.07923
6	605	MSTRG.98423.1	-0.260452	-0.844004	1.10446
6	144	MSTRG.19639.1	-0.133989	-0.92625	1.06024
6	283	MSTRG.36300.1	-0.326105	-0.796239	1.12234
6	477	MSTRG.73414.1	-0.281317	-0.82921	1.11053
6	499	MSTRG.80637.1	-0.319525	-0.801189	1.12071
6	505	MSTRG.80998.1	-0.283954	-0.827315	1.11127
7	69	MSTRG.114483.2	-1.12121	0.321519	0.799693
7	487	MSTRG.75150.1	-1.13568	0.387072	0.748606
7	575	MSTRG.93995.1	-1.13685	0.393252	0.743594
7	264	MSTRG.33539.1	-1.12829	0.351492	0.776798
7	265	MSTRG.33658.1	-1.10255	0.254134	0.848414
7	355	MSTRG.43056.1	-1.12038	0.31818	0.802196
7	577	MSTRG.94999.4	-1.14794	0.465898	0.68204
8	413	MSTRG.6362.1	-0.802352	-0.317971	1.12032
8	515	MSTRG.82524.1	-0.799244	-0.322117	1.12136
8	558	MSTRG.91753.1	-0.723488	-0.41763	1.14112
8	173	MSTRG.26164.1	-0.771221	-0.358643	1.12986
8	220	MSTRG.29664.1	-0.780277	-0.347002	1.12728
8	608	MSTRG.98552.1	-0.752826	-0.381835	1.13466
8	611	MSTRG.98824.2	-0.85568	-0.243621	1.0993
8	102	MSTRG.124079.7	-0.783706	-0.342554	1.12626
8	362	MSTRG.44879.2	-0.761165	-0.371396	1.13256
8	386	MSTRG.55591.1	-0.760597	-0.372111	1.13271
8	559	MSTRG.91753.2	-0.706985	-0.437159	1.14414
8	52	MSTRG.110210.1	-0.70509	-0.439374	1.14446
8	176	MSTRG.26653.2	-0.66781	-0.48189	1.1497
8	525	MSTRG.84380.1	-0.675444	-0.473346	1.14879
8	198	MSTRG.28058.11	-0.64456	-0.507423	1.15198
8	550	MSTRG.90291.13	-0.645116	-0.50682	1.15194
8	6	MSTRG.101776.2	-0.631029	-0.521953	1.15298
9	12	MSTRG.102371.3	-1.0416	0.0891718	0.952428
9	464	MSTRG.7187.1	-1.02983	0.0626076	0.967225
9	491	MSTRG.77247.1	-0.980849	-0.0372602	1.01811
9	107	MSTRG.125451.1	-1.03365	0.071085	0.962561
9	109	MSTRG.125680.2	-1.05087	0.111009	0.939864
9	238	MSTRG.30473.4	-1.04305	0.0925337	0.950517
9	534	MSTRG.8784.4	-1.04095	0.0876643	0.953282
9	553	MSTRG.90991.1	-1.04274	0.0918115	0.950928
9	581	MSTRG.9579.1	-1.05857	0.129816	0.928752
9	31	MSTRG.104693.1	-0.960657	-0.0745167	1.03517
9	82	MSTRG.119208.3	-1.0714	0.162773	0.908628
9	151	MSTRG.21063.1	-0.937929	-0.114317	1.05225
9	358	MSTRG.4378.1	-0.94738	-0.0980205	1.0454
9	150	MSTRG.20570.2	-0.929471	-0.128614	1.05808
9	66	MSTRG.113657.10	-0.906197	-0.166664	1.07286
9	51	MSTRG.109763.2	-0.896368	-0.182207	1.07858
