# Supplementary material for: Genome-Wide Identification of lncRNAs Involved in Fertility Transition in the Photo-Thermosensitive Genic Male Sterile Rice Line Wuxiang S
Source: Front Plant Sci. 2021 Jan 14;11:580050. doi: 10.3389/fpls.2020.580050 (PMC7840536; doi:10.3389/fpls.2020.580050)
Supplement: Supplementary Table 6 — The cis- and trans-target genes of the identified lncRNAs. [file Table_6.XLSX]

## Sheet: Table S6-1
Table S6-1 The cis-target genes of the identified lncRNAs
#LncRNA_ID	cis-target genes
MSTRG.81307.10	LOC_Os05g08790;LOC_Os05g08750;LOC_Os05g08780;LOC_Os05g08970;LOC_Os05g08740;LOC_Os05g08880;LOC_Os05g08860;LOC_Os05g08810;LOC_Os05g08930;LOC_Os05g08950;LOC_Os05g08800;LOC_Os05g08910;LOC_Os05g08760;LOC_Os05g08830;LOC_Os05g08770;LOC_Os05g08990;LOC_Os05g08900;LOC_Os05g08980;LOC_Os05g08960;LOC_Os05g08820;LOC_Os05g08840;LOC_Os05g08890;LOC_Os05g08940;LOC_Os05g09000;LOC_Os05g08920;LOC_Os05g08870
MSTRG.119942.1	LOC_Os08g44640;LOC_Os08g44860;LOC_Os08g44820;LOC_Os08g44530;LOC_Os08g44770;LOC_Os08g44740;LOC_Os08g44670;LOC_Os08g44550;LOC_Os08g44560;LOC_Os08g44760;LOC_Os08g44710;LOC_Os08g44520;LOC_Os08g44650;LOC_Os08g44620;LOC_Os08g44750;LOC_Os08g44580;LOC_Os08g44590;LOC_Os08g44600;LOC_Os08g44780;LOC_Os08g44680;LOC_Os08g44840;LOC_Os08g44800;LOC_Os08g44540;LOC_Os08g44690;LOC_Os08g44850;LOC_Os08g44610;LOC_Os08g…
MSTRG.67985.27	LOC_Os04g05370;LOC_Os04g05610;LOC_Os04g05520;LOC_Os04g05640;LOC_Os04g05420;LOC_Os04g05330;LOC_Os04g05340;LOC_Os04g05600;LOC_Os04g05510;LOC_Os04g05380;LOC_Os04g05310;LOC_Os04g05540;LOC_Os04g05360;LOC_Os04g05590;LOC_Os04g05500;LOC_Os04g05300;LOC_Os04g05550;LOC_Os04g05560;LOC_Os04g05630;LOC_Os04g05530;LOC_Os04g05410;LOC_Os04g05580;LOC_Os04g05570;LOC_Os04g05400
MSTRG.86966.1	LOC_Os05g37380;LOC_Os05g37490;LOC_Os05g37330;LOC_Os05g37270;LOC_Os05g37260;LOC_Os05g37420;LOC_Os05g37280;LOC_Os05g37410;LOC_Os05g37510;LOC_Os05g37340;LOC_Os05g37290;LOC_Os05g37300;LOC_Os05g37434;LOC_Os05g37250;LOC_Os05g37540;LOC_Os05g37460;LOC_Os05g37500;LOC_Os05g37470;LOC_Os05g37310;LOC_Os05g37390;LOC_Os05g37530;LOC_Os05g37400;LOC_Os05g37350;LOC_Os05g37480;LOC_Os05g37520;LOC_Os05g37320;LOC_Os05g…
MSTRG.84661.1	LOC_Os05g25650;LOC_Os05g25850;LOC_Os05g25660;LOC_Os05g25630;LOC_Os05g25890;LOC_Os05g25690;LOC_Os05g25780;LOC_Os05g25750;LOC_Os05g25720;LOC_Os05g25870;LOC_Os05g25710;LOC_Os05g25610;LOC_Os05g25620;LOC_Os05g25600;LOC_Os05g25670;LOC_Os05g25770;LOC_Os05g25784;LOC_Os05g25820;LOC_Os05g25830;LOC_Os05g25840;LOC_Os05g25810;LOC_Os05g25880;LOC_Os05g25910;LOC_Os05g25860;LOC_Os05g25680;LOC_Os05g25640;LOC_Os05g…
MSTRG.117259.18	LOC_Os08g33360;LOC_Os08g33590;LOC_Os08g33420;LOC_Os08g33500;LOC_Os08g33460;LOC_Os08g33570;LOC_Os08g33390;LOC_Os08g33510;LOC_Os08g33610;LOC_Os08g33470;LOC_Os08g33450;LOC_Os08g33630;LOC_Os08g33479;LOC_Os08g33350;LOC_Os08g33380;LOC_Os08g33600;LOC_Os08g33340;LOC_Os08g33580;LOC_Os08g33550;LOC_Os08g33530;LOC_Os08g33370;LOC_Os08g33620;LOC_Os08g33520;LOC_Os08g33410;LOC_Os08g33560;LOC_Os08g33400;LOC_Os08g…
MSTRG.37337.3	LOC_Os12g32050;LOC_Os12g32030;LOC_Os12g31870;LOC_Os12g32090;LOC_Os12g31880;LOC_Os12g31980;LOC_Os12g32060;LOC_Os12g31930;LOC_Os12g32040;LOC_Os12g31940;LOC_Os12g31890;LOC_Os12g31910;LOC_Os12g32110;LOC_Os12g31990;LOC_Os12g32010;LOC_Os12g31920;LOC_Os12g32080;LOC_Os12g31900;LOC_Os12g31860;LOC_Os12g32000;LOC_Os12g31960;LOC_Os12g32020
MSTRG.99230.6	LOC_Os06g44610;LOC_Os06g44760;LOC_Os06g44660;LOC_Os06g44690;LOC_Os06g44780;LOC_Os06g44710;LOC_Os06g44800;LOC_Os06g44620;LOC_Os06g44830;LOC_Os06g44740;LOC_Os06g44770;LOC_Os06g44840;LOC_Os06g44820;LOC_Os06g44670;LOC_Os06g44720;LOC_Os06g44870;LOC_Os06g44810;LOC_Os06g44730;LOC_Os06g44640;LOC_Os06g44700;LOC_Os06g44630;LOC_Os06g44680;LOC_Os06g44650;LOC_Os06g44790;LOC_Os06g44860;LOC_Os06g44880;LOC_Os06g…
MSTRG.5367.1	LOC_Os01g27590;LOC_Os01g27560;LOC_Os01g27630;LOC_Os01g27700;LOC_Os01g27680;LOC_Os01g27834;LOC_Os01g27730;LOC_Os01g27820;LOC_Os01g27570;LOC_Os01g27880;LOC_Os01g27650;LOC_Os01g27710;LOC_Os01g27660;LOC_Os01g27690;LOC_Os01g27770;LOC_Os01g27850;LOC_Os01g27740;LOC_Os01g27620;LOC_Os01g27790;LOC_Os01g27580;LOC_Os01g27640;LOC_Os01g27860;LOC_Os01g27720;LOC_Os01g27670;LOC_Os01g27600;LOC_Os01g27760;LOC_Os01g…
MSTRG.39629.1	LOC_Os12g41840;LOC_Os12g41620;LOC_Os12g41910;LOC_Os12g41850;LOC_Os12g41540;LOC_Os12g41940;LOC_Os12g41610;LOC_Os12g41550;LOC_Os12g41890;LOC_Os12g41630;LOC_Os12g41880;LOC_Os12g41660;LOC_Os12g41860;LOC_Os12g41634;LOC_Os12g41640;LOC_Os12g41520;LOC_Os12g41590;LOC_Os12g41830;LOC_Os12g41650;LOC_Os12g41600;LOC_Os12g41510;LOC_Os12g41570;LOC_Os12g41930;LOC_Os12g41560;LOC_Os12g41670;LOC_Os12g41870;LOC_Os12g…
MSTRG.28501.1	LOC_Os11g32130;LOC_Os11g32180;LOC_Os11g32110;LOC_Os11g32330;LOC_Os11g32160;LOC_Os11g32210;LOC_Os11g32400;LOC_Os11g32260;LOC_Os11g32340;LOC_Os11g32280;LOC_Os11g32320;LOC_Os11g32170;LOC_Os11g32250;LOC_Os11g32369;LOC_Os11g32290;LOC_Os11g32270;LOC_Os11g32350;LOC_Os11g32240;LOC_Os11g32390;LOC_Os11g32380;LOC_Os11g32140;LOC_Os11g32150;LOC_Os11g32190;LOC_Os11g32310;LOC_Os11g32360;LOC_Os11g32220;LOC_Os11g…
MSTRG.5210.4	LOC_Os01g25780;LOC_Os01g25660;LOC_Os01g25670;LOC_Os01g25839;LOC_Os01g25760;LOC_Os01g25610;LOC_Os01g25880;LOC_Os01g25590;LOC_Os01g25820;LOC_Os01g25860;LOC_Os01g25730;LOC_Os01g25720;LOC_Os01g25679;LOC_Os01g25770;LOC_Os01g25688;LOC_Os01g25700;LOC_Os01g25640;LOC_Os01g25630;LOC_Os01g25810;LOC_Os01g25800;LOC_Os01g25580;LOC_Os01g25710;LOC_Os01g25650;LOC_Os01g25600
MSTRG.14020.2	LOC_Os01g67430;LOC_Os01g67420;LOC_Os01g67280;LOC_Os01g67270;LOC_Os01g67440;LOC_Os01g67500;LOC_Os01g67400;LOC_Os01g67260;LOC_Os01g67360;LOC_Os01g67290;LOC_Os01g67340;LOC_Os01g67450;LOC_Os01g67364;LOC_Os01g67370;LOC_Os01g67320;LOC_Os01g67410;LOC_Os01g67314;LOC_Os01g67330;LOC_Os01g67350;LOC_Os01g67300;LOC_Os01g67490;LOC_Os01g67310;LOC_Os01g67480
MSTRG.126622.2	LOC_Os09g33890;LOC_Os09g34140;LOC_Os09g34090;LOC_Os09g34070;LOC_Os09g33900;LOC_Os09g34050;LOC_Os09g33882;LOC_Os09g34120;LOC_Os09g33940;LOC_Os09g34020;LOC_Os09g34060;LOC_Os09g33930;LOC_Os09g34100;LOC_Os09g34200;LOC_Os09g34040;LOC_Os09g34010;LOC_Os09g33986;LOC_Os09g33980;LOC_Os09g34075;LOC_Os09g34170;LOC_Os09g33920;LOC_Os09g34180;LOC_Os09g34130;LOC_Os09g34110;LOC_Os09g34080;LOC_Os09g33910;LOC_Os09g…
MSTRG.19602.1	LOC_Os10g26710;LOC_Os10g26800;LOC_Os10g26660;LOC_Os10g26760;LOC_Os10g26690;LOC_Os10g26650;LOC_Os10g26750;LOC_Os10g26859;LOC_Os10g26730;LOC_Os10g26680;LOC_Os10g26840;LOC_Os10g26850;LOC_Os10g26820;LOC_Os10g26810;LOC_Os10g26830;LOC_Os10g26720;LOC_Os10g26700;LOC_Os10g26740;LOC_Os10g26670;LOC_Os10g26770
MSTRG.96500.6	LOC_Os06g32170;LOC_Os06g32110;LOC_Os06g32355;LOC_Os06g32230;LOC_Os06g32200;LOC_Os06g32240;LOC_Os06g32360;LOC_Os06g32090;LOC_Os06g32370;LOC_Os06g32250;LOC_Os06g32210;LOC_Os06g32340;LOC_Os06g32330;LOC_Os06g32220;LOC_Os06g32120;LOC_Os06g32140;LOC_Os06g32160;LOC_Os06g32070;LOC_Os06g32300;LOC_Os06g32100;LOC_Os06g32260;LOC_Os06g32150;LOC_Os06g32270;LOC_Os06g32290;LOC_Os06g32350;LOC_Os06g32320;LOC_Os06g…
MSTRG.5041.2	LOC_Os01g24840;LOC_Os01g24750;LOC_Os01g24870;LOC_Os01g24790;LOC_Os01g24570;LOC_Os01g24730;LOC_Os01g24640;LOC_Os01g24910;LOC_Os01g24690;LOC_Os01g24890;LOC_Os01g24880;LOC_Os01g24770;LOC_Os01g24820;LOC_Os01g24860;LOC_Os01g24700;LOC_Os01g24720;LOC_Os01g24760;LOC_Os01g24660;LOC_Os01g24560;LOC_Os01g24620;LOC_Os01g24550;LOC_Os01g24610;LOC_Os01g24650;LOC_Os01g24670;LOC_Os01g24740;LOC_Os01g24830;LOC_Os01g…
MSTRG.125787.1	LOC_Os09g29930;LOC_Os09g29960;LOC_Os09g29670;LOC_Os09g29840;LOC_Os09g29950;LOC_Os09g29820;LOC_Os09g29730;LOC_Os09g29710;LOC_Os09g29700;LOC_Os09g29860;LOC_Os09g29825;LOC_Os09g29780;LOC_Os09g29800;LOC_Os09g29940;LOC_Os09g29750;LOC_Os09g29900;LOC_Os09g29810;LOC_Os09g29850;LOC_Os09g29790;LOC_Os09g29680;LOC_Os09g29690;LOC_Os09g29760;LOC_Os09g29920;LOC_Os09g29880;LOC_Os09g29870;LOC_Os09g29740;LOC_Os09g…
MSTRG.44232.1	LOC_Os02g18380;LOC_Os02g18590;LOC_Os02g18570;LOC_Os02g18450;LOC_Os02g18630;LOC_Os02g18460;LOC_Os02g18614;LOC_Os02g18390;LOC_Os02g18420;LOC_Os02g18470;LOC_Os02g18430;LOC_Os02g18550;LOC_Os02g18620;LOC_Os02g18480;LOC_Os02g18515;LOC_Os02g18410;LOC_Os02g18600;LOC_Os02g18440;LOC_Os02g18510;LOC_Os02g18640;LOC_Os02g18490;LOC_Os02g18500;LOC_Os02g18560;LOC_Os02g18400;LOC_Os02g18612;LOC_Os02g18660;LOC_Os02g…
MSTRG.41610.5	LOC_Os02g06460;LOC_Os02g06230;LOC_Os02g06400;LOC_Os02g06380;LOC_Os02g06180;LOC_Os02g06360;LOC_Os02g06210;LOC_Os02g06060;LOC_Os02g06290;LOC_Os02g06120;LOC_Os02g06440;LOC_Os02g06170;LOC_Os02g06370;LOC_Os02g06090;LOC_Os02g06100;LOC_Os02g06150;LOC_Os02g06200;LOC_Os02g06320;LOC_Os02g06270;LOC_Os02g06420;LOC_Os02g06310;LOC_Os02g06340;LOC_Os02g06070;LOC_Os02g06470;LOC_Os02g06205;LOC_Os02g06280;LOC_Os02g…
MSTRG.59434.1	LOC_Os03g25430;LOC_Os03g25464;LOC_Os03g25500;LOC_Os03g25670;LOC_Os03g25490;LOC_Os03g25590;LOC_Os03g25570;LOC_Os03g25600;LOC_Os03g25580;LOC_Os03g25540;LOC_Os03g25450;LOC_Os03g25480;LOC_Os03g25700;LOC_Os03g25420;LOC_Os03g25400;LOC_Os03g25410;LOC_Os03g25690;LOC_Os03g25470;LOC_Os03g25650;LOC_Os03g25550;LOC_Os03g25440;LOC_Os03g25660;LOC_Os03g25510;LOC_Os03g25560;LOC_Os03g25434;LOC_Os03g25554;LOC_Os03g…
MSTRG.38182.1	LOC_Os12g35950;LOC_Os12g35930;LOC_Os12g36060;LOC_Os12g35990;LOC_Os12g36020;LOC_Os12g36010;LOC_Os12g35970;LOC_Os12g36030;LOC_Os12g35960;LOC_Os12g35940;LOC_Os12g36040;LOC_Os12g36000;LOC_Os12g35980;LOC_Os12g36050;LOC_Os12g36070
MSTRG.108187.1	LOC_Os07g38430;LOC_Os07g38240;LOC_Os07g38340;LOC_Os07g38350;LOC_Os07g38250;LOC_Os07g38210;LOC_Os07g38300;LOC_Os07g38360;LOC_Os07g38370;LOC_Os07g38220;LOC_Os07g38260;LOC_Os07g38200;LOC_Os07g38270;LOC_Os07g38190;LOC_Os07g38330;LOC_Os07g38380;LOC_Os07g38230;LOC_Os07g38420;LOC_Os07g38320;LOC_Os07g38410;LOC_Os07g38280;LOC_Os07g38390;LOC_Os07g38400;LOC_Os07g38310
MSTRG.113379.3	LOC_Os08g12150;LOC_Os08g12390;LOC_Os08g12240;LOC_Os08g12449;LOC_Os08g12350;LOC_Os08g12340;LOC_Os08g12380;LOC_Os08g12210;LOC_Os08g12260;LOC_Os08g12140;LOC_Os08g12190;LOC_Os08g12230;LOC_Os08g12430;LOC_Os08g12160;LOC_Os08g12440;LOC_Os08g12290;LOC_Os08g12180;LOC_Os08g12280;LOC_Os08g12170;LOC_Os08g12420;LOC_Os08g12220;LOC_Os08g12250;LOC_Os08g12400;LOC_Os08g12270;LOC_Os08g12360;LOC_Os08g12370;LOC_Os08g…
MSTRG.98390.1	LOC_Os06g41200;LOC_Os06g41290;LOC_Os06g41160;LOC_Os06g41380;LOC_Os06g41150;LOC_Os06g41310;LOC_Os06g41384;LOC_Os06g41270;LOC_Os06g41350;LOC_Os06g41170;LOC_Os06g41370;LOC_Os06g41190;LOC_Os06g41180;LOC_Os06g41320;LOC_Os06g41260;LOC_Os06g41250;LOC_Os06g41390;LOC_Os06g41240;LOC_Os06g41340;LOC_Os06g41280;LOC_Os06g41210;LOC_Os06g41360;LOC_Os06g41330;LOC_Os06g41300
MSTRG.36432.1	LOC_Os12g26750;LOC_Os12g26770;LOC_Os12g26590;LOC_Os12g26850;LOC_Os12g26570;LOC_Os12g26710;LOC_Os12g26670;LOC_Os12g26780;LOC_Os12g26690;LOC_Os12g26660;LOC_Os12g26640;LOC_Os12g26600;LOC_Os12g26790;LOC_Os12g26630;LOC_Os12g26830;LOC_Os12g26650;LOC_Os12g26820;LOC_Os12g26760;LOC_Os12g26700;LOC_Os12g26800;LOC_Os12g26740;LOC_Os12g26620;LOC_Os12g26720;LOC_Os12g26610;LOC_Os12g26810;LOC_Os12g26840;LOC_Os12g…
MSTRG.97871.1	LOC_Os06g39310;LOC_Os06g39510;LOC_Os06g39450;LOC_Os06g39515;LOC_Os06g39260;LOC_Os06g39280;LOC_Os06g39550;LOC_Os06g39370;LOC_Os06g39330;LOC_Os06g39560;LOC_Os06g39520;LOC_Os06g39460;LOC_Os06g39270;LOC_Os06g39500;LOC_Os06g39440;LOC_Os06g39420;LOC_Os06g39540;LOC_Os06g39390;LOC_Os06g39410;LOC_Os06g39380;LOC_Os06g39400;LOC_Os06g39250;LOC_Os06g39344;LOC_Os06g39290;LOC_Os06g39320;LOC_Os06g39480;LOC_Os06g…
MSTRG.72315.1	LOC_Os04g30950;LOC_Os04g30900;LOC_Os04g31120;LOC_Os04g31110;LOC_Os04g31080;LOC_Os04g31130;LOC_Os04g31050;LOC_Os04g30970;LOC_Os04g30930;LOC_Os04g30960;LOC_Os04g31070;LOC_Os04g30860;LOC_Os04g30940;LOC_Os04g31140;LOC_Os04g30870;LOC_Os04g31040;LOC_Os04g30890;LOC_Os04g31090;LOC_Os04g30920;LOC_Os04g30910;LOC_Os04g30850;LOC_Os04g31010;LOC_Os04g31150;LOC_Os04g30980;LOC_Os04g31020;LOC_Os04g30880;LOC_Os04g…
MSTRG.28853.1	LOC_Os11g34610;LOC_Os11g34700;LOC_Os11g34540;LOC_Os11g34720;LOC_Os11g34580;LOC_Os11g34500;LOC_Os11g34490;LOC_Os11g34740;LOC_Os11g34690;LOC_Os11g34510;LOC_Os11g34550;LOC_Os11g34730;LOC_Os11g34590;LOC_Os11g34480;LOC_Os11g34820;LOC_Os11g34810;LOC_Os11g34570;LOC_Os11g34770;LOC_Os11g34560;LOC_Os11g34624;LOC_Os11g34760;LOC_Os11g34710;LOC_Os11g34680;LOC_Os11g34640;LOC_Os11g34650;LOC_Os11g34600;LOC_Os11g…
MSTRG.48582.1	LOC_Os02g40280;LOC_Os02g40460;LOC_Os02g40480;LOC_Os02g40340;LOC_Os02g40440;LOC_Os02g40400;LOC_Os02g40500;LOC_Os02g40470;LOC_Os02g40430;LOC_Os02g40350;LOC_Os02g40530;LOC_Os02g40390;LOC_Os02g40450;LOC_Os02g40514;LOC_Os02g40370;LOC_Os02g40380;LOC_Os02g40310;LOC_Os02g40410;LOC_Os02g40300;LOC_Os02g40360;LOC_Os02g40320;LOC_Os02g40510;LOC_Os02g40330;LOC_Os02g40490;LOC_Os02g40520;LOC_Os02g40454
MSTRG.35652.1	LOC_Os12g23560;LOC_Os12g23754;LOC_Os12g23580;LOC_Os12g23700;LOC_Os12g23680;LOC_Os12g23600;LOC_Os12g23710;LOC_Os12g23730;LOC_Os12g23780;LOC_Os12g23660;LOC_Os12g23650;LOC_Os12g23570;LOC_Os12g23630;LOC_Os12g23690;LOC_Os12g23610;LOC_Os12g23530;LOC_Os12g23760;LOC_Os12g23640;LOC_Os12g23750;LOC_Os12g23720;LOC_Os12g23540;LOC_Os12g23770;LOC_Os12g23590;LOC_Os12g23620;LOC_Os12g23670;LOC_Os12g23550
MSTRG.2648.1	LOC_Os01g12350;LOC_Os01g12464;LOC_Os01g12490;LOC_Os01g12340;LOC_Os01g12270;LOC_Os01g12260;LOC_Os01g12304;LOC_Os01g12320;LOC_Os01g12381;LOC_Os01g12250;LOC_Os01g12280;LOC_Os01g12480;LOC_Os01g12460;LOC_Os01g12290;LOC_Os01g12420;LOC_Os01g12470;LOC_Os01g12360;LOC_Os01g12310;LOC_Os01g12330;LOC_Os01g12520;LOC_Os01g12374;LOC_Os01g12500;LOC_Os01g12390;LOC_Os01g12410;LOC_Os01g12440;LOC_Os01g12400;LOC_Os01g…
MSTRG.26072.1	LOC_Os11g17620;LOC_Os11g17440;LOC_Os11g17610;LOC_Os11g17504;LOC_Os11g17530;LOC_Os11g17520;LOC_Os11g17690;LOC_Os11g17710;LOC_Os11g17540;LOC_Os11g17580;LOC_Os11g17720;LOC_Os11g17430;LOC_Os11g17480;LOC_Os11g17650;LOC_Os11g17570;LOC_Os11g17600;LOC_Os11g17670;LOC_Os11g17460;LOC_Os11g17630;LOC_Os11g17450;LOC_Os11g17560;LOC_Os11g17640;LOC_Os11g17420;LOC_Os11g17490;LOC_Os11g17730;LOC_Os11g17660;LOC_Os11g…
MSTRG.116418.2	LOC_Os08g29660;LOC_Os08g29830;LOC_Os08g29669;LOC_Os08g29910;LOC_Os08g29680;LOC_Os08g29770;LOC_Os08g29720;LOC_Os08g29750;LOC_Os08g29700;LOC_Os08g29690;LOC_Os08g29790;LOC_Os08g29900;LOC_Os08g29840;LOC_Os08g29880;LOC_Os08g29710;LOC_Os08g29740;LOC_Os08g29650;LOC_Os08g29760;LOC_Os08g29854;LOC_Os08g29730;LOC_Os08g29630;LOC_Os08g29870;LOC_Os08g29780;LOC_Os08g29809;LOC_Os08g29640
MSTRG.37759.2	LOC_Os12g34540;LOC_Os12g34600;LOC_Os12g34500;LOC_Os12g34490;LOC_Os12g34419;LOC_Os12g34640;LOC_Os12g34524;LOC_Os12g34630;LOC_Os12g34480;LOC_Os12g34510;LOC_Os12g34410;LOC_Os12g34460;LOC_Os12g34430;LOC_Os12g34560;LOC_Os12g34470;LOC_Os12g34440;LOC_Os12g34580;LOC_Os12g34650;LOC_Os12g34590;LOC_Os12g34450;LOC_Os12g34550;LOC_Os12g34390;LOC_Os12g34610;LOC_Os12g34400;LOC_Os12g34620
MSTRG.21760.4	LOC_Os10g37840;LOC_Os10g37870;LOC_Os10g37660;LOC_Os10g37650;LOC_Os10g37730;LOC_Os10g37610;LOC_Os10g37810;LOC_Os10g37800;LOC_Os10g37920;LOC_Os10g37880;LOC_Os10g37740;LOC_Os10g37690;LOC_Os10g37830;LOC_Os10g37760;LOC_Os10g37590;LOC_Os10g37710;LOC_Os10g37780;LOC_Os10g37620;LOC_Os10g37604;LOC_Os10g37640;LOC_Os10g37899;LOC_Os10g37820;LOC_Os10g37860;LOC_Os10g37680;LOC_Os10g37600;LOC_Os10g37670;LOC_Os10g…
MSTRG.84418.2	LOC_Os05g24290;LOC_Os05g24270;LOC_Os05g24380;LOC_Os05g24300;LOC_Os05g24310;LOC_Os05g24250;LOC_Os05g24120;LOC_Os05g24420;LOC_Os05g24410;LOC_Os05g24350;LOC_Os05g24150;LOC_Os05g24280;LOC_Os05g24330;LOC_Os05g24210;LOC_Os05g24230;LOC_Os05g24160;LOC_Os05g24340;LOC_Os05g24260;LOC_Os05g24140;LOC_Os05g24370;LOC_Os05g24390;LOC_Os05g24190;LOC_Os05g24170;LOC_Os05g24320;LOC_Os05g24240;LOC_Os05g24200;LOC_Os05g…
MSTRG.29526.3	LOC_Os11g38530;LOC_Os11g38430;LOC_Os11g38510;LOC_Os11g38440;LOC_Os11g38470;LOC_Os11g38610;LOC_Os11g38420;LOC_Os11g38620;LOC_Os11g38340;LOC_Os11g38360;LOC_Os11g38600;LOC_Os11g38320;LOC_Os11g38400;LOC_Os11g38370;LOC_Os11g38456;LOC_Os11g38350;LOC_Os11g38550;LOC_Os11g38450;LOC_Os11g38560;LOC_Os11g38410;LOC_Os11g38380;LOC_Os11g38520;LOC_Os11g38500;LOC_Os11g38390;LOC_Os11g38540;LOC_Os11g38462;LOC_Os11g…
MSTRG.80998.7	LOC_Os05g07490;LOC_Os05g07640;LOC_Os05g07620;LOC_Os05g07580;LOC_Os05g07610;LOC_Os05g07380;LOC_Os05g07430;LOC_Os05g07632;LOC_Os05g07480;LOC_Os05g07450;LOC_Os05g07460;LOC_Os05g07670;LOC_Os05g07590;LOC_Os05g07600;LOC_Os05g07470;LOC_Os05g07626;LOC_Os05g07550;LOC_Os05g07500;LOC_Os05g07650;LOC_Os05g07420;LOC_Os05g07440;LOC_Os05g07560;LOC_Os05g07540;LOC_Os05g07400;LOC_Os05g07520
MSTRG.90000.2	LOC_Os05g50580;LOC_Os05g50720;LOC_Os05g50750;LOC_Os05g50550;LOC_Os05g50640;LOC_Os05g50710;LOC_Os05g50810;LOC_Os05g50700;LOC_Os05g50500;LOC_Os05g50690;LOC_Os05g50790;LOC_Os05g50510;LOC_Os05g50530;LOC_Os05g50650;LOC_Os05g50780;LOC_Os05g50590;LOC_Os05g50490;LOC_Os05g50520;LOC_Os05g50740;LOC_Os05g50730;LOC_Os05g50660;LOC_Os05g50800;LOC_Os05g50600;LOC_Os05g50610;LOC_Os05g50770;LOC_Os05g50540;LOC_Os05g…
MSTRG.63943.3	LOC_Os03g50140;LOC_Os03g50230;LOC_Os03g49970;LOC_Os03g50080;LOC_Os03g50040;LOC_Os03g50290;LOC_Os03g50130;LOC_Os03g50030;LOC_Os03g50180;LOC_Os03g49990;LOC_Os03g50150;LOC_Os03g50120;LOC_Os03g50190;LOC_Os03g50020;LOC_Os03g50050;LOC_Os03g50250;LOC_Os03g49960;LOC_Os03g50010;LOC_Os03g49980;LOC_Os03g50270;LOC_Os03g50280;LOC_Os03g50210;LOC_Os03g50090;LOC_Os03g50070;LOC_Os03g50220;LOC_Os03g50110;LOC_Os03g…
MSTRG.127456.3	LOC_Os09g38104;LOC_Os09g38050;LOC_Os09g38130;LOC_Os09g37910;LOC_Os09g37890;LOC_Os09g37850;LOC_Os09g38030;LOC_Os09g38080;LOC_Os09g38120;LOC_Os09g38020;LOC_Os09g38170;LOC_Os09g38100;LOC_Os09g37880;LOC_Os09g37940;LOC_Os09g38000;LOC_Os09g37860;LOC_Os09g38180;LOC_Os09g37920;LOC_Os09g37958;LOC_Os09g37976;LOC_Os09g38210;LOC_Os09g38070;LOC_Os09g38060;LOC_Os09g37990;LOC_Os09g37870;LOC_Os09g37949;LOC_Os09g…
MSTRG.27297.4	LOC_Os11g26270;LOC_Os11g26200;LOC_Os11g26500;LOC_Os11g26410;LOC_Os11g26360;LOC_Os11g26430;LOC_Os11g26240;LOC_Os11g26440;LOC_Os11g26320;LOC_Os11g26330;LOC_Os11g26420;LOC_Os11g26280;LOC_Os11g26220;LOC_Os11g26390;LOC_Os11g26380;LOC_Os11g26470;LOC_Os11g26480;LOC_Os11g26460;LOC_Os11g26400;LOC_Os11g26190;LOC_Os11g26250;LOC_Os11g26490;LOC_Os11g26210;LOC_Os11g26300;LOC_Os11g26350;LOC_Os11g26450;LOC_Os11g…
MSTRG.16198.7	LOC_Os10g04500;LOC_Os10g04710;LOC_Os10g04560;LOC_Os10g04530;LOC_Os10g04780;LOC_Os10g04740;LOC_Os10g04540;LOC_Os10g04590;LOC_Os10g04570;LOC_Os10g04550;LOC_Os10g04510;LOC_Os10g04690;LOC_Os10g04770;LOC_Os10g04640;LOC_Os10g04625;LOC_Os10g04760;LOC_Os10g04750;LOC_Os10g04630;LOC_Os10g04730;LOC_Os10g04490;LOC_Os10g04470;LOC_Os10g04480;LOC_Os10g04620;LOC_Os10g04720;LOC_Os10g04610;LOC_Os10g04580;LOC_Os10g…
MSTRG.11756.5	LOC_Os01g58035;LOC_Os01g58140;LOC_Os01g57790;LOC_Os01g57890;LOC_Os01g57910;LOC_Os01g58080;LOC_Os01g58114;LOC_Os01g58150;LOC_Os01g57930;LOC_Os01g57830;LOC_Os01g58039;LOC_Os01g58048;LOC_Os01g57940;LOC_Os01g57854;LOC_Os01g58070;LOC_Os01g57840;LOC_Os01g58160;LOC_Os01g57946;LOC_Os01g58049;LOC_Os01g57960;LOC_Os01g57810;LOC_Os01g57958;LOC_Os01g58020;LOC_Os01g58170;LOC_Os01g57780;LOC_Os01g58194;LOC_Os01g…
MSTRG.113632.2	LOC_Os08g13670;LOC_Os08g13699;LOC_Os08g13820;LOC_Os08g13740;LOC_Os08g13710;LOC_Os08g13840;LOC_Os08g13640;LOC_Os08g13780;LOC_Os08g13680;LOC_Os08g13795;LOC_Os08g13830;LOC_Os08g13850;LOC_Os08g13630;LOC_Os08g13770;LOC_Os08g13730;LOC_Os08g13790;LOC_Os08g13750;LOC_Os08g13810;LOC_Os08g13800;LOC_Os08g13600;LOC_Os08g13760;LOC_Os08g13610;LOC_Os08g13660;LOC_Os08g13620;LOC_Os08g13720;LOC_Os08g13650;LOC_Os08g…
MSTRG.37036.2	LOC_Os12g30170;LOC_Os12g30160;LOC_Os12g30270;LOC_Os12g30180;LOC_Os12g30320;LOC_Os12g30440;LOC_Os12g30380;LOC_Os12g30190;LOC_Os12g30240;LOC_Os12g30444;LOC_Os12g30480;LOC_Os12g30214;LOC_Os12g30460;LOC_Os12g30310;LOC_Os12g30260;LOC_Os12g30490;LOC_Os12g30230;LOC_Os12g30200;LOC_Os12g30340;LOC_Os12g30390;LOC_Os12g30280;LOC_Os12g30360;LOC_Os12g30370;LOC_Os12g30430;LOC_Os12g30410;LOC_Os12g30400;LOC_Os12g…
MSTRG.27459.1	LOC_Os11g27030;LOC_Os11g27060;LOC_Os11g27150;LOC_Os11g26880;LOC_Os11g26990;LOC_Os11g27120;LOC_Os11g27110;LOC_Os11g26910;LOC_Os11g26956;LOC_Os11g27160;LOC_Os11g27050;LOC_Os11g27000;LOC_Os11g27090;LOC_Os11g26930;LOC_Os11g27080;LOC_Os11g26900;LOC_Os11g26950;LOC_Os11g27020;LOC_Os11g27100;LOC_Os11g26860;LOC_Os11g27130;LOC_Os11g27140;LOC_Os11g26890;LOC_Os11g26920;LOC_Os11g26870;LOC_Os11g27070;LOC_Os11g…
MSTRG.18111.1	LOC_Os10g18060;LOC_Os10g17785;LOC_Os10g17870;LOC_Os10g18070;LOC_Os10g17970;LOC_Os10g17940;LOC_Os10g17900;LOC_Os10g17790;LOC_Os10g18080;LOC_Os10g17820;LOC_Os10g18042;LOC_Os10g18084;LOC_Os10g18026;LOC_Os10g17920;LOC_Os10g17990;LOC_Os10g17780;LOC_Os10g17910;LOC_Os10g17810;LOC_Os10g17750;LOC_Os10g17950;LOC_Os10g17800;LOC_Os10g17770;LOC_Os10g17840;LOC_Os10g17890;LOC_Os10g18090;LOC_Os10g17830;LOC_Os10g…
MSTRG.36539.1	LOC_Os12g27570;LOC_Os12g27510;LOC_Os12g27520;LOC_Os12g27470;LOC_Os12g27540;LOC_Os12g27610;LOC_Os12g27410;LOC_Os12g27530;LOC_Os12g27550;LOC_Os12g27600;LOC_Os12g27590;LOC_Os12g27500;LOC_Os12g27580;LOC_Os12g27450;LOC_Os12g27430;LOC_Os12g27630;LOC_Os12g27560;LOC_Os12g27490;LOC_Os12g27400;LOC_Os12g27650;LOC_Os12g27480;LOC_Os12g27440;LOC_Os12g27640;LOC_Os12g27390;LOC_Os12g27420;LOC_Os12g27460
MSTRG.82556.1	LOC_Os05g14650;LOC_Os05g14470;LOC_Os05g14440;LOC_Os05g14490;LOC_Os05g14600;LOC_Os05g14480;LOC_Os05g14500;LOC_Os05g14640;LOC_Os05g14660;LOC_Os05g14580;LOC_Os05g14620;LOC_Os05g14460;LOC_Os05g14610;LOC_Os05g14570;LOC_Os05g14520;LOC_Os05g14560;LOC_Os05g14670;LOC_Os05g14590;LOC_Os05g14510;LOC_Os05g14540;LOC_Os05g14450
MSTRG.24599.1	LOC_Os11g08550;LOC_Os11g08760;LOC_Os11g08536;LOC_Os11g08660;LOC_Os11g08490;LOC_Os11g08569;LOC_Os11g08480;LOC_Os11g08520;LOC_Os11g08680;LOC_Os11g08630;LOC_Os11g08610;LOC_Os11g08470;LOC_Os11g08650;LOC_Os11g08460;LOC_Os11g08707;LOC_Os11g08720;LOC_Os11g08750;LOC_Os11g08640;LOC_Os11g08740;LOC_Os11g08620;LOC_Os11g08510;LOC_Os11g08729;LOC_Os11g08542;LOC_Os11g08670;LOC_Os11g08500
MSTRG.50760.3	LOC_Os02g49090;LOC_Os02g49120;LOC_Os02g48900;LOC_Os02g49180;LOC_Os02g49040;LOC_Os02g48930;LOC_Os02g49130;LOC_Os02g49230;LOC_Os02g49010;LOC_Os02g49030;LOC_Os02g49220;LOC_Os02g49050;LOC_Os02g49070;LOC_Os02g48920;LOC_Os02g48910;LOC_Os02g48950;LOC_Os02g49060;LOC_Os02g49150;LOC_Os02g49160;LOC_Os02g49240;LOC_Os02g49200;LOC_Os02g49170;LOC_Os02g49210;LOC_Os02g48990;LOC_Os02g49080;LOC_Os02g49190;LOC_Os02g…
MSTRG.57836.1	LOC_Os03g19030;LOC_Os03g18830;LOC_Os03g18860;LOC_Os03g19000;LOC_Os03g18980;LOC_Os03g19050;LOC_Os03g18930;LOC_Os03g18990;LOC_Os03g19090;LOC_Os03g18810;LOC_Os03g18800;LOC_Os03g18970;LOC_Os03g19080;LOC_Os03g18910;LOC_Os03g19020;LOC_Os03g18880;LOC_Os03g18850;LOC_Os03g19120;LOC_Os03g19010;LOC_Os03g19059;LOC_Os03g18940;LOC_Os03g19070;LOC_Os03g18870;LOC_Os03g18890;LOC_Os03g19040;LOC_Os03g18820;LOC_Os03g…
MSTRG.38246.1	LOC_Os12g36250;LOC_Os12g36230;LOC_Os12g36130;LOC_Os12g36160;LOC_Os12g36270;LOC_Os12g36140;LOC_Os12g36020;LOC_Os12g36240;LOC_Os12g36010;LOC_Os12g36180;LOC_Os12g36030;LOC_Os12g36100;LOC_Os12g36210;LOC_Os12g36040;LOC_Os12g36194;LOC_Os12g36070;LOC_Os12g36170;LOC_Os12g36150;LOC_Os12g36060;LOC_Os12g36110;LOC_Os12g36220;LOC_Os12g36260;LOC_Os12g36120;LOC_Os12g36050
MSTRG.102258.1	LOC_Os07g07654;LOC_Os07g07900;LOC_Os07g07920;LOC_Os07g07950;LOC_Os07g07880;LOC_Os07g07750;LOC_Os07g07670;LOC_Os07g07646;LOC_Os07g07780;LOC_Os07g07910;LOC_Os07g07940;LOC_Os07g07890;LOC_Os07g07930;LOC_Os07g07870;LOC_Os07g07990;LOC_Os07g07680;LOC_Os07g07690;LOC_Os07g07719;LOC_Os07g07740;LOC_Os07g07730;LOC_Os07g07820;LOC_Os07g07709;LOC_Os07g07860;LOC_Os07g07974;LOC_Os07g07790;LOC_Os07g07760;LOC_Os07g…
MSTRG.61610.1	LOC_Os03g38950;LOC_Os03g39100;LOC_Os03g38960;LOC_Os03g39270;LOC_Os03g39230;LOC_Os03g39040;LOC_Os03g39200;LOC_Os03g38980;LOC_Os03g39000;LOC_Os03g39224;LOC_Os03g39090;LOC_Os03g39190;LOC_Os03g38940;LOC_Os03g39250;LOC_Os03g39210;LOC_Os03g39220;LOC_Os03g39160;LOC_Os03g38970;LOC_Os03g39150;LOC_Os03g39240;LOC_Os03g39170;LOC_Os03g38990;LOC_Os03g39129;LOC_Os03g39080;LOC_Os03g39050;LOC_Os03g39020;LOC_Os03g…
MSTRG.30002.1	LOC_Os11g40690;LOC_Os11g40730;LOC_Os11g40674;LOC_Os11g40850;LOC_Os11g40760;LOC_Os11g40790;LOC_Os11g40780;LOC_Os11g40720;LOC_Os11g40810;LOC_Os11g40750;LOC_Os11g40640;LOC_Os11g40700;LOC_Os11g40800;LOC_Os11g40840;LOC_Os11g40650;LOC_Os11g40820;LOC_Os11g40740;LOC_Os11g40620;LOC_Os11g40770;LOC_Os11g40630;LOC_Os11g40830;LOC_Os11g40680
MSTRG.84001.6	LOC_Os05g22894;LOC_Os05g22870;LOC_Os05g22750;LOC_Os05g22722;LOC_Os05g22640;LOC_Os05g22770;LOC_Os05g22800;LOC_Os05g22820;LOC_Os05g22712;LOC_Os05g22670;LOC_Os05g22690;LOC_Os05g22850;LOC_Os05g22700;LOC_Os05g22830;LOC_Os05g22900;LOC_Os05g22650;LOC_Os05g22730;LOC_Os05g22840;LOC_Os05g22760;LOC_Os05g22880;LOC_Os05g22630;LOC_Os05g22790;LOC_Os05g22660;LOC_Os05g22724;LOC_Os05g22740;LOC_Os05g22716;LOC_Os05g…
MSTRG.68743.1	LOC_Os04g11004;LOC_Os04g10820;LOC_Os04g10760;LOC_Os04g10924;LOC_Os04g11030;LOC_Os04g10850;LOC_Os04g10720;LOC_Os04g10890;LOC_Os04g10940;LOC_Os04g10690;LOC_Os04g10770;LOC_Os04g10840;LOC_Os04g10750;LOC_Os04g10780;LOC_Os04g10700;LOC_Os04g10910;LOC_Os04g10870;LOC_Os04g10790;LOC_Os04g10970;LOC_Os04g10950;LOC_Os04g10800;LOC_Os04g10880;LOC_Os04g11040;LOC_Os04g10990;LOC_Os04g10900;LOC_Os04g10730;LOC_Os04g…
MSTRG.2101.1	LOC_Os01g10030;LOC_Os01g10150;LOC_Os01g10120;LOC_Os01g10290;LOC_Os01g10060;LOC_Os01g10280;LOC_Os01g10040;LOC_Os01g10090;LOC_Os01g10250;LOC_Os01g10180;LOC_Os01g10270;LOC_Os01g10140;LOC_Os01g10050;LOC_Os01g10230;LOC_Os01g10195;LOC_Os01g10240;LOC_Os01g10210;LOC_Os01g10260;LOC_Os01g10070;LOC_Os01g10130;LOC_Os01g10080;LOC_Os01g10300;LOC_Os01g10200;LOC_Os01g10110;LOC_Os01g10100;LOC_Os01g10160;LOC_Os01g…
MSTRG.66673.3	LOC_Os03g61590;LOC_Os03g61430;LOC_Os03g61580;LOC_Os03g61550;LOC_Os03g61600;LOC_Os03g61720;LOC_Os03g61750;LOC_Os03g61390;LOC_Os03g61640;LOC_Os03g61480;LOC_Os03g61680;LOC_Os03g61710;LOC_Os03g61540;LOC_Os03g61440;LOC_Os03g61370;LOC_Os03g61470;LOC_Os03g61670;LOC_Os03g61450;LOC_Os03g61419;LOC_Os03g61660;LOC_Os03g61700;LOC_Os03g61400;LOC_Os03g61500;LOC_Os03g61620;LOC_Os03g61770;LOC_Os03g61650;LOC_Os03g…
MSTRG.36105.2	LOC_Os12g25390;LOC_Os12g25380;LOC_Os12g25320;LOC_Os12g25450;LOC_Os12g25409;LOC_Os12g25440;LOC_Os12g25494;LOC_Os12g25420;LOC_Os12g25360;LOC_Os12g25500;LOC_Os12g25400;LOC_Os12g25490;LOC_Os12g25470;LOC_Os12g25480;LOC_Os12g25350;LOC_Os12g25340;LOC_Os12g25330;LOC_Os12g25460;LOC_Os12g25510;LOC_Os12g25310;LOC_Os12g25370
MSTRG.97690.2	LOC_Os06g38470;LOC_Os06g38440;LOC_Os06g38550;LOC_Os06g38520;LOC_Os06g38594;LOC_Os06g38420;LOC_Os06g38590;LOC_Os06g38510;LOC_Os06g38600;LOC_Os06g38400;LOC_Os06g38330;LOC_Os06g38340;LOC_Os06g38430;LOC_Os06g38360;LOC_Os06g38390;LOC_Os06g38370;LOC_Os06g38564;LOC_Os06g38480;LOC_Os06g38450;LOC_Os06g38500;LOC_Os06g38490;LOC_Os06g38410;LOC_Os06g38350;LOC_Os06g38320;LOC_Os06g38580;LOC_Os06g38540;LOC_Os06g…
MSTRG.111939.2	LOC_Os08g04930;LOC_Os08g05070;LOC_Os08g04900;LOC_Os08g05030;LOC_Os08g05130;LOC_Os08g05140;LOC_Os08g05080;LOC_Os08g05100;LOC_Os08g04890;LOC_Os08g05150;LOC_Os08g05090;LOC_Os08g04970;LOC_Os08g05040;LOC_Os08g05110;LOC_Os08g05050;LOC_Os08g04980;LOC_Os08g04920;LOC_Os08g05000;LOC_Os08g05020;LOC_Os08g04910;LOC_Os08g05010;LOC_Os08g04990;LOC_Os08g05120;LOC_Os08g04880;LOC_Os08g04950;LOC_Os08g04870;LOC_Os08g…
MSTRG.18367.1	LOC_Os10g19910;LOC_Os10g19970;LOC_Os10g20050;LOC_Os10g19925;LOC_Os10g19912;LOC_Os10g20010;LOC_Os10g19898;LOC_Os10g19830;LOC_Os10g19940;LOC_Os10g19902;LOC_Os10g19880;LOC_Os10g20000;LOC_Os10g19338;LOC_Os10g19919;LOC_Os10g19342;LOC_Os10g20040;LOC_Os10g19950;LOC_Os10g19860;LOC_Os10g19890;LOC_Os10g20030;LOC_Os10g19894;LOC_Os10g19904;LOC_Os10g19850;LOC_Os10g19930;LOC_Os10g19892;LOC_Os10g19914;LOC_Os10g…
MSTRG.83781.1	LOC_Os05g20490;LOC_Os05g20280;LOC_Os05g20320;LOC_Os05g20570;LOC_Os05g20330;LOC_Os05g20350;LOC_Os05g20310;LOC_Os05g20530;LOC_Os05g20540;LOC_Os05g20400;LOC_Os05g20340;LOC_Os05g20480;LOC_Os05g20520;LOC_Os05g20360;LOC_Os05g20410;LOC_Os05g20430;LOC_Os05g20500;LOC_Os05g20450;LOC_Os05g20510;LOC_Os05g20560;LOC_Os05g20370;LOC_Os05g20390;LOC_Os05g20290;LOC_Os05g20550;LOC_Os05g20304;LOC_Os05g20460;LOC_Os05g…
MSTRG.44055.1	LOC_Os02g17760;LOC_Os02g17620;LOC_Os02g17780;LOC_Os02g17790;LOC_Os02g17660;LOC_Os02g17714;LOC_Os02g17640;LOC_Os02g17700;LOC_Os02g17600;LOC_Os02g17690;LOC_Os02g17770;LOC_Os02g17680;LOC_Os02g17810;LOC_Os02g17740;LOC_Os02g17720;LOC_Os02g17670;LOC_Os02g17750;LOC_Os02g17730;LOC_Os02g17650;LOC_Os02g17820;LOC_Os02g17630;LOC_Os02g17610;LOC_Os02g17590
MSTRG.99230.8	LOC_Os06g44630;LOC_Os06g44700;LOC_Os06g44640;LOC_Os06g44600;LOC_Os06g44880;LOC_Os06g44860;LOC_Os06g44790;LOC_Os06g44650;LOC_Os06g44680;LOC_Os06g44810;LOC_Os06g44870;LOC_Os06g44720;LOC_Os06g44670;LOC_Os06g44820;LOC_Os06g44730;LOC_Os06g44620;LOC_Os06g44830;LOC_Os06g44840;LOC_Os06g44770;LOC_Os06g44740;LOC_Os06g44780;LOC_Os06g44690;LOC_Os06g44660;LOC_Os06g44760;LOC_Os06g44610;LOC_Os06g44800;LOC_Os06g…
MSTRG.119208.3	LOC_Os08g41570;LOC_Os08g41500;LOC_Os08g41540;LOC_Os08g41510;LOC_Os08g41590;LOC_Os08g41360;LOC_Os08g41390;LOC_Os08g41470;LOC_Os08g41420;LOC_Os08g41580;LOC_Os08g41550;LOC_Os08g41350;LOC_Os08g41370;LOC_Os08g41400;LOC_Os08g41290;LOC_Os08g41340;LOC_Os08g41520;LOC_Os08g41320;LOC_Os08g41430;LOC_Os08g41380;LOC_Os08g41489;LOC_Os08g41530;LOC_Os08g41300;LOC_Os08g41310;LOC_Os08g41440;LOC_Os08g41480;LOC_Os08g…
MSTRG.43041.2	LOC_Os02g12820;LOC_Os02g12860;LOC_Os02g12980;LOC_Os02g12900;LOC_Os02g12850;LOC_Os02g12990;LOC_Os02g13020;LOC_Os02g13070;LOC_Os02g12910;LOC_Os02g12930;LOC_Os02g12939;LOC_Os02g12880;LOC_Os02g12970;LOC_Os02g12950;LOC_Os02g12890;LOC_Os02g12960;LOC_Os02g13010;LOC_Os02g12830;LOC_Os02g13000;LOC_Os02g13080;LOC_Os02g13030;LOC_Os02g12870;LOC_Os02g13040;LOC_Os02g12840;LOC_Os02g13060
MSTRG.125035.19	LOC_Os09g26710;LOC_Os09g26730;LOC_Os09g26580;LOC_Os09g26640;LOC_Os09g26630;LOC_Os09g26780;LOC_Os09g26600;LOC_Os09g26570;LOC_Os09g26650;LOC_Os09g26700;LOC_Os09g26670;LOC_Os09g26720;LOC_Os09g26750;LOC_Os09g26740;LOC_Os09g26690;LOC_Os09g26760;LOC_Os09g26790;LOC_Os09g26770;LOC_Os09g26620;LOC_Os09g26560;LOC_Os09g26660;LOC_Os09g26610;LOC_Os09g26590;LOC_Os09g26680
MSTRG.50103.11	LOC_Os02g46520;LOC_Os02g46630;LOC_Os02g46560;LOC_Os02g46500;LOC_Os02g46670;LOC_Os02g46600;LOC_Os02g46473;LOC_Os02g46660;LOC_Os02g46510;LOC_Os02g46480;LOC_Os02g46640;LOC_Os02g46650;LOC_Os02g46680;LOC_Os02g46540;LOC_Os02g46490;LOC_Os02g46550;LOC_Os02g46570;LOC_Os02g46580;LOC_Os02g46620;LOC_Os02g46690;LOC_Os02g46610;LOC_Os02g46530
MSTRG.117033.3	LOC_Os08g32570;LOC_Os08g32720;LOC_Os08g32600;LOC_Os08g32560;LOC_Os08g32620;LOC_Os08g32590;LOC_Os08g32660;LOC_Os08g32680;LOC_Os08g32690;LOC_Os08g32770;LOC_Os08g32650;LOC_Os08g32710;LOC_Os08g32740;LOC_Os08g32580;LOC_Os08g32780;LOC_Os08g32800;LOC_Os08g32550;LOC_Os08g32540;LOC_Os08g32610;LOC_Os08g32840;LOC_Os08g32730;LOC_Os08g32760;LOC_Os08g32820;LOC_Os08g32750;LOC_Os08g32630;LOC_Os08g32790;LOC_Os08g…
MSTRG.100485.1	LOC_Os06g50190;LOC_Os06g50200;LOC_Os06g50050;LOC_Os06g50110;LOC_Os06g50070;LOC_Os06g50000;LOC_Os06g50090;LOC_Os06g50010;LOC_Os06g50060;LOC_Os06g50180;LOC_Os06g49960;LOC_Os06g49920;LOC_Os06g50140;LOC_Os06g50040;LOC_Os06g50130;LOC_Os06g50080;LOC_Os06g49980;LOC_Os06g50100;LOC_Os06g50030;LOC_Os06g50154;LOC_Os06g50210;LOC_Os06g49970;LOC_Os06g49930;LOC_Os06g50170;LOC_Os06g49940;LOC_Os06g50020;LOC_Os06g…
MSTRG.90998.1	LOC_Os06g03900;LOC_Os06g04000;LOC_Os06g04010;LOC_Os06g04130;LOC_Os06g04080;LOC_Os06g04120;LOC_Os06g03980;LOC_Os06g04090;LOC_Os06g04020;LOC_Os06g04190;LOC_Os06g04110;LOC_Os06g03970;LOC_Os06g03940;LOC_Os06g03990;LOC_Os06g03910;LOC_Os06g04140;LOC_Os06g03920;LOC_Os06g04195;LOC_Os06g03930;LOC_Os06g04169;LOC_Os06g04030;LOC_Os06g04060;LOC_Os06g04100;LOC_Os06g04150;LOC_Os06g04070;LOC_Os06g04040;LOC_Os06g…
MSTRG.36008.1	LOC_Os12g25240;LOC_Os12g25150;LOC_Os12g25260;LOC_Os12g25170;LOC_Os12g25180;LOC_Os12g25110;LOC_Os12g25100;LOC_Os12g25120;LOC_Os12g25230;LOC_Os12g25210;LOC_Os12g25050;LOC_Os12g25290;LOC_Os12g25040;LOC_Os12g25220;LOC_Os12g25130;LOC_Os12g25250;LOC_Os12g25160;LOC_Os12g25190;LOC_Os12g25080;LOC_Os12g25200;LOC_Os12g25140;LOC_Os12g25090;LOC_Os12g25070;LOC_Os12g25280
MSTRG.7435.1	LOC_Os01g40280;LOC_Os01g40360;LOC_Os01g40400;LOC_Os01g40290;LOC_Os01g40220;LOC_Os01g40450;LOC_Os01g40200;LOC_Os01g40420;LOC_Os01g40250;LOC_Os01g40230;LOC_Os01g40170;LOC_Os01g40340;LOC_Os01g40370;LOC_Os01g40430;LOC_Os01g40380;LOC_Os01g40320;LOC_Os01g40410;LOC_Os01g40190;LOC_Os01g40330;LOC_Os01g40390;LOC_Os01g40210;LOC_Os01g40260;LOC_Os01g40180;LOC_Os01g40460;LOC_Os01g40240;LOC_Os01g40350
MSTRG.30326.1	LOC_Os11g41710;LOC_Os11g41730;LOC_Os11g41760;LOC_Os11g41850;LOC_Os11g41630;LOC_Os11g41875;LOC_Os11g41840;LOC_Os11g41650;LOC_Os11g41750;LOC_Os11g41800;LOC_Os11g41680;LOC_Os11g41670;LOC_Os11g41770;LOC_Os11g41860;LOC_Os11g41740;LOC_Os11g41640;LOC_Os11g41830;LOC_Os11g41820;LOC_Os11g41780;LOC_Os11g41880;LOC_Os11g41870;LOC_Os11g41690;LOC_Os11g41720;LOC_Os11g41700
MSTRG.17987.19	LOC_Os10g17110;LOC_Os10g17140;LOC_Os10g17280;LOC_Os10g17290;LOC_Os10g17390;LOC_Os10g17330;LOC_Os10g17300;LOC_Os10g17380;LOC_Os10g17120;LOC_Os10g17360;LOC_Os10g17320;LOC_Os10g17180;LOC_Os10g17260;LOC_Os10g17100;LOC_Os10g17350;LOC_Os10g17150;LOC_Os10g17310;LOC_Os10g17220;LOC_Os10g17270;LOC_Os10g17130;LOC_Os10g17370;LOC_Os10g17210;LOC_Os10g17090;LOC_Os10g17170;LOC_Os10g17340;LOC_Os10g17400
MSTRG.18304.4	LOC_Os10g19250;LOC_Os10g19318;LOC_Os10g19331;LOC_Os10g19280;LOC_Os10g19334;LOC_Os10g19310;LOC_Os10g19160;LOC_Os10g19240;LOC_Os10g19830;LOC_Os10g19850;LOC_Os10g19810;LOC_Os10g19270;LOC_Os10g19120;LOC_Os10g19180;LOC_Os10g19130;LOC_Os10g19330;LOC_Os10g19322;LOC_Os10g19880;LOC_Os10g19230;LOC_Os10g19200;LOC_Os10g19190;LOC_Os10g19150;LOC_Os10g19820;LOC_Os10g19338;LOC_Os10g19314;LOC_Os10g19342;LOC_Os10g…
MSTRG.28742.6	LOC_Os11g33934;LOC_Os11g34080;LOC_Os11g33938;LOC_Os11g34180;LOC_Os11g34010;LOC_Os11g34110;LOC_Os11g33970;LOC_Os11g34040;LOC_Os11g34130;LOC_Os11g33960;LOC_Os11g34070;LOC_Os11g34150;LOC_Os11g33942;LOC_Os11g34160;LOC_Os11g34140;LOC_Os11g33990;LOC_Os11g34090;LOC_Os11g34000;LOC_Os11g34020;LOC_Os11g34050;LOC_Os11g33430;LOC_Os11g34170;LOC_Os11g34100;LOC_Os11g34120;LOC_Os11g33950
MSTRG.70422.1	LOC_Os04g23030;LOC_Os04g23010;LOC_Os04g23050;LOC_Os04g23000;LOC_Os04g23250;LOC_Os04g23120;LOC_Os04g23170;LOC_Os04g23240;LOC_Os04g23060;LOC_Os04g23130;LOC_Os04g23210;LOC_Os04g23190;LOC_Os04g23020;LOC_Os04g23040;LOC_Os04g23200;LOC_Os04g23180;LOC_Os04g23220;LOC_Os04g23090;LOC_Os04g23140;LOC_Os04g23100;LOC_Os04g23070;LOC_Os04g23230
MSTRG.61755.1	LOC_Os03g40060;LOC_Os03g40030;LOC_Os03g39930;LOC_Os03g40120;LOC_Os03g40090;LOC_Os03g39970;LOC_Os03g39910;LOC_Os03g40040;LOC_Os03g39890;LOC_Os03g39870;LOC_Os03g40110;LOC_Os03g39980;LOC_Os03g39880;LOC_Os03g39790;LOC_Os03g40080;LOC_Os03g39900;LOC_Os03g40084;LOC_Os03g40070;LOC_Os03g39850;LOC_Os03g39920;LOC_Os03g39820;LOC_Os03g40010;LOC_Os03g40130;LOC_Os03g40100;LOC_Os03g39960;LOC_Os03g39780;LOC_Os03g…
MSTRG.116037.1	LOC_Os08g28050;LOC_Os08g27940;LOC_Os08g27920;LOC_Os08g28000;LOC_Os08g28100;LOC_Os08g28090;LOC_Os08g28120;LOC_Os08g27960;LOC_Os08g27880;LOC_Os08g27860;LOC_Os08g27890;LOC_Os08g28060;LOC_Os08g28040;LOC_Os08g27850;LOC_Os08g27870;LOC_Os08g28010;LOC_Os08g28030;LOC_Os08g27900;LOC_Os08g27970;LOC_Os08g28070;LOC_Os08g28080;LOC_Os08g27910;LOC_Os08g27950;LOC_Os08g27990;LOC_Os08g27930;LOC_Os08g27980;LOC_Os08g…
MSTRG.127722.1	LOC_Os09g39340;LOC_Os09g39260;LOC_Os09g39290;LOC_Os09g39200;LOC_Os09g39160;LOC_Os09g39380;LOC_Os09g39410;LOC_Os09g39390;LOC_Os09g39280;LOC_Os09g39370;LOC_Os09g39360;LOC_Os09g39170;LOC_Os09g39180;LOC_Os09g39220;LOC_Os09g39230;LOC_Os09g39320;LOC_Os09g39400;LOC_Os09g39330;LOC_Os09g39300;LOC_Os09g39420;LOC_Os09g39190;LOC_Os09g39250;LOC_Os09g39310;LOC_Os09g39240;LOC_Os09g39350;LOC_Os09g39334
MSTRG.103552.1	LOC_Os07g12350;LOC_Os07g12420;LOC_Os07g12480;LOC_Os07g12400;LOC_Os07g12380;LOC_Os07g12360;LOC_Os07g12460;LOC_Os07g12340;LOC_Os07g12510;LOC_Os07g12500;LOC_Os07g12390;LOC_Os07g12430;LOC_Os07g12470;LOC_Os07g12450;LOC_Os07g12320;LOC_Os07g12370;LOC_Os07g12410;LOC_Os07g12330;LOC_Os07g12440;LOC_Os07g12490
MSTRG.24438.1	LOC_Os11g07600;LOC_Os11g07570;LOC_Os11g07740;LOC_Os11g07830;LOC_Os11g07710;LOC_Os11g07620;LOC_Os11g07780;LOC_Os11g07550;LOC_Os11g07650;LOC_Os11g07640;LOC_Os11g07760;LOC_Os11g07560;LOC_Os11g07730;LOC_Os11g07810;LOC_Os11g07840;LOC_Os11g07590;LOC_Os11g07630;LOC_Os11g07790;LOC_Os11g07690;LOC_Os11g07670;LOC_Os11g07530;LOC_Os11g07680;LOC_Os11g07850;LOC_Os11g07750;LOC_Os11g07800;LOC_Os11g07580;LOC_Os11g…
MSTRG.57464.2	LOC_Os03g17560;LOC_Os03g17590;LOC_Os03g17634;LOC_Os03g17550;LOC_Os03g17520;LOC_Os03g17720;LOC_Os03g17580;LOC_Os03g17600;LOC_Os03g17760;LOC_Os03g17820;LOC_Os03g17810;LOC_Os03g17690;LOC_Os03g17670;LOC_Os03g17750;LOC_Os03g17740;LOC_Os03g17790;LOC_Os03g17610;LOC_Os03g17680;LOC_Os03g17730;LOC_Os03g17710;LOC_Os03g17780;LOC_Os03g17530;LOC_Os03g17570;LOC_Os03g17770;LOC_Os03g17510;LOC_Os03g17540;LOC_Os03g…
MSTRG.50087.5	LOC_Os02g46360;LOC_Os02g46580;LOC_Os02g46570;LOC_Os02g46550;LOC_Os02g46460;LOC_Os02g46490;LOC_Os02g46350;LOC_Os02g46380;LOC_Os02g46400;LOC_Os02g46370;LOC_Os02g46410;LOC_Os02g46530;LOC_Os02g46610;LOC_Os02g46480;LOC_Os02g46510;LOC_Os02g46473;LOC_Os02g46560;LOC_Os02g46500;LOC_Os02g46600;LOC_Os02g46420;LOC_Os02g46520;LOC_Os02g46540;LOC_Os02g46450;LOC_Os02g46440;LOC_Os02g46340;LOC_Os02g46390
MSTRG.90326.32	LOC_Os06g01100;LOC_Os06g01070;LOC_Os06g01170;LOC_Os06g01050;LOC_Os06g01040;LOC_Os06g01140;LOC_Os06g01195;LOC_Os06g01210;LOC_Os06g01180;LOC_Os06g01120;LOC_Os06g01010;LOC_Os06g01160;LOC_Os06g01030;LOC_Os06g01090;LOC_Os06g01060;LOC_Os06g01190;LOC_Os06g01200;LOC_Os06g01220;LOC_Os06g01110;LOC_Os06g01130;LOC_Os06g01150;LOC_Os06g01230;LOC_Os06g01020
MSTRG.42945.1	LOC_Os02g12650;LOC_Os02g12700;LOC_Os02g12690;LOC_Os02g12600;LOC_Os02g12570;LOC_Os02g12430;LOC_Os02g12660;LOC_Os02g12610;LOC_Os02g12540;LOC_Os02g12520;LOC_Os02g12400;LOC_Os02g12470;LOC_Os02g12460;LOC_Os02g12670;LOC_Os02g12450;LOC_Os02g12580;LOC_Os02g12440;LOC_Os02g12550;LOC_Os02g12530;LOC_Os02g12420;LOC_Os02g12480;LOC_Os02g12510;LOC_Os02g12560;LOC_Os02g12680;LOC_Os02g12654;LOC_Os02g12490;LOC_Os02g…
MSTRG.113272.1	LOC_Os08g11650;LOC_Os08g11440;LOC_Os08g11470;LOC_Os08g11550;LOC_Os08g11480;LOC_Os08g11610;LOC_Os08g11700;LOC_Os08g11660;LOC_Os08g11540;LOC_Os08g11630;LOC_Os08g11350;LOC_Os08g11640;LOC_Os08g11680;LOC_Os08g11510;LOC_Os08g11380;LOC_Os08g11370;LOC_Os08g11500;LOC_Os08g11420;LOC_Os08g11450;LOC_Os08g11490;LOC_Os08g11410;LOC_Os08g11690;LOC_Os08g11620;LOC_Os08g11390;LOC_Os08g11430;LOC_Os08g11720;LOC_Os08g…
MSTRG.99404.3	LOC_Os06g45570;LOC_Os06g45500;LOC_Os06g45510;LOC_Os06g45380;LOC_Os06g45350;LOC_Os06g45600;LOC_Os06g45560;LOC_Os06g45440;LOC_Os06g45550;LOC_Os06g45580;LOC_Os06g45540;LOC_Os06g45520;LOC_Os06g45420;LOC_Os06g45530;LOC_Os06g45590;LOC_Os06g45390;LOC_Os06g45480;LOC_Os06g45460;LOC_Os06g45360;LOC_Os06g45490;LOC_Os06g45470;LOC_Os06g45450;LOC_Os06g45410;LOC_Os06g45430;LOC_Os06g45370
MSTRG.28742.13	LOC_Os11g33960;LOC_Os11g34150;LOC_Os11g34070;LOC_Os11g33942;LOC_Os11g34110;LOC_Os11g34010;LOC_Os11g33934;LOC_Os11g34080;LOC_Os11g33938;LOC_Os11g33970;LOC_Os11g34040;LOC_Os11g34130;LOC_Os11g34050;LOC_Os11g34020;LOC_Os11g34120;LOC_Os11g34100;LOC_Os11g34170;LOC_Os11g33430;LOC_Os11g33950;LOC_Os11g33990;LOC_Os11g34160;LOC_Os11g34140;LOC_Os11g34000;LOC_Os11g34090
MSTRG.53339.1	LOC_Os03g01420;LOC_Os03g01550;LOC_Os03g01630;LOC_Os03g01540;LOC_Os03g01450;LOC_Os03g01700;LOC_Os03g01442;LOC_Os03g01670;LOC_Os03g01590;LOC_Os03g01684;LOC_Os03g01660;LOC_Os03g01380;LOC_Os03g01530;LOC_Os03g01600;LOC_Os03g01710;LOC_Os03g01390;LOC_Os03g01614;LOC_Os03g01410;LOC_Os03g01560;LOC_Os03g01620;LOC_Os03g01500;LOC_Os03g01720;LOC_Os03g01400;LOC_Os03g01570;LOC_Os03g01436;LOC_Os03g01520;LOC_Os03g…
MSTRG.114918.1	LOC_Os08g21820;LOC_Os08g21780;LOC_Os08g21650;LOC_Os08g21695;LOC_Os08g21710;LOC_Os08g21680;LOC_Os08g21760;LOC_Os08g21740;LOC_Os08g21720;LOC_Os08g21790;LOC_Os08g21654;LOC_Os08g21700;LOC_Os08g21630;LOC_Os08g21810;LOC_Os08g21660;LOC_Os08g21804;LOC_Os08g21670;LOC_Os08g21800;LOC_Os08g21770
MSTRG.90326.17	LOC_Os06g01190;LOC_Os06g01260;LOC_Os06g01240;LOC_Os06g01090;LOC_Os06g01290;LOC_Os06g01150;LOC_Os06g01230;LOC_Os06g01020;LOC_Os06g01270;LOC_Os06g01280;LOC_Os06g01200;LOC_Os06g01110;LOC_Os06g01130;LOC_Os06g01220;LOC_Os06g01140;LOC_Os06g01195;LOC_Os06g01100;LOC_Os06g01170;LOC_Os06g01010;LOC_Os06g01030;LOC_Os06g01160;LOC_Os06g01210;LOC_Os06g01180;LOC_Os06g01120;LOC_Os06g01250
MSTRG.104227.1	LOC_Os07g15610;LOC_Os07g15760;LOC_Os07g15620;LOC_Os07g15650;LOC_Os07g15770;LOC_Os07g15580;LOC_Os07g15500;LOC_Os07g15780;LOC_Os07g15560;LOC_Os07g15690;LOC_Os07g15510;LOC_Os07g15520;LOC_Os07g15730;LOC_Os07g15630;LOC_Os07g15550;LOC_Os07g15490;LOC_Os07g15480;LOC_Os07g15540;LOC_Os07g15600;LOC_Os07g15640;LOC_Os07g15470;LOC_Os07g15740;LOC_Os07g15570;LOC_Os07g15590;LOC_Os07g15750;LOC_Os07g15710;LOC_Os07g…
MSTRG.97275.1	LOC_Os06g36560;LOC_Os06g36360;LOC_Os06g36580;LOC_Os06g36390;LOC_Os06g36440;LOC_Os06g36540;LOC_Os06g36460;LOC_Os06g36490;LOC_Os06g36470;LOC_Os06g36400;LOC_Os06g36530;LOC_Os06g36550;LOC_Os06g36520;LOC_Os06g36590;LOC_Os06g36340;LOC_Os06g36370;LOC_Os06g36420;LOC_Os06g36430;LOC_Os06g36570;LOC_Os06g36510;LOC_Os06g36410;LOC_Os06g36500;LOC_Os06g36450;LOC_Os06g36600;LOC_Os06g36380
MSTRG.98817.1	LOC_Os06g43130;LOC_Os06g42860;LOC_Os06g43100;LOC_Os06g43070;LOC_Os06g42880;LOC_Os06g42890;LOC_Os06g42870;LOC_Os06g43000;LOC_Os06g42850;LOC_Os06g42950;LOC_Os06g42980;LOC_Os06g42960;LOC_Os06g42900;LOC_Os06g42990;LOC_Os06g43080;LOC_Os06g43150;LOC_Os06g43020;LOC_Os06g43010;LOC_Os06g43044;LOC_Os06g43030;LOC_Os06g43120;LOC_Os06g43090;LOC_Os06g42970;LOC_Os06g43110;LOC_Os06g43140;LOC_Os06g42920;LOC_Os06g…
MSTRG.101776.3	LOC_Os07g05630;LOC_Os07g05640;LOC_Os07g05500;LOC_Os07g05540;LOC_Os07g05620;LOC_Os07g05610;LOC_Os07g05550;LOC_Os07g05700;LOC_Os07g05520;LOC_Os07g05680;LOC_Os07g05590;LOC_Os07g05580;LOC_Os07g05650;LOC_Os07g05570;LOC_Os07g05560;LOC_Os07g05720;LOC_Os07g05530;LOC_Os07g05600;LOC_Os07g05710;LOC_Os07g05510;LOC_Os07g05660;LOC_Os07g05670;LOC_Os07g05690;LOC_Os07g05740
MSTRG.27935.1	LOC_Os11g28940;LOC_Os11g28900;LOC_Os11g28800;LOC_Os11g28880;LOC_Os11g28980;LOC_Os11g28870;LOC_Os11g28780;LOC_Os11g28990;LOC_Os11g28820;LOC_Os11g28810;LOC_Os11g28850;LOC_Os11g28830;LOC_Os11g28920;LOC_Os11g29050;LOC_Os11g28910;LOC_Os11g29000;LOC_Os11g29014;LOC_Os11g28890;LOC_Os11g29030;LOC_Os11g28790;LOC_Os11g28770;LOC_Os11g29060;LOC_Os11g28970;LOC_Os11g28950;LOC_Os11g28860;LOC_Os11g28840;LOC_Os11g…
MSTRG.67699.1	LOC_Os04g03350;LOC_Os04g03360;LOC_Os04g03310;LOC_Os04g03410;LOC_Os04g03220;LOC_Os04g03320;LOC_Os04g03230;LOC_Os04g03480;LOC_Os04g03470;LOC_Os04g03280;LOC_Os04g03340;LOC_Os04g03400;LOC_Os04g03420;LOC_Os04g03490;LOC_Os04g03290;LOC_Os04g03250;LOC_Os04g03430;LOC_Os04g03300;LOC_Os04g03460;LOC_Os04g03240;LOC_Os04g03180;LOC_Os04g03440;LOC_Os04g03450;LOC_Os04g03210;LOC_Os04g03200;LOC_Os04g03260;LOC_Os04g…
MSTRG.65358.1	LOC_Os03g56180;LOC_Os03g56234;LOC_Os03g56090;LOC_Os03g56060;LOC_Os03g56250;LOC_Os03g56160;LOC_Os03g56241;LOC_Os03g56110;LOC_Os03g56040;LOC_Os03g56200;LOC_Os03g56220;LOC_Os03g55980;LOC_Os03g56100;LOC_Os03g56190;LOC_Os03g55970;LOC_Os03g56030;LOC_Os03g56130;LOC_Os03g56080;LOC_Os03g56170;LOC_Os03g56020;LOC_Os03g56120;LOC_Os03g56140;LOC_Os03g56000;LOC_Os03g56010;LOC_Os03g55990;LOC_Os03g56070;LOC_Os03g…
MSTRG.14932.1	LOC_Os01g71400;LOC_Os01g71410;LOC_Os01g71340;LOC_Os01g71230;LOC_Os01g71330;LOC_Os01g71220;LOC_Os01g71280;LOC_Os01g71320;LOC_Os01g71300;LOC_Os01g71430;LOC_Os01g71240;LOC_Os01g71440;LOC_Os01g71390;LOC_Os01g71460;LOC_Os01g71350;LOC_Os01g71450;LOC_Os01g71262;LOC_Os01g71380;LOC_Os01g71474;LOC_Os01g71420;LOC_Os01g71370;LOC_Os01g71360;LOC_Os01g71256;LOC_Os01g71270;LOC_Os01g71250
MSTRG.30137.2	LOC_Os11g41230;LOC_Os11g41140;LOC_Os11g41130;LOC_Os11g41330;LOC_Os11g41310;LOC_Os11g41290;LOC_Os11g41190;LOC_Os11g41270;LOC_Os11g41280;LOC_Os11g41150;LOC_Os11g41110;LOC_Os11g41320;LOC_Os11g41170;LOC_Os11g41210;LOC_Os11g41300;LOC_Os11g41240;LOC_Os11g41160;LOC_Os11g41250;LOC_Os11g41100;LOC_Os11g41350;LOC_Os11g41090;LOC_Os11g41260;LOC_Os11g41180
MSTRG.5435.1	LOC_Os01g28220;LOC_Os01g28170;LOC_Os01g28244;LOC_Os01g28320;LOC_Os01g28440;LOC_Os01g28310;LOC_Os01g28160;LOC_Os01g28450;LOC_Os01g28420;LOC_Os01g28390;LOC_Os01g28340;LOC_Os01g28150;LOC_Os01g28134;LOC_Os01g28360;LOC_Os01g28230;LOC_Os01g28350;LOC_Os01g28410;LOC_Os01g28260;LOC_Os01g28370;LOC_Os01g28300;LOC_Os01g28380;LOC_Os01g28270;LOC_Os01g28330;LOC_Os01g28200;LOC_Os01g28184;LOC_Os01g28400;LOC_Os01g…
MSTRG.29933.1	LOC_Os11g40640;LOC_Os11g40500;LOC_Os11g40700;LOC_Os11g40510;LOC_Os11g40560;LOC_Os11g40520;LOC_Os11g40590;LOC_Os11g40620;LOC_Os11g40680;LOC_Os11g40630;LOC_Os11g40650;LOC_Os11g40600;LOC_Os11g40564;LOC_Os11g40470;LOC_Os11g40550;LOC_Os11g40490;LOC_Os11g40540;LOC_Os11g40480;LOC_Os11g40690;LOC_Os11g40610;LOC_Os11g40674;LOC_Os11g40530;LOC_Os11g40570
MSTRG.117256.5	LOC_Os08g33350;LOC_Os08g33380;LOC_Os08g33450;LOC_Os08g33390;LOC_Os08g33510;LOC_Os08g33610;LOC_Os08g33470;LOC_Os08g33360;LOC_Os08g33590;LOC_Os08g33420;LOC_Os08g33460;LOC_Os08g33500;LOC_Os08g33570;LOC_Os08g33440;LOC_Os08g33540;LOC_Os08g33520;LOC_Os08g33410;LOC_Os08g33330;LOC_Os08g33560;LOC_Os08g33430;LOC_Os08g33400;LOC_Os08g33370;LOC_Os08g33530;LOC_Os08g33488;LOC_Os08g33600;LOC_Os08g33340;LOC_Os08g…
MSTRG.55972.1	LOC_Os03g12310;LOC_Os03g12460;LOC_Os03g12414;LOC_Os03g12320;LOC_Os03g12238;LOC_Os03g12370;LOC_Os03g12220;LOC_Os03g12450;LOC_Os03g12210;LOC_Os03g12360;LOC_Os03g12230;LOC_Os03g12380;LOC_Os03g12300;LOC_Os03g12430;LOC_Os03g12280;LOC_Os03g12260;LOC_Os03g12440;LOC_Os03g12400;LOC_Os03g12200;LOC_Os03g12170;LOC_Os03g12180;LOC_Os03g12330;LOC_Os03g12236;LOC_Os03g12350;LOC_Os03g12340;LOC_Os03g12250;LOC_Os03g…
MSTRG.91525.2	LOC_Os06g06120;LOC_Os06g06210;LOC_Os06g06190;LOC_Os06g06140;LOC_Os06g06260;LOC_Os06g06115;LOC_Os06g06220;LOC_Os06g06310;LOC_Os06g06300;LOC_Os06g06130;LOC_Os06g06280;LOC_Os06g06080;LOC_Os06g06330;LOC_Os06g06170;LOC_Os06g06200;LOC_Os06g06150;LOC_Os06g06380;LOC_Os06g06340;LOC_Os06g06290;LOC_Os06g06100;LOC_Os06g06360;LOC_Os06g06390;LOC_Os06g06350;LOC_Os06g06250;LOC_Os06g06160;LOC_Os06g06320;LOC_Os06g…
MSTRG.33535.1	LOC_Os12g12100;LOC_Os12g11530;LOC_Os12g12040;LOC_Os12g11980;LOC_Os12g12080;LOC_Os12g11480;LOC_Os12g12060;LOC_Os12g11510;LOC_Os12g12010;LOC_Os12g11450;LOC_Os12g11970;LOC_Os12g11460;LOC_Os12g11520;LOC_Os12g11420;LOC_Os12g11470;LOC_Os12g12090;LOC_Os12g11410;LOC_Os12g11490;LOC_Os12g11400;LOC_Os12g11430;LOC_Os12g12000;LOC_Os12g12020;LOC_Os12g11440;LOC_Os12g11990;LOC_Os12g11500
MSTRG.1442.1	LOC_Os01g07660;LOC_Os01g07490;LOC_Os01g07520;LOC_Os01g07710;LOC_Os01g07610;LOC_Os01g07760;LOC_Os01g07780;LOC_Os01g07500;LOC_Os01g07770;LOC_Os01g07570;LOC_Os01g07670;LOC_Os01g07590;LOC_Os01g07680;LOC_Os01g07630;LOC_Os01g07550;LOC_Os01g07750;LOC_Os01g07470;LOC_Os01g07650;LOC_Os01g07600;LOC_Os01g07640;LOC_Os01g07540;LOC_Os01g07480;LOC_Os01g07720;LOC_Os01g07560;LOC_Os01g07530;LOC_Os01g07740;LOC_Os01g…
MSTRG.25893.1	LOC_Os11g16780;LOC_Os11g16910;LOC_Os11g16840;LOC_Os11g16720;LOC_Os11g16680;LOC_Os11g16730;LOC_Os11g16750;LOC_Os11g16810;LOC_Os11g16760;LOC_Os11g16690;LOC_Os11g16660;LOC_Os11g16640;LOC_Os11g16820;LOC_Os11g16800;LOC_Os11g16950;LOC_Os11g16940;LOC_Os11g16650;LOC_Os11g16960;LOC_Os11g16630;LOC_Os11g16770;LOC_Os11g16970;LOC_Os11g16850;LOC_Os11g16920;LOC_Os11g16924;LOC_Os11g16830;LOC_Os11g16990;LOC_Os11g…
MSTRG.37778.1	LOC_Os12g34750;LOC_Os12g34720;LOC_Os12g34670;LOC_Os12g34700;LOC_Os12g34830;LOC_Os12g34820;LOC_Os12g34802;LOC_Os12g34810;LOC_Os12g34770;LOC_Os12g34640;LOC_Os12g34840;LOC_Os12g34796;LOC_Os12g34730;LOC_Os12g34680;LOC_Os12g34790;LOC_Os12g34740;LOC_Os12g34710;LOC_Os12g34650;LOC_Os12g34760;LOC_Os12g34850;LOC_Os12g34690
MSTRG.62613.1	LOC_Os03g44650;LOC_Os03g44550;LOC_Os03g44450;LOC_Os03g44544;LOC_Os03g44660;LOC_Os03g44636;LOC_Os03g44680;LOC_Os03g44600;LOC_Os03g44620;LOC_Os03g44460;LOC_Os03g44440;LOC_Os03g44530;LOC_Os03g44590;LOC_Os03g44630;LOC_Os03g44430;LOC_Os03g44560;LOC_Os03g44610;LOC_Os03g44410;LOC_Os03g44540;LOC_Os03g44670;LOC_Os03g44580;LOC_Os03g44484;LOC_Os03g44470;LOC_Os03g44510;LOC_Os03g44500;LOC_Os03g44400;LOC_Os03g…
MSTRG.69188.2	LOC_Os04g14060;LOC_Os04g13790;LOC_Os04g14130;LOC_Os04g14100;LOC_Os04g13840;LOC_Os04g13800;LOC_Os04g13850;LOC_Os04g13874;LOC_Os04g14160;LOC_Os04g13820;LOC_Os04g13870;LOC_Os04g13830;LOC_Os04g13900;LOC_Os04g14150;LOC_Os04g13910;LOC_Os04g13890;LOC_Os04g14140;LOC_Os04g14110;LOC_Os04g14180;LOC_Os04g14170;LOC_Os04g14090;LOC_Os04g13860;LOC_Os04g13880;LOC_Os04g13920;LOC_Os04g13810;LOC_Os04g13930;LOC_Os04g…
MSTRG.114236.2	LOC_Os08g16770;LOC_Os08g16930;LOC_Os08g16870;LOC_Os08g16800;LOC_Os08g17010;LOC_Os08g16810;LOC_Os08g16914;LOC_Os08g16820;LOC_Os08g16980;LOC_Os08g16790;LOC_Os08g16740;LOC_Os08g16900;LOC_Os08g16990;LOC_Os08g16850;LOC_Os08g17030;LOC_Os08g16960;LOC_Os08g16860;LOC_Os08g16910;LOC_Os08g16970;LOC_Os08g16840;LOC_Os08g16760;LOC_Os08g16830;LOC_Os08g16940;LOC_Os08g17020;LOC_Os08g16750;LOC_Os08g17000;LOC_Os08g…
MSTRG.85263.1	LOC_Os05g29070;LOC_Os05g29680;LOC_Os05g28980;LOC_Os05g29000;LOC_Os05g29040;LOC_Os05g28960;LOC_Os05g29060;LOC_Os05g29080;LOC_Os05g29120;LOC_Os05g28990;LOC_Os05g29160;LOC_Os05g29030;LOC_Os05g29090;LOC_Os05g29140;LOC_Os05g29170;LOC_Os05g29050;LOC_Os05g29020;LOC_Os05g29700;LOC_Os05g29150;LOC_Os05g29690;LOC_Os05g28970;LOC_Os05g29676;LOC_Os05g29174;LOC_Os05g29010;LOC_Os05g29110;LOC_Os05g29130;LOC_Os05g…
MSTRG.75986.2	LOC_Os04g45550;LOC_Os04g45620;LOC_Os04g45560;LOC_Os04g45700;LOC_Os04g45750;LOC_Os04g45760;LOC_Os04g45690;LOC_Os04g45670;LOC_Os04g45580;LOC_Os04g45570;LOC_Os04g45780;LOC_Os04g45510;LOC_Os04g45480;LOC_Os04g45490;LOC_Os04g45770;LOC_Os04g45600;LOC_Os04g45790;LOC_Os04g45740;LOC_Os04g45540;LOC_Os04g45650;LOC_Os04g45730;LOC_Os04g45590;LOC_Os04g45520;LOC_Os04g45710;LOC_Os04g45500;LOC_Os04g45630;LOC_Os04g…
MSTRG.71722.7	LOC_Os04g28290;LOC_Os04g28220;LOC_Os04g28270;LOC_Os04g28210;LOC_Os04g28300;LOC_Os04g28170;LOC_Os04g28280;LOC_Os04g28350;LOC_Os04g28310;LOC_Os04g28330;LOC_Os04g28150;LOC_Os04g28260;LOC_Os04g28130;LOC_Os04g28250;LOC_Os04g28140;LOC_Os04g28120;LOC_Os04g28320;LOC_Os04g28190;LOC_Os04g28160;LOC_Os04g28360;LOC_Os04g28180
MSTRG.88386.1	LOC_Os05g43610;LOC_Os05g43360;LOC_Os05g43650;LOC_Os05g43670;LOC_Os05g43590;LOC_Os05g43630;LOC_Os05g43520;LOC_Os05g43374;LOC_Os05g43490;LOC_Os05g43540;LOC_Os05g43420;LOC_Os05g43640;LOC_Os05g43570;LOC_Os05g43576;LOC_Os05g43582;LOC_Os05g43450;LOC_Os05g43660;LOC_Os05g43600;LOC_Os05g43390;LOC_Os05g43700;LOC_Os05g43440;LOC_Os05g43380;LOC_Os05g43690;LOC_Os05g43400;LOC_Os05g43480;LOC_Os05g43560;LOC_Os05g…
MSTRG.45471.1	LOC_Os02g25520;LOC_Os02g25620;LOC_Os02g25510;LOC_Os02g25480;LOC_Os02g25470;LOC_Os02g25600;LOC_Os02g25500;LOC_Os02g25580;LOC_Os02g25430;LOC_Os02g25630;LOC_Os02g25490;LOC_Os02g25590;LOC_Os02g25640;LOC_Os02g25624;LOC_Os02g25440;LOC_Os02g25650;LOC_Os02g25610;LOC_Os02g25449;LOC_Os02g25550;LOC_Os02g25460;LOC_Os02g25560;LOC_Os02g25410;LOC_Os02g25540
MSTRG.127689.3	LOC_Os09g38950;LOC_Os09g39180;LOC_Os09g38980;LOC_Os09g39230;LOC_Os09g39220;LOC_Os09g39120;LOC_Os09g39170;LOC_Os09g39050;LOC_Os09g39020;LOC_Os09g39080;LOC_Os09g39110;LOC_Os09g39140;LOC_Os09g39150;LOC_Os09g39160;LOC_Os09g39200;LOC_Os09g39000;LOC_Os09g39250;LOC_Os09g39090;LOC_Os09g39240;LOC_Os09g39060;LOC_Os09g38960;LOC_Os09g39034;LOC_Os09g38990;LOC_Os09g39070;LOC_Os09g39100;LOC_Os09g39190;LOC_Os09g…
MSTRG.30932.1	LOC_Os11g45260;LOC_Os11g44930;LOC_Os11g45270;LOC_Os11g44920;LOC_Os11g44960;LOC_Os11g44970;LOC_Os11g45370;LOC_Os11g44980;LOC_Os11g45320;LOC_Os11g44890;LOC_Os11g45250;LOC_Os11g45290;LOC_Os11g44910;LOC_Os11g44990;LOC_Os11g45295;LOC_Os11g45010;LOC_Os11g45050;LOC_Os11g44940;LOC_Os11g45200;LOC_Os11g45220;LOC_Os11g45000;LOC_Os11g45030;LOC_Os11g45330;LOC_Os11g45280;LOC_Os11g45190;LOC_Os11g44900;LOC_Os11g…
MSTRG.113657.12	LOC_Os08g13960;LOC_Os08g13840;LOC_Os08g13820;LOC_Os08g13950;LOC_Os08g13980;LOC_Os08g13970;LOC_Os08g13780;LOC_Os08g13905;LOC_Os08g13830;LOC_Os08g13795;LOC_Os08g13850;LOC_Os08g14000;LOC_Os08g13920;LOC_Os08g13860;LOC_Os08g13770;LOC_Os08g13990;LOC_Os08g13900;LOC_Os08g13790;LOC_Os08g13890;LOC_Os08g14010;LOC_Os08g13800;LOC_Os08g13810;LOC_Os08g13930;LOC_Os08g13870;LOC_Os08g13940
MSTRG.38980.1	LOC_Os12g39420;LOC_Os12g39490;LOC_Os12g39430;LOC_Os12g39570;LOC_Os12g39510;LOC_Os12g39470;LOC_Os12g39440;LOC_Os12g39550;LOC_Os12g39450;LOC_Os12g39460;LOC_Os12g39560;LOC_Os12g39480;LOC_Os12g39520;LOC_Os12g39580;LOC_Os12g39590;LOC_Os12g39410;LOC_Os12g39540;LOC_Os12g39530
MSTRG.39020.1	LOC_Os12g39470;LOC_Os12g39510;LOC_Os12g39670;LOC_Os12g39570;LOC_Os12g39490;LOC_Os12g39530;LOC_Os12g39540;LOC_Os12g39580;LOC_Os12g39590;LOC_Os12g39520;LOC_Os12g39650;LOC_Os12g39690;LOC_Os12g39480;LOC_Os12g39600;LOC_Os12g39610;LOC_Os12g39640;LOC_Os12g39460;LOC_Os12g39560;LOC_Os12g39620;LOC_Os12g39550;LOC_Os12g39680;LOC_Os12g39630;LOC_Os12g39660
MSTRG.88068.1	LOC_Os05g42040;LOC_Os05g42220;LOC_Os05g42330;LOC_Os05g42150;LOC_Os05g42270;LOC_Os05g42080;LOC_Os05g41980;LOC_Os05g42320;LOC_Os05g42120;LOC_Os05g42100;LOC_Os05g42230;LOC_Os05g42000;LOC_Os05g42160;LOC_Os05g42030;LOC_Os05g42310;LOC_Os05g42300;LOC_Os05g42060;LOC_Os05g42190;LOC_Os05g42290;LOC_Os05g42110;LOC_Os05g42070;LOC_Os05g42170;LOC_Os05g42280;LOC_Os05g42020;LOC_Os05g42010;LOC_Os05g42140;LOC_Os05g…
MSTRG.45559.1	LOC_Os02g26050;LOC_Os02g26060;LOC_Os02g25940;LOC_Os02g25980;LOC_Os02g26100;LOC_Os02g25960;LOC_Os02g25880;LOC_Os02g26014;LOC_Os02g25930;LOC_Os02g25990;LOC_Os02g26110;LOC_Os02g25870;LOC_Os02g25890;LOC_Os02g26040;LOC_Os02g25840;LOC_Os02g26080;LOC_Os02g25860;LOC_Os02g25910;LOC_Os02g25850;LOC_Os02g25900;LOC_Os02g26070;LOC_Os02g25920;LOC_Os02g25950
MSTRG.24598.38	LOC_Os11g08460;LOC_Os11g08707;LOC_Os11g08650;LOC_Os11g08610;LOC_Os11g08470;LOC_Os11g08630;LOC_Os11g08520;LOC_Os11g08480;LOC_Os11g08569;LOC_Os11g08680;LOC_Os11g08660;LOC_Os11g08490;LOC_Os11g08536;LOC_Os11g08760;LOC_Os11g08550;LOC_Os11g08500;LOC_Os11g08670;LOC_Os11g08542;LOC_Os11g08729;LOC_Os11g08510;LOC_Os11g08620;LOC_Os11g08740;LOC_Os11g08640;LOC_Os11g08750;LOC_Os11g08720
MSTRG.70370.4	LOC_Os04g23020;LOC_Os04g22880;LOC_Os04g22870;LOC_Os04g22990;LOC_Os04g23040;LOC_Os04g23060;LOC_Os04g22840;LOC_Os04g22930;LOC_Os04g23050;LOC_Os04g23000;LOC_Os04g23030;LOC_Os04g22860;LOC_Os04g23010;LOC_Os04g22820;LOC_Os04g22810;LOC_Os04g22980;LOC_Os04g23070;LOC_Os04g22920;LOC_Os04g22830;LOC_Os04g22890;LOC_Os04g22800;LOC_Os04g22940;LOC_Os04g22960;LOC_Os04g22910;LOC_Os04g22900;LOC_Os04g22950;LOC_Os04g…
MSTRG.16509.1	LOC_Os10g06510;LOC_Os10g06350;LOC_Os10g06500;LOC_Os10g06490;LOC_Os10g06520;LOC_Os10g06600;LOC_Os10g06400;LOC_Os10g06460;LOC_Os10g06310;LOC_Os10g06420;LOC_Os10g06610;LOC_Os10g06390;LOC_Os10g06320;LOC_Os10g06330;LOC_Os10g06370;LOC_Os10g06440;LOC_Os10g06540;LOC_Os10g06430;LOC_Os10g06300;LOC_Os10g06340;LOC_Os10g06380;LOC_Os10g06550;LOC_Os10g06410;LOC_Os10g06450;LOC_Os10g06580;LOC_Os10g06360;LOC_Os10g…
MSTRG.111641.3	LOC_Os08g03520;LOC_Os08g03610;LOC_Os08g03660;LOC_Os08g03570;LOC_Os08g03740;LOC_Os08g03780;LOC_Os08g03810;LOC_Os08g03710;LOC_Os08g03676;LOC_Os08g03670;LOC_Os08g03560;LOC_Os08g03470;LOC_Os08g03530;LOC_Os08g03510;LOC_Os08g03579;LOC_Os08g03480;LOC_Os08g03600;LOC_Os08g03590;LOC_Os08g03690;LOC_Os08g03682;LOC_Os08g03620;LOC_Os08g03540;LOC_Os08g03630;LOC_Os08g03760;LOC_Os08g03730;LOC_Os08g03720;LOC_Os08g…
MSTRG.25892.1	LOC_Os11g16760;LOC_Os11g16810;LOC_Os11g16750;LOC_Os11g16720;LOC_Os11g16680;LOC_Os11g16730;LOC_Os11g16910;LOC_Os11g16840;LOC_Os11g16780;LOC_Os11g16630;LOC_Os11g16770;LOC_Os11g16940;LOC_Os11g16650;LOC_Os11g16960;LOC_Os11g16800;LOC_Os11g16950;LOC_Os11g16820;LOC_Os11g16640;LOC_Os11g16690;LOC_Os11g16660;LOC_Os11g16924;LOC_Os11g16850;LOC_Os11g16920;LOC_Os11g16970;LOC_Os11g16710;LOC_Os11g16670;LOC_Os11g…
MSTRG.16113.1	LOC_Os10g04470;LOC_Os10g04480;LOC_Os10g04410;LOC_Os10g04040;LOC_Os10g04429;LOC_Os10g04316;LOC_Os10g04060;LOC_Os10g03930;LOC_Os10g03920;LOC_Os10g04342;LOC_Os10g04010;LOC_Os10g04400;LOC_Os10g04030;LOC_Os10g03970;LOC_Os10g04380;LOC_Os10g04020;LOC_Os10g03950;LOC_Os10g04460;LOC_Os10g03980;LOC_Os10g04370;LOC_Os10g04450;LOC_Os10g04050;LOC_Os10g03960;LOC_Os10g04000
MSTRG.126087.1	LOC_Os09g31450;LOC_Os09g31360;LOC_Os09g31340;LOC_Os09g31458;LOC_Os09g31250;LOC_Os09g31220;LOC_Os09g31240;LOC_Os09g31466;LOC_Os09g31442;LOC_Os09g31330;LOC_Os09g31454;LOC_Os09g31260;LOC_Os09g31280;LOC_Os09g31270;LOC_Os09g31210;LOC_Os09g31420;LOC_Os09g31290;LOC_Os09g31300;LOC_Os09g31400;LOC_Os09g31462;LOC_Os09g31430;LOC_Os09g31350;LOC_Os09g31310;LOC_Os09g31230;LOC_Os09g31390;LOC_Os09g31438;LOC_Os09g…
MSTRG.14013.4	LOC_Os01g67270;LOC_Os01g67280;LOC_Os01g67420;LOC_Os01g67430;LOC_Os01g67340;LOC_Os01g67390;LOC_Os01g67360;LOC_Os01g67290;LOC_Os01g67250;LOC_Os01g67400;LOC_Os01g67260;LOC_Os01g67440;LOC_Os01g67500;LOC_Os01g67350;LOC_Os01g67330;LOC_Os01g67314;LOC_Os01g67410;LOC_Os01g67320;LOC_Os01g67370;LOC_Os01g67364;LOC_Os01g67450;LOC_Os01g67480;LOC_Os01g67310;LOC_Os01g67490;LOC_Os01g67380;LOC_Os01g67300
MSTRG.46193.1	LOC_Os02g29150;LOC_Os02g29030;LOC_Os02g29200;LOC_Os02g29170;LOC_Os02g29130;LOC_Os02g29180;LOC_Os02g29210;LOC_Os02g28970;LOC_Os02g29060;LOC_Os02g29120;LOC_Os02g28980;LOC_Os02g29160;LOC_Os02g28990;LOC_Os02g29000;LOC_Os02g29040;LOC_Os02g29080;LOC_Os02g29070;LOC_Os02g29090;LOC_Os02g29010;LOC_Os02g29050;LOC_Os02g29020;LOC_Os02g29140;LOC_Os02g29220;LOC_Os02g29190;LOC_Os02g29110
MSTRG.70919.1	LOC_Os04g25330;LOC_Os04g25280;LOC_Os04g25350;LOC_Os04g25190;LOC_Os04g25230;LOC_Os04g25320;LOC_Os04g25170;LOC_Os04g25220;LOC_Os04g25300;LOC_Os04g25410;LOC_Os04g25250;LOC_Os04g25160;LOC_Os04g25270;LOC_Os04g25150;LOC_Os04g25360;LOC_Os04g25310;LOC_Os04g25380;LOC_Os04g25260;LOC_Os04g25180;LOC_Os04g25210;LOC_Os04g25370;LOC_Os04g25290;LOC_Os04g25400
MSTRG.49930.2	LOC_Os02g45930;LOC_Os02g45740;LOC_Os02g45770;LOC_Os02g45920;LOC_Os02g45880;LOC_Os02g45750;LOC_Os02g45900;LOC_Os02g45950;LOC_Os02g45790;LOC_Os02g45910;LOC_Os02g45940;LOC_Os02g45820;LOC_Os02g45890;LOC_Os02g45760;LOC_Os02g45830;LOC_Os02g45990;LOC_Os02g45840;LOC_Os02g45960;LOC_Os02g45974;LOC_Os02g45800;LOC_Os02g45870;LOC_Os02g45980;LOC_Os02g45780;LOC_Os02g45810;LOC_Os02g45860;LOC_Os02g45850
MSTRG.124079.1	LOC_Os09g22070;LOC_Os09g22200;LOC_Os09g22060;LOC_Os09g22220;LOC_Os09g22110;LOC_Os09g22030;LOC_Os09g21930;LOC_Os09g22010;LOC_Os09g22260;LOC_Os09g22130;LOC_Os09g22210;LOC_Os09g22100;LOC_Os09g22120;LOC_Os09g21940;LOC_Os09g22160;LOC_Os09g22020;LOC_Os09g22050;LOC_Os09g22190;LOC_Os09g22000;LOC_Os09g21990;LOC_Os09g21970;LOC_Os09g22240;LOC_Os09g22230;LOC_Os09g22090;LOC_Os09g22170;LOC_Os09g21950;LOC_Os09g…
MSTRG.104154.2	LOC_Os07g15330;LOC_Os07g15370;LOC_Os07g15520;LOC_Os07g15510;LOC_Os07g15460;LOC_Os07g15530;LOC_Os07g15360;LOC_Os07g15500;LOC_Os07g15420;LOC_Os07g15280;LOC_Os07g15340;LOC_Os07g15450;LOC_Os07g15400;LOC_Os07g15440;LOC_Os07g15430;LOC_Os07g15310;LOC_Os07g15540;LOC_Os07g15290;LOC_Os07g15490;LOC_Os07g15480;LOC_Os07g15350;LOC_Os07g15390;LOC_Os07g15470;LOC_Os07g15320;LOC_Os07g15300
MSTRG.120697.2	LOC_Os09g04140;LOC_Os09g04384;LOC_Os09g04200;LOC_Os09g04280;LOC_Os09g04339;LOC_Os09g04300;LOC_Os09g04390;LOC_Os09g04270;LOC_Os09g04190;LOC_Os09g04320;LOC_Os09g04260;LOC_Os09g04210;LOC_Os09g04120;LOC_Os09g04250;LOC_Os09g04170;LOC_Os09g04370;LOC_Os09g04150;LOC_Os09g04290;LOC_Os09g04160;LOC_Os09g04130;LOC_Os09g04400;LOC_Os09g04220;LOC_Os09g04310;LOC_Os09g04360;LOC_Os09g04230;LOC_Os09g04380;LOC_Os09g…
MSTRG.20554.1	LOC_Os10g32170;LOC_Os10g32190;LOC_Os10g32090;LOC_Os10g32210;LOC_Os10g32124;LOC_Os10g32110;LOC_Os10g31910;LOC_Os10g31950;LOC_Os10g31990;LOC_Os10g32070;LOC_Os10g32150;LOC_Os10g32140;LOC_Os10g31890;LOC_Os10g32010;LOC_Os10g31940;LOC_Os10g32020;LOC_Os10g32240;LOC_Os10g32060;LOC_Os10g31880;LOC_Os10g32080;LOC_Os10g31900;LOC_Os10g32030;LOC_Os10g32160;LOC_Os10g31970;LOC_Os10g31930;LOC_Os10g31980;LOC_Os10g…
MSTRG.36299.1	LOC_Os12g26160;LOC_Os12g26050;LOC_Os12g25940;LOC_Os12g26030;LOC_Os12g25990;LOC_Os12g26090;LOC_Os12g26070;LOC_Os12g26044;LOC_Os12g26100;LOC_Os12g26140;LOC_Os12g26170;LOC_Os12g26010;LOC_Os12g26120;LOC_Os12g26040;LOC_Os12g25980;LOC_Os12g26110;LOC_Os12g26150;LOC_Os12g26020;LOC_Os12g25968;LOC_Os12g25950;LOC_Os12g26080;LOC_Os12g26180;LOC_Os12g26060;LOC_Os12g26000;LOC_Os12g25959
MSTRG.30472.2	LOC_Os11g42440;LOC_Os11g42330;LOC_Os11g42310;LOC_Os11g42450;LOC_Os11g42600;LOC_Os11g42520;LOC_Os11g42370;LOC_Os11g42500;LOC_Os11g42510;LOC_Os11g42540;LOC_Os11g42570;LOC_Os11g42590;LOC_Os11g42380;LOC_Os11g42410;LOC_Os11g42480;LOC_Os11g42340;LOC_Os11g42610;LOC_Os11g42360;LOC_Os11g42420;LOC_Os11g42430;LOC_Os11g42320;LOC_Os11g42530;LOC_Os11g42550;LOC_Os11g42400;LOC_Os11g42580;LOC_Os11g42490;LOC_Os11g…
MSTRG.108683.3	LOC_Os07g40150;LOC_Os07g40200;LOC_Os07g40210;LOC_Os07g40110;LOC_Os07g40300;LOC_Os07g40220;LOC_Os07g40180;LOC_Os07g40340;LOC_Os07g40170;LOC_Os07g40240;LOC_Os07g40000;LOC_Os07g40020;LOC_Os07g40310;LOC_Os07g40224;LOC_Os07g40130;LOC_Os07g40270;LOC_Os07g40280;LOC_Os07g40030;LOC_Os07g40060;LOC_Os07g40090;LOC_Os07g40290;LOC_Os07g40260;LOC_Os07g40050;LOC_Os07g40070;LOC_Os07g40320;LOC_Os07g40040;LOC_Os07g…
MSTRG.26118.1	LOC_Os11g17900;LOC_Os11g17880;LOC_Os11g17930;LOC_Os11g17740;LOC_Os11g17810;LOC_Os11g17720;LOC_Os11g17710;LOC_Os11g17790;LOC_Os11g17920;LOC_Os11g17830;LOC_Os11g17910;LOC_Os11g17780;LOC_Os11g17760;LOC_Os11g17840;LOC_Os11g17799;LOC_Os11g17890;LOC_Os11g17770;LOC_Os11g17850;LOC_Os11g17730;LOC_Os11g17940;LOC_Os11g17870
MSTRG.90291.10	LOC_Os05g52000;LOC_Os05g51810;LOC_Os05g51890;LOC_Os05g52019;LOC_Os05g52060;LOC_Os05g51780;LOC_Os05g51950;LOC_Os05g51970;LOC_Os05g51990;LOC_Os05g51790;LOC_Os05g51960;LOC_Os05g51800;LOC_Os05g51860;LOC_Os05g51920;LOC_Os05g51830;LOC_Os05g51850;LOC_Os05g51940;LOC_Os05g51870;LOC_Os05g51910;LOC_Os05g52010;LOC_Os05g51820;LOC_Os05g51900
MSTRG.52847.2	LOC_Os02g57400;LOC_Os02g57450;LOC_Os02g57460;LOC_Os02g57430;LOC_Os02g57250;LOC_Os02g57410;LOC_Os02g57470;LOC_Os02g57480;LOC_Os02g57380;LOC_Os02g57300;LOC_Os02g57340;LOC_Os02g57390;LOC_Os02g57220;LOC_Os02g57330;LOC_Os02g57510;LOC_Os02g57290;LOC_Os02g57260;LOC_Os02g57500;LOC_Os02g57350;LOC_Os02g57305;LOC_Os02g57520;LOC_Os02g57490;LOC_Os02g57210;LOC_Os02g57240;LOC_Os02g57420;LOC_Os02g57230;LOC_Os02g…
MSTRG.86005.1	LOC_Os05g32850;LOC_Os05g32830;LOC_Os05g33080;LOC_Os05g33020;LOC_Os05g32910;LOC_Os05g32970;LOC_Os05g32880;LOC_Os05g32990;LOC_Os05g33050;LOC_Os05g33040;LOC_Os05g32870;LOC_Os05g33090;LOC_Os05g33070;LOC_Os05g32940;LOC_Os05g33010;LOC_Os05g33060;LOC_Os05g32980;LOC_Os05g32860;LOC_Os05g32900;LOC_Os05g32810;LOC_Os05g32960;LOC_Os05g33030;LOC_Os05g32890;LOC_Os05g32840;LOC_Os05g32800;LOC_Os05g32820;LOC_Os05g…
MSTRG.121821.1	LOC_Os09g11110;LOC_Os09g11070;LOC_Os09g11020;LOC_Os09g11150;LOC_Os09g11130;LOC_Os09g11260;LOC_Os09g11005;LOC_Os09g11300;LOC_Os09g11220;LOC_Os09g11090;LOC_Os09g11270;LOC_Os09g11230;LOC_Os09g11280;LOC_Os09g11060;LOC_Os09g11040;LOC_Os09g11200;LOC_Os09g11050;LOC_Os09g11100;LOC_Os09g11180;LOC_Os09g11210;LOC_Os09g11240;LOC_Os09g11080;LOC_Os09g11310;LOC_Os09g11190;LOC_Os09g11010;LOC_Os09g11170;LOC_Os09g…
MSTRG.121693.3	LOC_Os09g10550;LOC_Os09g10610;LOC_Os09g10630;LOC_Os09g10650;LOC_Os09g10390;LOC_Os09g10420;LOC_Os09g10400;LOC_Os09g10690;LOC_Os09g10350;LOC_Os09g10360;LOC_Os09g10470;LOC_Os09g10670;LOC_Os09g10640;LOC_Os09g10410;LOC_Os09g10580;LOC_Os09g10370;LOC_Os09g10710;LOC_Os09g10440;LOC_Os09g10540;LOC_Os09g10700;LOC_Os09g10600;LOC_Os09g10480;LOC_Os09g10380;LOC_Os09g10620;LOC_Os09g10500;LOC_Os09g10570;LOC_Os09g…
MSTRG.114848.1	LOC_Os08g21080;LOC_Os08g21230;LOC_Os08g21370;LOC_Os08g21140;LOC_Os08g21110;LOC_Os08g21330;LOC_Os08g21124;LOC_Os08g21360;LOC_Os08g21280;LOC_Os08g21060;LOC_Os08g21320;LOC_Os08g21240;LOC_Os08g21350;LOC_Os08g21020;LOC_Os08g21290;LOC_Os08g21210;LOC_Os08g21030;LOC_Os08g21170;LOC_Os08g21180;LOC_Os08g21000;LOC_Os08g20982;LOC_Os08g21050;LOC_Os08g21260;LOC_Os08g21250;LOC_Os08g21220;LOC_Os08g21100;LOC_Os08g…
MSTRG.90815.1	LOC_Os06g03190;LOC_Os06g03440;LOC_Os06g03514;LOC_Os06g03200;LOC_Os06g03330;LOC_Os06g03380;LOC_Os06g03340;LOC_Os06g03550;LOC_Os06g03410;LOC_Os06g03290;LOC_Os06g03280;LOC_Os06g03210;LOC_Os06g03400;LOC_Os06g03270;LOC_Os06g03474;LOC_Os06g03260;LOC_Os06g03486;LOC_Os06g03450;LOC_Os06g03230;LOC_Os06g03250;LOC_Os06g03370;LOC_Os06g03420;LOC_Os06g03320;LOC_Os06g03165;LOC_Os06g03240;LOC_Os06g03160;LOC_Os06g…
MSTRG.83050.1	LOC_Os05g16800;LOC_Os05g17020;LOC_Os05g16930;LOC_Os05g16990;LOC_Os05g16970;LOC_Os05g16780;LOC_Os05g16960;LOC_Os05g17010;LOC_Os05g16900;LOC_Os05g16840;LOC_Os05g17000;LOC_Os05g16750;LOC_Os05g16770;LOC_Os05g16980;LOC_Os05g16760;LOC_Os05g16889;LOC_Os05g16860;LOC_Os05g16920;LOC_Os05g16950;LOC_Os05g16940;LOC_Os05g16790;LOC_Os05g16740;LOC_Os05g17030;LOC_Os05g16880;LOC_Os05g16810;LOC_Os05g16824;LOC_Os05g…
MSTRG.35621.1	LOC_Os12g23460;LOC_Os12g23560;LOC_Os12g23680;LOC_Os12g23450;LOC_Os12g23470;LOC_Os12g23700;LOC_Os12g23510;LOC_Os12g23490;LOC_Os12g23710;LOC_Os12g23650;LOC_Os12g23660;LOC_Os12g23500;LOC_Os12g23730;LOC_Os12g23690;LOC_Os12g23630;LOC_Os12g23610;LOC_Os12g23570;LOC_Os12g23750;LOC_Os12g23640;LOC_Os12g23520;LOC_Os12g23480;LOC_Os12g23530;LOC_Os12g23540;LOC_Os12g23514;LOC_Os12g23720;LOC_Os12g23550;LOC_Os12g…
MSTRG.124307.3	LOC_Os09g23550;LOC_Os09g23700;LOC_Os09g23690;LOC_Os09g23570;LOC_Os09g23710;LOC_Os09g23450;LOC_Os09g23660;LOC_Os09g23560;LOC_Os09g23520;LOC_Os09g23670;LOC_Os09g23460;LOC_Os09g23630;LOC_Os09g23650;LOC_Os09g23490;LOC_Os09g23680;LOC_Os09g23580;LOC_Os09g23500;LOC_Os09g23510;LOC_Os09g23530;LOC_Os09g23480;LOC_Os09g23720;LOC_Os09g23430;LOC_Os09g23610;LOC_Os09g23640;LOC_Os09g23620;LOC_Os09g23730;LOC_Os09g…
MSTRG.27847.1	LOC_Os11g28570;LOC_Os11g28740;LOC_Os11g28650;LOC_Os11g28560;LOC_Os11g28600;LOC_Os11g28610;LOC_Os11g28550;LOC_Os11g28680;LOC_Os11g28628;LOC_Os11g28720;LOC_Os11g28730;LOC_Os11g28580;LOC_Os11g28750;LOC_Os11g28590;LOC_Os11g28700;LOC_Os11g28540;LOC_Os11g28690;LOC_Os11g28640;LOC_Os11g28660;LOC_Os11g28670;LOC_Os11g28710
MSTRG.114104.2	LOC_Os08g16280;LOC_Os08g16350;LOC_Os08g16200;LOC_Os08g16260;LOC_Os08g16340;LOC_Os08g16310;LOC_Os08g16190;LOC_Os08g16140;LOC_Os08g16250;LOC_Os08g16255;LOC_Os08g16270;LOC_Os08g16160;LOC_Os08g16150;LOC_Os08g16210;LOC_Os08g16359;LOC_Os08g16220;LOC_Os08g16240;LOC_Os08g16130;LOC_Os08g16110;LOC_Os08g16120;LOC_Os08g16180;LOC_Os08g16300;LOC_Os08g16230;LOC_Os08g16170;LOC_Os08g16100;LOC_Os08g16370;LOC_Os08g…
MSTRG.79373.1	LOC_Os04g59550;LOC_Os04g59510;LOC_Os04g59520;LOC_Os04g59560;LOC_Os04g59624;LOC_Os04g59570;LOC_Os04g59620;LOC_Os04g59630;LOC_Os04g59494;LOC_Os04g59590;LOC_Os04g59530;LOC_Os04g59600;LOC_Os04g59610;LOC_Os04g59580;LOC_Os04g59540
MSTRG.113316.1	LOC_Os08g11720;LOC_Os08g11740;LOC_Os08g11930;LOC_Os08g11920;LOC_Os08g11790;LOC_Os08g11810;LOC_Os08g11760;LOC_Os08g11669;LOC_Os08g11900;LOC_Os08g11820;LOC_Os08g12010;LOC_Os08g11700;LOC_Os08g11980;LOC_Os08g11780;LOC_Os08g11800;LOC_Os08g11660;LOC_Os08g11690;LOC_Os08g11730;LOC_Os08g11950;LOC_Os08g11910;LOC_Os08g11770;LOC_Os08g12000;LOC_Os08g11880;LOC_Os08g11970;LOC_Os08g11960;LOC_Os08g11830;LOC_Os08g…
MSTRG.6737.2	LOC_Os01g36630;LOC_Os01g36766;LOC_Os01g36790;LOC_Os01g36810;LOC_Os01g36680;LOC_Os01g36740;LOC_Os01g36700;LOC_Os01g36840;LOC_Os01g36750;LOC_Os01g36730;LOC_Os01g36780;LOC_Os01g36820;LOC_Os01g36660;LOC_Os01g36620;LOC_Os01g36710;LOC_Os01g36640;LOC_Os01g36800;LOC_Os01g36690;LOC_Os01g36720;LOC_Os01g36670;LOC_Os01g36830;LOC_Os01g36772
MSTRG.106727.2	LOC_Os07g31290;LOC_Os07g31340;LOC_Os07g31140;LOC_Os07g31210;LOC_Os07g31170;LOC_Os07g31200;LOC_Os07g31160;LOC_Os07g31320;LOC_Os07g31300;LOC_Os07g31040;LOC_Os07g31194;LOC_Os07g31240;LOC_Os07g31130;LOC_Os07g31190;LOC_Os07g31270;LOC_Os07g31330;LOC_Os07g31260;LOC_Os07g31060;LOC_Os07g31280;LOC_Os07g31070;LOC_Os07g31080;LOC_Os07g31310;LOC_Os07g31244;LOC_Os07g31030;LOC_Os07g31150;LOC_Os07g31250;LOC_Os07g…
MSTRG.20946.1	LOC_Os10g33610;LOC_Os10g33774;LOC_Os10g33630;LOC_Os10g33750;LOC_Os10g33550;LOC_Os10g33560;LOC_Os10g33620;LOC_Os10g33600;LOC_Os10g33700;LOC_Os10g33760;LOC_Os10g33570;LOC_Os10g33650;LOC_Os10g33720;LOC_Os10g33640;LOC_Os10g33540;LOC_Os10g33770;LOC_Os10g33740;LOC_Os10g33680;LOC_Os10g33690;LOC_Os10g33660;LOC_Os10g33670;LOC_Os10g33730
MSTRG.26692.1	LOC_Os11g21860;LOC_Os11g21940;LOC_Os11g22490;LOC_Os11g22500;LOC_Os11g21920;LOC_Os11g22470;LOC_Os11g22480;LOC_Os11g21810;LOC_Os11g21870;LOC_Os11g22510;LOC_Os11g22460;LOC_Os11g21930;LOC_Os11g22420;LOC_Os11g22430;LOC_Os11g22396;LOC_Os11g22404;LOC_Os11g21900;LOC_Os11g22449;LOC_Os11g21850;LOC_Os11g21910;LOC_Os11g21950;LOC_Os11g21890;LOC_Os11g21820;LOC_Os11g21880;LOC_Os11g21960;LOC_Os11g22440
MSTRG.102567.1	LOC_Os07g09050;LOC_Os07g09040;LOC_Os07g08960;LOC_Os07g09000;LOC_Os07g08920;LOC_Os07g09120;LOC_Os07g09080;LOC_Os07g08930;LOC_Os07g08840;LOC_Os07g09020;LOC_Os07g08950;LOC_Os07g09060;LOC_Os07g08990;LOC_Os07g09110;LOC_Os07g08880;LOC_Os07g09130;LOC_Os07g08850;LOC_Os07g08860;LOC_Os07g09140;LOC_Os07g08900;LOC_Os07g08940;LOC_Os07g08934;LOC_Os07g09010;LOC_Os07g09090;LOC_Os07g09030;LOC_Os07g09070;LOC_Os07g…
MSTRG.34110.1	LOC_Os12g15170;LOC_Os12g15150;LOC_Os12g15050;LOC_Os12g15100;LOC_Os12g15020;LOC_Os12g15090;LOC_Os12g14870;LOC_Os12g14910;LOC_Os12g15040;LOC_Os12g14800;LOC_Os12g15070;LOC_Os12g15080;LOC_Os12g15000;LOC_Os12g15120;LOC_Os12g14890;LOC_Os12g14900;LOC_Os12g15140;LOC_Os12g14830;LOC_Os12g14860;LOC_Os12g15160;LOC_Os12g15030;LOC_Os12g14939;LOC_Os12g15190;LOC_Os12g14850;LOC_Os12g14920;LOC_Os12g15060;LOC_Os12g…
MSTRG.93586.6	LOC_Os06g15810;LOC_Os06g15720;LOC_Os06g15910;LOC_Os06g15840;LOC_Os06g15890;LOC_Os06g15640;LOC_Os06g15900;LOC_Os06g15630;LOC_Os06g15760;LOC_Os06g15700;LOC_Os06g15660;LOC_Os06g15820;LOC_Os06g15620;LOC_Os06g15880;LOC_Os06g15740;LOC_Os06g15830;LOC_Os06g15850;LOC_Os06g15750;LOC_Os06g15800;LOC_Os06g15779;LOC_Os06g15870;LOC_Os06g15730;LOC_Os06g15670;LOC_Os06g15650;LOC_Os06g15860;LOC_Os06g15710;LOC_Os06g…
MSTRG.75054.1	LOC_Os04g42080;LOC_Os04g41950;LOC_Os04g41875;LOC_Os04g41990;LOC_Os04g41890;LOC_Os04g41880;LOC_Os04g41830;LOC_Os04g41780;LOC_Os04g42100;LOC_Os04g41810;LOC_Os04g41870;LOC_Os04g41770;LOC_Os04g41980;LOC_Os04g41850;LOC_Os04g42095;LOC_Os04g41900;LOC_Os04g41720;LOC_Os04g41970;LOC_Os04g41800;LOC_Os04g41730;LOC_Os04g41790;LOC_Os04g42090;LOC_Os04g41840;LOC_Os04g42050;LOC_Os04g41750;LOC_Os04g41860;LOC_Os04g…
MSTRG.30698.1	LOC_Os11g43790;LOC_Os11g43770;LOC_Os11g43560;LOC_Os11g43800;LOC_Os11g43620;LOC_Os11g43760;LOC_Os11g43840;LOC_Os11g43550;LOC_Os11g43680;LOC_Os11g43720;LOC_Os11g43630;LOC_Os11g43780;LOC_Os11g43740;LOC_Os11g43700;LOC_Os11g43710;LOC_Os11g43640;LOC_Os11g43660;LOC_Os11g43670;LOC_Os11g43610;LOC_Os11g43830;LOC_Os11g43750;LOC_Os11g43600;LOC_Os11g43580;LOC_Os11g43810;LOC_Os11g43570;LOC_Os11g43690;LOC_Os11g…
MSTRG.59809.1	LOC_Os03g27350;LOC_Os03g27510;LOC_Os03g27490;LOC_Os03g27484;LOC_Os03g27430;LOC_Os03g27540;LOC_Os03g27420;LOC_Os03g27300;LOC_Os03g27470;LOC_Os03g27460;LOC_Os03g27260;LOC_Os03g27310;LOC_Os03g27330;LOC_Os03g27280;LOC_Os03g27550;LOC_Os03g27290;LOC_Os03g27370;LOC_Os03g27250;LOC_Os03g27450;LOC_Os03g27270;LOC_Os03g27340;LOC_Os03g27320;LOC_Os03g27380;LOC_Os03g27360;LOC_Os03g27530;LOC_Os03g27410;LOC_Os03g…
MSTRG.114483.2	LOC_Os08g18950;LOC_Os08g19140;LOC_Os08g19000;LOC_Os08g19060;LOC_Os08g18930;LOC_Os08g19160;LOC_Os08g19180;LOC_Os08g19130;LOC_Os08g19114;LOC_Os08g19020;LOC_Os08g19050;LOC_Os08g19120;LOC_Os08g18974;LOC_Os08g19170;LOC_Os08g19070;LOC_Os08g19105;LOC_Os08g19150;LOC_Os08g18990;LOC_Os08g19040;LOC_Os08g19010;LOC_Os08g18980;LOC_Os08g19100;LOC_Os08g18970;LOC_Os08g19110;LOC_Os08g18940;LOC_Os08g19190;LOC_Os08g…
MSTRG.17764.1	LOC_Os10g14800;LOC_Os10g14814;LOC_Os10g14990;LOC_Os10g14830;LOC_Os10g14900;LOC_Os10g14270;LOC_Os10g14290;LOC_Os10g14795;LOC_Os10g14930;LOC_Os10g15010;LOC_Os10g14860;LOC_Os10g14850;LOC_Os10g14920;LOC_Os10g15030;LOC_Os10g14960;LOC_Os10g14280;LOC_Os10g15060;LOC_Os10g14889;LOC_Os10g15020;LOC_Os10g14950;LOC_Os10g14940;LOC_Os10g14840;LOC_Os10g14260;LOC_Os10g14880;LOC_Os10g15040;LOC_Os10g14980;LOC_Os10g…
MSTRG.44813.3	LOC_Os02g21430;LOC_Os02g21300;LOC_Os02g21310;LOC_Os02g21250;LOC_Os02g21370;LOC_Os02g21480;LOC_Os02g21170;LOC_Os02g21500;LOC_Os02g21400;LOC_Os02g21280;LOC_Os02g21340;LOC_Os02g21240;LOC_Os02g21185;LOC_Os02g21350;LOC_Os02g21260;LOC_Os02g21230;LOC_Os02g21269;LOC_Os02g21470;LOC_Os02g21290;LOC_Os02g21190;LOC_Os02g21490;LOC_Os02g21220;LOC_Os02g21460;LOC_Os02g21390;LOC_Os02g21450;LOC_Os02g21410;LOC_Os02g…
MSTRG.93586.5	LOC_Os06g15860;LOC_Os06g15710;LOC_Os06g15650;LOC_Os06g15610;LOC_Os06g15680;LOC_Os06g15870;LOC_Os06g15730;LOC_Os06g15670;LOC_Os06g15750;LOC_Os06g15800;LOC_Os06g15779;LOC_Os06g15740;LOC_Os06g15830;LOC_Os06g15850;LOC_Os06g15820;LOC_Os06g15660;LOC_Os06g15880;LOC_Os06g15620;LOC_Os06g15760;LOC_Os06g15700;LOC_Os06g15910;LOC_Os06g15890;LOC_Os06g15640;LOC_Os06g15840;LOC_Os06g15900;LOC_Os06g15630;LOC_Os06g…
MSTRG.124977.1	LOC_Os09g26360;LOC_Os09g26470;LOC_Os09g26300;LOC_Os09g26440;LOC_Os09g26320;LOC_Os09g26380;LOC_Os09g26460;LOC_Os09g26330;LOC_Os09g26530;LOC_Os09g26250;LOC_Os09g26350;LOC_Os09g26400;LOC_Os09g26370;LOC_Os09g26270;LOC_Os09g26390;LOC_Os09g26430;LOC_Os09g26280;LOC_Os09g26520;LOC_Os09g26480;LOC_Os09g26420;LOC_Os09g26260;LOC_Os09g26540;LOC_Os09g26510;LOC_Os09g26290;LOC_Os09g26310;LOC_Os09g26340;LOC_Os09g…
MSTRG.90290.7	LOC_Os05g52000;LOC_Os05g51810;LOC_Os05g51950;LOC_Os05g51780;LOC_Os05g51890;LOC_Os05g52019;LOC_Os05g52060;LOC_Os05g51790;LOC_Os05g51970;LOC_Os05g51990;LOC_Os05g51960;LOC_Os05g51800;LOC_Os05g51850;LOC_Os05g51830;LOC_Os05g51860;LOC_Os05g51920;LOC_Os05g51870;LOC_Os05g51940;LOC_Os05g51820;LOC_Os05g51900;LOC_Os05g51910;LOC_Os05g52010
MSTRG.12147.1	LOC_Os01g59740;LOC_Os01g59560;LOC_Os01g59630;LOC_Os01g59700;LOC_Os01g59600;LOC_Os01g59690;LOC_Os01g59860;LOC_Os01g59720;LOC_Os01g59850;LOC_Os01g59570;LOC_Os01g59640;LOC_Os01g59730;LOC_Os01g59750;LOC_Os01g59840;LOC_Os01g59550;LOC_Os01g59760;LOC_Os01g59780;LOC_Os01g59580;LOC_Os01g59710;LOC_Os01g59770;LOC_Os01g59670;LOC_Os01g59680;LOC_Os01g59620;LOC_Os01g59800;LOC_Os01g59660;LOC_Os01g59790;LOC_Os01g…
MSTRG.41799.4	LOC_Os02g07070;LOC_Os02g07040;LOC_Os02g07020;LOC_Os02g06930;LOC_Os02g07030;LOC_Os02g06890;LOC_Os02g07000;LOC_Os02g06950;LOC_Os02g06980;LOC_Os02g06920;LOC_Os02g06960;LOC_Os02g06940;LOC_Os02g07044;LOC_Os02g06990;LOC_Os02g06910;LOC_Os02g06860;LOC_Os02g06880;LOC_Os02g07110;LOC_Os02g06870;LOC_Os02g07010;LOC_Os02g07100;LOC_Os02g07050;LOC_Os02g06970;LOC_Os02g07060;LOC_Os02g07080;LOC_Os02g07090;LOC_Os02g…
MSTRG.72075.1	LOC_Os04g29630;LOC_Os04g29650;LOC_Os04g29410;LOC_Os04g29610;LOC_Os04g29550;LOC_Os04g29520;LOC_Os04g29440;LOC_Os04g29424;LOC_Os04g29530;LOC_Os04g29660;LOC_Os04g29500;LOC_Os04g29640;LOC_Os04g29620;LOC_Os04g29540;LOC_Os04g29490;LOC_Os04g29469;LOC_Os04g29600;LOC_Os04g29590;LOC_Os04g29580;LOC_Os04g29560;LOC_Os04g29680;LOC_Os04g29510;LOC_Os04g29450;LOC_Os04g29670
MSTRG.80637.1	LOC_Os05g06090;LOC_Os05g06180;LOC_Os05g06014;LOC_Os05g06230;LOC_Os05g06260;LOC_Os05g06110;LOC_Os05g06270;LOC_Os05g06070;LOC_Os05g06120;LOC_Os05g06140;LOC_Os05g06028;LOC_Os05g06130;LOC_Os05g06250;LOC_Os05g06040;LOC_Os05g06220;LOC_Os05g06100;LOC_Os05g06060;LOC_Os05g06210;LOC_Os05g06160;LOC_Os05g06150;LOC_Os05g06240;LOC_Os05g06170;LOC_Os05g06080;LOC_Os05g06050;LOC_Os05g06010;LOC_Os05g06200
MSTRG.86987.1	LOC_Os05g37560;LOC_Os05g37680;LOC_Os05g37510;LOC_Os05g37590;LOC_Os05g37410;LOC_Os05g37420;LOC_Os05g37640;LOC_Os05g37580;LOC_Os05g37490;LOC_Os05g37550;LOC_Os05g37380;LOC_Os05g37600;LOC_Os05g37570;LOC_Os05g37370;LOC_Os05g37360;LOC_Os05g37450;LOC_Os05g37520;LOC_Os05g37660;LOC_Os05g37480;LOC_Os05g37400;LOC_Os05g37610;LOC_Os05g37630;LOC_Os05g37530;LOC_Os05g37390;LOC_Os05g37470;LOC_Os05g37540;LOC_Os05g…
MSTRG.108628.1	LOC_Os07g40100;LOC_Os07g39860;LOC_Os07g39840;LOC_Os07g39950;LOC_Os07g39870;LOC_Os07g40020;LOC_Os07g40080;LOC_Os07g39910;LOC_Os07g39890;LOC_Os07g40070;LOC_Os07g39960;LOC_Os07g40050;LOC_Os07g39930;LOC_Os07g39990;LOC_Os07g40000;LOC_Os07g39900;LOC_Os07g39920;LOC_Os07g40120;LOC_Os07g39940;LOC_Os07g40040;LOC_Os07g39980;LOC_Os07g40060;LOC_Os07g40090;LOC_Os07g39970;LOC_Os07g39850;LOC_Os07g39880;LOC_Os07g…
MSTRG.120075.3	LOC_Os08g45200;LOC_Os08g45230;LOC_Os08g45240;LOC_Os08g45190;LOC_Os08g45280;LOC_Os08g45140;LOC_Os08g45210;LOC_Os08g45160;LOC_Os08g45120;LOC_Os08g45260;LOC_Os08g45180;LOC_Os08g45150;LOC_Os08g45170;LOC_Os08g45270;LOC_Os08g45130;LOC_Os08g45220
MSTRG.63537.2	LOC_Os03g48330;LOC_Os03g48364;LOC_Os03g48370;LOC_Os03g48520;LOC_Os03g48350;LOC_Os03g48320;LOC_Os03g48480;LOC_Os03g48270;LOC_Os03g48440;LOC_Os03g48300;LOC_Os03g48490;LOC_Os03g48430;LOC_Os03g48340;LOC_Os03g48457;LOC_Os03g48450;LOC_Os03g48280;LOC_Os03g48471;LOC_Os03g48310;LOC_Os03g48400;LOC_Os03g48360;LOC_Os03g48380;LOC_Os03g48390;LOC_Os03g48464
MSTRG.44796.1	LOC_Os02g21160;LOC_Os02g21170;LOC_Os02g21300;LOC_Os02g21370;LOC_Os02g21250;LOC_Os02g21310;LOC_Os02g21150;LOC_Os02g21340;LOC_Os02g21280;LOC_Os02g21120;LOC_Os02g21185;LOC_Os02g21350;LOC_Os02g21240;LOC_Os02g21110;LOC_Os02g21400;LOC_Os02g21190;LOC_Os02g21290;LOC_Os02g21220;LOC_Os02g21140;LOC_Os02g21260;LOC_Os02g21230;LOC_Os02g21410;LOC_Os02g21130;LOC_Os02g21320;LOC_Os02g21180;LOC_Os02g21330;LOC_Os02g…
MSTRG.119870.2	LOC_Os08g44390;LOC_Os08g44260;LOC_Os08g44490;LOC_Os08g44320;LOC_Os08g44220;LOC_Os08g44480;LOC_Os08g44310;LOC_Os08g44430;LOC_Os08g44240;LOC_Os08g44420;LOC_Os08g44540;LOC_Os08g44380;LOC_Os08g44230;LOC_Os08g44510;LOC_Os08g44360;LOC_Os08g44280;LOC_Os08g44460;LOC_Os08g44500;LOC_Os08g44400;LOC_Os08g44270;LOC_Os08g44520;LOC_Os08g44450;LOC_Os08g44410;LOC_Os08g44330;LOC_Os08g44470;LOC_Os08g44290;LOC_Os08g…
MSTRG.30684.2	LOC_Os11g43480;LOC_Os11g43580;LOC_Os11g43470;LOC_Os11g43490;LOC_Os11g43600;LOC_Os11g43750;LOC_Os11g43610;LOC_Os11g43670;LOC_Os11g43660;LOC_Os11g43710;LOC_Os11g43640;LOC_Os11g43460;LOC_Os11g43590;LOC_Os11g43690;LOC_Os11g43650;LOC_Os11g43570;LOC_Os11g43510;LOC_Os11g43630;LOC_Os11g43720;LOC_Os11g43550;LOC_Os11g43680;LOC_Os11g43760;LOC_Os11g43530;LOC_Os11g43620;LOC_Os11g43520;LOC_Os11g43560;LOC_Os11g…
MSTRG.121735.2	LOC_Os09g10865;LOC_Os09g10820;LOC_Os09g10690;LOC_Os09g10620;LOC_Os09g10750;LOC_Os09g10770;LOC_Os09g10610;LOC_Os09g10570;LOC_Os09g10680;LOC_Os09g10630;LOC_Os09g10650;LOC_Os09g10710;LOC_Os09g10810;LOC_Os09g10760;LOC_Os09g10800;LOC_Os09g10720;LOC_Os09g10700;LOC_Os09g10600;LOC_Os09g10560;LOC_Os09g10870;LOC_Os09g10670;LOC_Os09g10840;LOC_Os09g10730;LOC_Os09g10640;LOC_Os09g10860;LOC_Os09g10660;LOC_Os09g…
MSTRG.67985.25	LOC_Os04g05530;LOC_Os04g05580;LOC_Os04g05410;LOC_Os04g05560;LOC_Os04g05630;LOC_Os04g05570;LOC_Os04g05400;LOC_Os04g05300;LOC_Os04g05550;LOC_Os04g05590;LOC_Os04g05500;LOC_Os04g05380;LOC_Os04g05510;LOC_Os04g05310;LOC_Os04g05600;LOC_Os04g05360;LOC_Os04g05540;LOC_Os04g05610;LOC_Os04g05520;LOC_Os04g05370;LOC_Os04g05330;LOC_Os04g05340;LOC_Os04g05640;LOC_Os04g05420
MSTRG.120282.7	LOC_Os09g02160;LOC_Os09g02420;LOC_Os09g02300;LOC_Os09g02390;LOC_Os09g02190;LOC_Os09g02410;LOC_Os09g02150;LOC_Os09g02320;LOC_Os09g02214;LOC_Os09g02140;LOC_Os09g02370;LOC_Os09g02310;LOC_Os09g02430;LOC_Os09g02270;LOC_Os09g02350;LOC_Os09g02380;LOC_Os09g02284;LOC_Os09g02170;LOC_Os09g02240;LOC_Os09g02360;LOC_Os09g02260;LOC_Os09g02250;LOC_Os09g02200;LOC_Os09g02180;LOC_Os09g02400;LOC_Os09g02330;LOC_Os09g…
MSTRG.117259.20	LOC_Os08g33550;LOC_Os08g33600;LOC_Os08g33340;LOC_Os08g33580;LOC_Os08g33530;LOC_Os08g33370;LOC_Os08g33620;LOC_Os08g33560;LOC_Os08g33400;LOC_Os08g33430;LOC_Os08g33410;LOC_Os08g33520;LOC_Os08g33440;LOC_Os08g33540;LOC_Os08g33590;LOC_Os08g33420;LOC_Os08g33460;LOC_Os08g33500;LOC_Os08g33570;LOC_Os08g33360;LOC_Os08g33510;LOC_Os08g33610;LOC_Os08g33390;LOC_Os08g33470;LOC_Os08g33450;LOC_Os08g33630;LOC_Os08g…
MSTRG.110326.1	LOC_Os07g47060;LOC_Os07g46940;LOC_Os07g46920;LOC_Os07g46960;LOC_Os07g47050;LOC_Os07g46860;LOC_Os07g46840;LOC_Os07g47100;LOC_Os07g47070;LOC_Os07g47040;LOC_Os07g46930;LOC_Os07g46846;LOC_Os07g47010;LOC_Os07g46990;LOC_Os07g46820;LOC_Os07g46880;LOC_Os07g46830;LOC_Os07g46970;LOC_Os07g46980;LOC_Os07g47030;LOC_Os07g47110;LOC_Os07g47080;LOC_Os07g47000;LOC_Os07g47120;LOC_Os07g47090;LOC_Os07g46852;LOC_Os07g…
MSTRG.79506.1	LOC_Os05g01610;LOC_Os05g01360;LOC_Os05g01380;LOC_Os05g01410;LOC_Os05g01290;LOC_Os05g01560;LOC_Os05g01490;LOC_Os05g01430;LOC_Os05g01620;LOC_Os05g01500;LOC_Os05g01262;LOC_Os05g01480;LOC_Os05g01590;LOC_Os05g01530;LOC_Os05g01400;LOC_Os05g01310;LOC_Os05g01300;LOC_Os05g01600;LOC_Os05g01280;LOC_Os05g01256;LOC_Os05g01460;LOC_Os05g01444;LOC_Os05g01580;LOC_Os05g01540;LOC_Os05g01420;LOC_Os05g01390;LOC_Os05g…
MSTRG.90326.34	LOC_Os06g01170;LOC_Os06g01100;LOC_Os06g01070;LOC_Os06g01040;LOC_Os06g01050;LOC_Os06g01195;LOC_Os06g01140;LOC_Os06g01180;LOC_Os06g01210;LOC_Os06g01120;LOC_Os06g01010;LOC_Os06g01030;LOC_Os06g01160;LOC_Os06g01060;LOC_Os06g01090;LOC_Os06g01190;LOC_Os06g01110;LOC_Os06g01130;LOC_Os06g01220;LOC_Os06g01200;LOC_Os06g01230;LOC_Os06g01150;LOC_Os06g01020
MSTRG.30971.1	LOC_Os11g45440;LOC_Os11g45450;LOC_Os11g45480;LOC_Os11g45510;LOC_Os11g45550;LOC_Os11g45530;LOC_Os11g45360;LOC_Os11g45560;LOC_Os11g45380;LOC_Os11g45295;LOC_Os11g45420;LOC_Os11g45430;LOC_Os11g45350;LOC_Os11g45290;LOC_Os11g45460;LOC_Os11g45370;LOC_Os11g45320;LOC_Os11g45280;LOC_Os11g45490;LOC_Os11g45270;LOC_Os11g45470;LOC_Os11g45570;LOC_Os11g45330;LOC_Os11g45410;LOC_Os11g45260;LOC_Os11g45400;LOC_Os11g…
MSTRG.81296.1	LOC_Os05g08790;LOC_Os05g08750;LOC_Os05g08780;LOC_Os05g08680;LOC_Os05g08740;LOC_Os05g08860;LOC_Os05g08880;LOC_Os05g08930;LOC_Os05g08720;LOC_Os05g08950;LOC_Os05g08800;LOC_Os05g08910;LOC_Os05g08760;LOC_Os05g08830;LOC_Os05g08770;LOC_Os05g08900;LOC_Os05g08850;LOC_Os05g08820;LOC_Os05g08854;LOC_Os05g08840;LOC_Os05g08890;LOC_Os05g08730;LOC_Os05g08694;LOC_Os05g08940;LOC_Os05g08710;LOC_Os05g08870;LOC_Os05g…
MSTRG.107229.1	LOC_Os07g33250;LOC_Os07g33440;LOC_Os07g33470;LOC_Os07g33230;LOC_Os07g33200;LOC_Os07g33310;LOC_Os07g33290;LOC_Os07g33460;LOC_Os07g33360;LOC_Os07g33370;LOC_Os07g33260;LOC_Os07g33270;LOC_Os07g33480;LOC_Os07g33450;LOC_Os07g33210;LOC_Os07g33380;LOC_Os07g33224;LOC_Os07g33490;LOC_Os07g33390;LOC_Os07g33330;LOC_Os07g33350;LOC_Os07g33240;LOC_Os07g33280;LOC_Os07g33220;LOC_Os07g33300;LOC_Os07g33420;LOC_Os07g…
MSTRG.39074.1	LOC_Os12g39780;LOC_Os12g39790;LOC_Os12g39740;LOC_Os12g39810;LOC_Os12g39700;LOC_Os12g39760;LOC_Os12g39670;LOC_Os12g39690;LOC_Os12g39610;LOC_Os12g39600;LOC_Os12g39770;LOC_Os12g39640;LOC_Os12g39800;LOC_Os12g39620;LOC_Os12g39680;LOC_Os12g39730;LOC_Os12g39630;LOC_Os12g39660;LOC_Os12g39820;LOC_Os12g39710;LOC_Os12g39830;LOC_Os12g39750;LOC_Os12g39650
MSTRG.72085.1	LOC_Os04g29560;LOC_Os04g29510;LOC_Os04g29680;LOC_Os04g29670;LOC_Os04g29730;LOC_Os04g29490;LOC_Os04g29540;LOC_Os04g29600;LOC_Os04g29590;LOC_Os04g29580;LOC_Os04g29520;LOC_Os04g29530;LOC_Os04g29660;LOC_Os04g29500;LOC_Os04g29620;LOC_Os04g29640;LOC_Os04g29700;LOC_Os04g29650;LOC_Os04g29630;LOC_Os04g29610;LOC_Os04g29550
MSTRG.35394.26	LOC_Os12g22145;LOC_Os12g21920;LOC_Os12g21950;LOC_Os12g21890;LOC_Os12g21820;LOC_Os12g21900;LOC_Os12g21940;LOC_Os12g21960;LOC_Os12g21840;LOC_Os12g21910;LOC_Os12g21870;LOC_Os12g22060;LOC_Os12g22140;LOC_Os12g21850;LOC_Os12g22120;LOC_Os12g22110;LOC_Os12g22050;LOC_Os12g22080;LOC_Os12g22040;LOC_Os12g22070;LOC_Os12g22150;LOC_Os12g21830;LOC_Os12g21990;LOC_Os12g22030;LOC_Os12g21980;LOC_Os12g21880;LOC_Os12g…
MSTRG.84379.2	LOC_Os05g24070;LOC_Os05g24030;LOC_Os05g24120;LOC_Os05g24090;LOC_Os05g24210;LOC_Os05g24010;LOC_Os05g24230;LOC_Os05g24080;LOC_Os05g24150;LOC_Os05g24100;LOC_Os05g24140;LOC_Os05g24190;LOC_Os05g24170;LOC_Os05g24160;LOC_Os05g24060;LOC_Os05g24110;LOC_Os05g24050;LOC_Os05g24180;LOC_Os05g24000;LOC_Os05g24220;LOC_Os05g24020;LOC_Os05g24040;LOC_Os05g24200
MSTRG.70183.1	LOC_Os04g21580;LOC_Os04g21400;LOC_Os04g21470;LOC_Os04g21510;LOC_Os04g21420;LOC_Os04g21390;LOC_Os04g21340;LOC_Os04g21600;LOC_Os04g21320;LOC_Os04g21480;LOC_Os04g21370;LOC_Os04g21490;LOC_Os04g21360;LOC_Os04g21530;LOC_Os04g21380;LOC_Os04g21500;LOC_Os04g21590;LOC_Os04g21330;LOC_Os04g21560;LOC_Os04g21520;LOC_Os04g21350;LOC_Os04g21570;LOC_Os04g21460;LOC_Os04g21410;LOC_Os04g21430
MSTRG.117257.1	LOC_Os08g33410;LOC_Os08g33520;LOC_Os08g33330;LOC_Os08g33560;LOC_Os08g33400;LOC_Os08g33430;LOC_Os08g33440;LOC_Os08g33540;LOC_Os08g33600;LOC_Os08g33340;LOC_Os08g33580;LOC_Os08g33550;LOC_Os08g33370;LOC_Os08g33488;LOC_Os08g33530;LOC_Os08g33450;LOC_Os08g33479;LOC_Os08g33350;LOC_Os08g33380;LOC_Os08g33360;LOC_Os08g33590;LOC_Os08g33420;LOC_Os08g33460;LOC_Os08g33500;LOC_Os08g33570;LOC_Os08g33610;LOC_Os08g…
MSTRG.49806.1	LOC_Os02g45310;LOC_Os02g45470;LOC_Os02g45440;LOC_Os02g45270;LOC_Os02g45330;LOC_Os02g45320;LOC_Os02g45370;LOC_Os02g45390;LOC_Os02g45460;LOC_Os02g45500;LOC_Os02g45360;LOC_Os02g45400;LOC_Os02g45420;LOC_Os02g45300;LOC_Os02g45480;LOC_Os02g45290;LOC_Os02g45450;LOC_Os02g45490;LOC_Os02g45280;LOC_Os02g45510;LOC_Os02g45410;LOC_Os02g45344;LOC_Os02g45380
MSTRG.62792.1	LOC_Os03g45030;LOC_Os03g45050;LOC_Os03g45140;LOC_Os03g45150;LOC_Os03g44980;LOC_Os03g45000;LOC_Os03g45010;LOC_Os03g45194;LOC_Os03g45290;LOC_Os03g45110;LOC_Os03g45260;LOC_Os03g45250;LOC_Os03g45170;LOC_Os03g45180;LOC_Os03g45280;LOC_Os03g45070;LOC_Os03g45270;LOC_Os03g45230;LOC_Os03g44970;LOC_Os03g45160;LOC_Os03g45130;LOC_Os03g45040;LOC_Os03g44990;LOC_Os03g45220;LOC_Os03g45210;LOC_Os03g44974;LOC_Os03g…
MSTRG.27374.1	LOC_Os11g26670;LOC_Os11g26810;LOC_Os11g26760;LOC_Os11g26750;LOC_Os11g26900;LOC_Os11g26650;LOC_Os11g26710;LOC_Os11g26700;LOC_Os11g26830;LOC_Os11g26680;LOC_Os11g26910;LOC_Os11g26850;LOC_Os11g26880;LOC_Os11g26790;LOC_Os11g26690;LOC_Os11g26870;LOC_Os11g26725;LOC_Os11g26730;LOC_Os11g26890;LOC_Os11g26840;LOC_Os11g26770;LOC_Os11g26780;LOC_Os11g26660;LOC_Os11g26795;LOC_Os11g26720;LOC_Os11g26860
MSTRG.67930.1	LOC_Os04g05260;LOC_Os04g05160;LOC_Os04g05150;LOC_Os04g05130;LOC_Os04g05340;LOC_Os04g05280;LOC_Os04g05330;LOC_Os04g05370;LOC_Os04g05250;LOC_Os04g05140;LOC_Os04g05060;LOC_Os04g05360;LOC_Os04g05170;LOC_Os04g05104;LOC_Os04g05380;LOC_Os04g05290;LOC_Os04g05310;LOC_Os04g05300;LOC_Os04g05120;LOC_Os04g05070;LOC_Os04g05270;LOC_Os04g05400;LOC_Os04g05090;LOC_Os04g05080;LOC_Os04g05410
MSTRG.118185.3	LOC_Os08g37670;LOC_Os08g37720;LOC_Os08g37690;LOC_Os08g37660;LOC_Os08g37444;LOC_Os08g37500;LOC_Os08g37640;LOC_Os08g37432;LOC_Os08g37580;LOC_Os08g37530;LOC_Os08g37456;LOC_Os08g37550;LOC_Os08g37570;LOC_Os08g37700;LOC_Os08g37740;LOC_Os08g37480;LOC_Os08g37630;LOC_Os08g37540;LOC_Os08g37600;LOC_Os08g37710;LOC_Os08g37560;LOC_Os08g37595;LOC_Os08g37605;LOC_Os08g37680;LOC_Os08g37730;LOC_Os08g37420;LOC_Os08g…
MSTRG.62546.2	LOC_Os03g43970;LOC_Os03g44200;LOC_Os03g44140;LOC_Os03g44030;LOC_Os03g44010;LOC_Os03g44130;LOC_Os03g44040;LOC_Os03g43990;LOC_Os03g44000;LOC_Os03g44260;LOC_Os03g44220;LOC_Os03g43980;LOC_Os03g44170;LOC_Os03g44190;LOC_Os03g44070;LOC_Os03g44230;LOC_Os03g44159;LOC_Os03g44210;LOC_Os03g44100;LOC_Os03g43960;LOC_Os03g44050;LOC_Os03g44250;LOC_Os03g44020;LOC_Os03g44180;LOC_Os03g44240;LOC_Os03g44150
MSTRG.69207.1	LOC_Os04g14304;LOC_Os04g14370;LOC_Os04g13940;LOC_Os04g14240;LOC_Os04g14340;LOC_Os04g13950;LOC_Os04g14060;LOC_Os04g14350;LOC_Os04g14270;LOC_Os04g14360;LOC_Os04g14260;LOC_Os04g14100;LOC_Os04g13980;LOC_Os04g14380;LOC_Os04g13970;LOC_Os04g14280;LOC_Os04g14000;LOC_Os04g14204;LOC_Os04g14200;LOC_Os04g14020;LOC_Os04g14040;LOC_Os04g13990;LOC_Os04g14290;LOC_Os04g14010;LOC_Os04g14080;LOC_Os04g14220;LOC_Os04g…
MSTRG.50103.19	LOC_Os02g46580;LOC_Os02g46570;LOC_Os02g46550;LOC_Os02g46490;LOC_Os02g46530;LOC_Os02g46610;LOC_Os02g46690;LOC_Os02g46620;LOC_Os02g46640;LOC_Os02g46480;LOC_Os02g46510;LOC_Os02g46660;LOC_Os02g46473;LOC_Os02g46670;LOC_Os02g46560;LOC_Os02g46600;LOC_Os02g46500;LOC_Os02g46520;LOC_Os02g46630;LOC_Os02g46680;LOC_Os02g46650;LOC_Os02g46540
MSTRG.95490.1	LOC_Os06g27630;LOC_Os06g25990;LOC_Os06g25960;LOC_Os06g27580;LOC_Os06g27540;LOC_Os06g25970;LOC_Os06g27590;LOC_Os06g25920;LOC_Os06g27560;LOC_Os06g26040;LOC_Os06g25930;LOC_Os06g26000;LOC_Os06g27640;LOC_Os06g27570;LOC_Os06g27530;LOC_Os06g27670;LOC_Os06g27520;LOC_Os06g27650;LOC_Os06g26010;LOC_Os06g26060;LOC_Os06g25940;LOC_Os06g27620;LOC_Os06g27660;LOC_Os06g26020;LOC_Os06g27550;LOC_Os06g25980;LOC_Os06g…
MSTRG.81794.1	LOC_Os05g11260;LOC_Os05g11090;LOC_Os05g11140;LOC_Os05g11310;LOC_Os05g11120;LOC_Os05g11280;LOC_Os05g11190;LOC_Os05g11290;LOC_Os05g11200;LOC_Os05g11180;LOC_Os05g11230;LOC_Os05g11100;LOC_Os05g11250;LOC_Os05g11210;LOC_Os05g11270;LOC_Os05g11170;LOC_Os05g11130;LOC_Os05g11080;LOC_Os05g11150;LOC_Os05g11070;LOC_Os05g11110;LOC_Os05g11240;LOC_Os05g11064;LOC_Os05g11220;LOC_Os05g11300
MSTRG.57983.1	LOC_Os03g19436;LOC_Os03g19510;LOC_Os03g19480;LOC_Os03g19462;LOC_Os03g19600;LOC_Os03g19540;LOC_Os03g19470;LOC_Os03g19380;LOC_Os03g19427;LOC_Os03g19550;LOC_Os03g19350;LOC_Os03g19420;LOC_Os03g19530;LOC_Os03g19590;LOC_Os03g19580;LOC_Os03g19340;LOC_Os03g19610;LOC_Os03g19630;LOC_Os03g19640;LOC_Os03g19390;LOC_Os03g19400;LOC_Os03g19560;LOC_Os03g19370;LOC_Os03g19452;LOC_Os03g19520;LOC_Os03g19490;LOC_Os03g…
MSTRG.16966.3	LOC_Os10g09330;LOC_Os10g09510;LOC_Os10g09590;LOC_Os10g09340;LOC_Os10g09570;LOC_Os10g09260;LOC_Os10g09500;LOC_Os10g09320;LOC_Os10g09310;LOC_Os10g09390;LOC_Os10g09360;LOC_Os10g09490;LOC_Os10g09250;LOC_Os10g09300;LOC_Os10g09240;LOC_Os10g09610;LOC_Os10g09380;LOC_Os10g09270;LOC_Os10g09400;LOC_Os10g09529;LOC_Os10g09480;LOC_Os10g09550;LOC_Os10g09600;LOC_Os10g09470;LOC_Os10g09280;LOC_Os10g09430;LOC_Os10g…
MSTRG.54227.1	LOC_Os03g05170;LOC_Os03g05210;LOC_Os03g05020;LOC_Os03g05180;LOC_Os03g05250;LOC_Os03g05140;LOC_Os03g05100;LOC_Os03g05070;LOC_Os03g05160;LOC_Os03g05120;LOC_Os03g05220;LOC_Os03g05130;LOC_Os03g04970;LOC_Os03g05010;LOC_Os03g04990;LOC_Os03g05240;LOC_Os03g05000;LOC_Os03g05060;LOC_Os03g05280;LOC_Os03g04980;LOC_Os03g05110;LOC_Os03g05310;LOC_Os03g05270;LOC_Os03g05225;LOC_Os03g05090;LOC_Os03g04950;LOC_Os03g…
MSTRG.57282.1	LOC_Os03g16920;LOC_Os03g17110;LOC_Os03g16870;LOC_Os03g17060;LOC_Os03g16950;LOC_Os03g16812;LOC_Os03g17020;LOC_Os03g16840;LOC_Os03g17000;LOC_Os03g16850;LOC_Os03g16874;LOC_Os03g16940;LOC_Os03g16880;LOC_Os03g16860;LOC_Os03g16900;LOC_Os03g16970;LOC_Os03g16990;LOC_Os03g16980;LOC_Os03g17070;LOC_Os03g17100;LOC_Os03g16790;LOC_Os03g17050;LOC_Os03g17040;LOC_Os03g16800;LOC_Os03g17030;LOC_Os03g16960;LOC_Os03g…
MSTRG.94542.1	LOC_Os06g20480;LOC_Os06g20290;LOC_Os06g20470;LOC_Os06g20310;LOC_Os06g20420;LOC_Os06g20550;LOC_Os06g20430;LOC_Os06g20440;LOC_Os06g20320;LOC_Os06g20410;LOC_Os06g20354;LOC_Os06g20530;LOC_Os06g20460;LOC_Os06g20380;LOC_Os06g20490;LOC_Os06g20330;LOC_Os06g20400;LOC_Os06g20370;LOC_Os06g20520;LOC_Os06g20390;LOC_Os06g20500;LOC_Os06g20450;LOC_Os06g20300;LOC_Os06g20280;LOC_Os06g20340
MSTRG.80341.3	LOC_Os05g04940;LOC_Os05g05050;LOC_Os05g05040;LOC_Os05g04980;LOC_Os05g05060;LOC_Os05g04900;LOC_Os05g04850;LOC_Os05g04790;LOC_Os05g04960;LOC_Os05g04970;LOC_Os05g04820;LOC_Os05g05020;LOC_Os05g04950;LOC_Os05g05030;LOC_Os05g05000;LOC_Os05g04930;LOC_Os05g04840;LOC_Os05g04870;LOC_Os05g04890;LOC_Os05g04990;LOC_Os05g04830;LOC_Os05g04860;LOC_Os05g04810;LOC_Os05g05010
MSTRG.71633.2	LOC_Os04g27990;LOC_Os04g27790;LOC_Os04g27980;LOC_Os04g27960;LOC_Os04g27640;LOC_Os04g27740;LOC_Os04g27950;LOC_Os04g27850;LOC_Os04g27630;LOC_Os04g27840;LOC_Os04g27660;LOC_Os04g27830;LOC_Os04g27860;LOC_Os04g27700;LOC_Os04g27720;LOC_Os04g27890;LOC_Os04g27760;LOC_Os04g27730;LOC_Os04g27910;LOC_Os04g27680;LOC_Os04g27750;LOC_Os04g27670;LOC_Os04g27690;LOC_Os04g27900;LOC_Os04g27930;LOC_Os04g27650;LOC_Os04g…
MSTRG.46015.1	LOC_Os02g27880;LOC_Os02g28130;LOC_Os02g28110;LOC_Os02g28010;LOC_Os02g27970;LOC_Os02g27960;LOC_Os02g28074;LOC_Os02g28020;LOC_Os02g28050;LOC_Os02g27870;LOC_Os02g28030;LOC_Os02g28160;LOC_Os02g28170;LOC_Os02g27850;LOC_Os02g27950;LOC_Os02g27890;LOC_Os02g28100;LOC_Os02g28140;LOC_Os02g27920;LOC_Os02g28040;LOC_Os02g28120;LOC_Os02g27990;LOC_Os02g27910;LOC_Os02g28150;LOC_Os02g27930;LOC_Os02g27840;LOC_Os02g…
MSTRG.116608.1	LOC_Os08g30550;LOC_Os08g30520;LOC_Os08g30460;LOC_Os08g30660;LOC_Os08g30470;LOC_Os08g30554;LOC_Os08g30590;LOC_Os08g30680;LOC_Os08g30540;LOC_Os08g30490;LOC_Os08g30620;LOC_Os08g30690;LOC_Os08g30510;LOC_Os08g30650;LOC_Os08g30480;LOC_Os08g30560;LOC_Os08g30710;LOC_Os08g30580;LOC_Os08g30600;LOC_Os08g30670;LOC_Os08g30634;LOC_Os08g30610;LOC_Os08g30500
MSTRG.29683.1	LOC_Os11g38840;LOC_Os11g38930;LOC_Os11g39010;LOC_Os11g39050;LOC_Os11g38920;LOC_Os11g39060;LOC_Os11g38910;LOC_Os11g38820;LOC_Os11g39040;LOC_Os11g38880;LOC_Os11g38980;LOC_Os11g38970;LOC_Os11g38900;LOC_Os11g38860;LOC_Os11g39030;LOC_Os11g38850;LOC_Os11g39020;LOC_Os11g38810;LOC_Os11g38800;LOC_Os11g38990;LOC_Os11g39000;LOC_Os11g38870;LOC_Os11g38780;LOC_Os11g38959;LOC_Os11g38830;LOC_Os11g38890;LOC_Os11g…
MSTRG.68339.1	LOC_Os04g07780;LOC_Os04g07750;LOC_Os04g07770;LOC_Os04g07810;LOC_Os04g07740;LOC_Os04g07910;LOC_Os04g07860;LOC_Os04g07944;LOC_Os04g07840;LOC_Os04g07870;LOC_Os04g07990;LOC_Os04g08010;LOC_Os04g08034;LOC_Os04g07789;LOC_Os04g07850;LOC_Os04g07920;LOC_Os04g07830;LOC_Os04g07784;LOC_Os04g08070;LOC_Os04g07960;LOC_Os04g07880;LOC_Os04g07800;LOC_Os04g07970;LOC_Os04g07760;LOC_Os04g07980;LOC_Os04g08060;LOC_Os04g…
MSTRG.82519.2	LOC_Os05g14480;LOC_Os05g14500;LOC_Os05g14380;LOC_Os05g14370;LOC_Os05g14400;LOC_Os05g14470;LOC_Os05g14390;LOC_Os05g14440;LOC_Os05g14490;LOC_Os05g14410;LOC_Os05g14540;LOC_Os05g14450;LOC_Os05g14420;LOC_Os05g14430;LOC_Os05g14460;LOC_Os05g14520;LOC_Os05g14510
MSTRG.71924.1	LOC_Os04g29180;LOC_Os04g28910;LOC_Os04g29020;LOC_Os04g29140;LOC_Os04g29000;LOC_Os04g29160;LOC_Os04g28930;LOC_Os04g29090;LOC_Os04g29200;LOC_Os04g29080;LOC_Os04g28920;LOC_Os04g28970;LOC_Os04g29050;LOC_Os04g29030;LOC_Os04g29170;LOC_Os04g29010;LOC_Os04g28990;LOC_Os04g29110;LOC_Os04g28940;LOC_Os04g29100;LOC_Os04g28980;LOC_Os04g29150;LOC_Os04g29130;LOC_Os04g29060;LOC_Os04g29190;LOC_Os04g29210;LOC_Os04g…
MSTRG.15367.1	LOC_Os01g73332;LOC_Os01g73370;LOC_Os01g73550;LOC_Os01g73420;LOC_Os01g73570;LOC_Os01g73320;LOC_Os01g73514;LOC_Os01g73430;LOC_Os01g73620;LOC_Os01g73590;LOC_Os01g73400;LOC_Os01g73450;LOC_Os01g73344;LOC_Os01g73410;LOC_Os01g73604;LOC_Os01g73390;LOC_Os01g73250;LOC_Os01g73560;LOC_Os01g73580;LOC_Os01g73260;LOC_Os01g73470;LOC_Os01g73540;LOC_Os01g73300;LOC_Os01g73310;LOC_Os01g73500;LOC_Os01g73530;LOC_Os01g…
MSTRG.74274.7	LOC_Os04g38914;LOC_Os04g38760;LOC_Os04g38950;LOC_Os04g39000;LOC_Os04g38700;LOC_Os04g38990;LOC_Os04g38880;LOC_Os04g38920;LOC_Os04g38790;LOC_Os04g38860;LOC_Os04g38660;LOC_Os04g38810;LOC_Os04g38960;LOC_Os04g38940;LOC_Os04g38900;LOC_Os04g38870;LOC_Os04g38750;LOC_Os04g38780;LOC_Os04g38970;LOC_Os04g38885;LOC_Os04g38690;LOC_Os04g38890;LOC_Os04g38720;LOC_Os04g38840;LOC_Os04g38680;LOC_Os04g38670;LOC_Os04g…
MSTRG.72032.1	LOC_Os04g29280;LOC_Os04g29250;LOC_Os04g29469;LOC_Os04g29490;LOC_Os04g29350;LOC_Os04g29450;LOC_Os04g29330;LOC_Os04g29510;LOC_Os04g29260;LOC_Os04g29410;LOC_Os04g29360;LOC_Os04g29270;LOC_Os04g29310;LOC_Os04g29500;LOC_Os04g29400;LOC_Os04g29290;LOC_Os04g29370;LOC_Os04g29380;LOC_Os04g29440;LOC_Os04g29300;LOC_Os04g29240;LOC_Os04g29424
MSTRG.90325.7	LOC_Os06g01200;LOC_Os06g01220;LOC_Os06g01130;LOC_Os06g01110;LOC_Os06g01150;LOC_Os06g01230;LOC_Os06g01020;LOC_Os06g01260;LOC_Os06g01240;LOC_Os06g01090;LOC_Os06g01190;LOC_Os06g01210;LOC_Os06g01180;LOC_Os06g01120;LOC_Os06g01250;LOC_Os06g01010;LOC_Os06g01160;LOC_Os06g01030;LOC_Os06g01100;LOC_Os06g01170;LOC_Os06g01140;LOC_Os06g01195
MSTRG.76552.1	LOC_Os04g47820;LOC_Os04g47830;LOC_Os04g47860;LOC_Os04g47720;LOC_Os04g47630;LOC_Os04g47870;LOC_Os04g47610;LOC_Os04g47770;LOC_Os04g47730;LOC_Os04g47650;LOC_Os04g47680;LOC_Os04g47690;LOC_Os04g47740;LOC_Os04g47790;LOC_Os04g47810;LOC_Os04g47660;LOC_Os04g47780;LOC_Os04g47750;LOC_Os04g47700;LOC_Os04g47840;LOC_Os04g47760;LOC_Os04g47670;LOC_Os04g47620;LOC_Os04g47640;LOC_Os04g47710
MSTRG.62369.1	LOC_Os03g43420;LOC_Os03g43430;LOC_Os03g43550;LOC_Os03g43460;LOC_Os03g43540;LOC_Os03g43400;LOC_Os03g43374;LOC_Os03g43564;LOC_Os03g43440;LOC_Os03g43590;LOC_Os03g43360;LOC_Os03g43560;LOC_Os03g43390;LOC_Os03g43570;LOC_Os03g43580;LOC_Os03g43410;LOC_Os03g43480;LOC_Os03g43490;LOC_Os03g43464;LOC_Os03g43470;LOC_Os03g43524;LOC_Os03g43500
MSTRG.114970.1	LOC_Os08g22018;LOC_Os08g22014;LOC_Os08g22016;LOC_Os08g21940;LOC_Os08g21900;LOC_Os08g22012;LOC_Os08g22028;LOC_Os08g21990;LOC_Os08g21890;LOC_Os08g21920;LOC_Os08g21960;LOC_Os08g21879;LOC_Os08g22024;LOC_Os08g21930;LOC_Os08g22036;LOC_Os08g22008;LOC_Os08g22034;LOC_Os08g22006;LOC_Os08g21980;LOC_Os08g22032;LOC_Os08g22022;LOC_Os08g21970;LOC_Os08g21869;LOC_Os08g22060;LOC_Os08g22026;LOC_Os08g21950
MSTRG.99753.1	LOC_Os06g46799;LOC_Os06g46730;LOC_Os06g46540;LOC_Os06g46560;LOC_Os06g46510;LOC_Os06g46630;LOC_Os06g46720;LOC_Os06g46580;LOC_Os06g46590;LOC_Os06g46670;LOC_Os06g46740;LOC_Os06g46650;LOC_Os06g46780;LOC_Os06g46610;LOC_Os06g46754;LOC_Os06g46550;LOC_Os06g46600;LOC_Os06g46770;LOC_Os06g46700;LOC_Os06g46500;LOC_Os06g46570;LOC_Os06g46530;LOC_Os06g46680;LOC_Os06g46830;LOC_Os06g46710;LOC_Os06g46820;LOC_Os06g…
MSTRG.26642.5	LOC_Os11g20780;LOC_Os11g20750;LOC_Os11g20760;LOC_Os11g20790;LOC_Os11g20770;LOC_Os11g20740
MSTRG.68170.1	LOC_Os04g06790;LOC_Os04g06920;LOC_Os04g06970;LOC_Os04g06940;LOC_Os04g06990;LOC_Os04g06910;LOC_Os04g06690;LOC_Os04g06780;LOC_Os04g06950;LOC_Os04g06850;LOC_Os04g06830;LOC_Os04g06900;LOC_Os04g06700;LOC_Os04g06650;LOC_Os04g06840;LOC_Os04g06670;LOC_Os04g07060;LOC_Os04g06734;LOC_Os04g06860;LOC_Os04g06879;LOC_Os04g06710;LOC_Os04g06800;LOC_Os04g06980;LOC_Os04g06660;LOC_Os04g06770;LOC_Os04g06960;LOC_Os04g…
MSTRG.59009.1	LOC_Os03g23110;LOC_Os03g23020;LOC_Os03g23130;LOC_Os03g23790;LOC_Os03g23030;LOC_Os03g23060;LOC_Os03g23230;LOC_Os03g23820;LOC_Os03g23040;LOC_Os03g23120;LOC_Os03g23050;LOC_Os03g23090;LOC_Os03g23760;LOC_Os03g23220;LOC_Os03g23210;LOC_Os03g23800;LOC_Os03g23070;LOC_Os03g23100;LOC_Os03g23010;LOC_Os03g23080;LOC_Os03g23770;LOC_Os03g23140;LOC_Os03g23250
MSTRG.117259.8	LOC_Os08g33479;LOC_Os08g33630;LOC_Os08g33450;LOC_Os08g33380;LOC_Os08g33350;LOC_Os08g33360;LOC_Os08g33570;LOC_Os08g33590;LOC_Os08g33420;LOC_Os08g33460;LOC_Os08g33500;LOC_Os08g33470;LOC_Os08g33510;LOC_Os08g33610;LOC_Os08g33390;LOC_Os08g33410;LOC_Os08g33520;LOC_Os08g33400;LOC_Os08g33430;LOC_Os08g33560;LOC_Os08g33540;LOC_Os08g33440;LOC_Os08g33580;LOC_Os08g33600;LOC_Os08g33340;LOC_Os08g33550;LOC_Os08g…
MSTRG.61620.1	LOC_Os03g39310;LOC_Os03g39100;LOC_Os03g39270;LOC_Os03g39230;LOC_Os03g39040;LOC_Os03g38980;LOC_Os03g39200;LOC_Os03g39000;LOC_Os03g39224;LOC_Os03g39190;LOC_Os03g39090;LOC_Os03g39250;LOC_Os03g39210;LOC_Os03g39220;LOC_Os03g39300;LOC_Os03g38970;LOC_Os03g39240;LOC_Os03g39284;LOC_Os03g39170;LOC_Os03g38990;LOC_Os03g39129;LOC_Os03g39080;LOC_Os03g39110;LOC_Os03g39050;LOC_Os03g39020;LOC_Os03g39010
MSTRG.82992.1	LOC_Os05g16620;LOC_Os05g16510;LOC_Os05g16690;LOC_Os05g16530;LOC_Os05g16760;LOC_Os05g16550;LOC_Os05g16750;LOC_Os05g16770;LOC_Os05g16580;LOC_Os05g16740;LOC_Os05g16790;LOC_Os05g16680;LOC_Os05g16780;LOC_Os05g16720;LOC_Os05g16540;LOC_Os05g16610;LOC_Os05g16710;LOC_Os05g16660;LOC_Os05g16590;LOC_Os05g16560;LOC_Os05g16640;LOC_Os05g16520;LOC_Os05g16630;LOC_Os05g16600;LOC_Os05g16664;LOC_Os05g16700;LOC_Os05g…
MSTRG.60589.5	LOC_Os03g31934;LOC_Os03g31679;LOC_Os03g31700;LOC_Os03g31839;LOC_Os03g31706;LOC_Os03g31750;LOC_Os03g31890;LOC_Os03g31910;LOC_Os03g31660;LOC_Os03g31690;LOC_Os03g31770;LOC_Os03g31650;LOC_Os03g31740;LOC_Os03g31670;LOC_Os03g31920;LOC_Os03g31880;LOC_Os03g31870;LOC_Os03g31790;LOC_Os03g31930;LOC_Os03g31730
MSTRG.38426.1	LOC_Os12g37020;LOC_Os12g37250;LOC_Os12g37240;LOC_Os12g36960;LOC_Os12g37210;LOC_Os12g37130;LOC_Os12g36980;LOC_Os12g37050;LOC_Os12g37070;LOC_Os12g37080;LOC_Os12g36970;LOC_Os12g37060;LOC_Os12g37220;LOC_Os12g37090;LOC_Os12g37140;LOC_Os12g37200;LOC_Os12g37030;LOC_Os12g37180;LOC_Os12g37190;LOC_Os12g37150;LOC_Os12g36990;LOC_Os12g37040;LOC_Os12g37120;LOC_Os12g37010;LOC_Os12g37100;LOC_Os12g37000;LOC_Os12g…
MSTRG.91753.1	LOC_Os06g07170;LOC_Os06g07120;LOC_Os06g07290;LOC_Os06g07270;LOC_Os06g07160;LOC_Os06g07330;LOC_Os06g07410;LOC_Os06g07190;LOC_Os06g07360;LOC_Os06g07220;LOC_Os06g07280;LOC_Os06g07380;LOC_Os06g07400;LOC_Os06g07320;LOC_Os06g07150;LOC_Os06g07200;LOC_Os06g07260;LOC_Os06g07430;LOC_Os06g07300;LOC_Os06g07210;LOC_Os06g07240;LOC_Os06g07090;LOC_Os06g07110;LOC_Os06g07390;LOC_Os06g07140;LOC_Os06g07350;LOC_Os06g…
MSTRG.110283.1	LOC_Os07g46960;LOC_Os07g46800;LOC_Os07g46860;LOC_Os07g46840;LOC_Os07g46846;LOC_Os07g46930;LOC_Os07g46810;LOC_Os07g46790;LOC_Os07g46830;LOC_Os07g46710;LOC_Os07g46880;LOC_Os07g46770;LOC_Os07g46680;LOC_Os07g46670;LOC_Os07g46852;LOC_Os07g46950;LOC_Os07g46910;LOC_Os07g46940;LOC_Os07g46730;LOC_Os07g46760;LOC_Os07g46690;LOC_Os07g46920;LOC_Os07g46740;LOC_Os07g46700;LOC_Os07g46780;LOC_Os07g46990;LOC_Os07g…
MSTRG.69946.1	LOC_Os04g20110;LOC_Os04g20200;LOC_Os04g20150;LOC_Os04g20180;LOC_Os04g20280;LOC_Os04g20120;LOC_Os04g20330;LOC_Os04g20310;LOC_Os04g20290;LOC_Os04g20164;LOC_Os04g20130;LOC_Os04g20320;LOC_Os04g20240;LOC_Os04g20300;LOC_Os04g20260;LOC_Os04g20210;LOC_Os04g20340;LOC_Os04g20350;LOC_Os04g20140;LOC_Os04g20100;LOC_Os04g20220;LOC_Os04g20270
MSTRG.94849.1	LOC_Os06g22080;LOC_Os06g21880;LOC_Os06g21970;LOC_Os06g22060;LOC_Os06g22030;LOC_Os06g22070;LOC_Os06g22020;LOC_Os06g21910;LOC_Os06g21990;LOC_Os06g22040;LOC_Os06g22120;LOC_Os06g21900;LOC_Os06g22100;LOC_Os06g21890;LOC_Os06g22090;LOC_Os06g22130;LOC_Os06g22050;LOC_Os06g21930;LOC_Os06g21960;LOC_Os06g22000;LOC_Os06g21920;LOC_Os06g22110;LOC_Os06g21980;LOC_Os06g21950
MSTRG.26950.2	LOC_Os11g24170;LOC_Os11g24140;LOC_Os11g24080;LOC_Os11g24012;LOC_Os11g24000;LOC_Os11g24020;LOC_Os11g24070;LOC_Os11g24090;LOC_Os11g24120;LOC_Os11g24030;LOC_Os11g24050;LOC_Os11g24040;LOC_Os11g24150;LOC_Os11g24006;LOC_Os11g23990;LOC_Os11g24110;LOC_Os11g23970;LOC_Os11g24130;LOC_Os11g24100;LOC_Os11g24060;LOC_Os11g23980
MSTRG.93327.2	LOC_Os06g14140;LOC_Os06g14250;LOC_Os06g14130;LOC_Os06g14060;LOC_Os06g14340;LOC_Os06g14170;LOC_Os06g14310;LOC_Os06g14379;LOC_Os06g14100;LOC_Os06g14070;LOC_Os06g14110;LOC_Os06g14180;LOC_Os06g14280;LOC_Os06g14290;LOC_Os06g14230;LOC_Os06g14080;LOC_Os06g14240;LOC_Os06g14210;LOC_Os06g14370;LOC_Os06g14190;LOC_Os06g14220;LOC_Os06g14120;LOC_Os06g14350;LOC_Os06g14160;LOC_Os06g14090;LOC_Os06g14260;LOC_Os06g…
MSTRG.90290.8	LOC_Os05g51870;LOC_Os05g52010;LOC_Os05g51910;LOC_Os05g51900;LOC_Os05g51820;LOC_Os05g51800;LOC_Os05g51860;LOC_Os05g51920;LOC_Os05g52070;LOC_Os05g51830;LOC_Os05g51850;LOC_Os05g51990;LOC_Os05g51790;LOC_Os05g52080;LOC_Os05g51810;LOC_Os05g52000;LOC_Os05g52019;LOC_Os05g52060;LOC_Os05g51890;LOC_Os05g51780;LOC_Os05g52090
MSTRG.28058.11	LOC_Os11g29920;LOC_Os11g29830;LOC_Os11g29950;LOC_Os11g29730;LOC_Os11g29940;LOC_Os11g29780;LOC_Os11g29960;LOC_Os11g29800;LOC_Os11g29750;LOC_Os11g29890;LOC_Os11g29840;LOC_Os11g29880;LOC_Os11g29930;LOC_Os11g29820;LOC_Os11g29740;LOC_Os11g29860;LOC_Os11g29770;LOC_Os11g29980;LOC_Os11g29810;LOC_Os11g29850;LOC_Os11g29945;LOC_Os11g29900;LOC_Os11g29790;LOC_Os11g29970;LOC_Os11g29760;LOC_Os11g29910;LOC_Os11g…
MSTRG.96200.1	LOC_Os06g30430;LOC_Os06g30670;LOC_Os06g30570;LOC_Os06g30470;LOC_Os06g30650;LOC_Os06g30600;LOC_Os06g30450;LOC_Os06g30660;LOC_Os06g30550;LOC_Os06g30490;LOC_Os06g30420;LOC_Os06g30590;LOC_Os06g30520;LOC_Os06g30630;LOC_Os06g30580;LOC_Os06g30610;LOC_Os06g30560;LOC_Os06g30500;LOC_Os06g30640;LOC_Os06g30620;LOC_Os06g30440;LOC_Os06g30510;LOC_Os06g30460;LOC_Os06g30480;LOC_Os06g30530;LOC_Os06g30540
MSTRG.5925.2	LOC_Os01g32110;LOC_Os01g32220;LOC_Os01g32060;LOC_Os01g32090;LOC_Os01g31990;LOC_Os01g32080;LOC_Os01g32184;LOC_Os01g32150;LOC_Os01g31980;LOC_Os01g32259;LOC_Os01g32170;LOC_Os01g32044;LOC_Os01g32210;LOC_Os01g32130;LOC_Os01g32000;LOC_Os01g32230;LOC_Os01g32030;LOC_Os01g32200;LOC_Os01g32010;LOC_Os01g32250;LOC_Os01g32100;LOC_Os01g32020;LOC_Os01g32120;LOC_Os01g32270;LOC_Os01g32140;LOC_Os01g32070
MSTRG.113379.2	LOC_Os08g12440;LOC_Os08g12290;LOC_Os08g12180;LOC_Os08g12220;LOC_Os08g12170;LOC_Os08g12280;LOC_Os08g12420;LOC_Os08g12250;LOC_Os08g12270;LOC_Os08g12360;LOC_Os08g12400;LOC_Os08g12410;LOC_Os08g12370;LOC_Os08g12350;LOC_Os08g12240;LOC_Os08g12449;LOC_Os08g12150;LOC_Os08g12390;LOC_Os08g12340;LOC_Os08g12210;LOC_Os08g12380;LOC_Os08g12230;LOC_Os08g12190;LOC_Os08g12430;LOC_Os08g12140;LOC_Os08g12260;LOC_Os08g…
MSTRG.101534.2	LOC_Os07g04400;LOC_Os07g04390;LOC_Os07g04160;LOC_Os07g04310;LOC_Os07g04470;LOC_Os07g04180;LOC_Os07g04450;LOC_Os07g04510;LOC_Os07g04370;LOC_Os07g04210;LOC_Os07g04360;LOC_Os07g04440;LOC_Os07g04230;LOC_Os07g04380;LOC_Os07g04290;LOC_Os07g04460;LOC_Os07g04240;LOC_Os07g04330;LOC_Os07g04340;LOC_Os07g04320;LOC_Os07g04420;LOC_Os07g04410;LOC_Os07g04220;LOC_Os07g04430;LOC_Os07g04490;LOC_Os07g04190;LOC_Os07g…
MSTRG.96825.1	LOC_Os06g33850;LOC_Os06g33730;LOC_Os06g33490;LOC_Os06g33830;LOC_Os06g33650;LOC_Os06g33549;LOC_Os06g33530;LOC_Os06g33520;LOC_Os06g33580;LOC_Os06g33680;LOC_Os06g33790;LOC_Os06g33600;LOC_Os06g33620;LOC_Os06g33870;LOC_Os06g33810;LOC_Os06g33759;LOC_Os06g33780;LOC_Os06g33800;LOC_Os06g33570;LOC_Os06g33590;LOC_Os06g33860;LOC_Os06g33710;LOC_Os06g33880;LOC_Os06g33630;LOC_Os06g33610;LOC_Os06g33770;LOC_Os06g…
MSTRG.24898.3	LOC_Os11g10470;LOC_Os11g10310;LOC_Os11g10350;LOC_Os11g10480;LOC_Os11g10340;LOC_Os11g10410;LOC_Os11g10200;LOC_Os11g10440;LOC_Os11g10460;LOC_Os11g10220;LOC_Os11g10360;LOC_Os11g10434;LOC_Os11g10290;LOC_Os11g10210;LOC_Os11g10240;LOC_Os11g10450;LOC_Os11g10250;LOC_Os11g10330;LOC_Os11g10300;LOC_Os11g10400;LOC_Os11g10230;LOC_Os11g10270;LOC_Os11g10280;LOC_Os11g10320;LOC_Os11g10420;LOC_Os11g10260
MSTRG.103484.1	LOC_Os07g12300;LOC_Os07g12320;LOC_Os07g12250;LOC_Os07g12370;LOC_Os07g12330;LOC_Os07g12230;LOC_Os07g12240;LOC_Os07g12280;LOC_Os07g12270;LOC_Os07g12350;LOC_Os07g12290;LOC_Os07g12210;LOC_Os07g12360;LOC_Os07g12340;LOC_Os07g12220;LOC_Os07g12260;LOC_Os07g12255
MSTRG.27785.1	LOC_Os11g28470;LOC_Os11g28430;LOC_Os11g28540;LOC_Os11g28410;LOC_Os11g28400;LOC_Os11g28480;LOC_Os11g28370;LOC_Os11g28590;LOC_Os11g28580;LOC_Os11g28450;LOC_Os11g28390;LOC_Os11g28460;LOC_Os11g28490;LOC_Os11g28440;LOC_Os11g28550;LOC_Os11g28380;LOC_Os11g28360;LOC_Os11g28610;LOC_Os11g28365;LOC_Os11g28600;LOC_Os11g28560;LOC_Os11g28570
MSTRG.63449.1	LOC_Os03g48050;LOC_Os03g48104;LOC_Os03g48235;LOC_Os03g48120;LOC_Os03g48070;LOC_Os03g48060;LOC_Os03g48260;LOC_Os03g48230;LOC_Os03g48090;LOC_Os03g48180;LOC_Os03g48280;LOC_Os03g48225;LOC_Os03g48220;LOC_Os03g48250;LOC_Os03g48110;LOC_Os03g48140;LOC_Os03g48080;LOC_Os03g48150;LOC_Os03g48040;LOC_Os03g48190;LOC_Os03g48200;LOC_Os03g48300;LOC_Os03g48170;LOC_Os03g48270
MSTRG.47482.1	LOC_Os02g35090;LOC_Os02g35210;LOC_Os02g35200;LOC_Os02g35170;LOC_Os02g35160;LOC_Os02g35300;LOC_Os02g35260;LOC_Os02g35080;LOC_Os02g35250;LOC_Os02g35110;LOC_Os02g35140;LOC_Os02g35280;LOC_Os02g35310;LOC_Os02g35180;LOC_Os02g35240;LOC_Os02g35320;LOC_Os02g35120;LOC_Os02g35315;LOC_Os02g35190;LOC_Os02g35220;LOC_Os02g35150;LOC_Os02g35100;LOC_Os02g35230;LOC_Os02g35144;LOC_Os02g35290;LOC_Os02g35270;LOC_Os02g…
MSTRG.19669.2	LOC_Os10g26920;LOC_Os10g26880;LOC_Os10g26859;LOC_Os10g26850;LOC_Os10g26840;LOC_Os10g26950;LOC_Os10g26830;LOC_Os10g26800;LOC_Os10g26930;LOC_Os10g26940;LOC_Os10g26820;LOC_Os10g26960;LOC_Os10g26810;LOC_Os10g26870;LOC_Os10g26890
MSTRG.74130.16	LOC_Os04g38250;LOC_Os04g38200;LOC_Os04g38460;LOC_Os04g38330;LOC_Os04g38180;LOC_Os04g38220;LOC_Os04g38340;LOC_Os04g38129;LOC_Os04g38300;LOC_Os04g38400;LOC_Os04g38430;LOC_Os04g38390;LOC_Os04g38240;LOC_Os04g38120;LOC_Os04g38470;LOC_Os04g38370;LOC_Os04g38490;LOC_Os04g38190;LOC_Os04g38420;LOC_Os04g38410;LOC_Os04g38320;LOC_Os04g38310;LOC_Os04g38500;LOC_Os04g38150;LOC_Os04g38360;LOC_Os04g38170;LOC_Os04g…
MSTRG.98340.4	LOC_Os06g41180;LOC_Os06g41320;LOC_Os06g41260;LOC_Os06g41170;LOC_Os06g41100;LOC_Os06g41150;LOC_Os06g41310;LOC_Os06g41270;LOC_Os06g41290;LOC_Os06g41110;LOC_Os06g41160;LOC_Os06g41120;LOC_Os06g41090;LOC_Os06g41300;LOC_Os06g41330;LOC_Os06g41140;LOC_Os06g41240;LOC_Os06g41250;LOC_Os06g41280;LOC_Os06g41210
MSTRG.45500.1	LOC_Os02g25720;LOC_Os02g25800;LOC_Os02g25730;LOC_Os02g25760;LOC_Os02g25560;LOC_Os02g25710;LOC_Os02g25610;LOC_Os02g25740;LOC_Os02g25750;LOC_Os02g25640;LOC_Os02g25770;LOC_Os02g25690;LOC_Os02g25810;LOC_Os02g25650;LOC_Os02g25790;LOC_Os02g25624;LOC_Os02g25590;LOC_Os02g25580;LOC_Os02g25780;LOC_Os02g25630;LOC_Os02g25680;LOC_Os02g25700;LOC_Os02g25600;LOC_Os02g25670;LOC_Os02g25755;LOC_Os02g25620
MSTRG.62545.1	LOC_Os03g44140;LOC_Os03g44200;LOC_Os03g44010;LOC_Os03g44030;LOC_Os03g43970;LOC_Os03g44000;LOC_Os03g43990;LOC_Os03g44040;LOC_Os03g44260;LOC_Os03g44220;LOC_Os03g44130;LOC_Os03g44070;LOC_Os03g44159;LOC_Os03g44230;LOC_Os03g44170;LOC_Os03g43980;LOC_Os03g44190;LOC_Os03g44020;LOC_Os03g44250;LOC_Os03g44150;LOC_Os03g44240;LOC_Os03g44180;LOC_Os03g44210;LOC_Os03g44100;LOC_Os03g43960;LOC_Os03g44050
MSTRG.45750.1	LOC_Os02g26740;LOC_Os02g27040;LOC_Os02g26880;LOC_Os02g26830;LOC_Os02g26960;LOC_Os02g26950;LOC_Os02g27020;LOC_Os02g26970;LOC_Os02g27000;LOC_Os02g26920;LOC_Os02g26820;LOC_Os02g26750;LOC_Os02g27010;LOC_Os02g26800;LOC_Os02g26780;LOC_Os02g26870;LOC_Os02g26760;LOC_Os02g26730;LOC_Os02g26810;LOC_Os02g26770;LOC_Os02g26790;LOC_Os02g26984;LOC_Os02g26794;LOC_Os02g26850;LOC_Os02g26910;LOC_Os02g26890;LOC_Os02g…
MSTRG.94256.2	LOC_Os06g18940;LOC_Os06g19140;LOC_Os06g18960;LOC_Os06g19040;LOC_Os06g19150;LOC_Os06g19240;LOC_Os06g19020;LOC_Os06g19060;LOC_Os06g19200;LOC_Os06g18990;LOC_Os06g19000;LOC_Os06g19095;LOC_Os06g18950;LOC_Os06g19230;LOC_Os06g19220;LOC_Os06g18930;LOC_Os06g18970;LOC_Os06g18980;LOC_Os06g19130;LOC_Os06g19050;LOC_Os06g19090;LOC_Os06g19120;LOC_Os06g19160;LOC_Os06g19070;LOC_Os06g19080;LOC_Os06g19170;LOC_Os06g…
MSTRG.35634.4	LOC_Os12g23580;LOC_Os12g23754;LOC_Os12g23560;LOC_Os12g23680;LOC_Os12g23700;LOC_Os12g23710;LOC_Os12g23510;LOC_Os12g23600;LOC_Os12g23650;LOC_Os12g23660;LOC_Os12g23730;LOC_Os12g23500;LOC_Os12g23690;LOC_Os12g23630;LOC_Os12g23570;LOC_Os12g23750;LOC_Os12g23640;LOC_Os12g23760;LOC_Os12g23520;LOC_Os12g23530;LOC_Os12g23770;LOC_Os12g23514;LOC_Os12g23540;LOC_Os12g23720;LOC_Os12g23550;LOC_Os12g23670;LOC_Os12g…
MSTRG.81490.1	LOC_Os05g09510;LOC_Os05g09650;LOC_Os05g09590;LOC_Os05g09570;LOC_Os05g09700;LOC_Os05g09680;LOC_Os05g09660;LOC_Os05g09620;LOC_Os05g09520;LOC_Os05g09470;LOC_Os05g09732;LOC_Os05g09530;LOC_Os05g09716;LOC_Os05g09720;LOC_Os05g09490;LOC_Os05g09540;LOC_Os05g09630;LOC_Os05g09670;LOC_Os05g09480;LOC_Os05g09724;LOC_Os05g09704;LOC_Os05g09600;LOC_Os05g09708;LOC_Os05g09728;LOC_Os05g09640;LOC_Os05g09500;LOC_Os05g…
MSTRG.90326.18	LOC_Os06g01100;LOC_Os06g01070;LOC_Os06g01090;LOC_Os06g01050;LOC_Os06g01060;LOC_Os06g01140;LOC_Os06g01120;LOC_Os06g01110;LOC_Os06g01130;LOC_Os06g01150;LOC_Os06g01010;LOC_Os06g01160;LOC_Os06g01030;LOC_Os06g01020
MSTRG.90326.31	LOC_Os06g01050;LOC_Os06g01040;LOC_Os06g01170;LOC_Os06g01100;LOC_Os06g01140;LOC_Os06g01195;LOC_Os06g01250;LOC_Os06g01120;LOC_Os06g01210;LOC_Os06g01180;LOC_Os06g01160;LOC_Os06g01030;LOC_Os06g01010;LOC_Os06g01090;LOC_Os06g01240;LOC_Os06g01260;LOC_Os06g01190;LOC_Os06g01200;LOC_Os06g01220;LOC_Os06g01130;LOC_Os06g01110;LOC_Os06g01020;LOC_Os06g01230;LOC_Os06g01150
MSTRG.96500.3	LOC_Os06g32170;LOC_Os06g32110;LOC_Os06g32200;LOC_Os06g32230;LOC_Os06g32355;LOC_Os06g32370;LOC_Os06g32250;LOC_Os06g32240;LOC_Os06g32360;LOC_Os06g32090;LOC_Os06g32140;LOC_Os06g32120;LOC_Os06g32220;LOC_Os06g32340;LOC_Os06g32330;LOC_Os06g32210;LOC_Os06g32270;LOC_Os06g32290;LOC_Os06g32350;LOC_Os06g32260;LOC_Os06g32150;LOC_Os06g32100;LOC_Os06g32070;LOC_Os06g32160;LOC_Os06g32300;LOC_Os06g32320;LOC_Os06g…
MSTRG.117259.7	LOC_Os08g33390;LOC_Os08g33510;LOC_Os08g33610;LOC_Os08g33470;LOC_Os08g33360;LOC_Os08g33460;LOC_Os08g33420;LOC_Os08g33590;LOC_Os08g33500;LOC_Os08g33570;LOC_Os08g33350;LOC_Os08g33380;LOC_Os08g33450;LOC_Os08g33479;LOC_Os08g33630;LOC_Os08g33370;LOC_Os08g33530;LOC_Os08g33620;LOC_Os08g33600;LOC_Os08g33340;LOC_Os08g33580;LOC_Os08g33550;LOC_Os08g33440;LOC_Os08g33540;LOC_Os08g33410;LOC_Os08g33520;LOC_Os08g…
MSTRG.68076.1	LOC_Os04g06170;LOC_Os04g06120;LOC_Os04g06090;LOC_Os04g05890;LOC_Os04g06070;LOC_Os04g06100;LOC_Os04g05970;LOC_Os04g05950;LOC_Os04g06110;LOC_Os04g05930;LOC_Os04g05900;LOC_Os04g05960;LOC_Os04g05910;LOC_Os04g06144;LOC_Os04g06080;LOC_Os04g06200;LOC_Os04g06020;LOC_Os04g06050;LOC_Os04g05920;LOC_Os04g06160;LOC_Os04g06000;LOC_Os04g06210;LOC_Os04g06180;LOC_Os04g05940;LOC_Os04g05990;LOC_Os04g06030;LOC_Os04g…
MSTRG.98628.1	LOC_Os06g42340;LOC_Os06g42230;LOC_Os06g42120;LOC_Os06g42320;LOC_Os06g42300;LOC_Os06g42350;LOC_Os06g42150;LOC_Os06g42170;LOC_Os06g42130;LOC_Os06g42360;LOC_Os06g42140;LOC_Os06g42220;LOC_Os06g42190;LOC_Os06g42290;LOC_Os06g42070;LOC_Os06g42370;LOC_Os06g42100;LOC_Os06g42330;LOC_Os06g42310;LOC_Os06g42200;LOC_Os06g42260;LOC_Os06g42164;LOC_Os06g42205;LOC_Os06g42110;LOC_Os06g42090;LOC_Os06g42180;LOC_Os06g…
MSTRG.90326.33	LOC_Os06g01150;LOC_Os06g01230;LOC_Os06g01020;LOC_Os06g01130;LOC_Os06g01110;LOC_Os06g01220;LOC_Os06g01200;LOC_Os06g01190;LOC_Os06g01260;LOC_Os06g01060;LOC_Os06g01240;LOC_Os06g01090;LOC_Os06g01010;LOC_Os06g01030;LOC_Os06g01160;LOC_Os06g01180;LOC_Os06g01210;LOC_Os06g01120;LOC_Os06g01250;LOC_Os06g01195;LOC_Os06g01140;LOC_Os06g01170;LOC_Os06g01100;LOC_Os06g01070;LOC_Os06g01050;LOC_Os06g01040
MSTRG.6642.2	LOC_Os01g36250;LOC_Os01g36310;LOC_Os01g36260;LOC_Os01g36229;LOC_Os01g36220;LOC_Os01g36320;LOC_Os01g36350;LOC_Os01g36340;LOC_Os01g36280;LOC_Os01g36294;LOC_Os01g36180;LOC_Os01g36390;LOC_Os01g36380;LOC_Os01g36370;LOC_Os01g36330;LOC_Os01g36360;LOC_Os01g36200;LOC_Os01g36240
MSTRG.35800.3	LOC_Os12g24480;LOC_Os12g24410;LOC_Os12g24420;LOC_Os12g24390;LOC_Os12g24490;LOC_Os12g24460;LOC_Os12g24364;LOC_Os12g24430;LOC_Os12g24555;LOC_Os12g24350;LOC_Os12g24500;LOC_Os12g24519;LOC_Os12g24450;LOC_Os12g24380;LOC_Os12g24340;LOC_Os12g24580;LOC_Os12g24540;LOC_Os12g24330;LOC_Os12g24550;LOC_Os12g24300;LOC_Os12g24310;LOC_Os12g24510;LOC_Os12g24530;LOC_Os12g24320;LOC_Os12g24400
MSTRG.101481.1	LOC_Os07g04020;LOC_Os07g03980;LOC_Os07g04010;LOC_Os07g04070;LOC_Os07g03990;LOC_Os07g04000;LOC_Os07g04120;LOC_Os07g03870;LOC_Os07g03900;LOC_Os07g03950;LOC_Os07g03840;LOC_Os07g04060;LOC_Os07g03890;LOC_Os07g03880;LOC_Os07g03910;LOC_Os07g04110;LOC_Os07g04170;LOC_Os07g03930;LOC_Os07g04130;LOC_Os07g04100;LOC_Os07g04080;LOC_Os07g03960;LOC_Os07g03970;LOC_Os07g03830;LOC_Os07g04050;LOC_Os07g03849;LOC_Os07g…
MSTRG.106115.10	LOC_Os07g28200;LOC_Os07g28220;LOC_Os07g28010;LOC_Os07g28120;LOC_Os07g28030;LOC_Os07g28250;LOC_Os07g28000;LOC_Os07g28160;LOC_Os07g28290;LOC_Os07g28280;LOC_Os07g28040;LOC_Os07g28260;LOC_Os07g28210;LOC_Os07g28020;LOC_Os07g28240;LOC_Os07g28050;LOC_Os07g28190;LOC_Os07g28130;LOC_Os07g28180;LOC_Os07g28110;LOC_Os07g28080;LOC_Os07g28140;LOC_Os07g28150;LOC_Os07g28230;LOC_Os07g28070;LOC_Os07g28090;LOC_Os07g…
MSTRG.107681.1	LOC_Os07g36310;LOC_Os07g36430;LOC_Os07g36280;LOC_Os07g36320;LOC_Os07g36460;LOC_Os07g36230;LOC_Os07g36340;LOC_Os07g36530;LOC_Os07g36400;LOC_Os07g36250;LOC_Os07g36270;LOC_Os07g36500;LOC_Os07g36360;LOC_Os07g36410;LOC_Os07g36260;LOC_Os07g36510;LOC_Os07g36470;LOC_Os07g36420;LOC_Os07g36490;LOC_Os07g36300;LOC_Os07g36240;LOC_Os07g36520;LOC_Os07g36465;LOC_Os07g36290;LOC_Os07g36390;LOC_Os07g36330;LOC_Os07g…
MSTRG.69205.10	LOC_Os04g14100;LOC_Os04g13980;LOC_Os04g14260;LOC_Os04g14360;LOC_Os04g14270;LOC_Os04g14350;LOC_Os04g14060;LOC_Os04g13950;LOC_Os04g14340;LOC_Os04g13940;LOC_Os04g14240;LOC_Os04g14370;LOC_Os04g14304;LOC_Os04g14000;LOC_Os04g14280;LOC_Os04g13970;LOC_Os04g14290;LOC_Os04g13990;LOC_Os04g14040;LOC_Os04g14020;LOC_Os04g14200;LOC_Os04g14204;LOC_Os04g14320;LOC_Os04g14210;LOC_Os04g14090;LOC_Os04g14050;LOC_Os04g…
MSTRG.67985.8	LOC_Os04g05500;LOC_Os04g05590;LOC_Os04g05550;LOC_Os04g05300;LOC_Os04g05630;LOC_Os04g05560;LOC_Os04g05410;LOC_Os04g05530;LOC_Os04g05580;LOC_Os04g05400;LOC_Os04g05570;LOC_Os04g05370;LOC_Os04g05520;LOC_Os04g05610;LOC_Os04g05420;LOC_Os04g05640;LOC_Os04g05340;LOC_Os04g05280;LOC_Os04g05330;LOC_Os04g05600;LOC_Os04g05380;LOC_Os04g05510;LOC_Os04g05310;LOC_Os04g05290;LOC_Os04g05540;LOC_Os04g05360
MSTRG.29034.1	LOC_Os11g35410;LOC_Os11g35620;LOC_Os11g35520;LOC_Os11g35425;LOC_Os11g35650;LOC_Os11g35690;LOC_Os11g35700;LOC_Os11g35670;LOC_Os11g35420;LOC_Os11g35610;LOC_Os11g35580;LOC_Os11g35600;LOC_Os11g35530;LOC_Os11g35490;LOC_Os11g35460;LOC_Os11g35470;LOC_Os11g35500;LOC_Os11g35480;LOC_Os11g35570;LOC_Os11g35430;LOC_Os11g35540;LOC_Os11g35590;LOC_Os11g35680;LOC_Os11g35550;LOC_Os11g35440;LOC_Os11g35630;LOC_Os11g…
MSTRG.36345.1	LOC_Os12g26150;LOC_Os12g26240;LOC_Os12g26190;LOC_Os12g26110;LOC_Os12g26300;LOC_Os12g26120;LOC_Os12g26204;LOC_Os12g26320;LOC_Os12g26330;LOC_Os12g26310;LOC_Os12g26290;LOC_Os12g26250;LOC_Os12g26180;LOC_Os12g26160;LOC_Os12g26260;LOC_Os12g26170;LOC_Os12g26140;LOC_Os12g26280;LOC_Os12g26270
MSTRG.46842.1	LOC_Os02g32750;LOC_Os02g32720;LOC_Os02g32610;LOC_Os02g32770;LOC_Os02g32840;LOC_Os02g32630;LOC_Os02g32680;LOC_Os02g32850;LOC_Os02g32814;LOC_Os02g32600;LOC_Os02g32650;LOC_Os02g32700;LOC_Os02g32660;LOC_Os02g32620;LOC_Os02g32730;LOC_Os02g32740;LOC_Os02g32780;LOC_Os02g32710;LOC_Os02g32615;LOC_Os02g32760;LOC_Os02g32860;LOC_Os02g32790
MSTRG.20634.1	LOC_Os10g32840;LOC_Os10g32810;LOC_Os10g32760;LOC_Os10g32700;LOC_Os10g32658;LOC_Os10g32780;LOC_Os10g32740;LOC_Os10g32520;LOC_Os10g32710;LOC_Os10g32560;LOC_Os10g32730;LOC_Os10g32570;LOC_Os10g32680;LOC_Os10g32800;LOC_Os10g32630;LOC_Os10g32870;LOC_Os10g32830;LOC_Os10g32820;LOC_Os10g32600;LOC_Os10g32850;LOC_Os10g32509;LOC_Os10g32720;LOC_Os10g32750;LOC_Os10g32670;LOC_Os10g32640;LOC_Os10g32770;LOC_Os10g…
MSTRG.63197.1	LOC_Os03g47410;LOC_Os03g47149;LOC_Os03g47120;LOC_Os03g47350;LOC_Os03g47260;LOC_Os03g47070;LOC_Os03g47178;LOC_Os03g47390;LOC_Os03g47370;LOC_Os03g47320;LOC_Os03g47240;LOC_Os03g47360;LOC_Os03g47290;LOC_Os03g47140;LOC_Os03g47100;LOC_Os03g47050;LOC_Os03g47210;LOC_Os03g47280;LOC_Os03g47200;LOC_Os03g47300;LOC_Os03g47090;LOC_Os03g47169;LOC_Os03g47252;LOC_Os03g47310;LOC_Os03g47330;LOC_Os03g47420;LOC_Os03g…
MSTRG.84363.1	LOC_Os05g24010;LOC_Os05g23970;LOC_Os05g23980;LOC_Os05g24150;LOC_Os05g24080;LOC_Os05g24120;LOC_Os05g24030;LOC_Os05g24070;LOC_Os05g24090;LOC_Os05g24040;LOC_Os05g24000;LOC_Os05g23990;LOC_Os05g24180;LOC_Os05g24020;LOC_Os05g23960;LOC_Os05g23950;LOC_Os05g24140;LOC_Os05g24100;LOC_Os05g24170;LOC_Os05g24190;LOC_Os05g24160;LOC_Os05g24060;LOC_Os05g24050;LOC_Os05g24110
MSTRG.90325.22	LOC_Os06g01190;LOC_Os06g01260;LOC_Os06g01060;LOC_Os06g01240;LOC_Os06g01090;LOC_Os06g01150;LOC_Os06g01230;LOC_Os06g01020;LOC_Os06g01110;LOC_Os06g01130;LOC_Os06g01220;LOC_Os06g01200;LOC_Os06g01195;LOC_Os06g01140;LOC_Os06g01100;LOC_Os06g01070;LOC_Os06g01170;LOC_Os06g01050;LOC_Os06g01040;LOC_Os06g01010;LOC_Os06g01160;LOC_Os06g01030;LOC_Os06g01180;LOC_Os06g01210;LOC_Os06g01250;LOC_Os06g01120
MSTRG.4903.14	LOC_Os01g24010;LOC_Os01g23990;LOC_Os01g23940;LOC_Os01g23750;LOC_Os01g23830;LOC_Os01g23900;LOC_Os01g23870;LOC_Os01g23920;LOC_Os01g23820;LOC_Os01g23930;LOC_Os01g23790;LOC_Os01g23760;LOC_Os01g24020;LOC_Os01g23780;LOC_Os01g23890;LOC_Os01g23770;LOC_Os01g23880;LOC_Os01g23810;LOC_Os01g24040;LOC_Os01g23970;LOC_Os01g23840;LOC_Os01g24050;LOC_Os01g23980;LOC_Os01g23850;LOC_Os01g23800;LOC_Os01g23960;LOC_Os01g…
MSTRG.33673.11	LOC_Os12g12790;LOC_Os12g12780;LOC_Os12g12720;LOC_Os12g12514;LOC_Os12g12460;LOC_Os12g12530;LOC_Os12g12580;LOC_Os12g12500;LOC_Os12g12765;LOC_Os12g12810;LOC_Os12g12490;LOC_Os12g12820;LOC_Os12g12480;LOC_Os12g12830;LOC_Os12g12550;LOC_Os12g12590;LOC_Os12g12740;LOC_Os12g12760;LOC_Os12g12710;LOC_Os12g12470;LOC_Os12g12560;LOC_Os12g12540;LOC_Os12g12770;LOC_Os12g12730;LOC_Os12g12700;LOC_Os12g12840;LOC_Os12g…
MSTRG.77343.1	LOC_Os04g51560;LOC_Os04g51400;LOC_Os04g51390;LOC_Os04g51370;LOC_Os04g51404;LOC_Os04g51550;LOC_Os04g51290;LOC_Os04g51350;LOC_Os04g51440;LOC_Os04g51430;LOC_Os04g51590;LOC_Os04g51460;LOC_Os04g51300;LOC_Os04g51280;LOC_Os04g51510;LOC_Os04g51454;LOC_Os04g51540;LOC_Os04g51520;LOC_Os04g51310;LOC_Os04g51500;LOC_Os04g51450;LOC_Os04g51580;LOC_Os04g51530;LOC_Os04g51480;LOC_Os04g51420;LOC_Os04g51360;LOC_Os04g…
MSTRG.97908.4	LOC_Os06g39740;LOC_Os06g39748;LOC_Os06g39690;LOC_Os06g39770;LOC_Os06g39650;LOC_Os06g39752;LOC_Os06g39704;LOC_Os06g39660;LOC_Os06g39500;LOC_Os06g39640;LOC_Os06g39560;LOC_Os06g39756;LOC_Os06g39540;LOC_Os06g39712;LOC_Os06g39700;LOC_Os06g39760;LOC_Os06g39530;LOC_Os06g39580;LOC_Os06g39624;LOC_Os06g39480;LOC_Os06g39708;LOC_Os06g39670;LOC_Os06g39550;LOC_Os06g39728;LOC_Os06g39510;LOC_Os06g39680;LOC_Os06g…
MSTRG.43731.2	LOC_Os02g16200;LOC_Os02g16110;LOC_Os02g15930;LOC_Os02g15950;LOC_Os02g16090;LOC_Os02g16080;LOC_Os02g16000;LOC_Os02g15970;LOC_Os02g16150;LOC_Os02g15980;LOC_Os02g16040;LOC_Os02g16160;LOC_Os02g16010;LOC_Os02g16100;LOC_Os02g15910;LOC_Os02g16140;LOC_Os02g16120;LOC_Os02g15960;LOC_Os02g16060;LOC_Os02g16130;LOC_Os02g15920;LOC_Os02g16180;LOC_Os02g16020;LOC_Os02g15990;LOC_Os02g16190;LOC_Os02g16070;LOC_Os02g…
MSTRG.93802.1	LOC_Os06g16510;LOC_Os06g16580;LOC_Os06g16460;LOC_Os06g16590;LOC_Os06g16420;LOC_Os06g16550;LOC_Os06g16480;LOC_Os06g16470;LOC_Os06g16430;LOC_Os06g16620;LOC_Os06g16630;LOC_Os06g16450;LOC_Os06g16570;LOC_Os06g16600;LOC_Os06g16560;LOC_Os06g16640;LOC_Os06g16440;LOC_Os06g16610;LOC_Os06g16500
MSTRG.3433.9	LOC_Os01g15580;LOC_Os01g15630;LOC_Os01g15520;LOC_Os01g15460;LOC_Os01g15570;LOC_Os01g15660;LOC_Os01g15438;LOC_Os01g15490;LOC_Os01g15530;LOC_Os01g15550;LOC_Os01g15560;LOC_Os01g15510;LOC_Os01g15709;LOC_Os01g15600;LOC_Os01g15470;LOC_Os01g15610;LOC_Os01g15480;LOC_Os01g15620;LOC_Os01g15590;LOC_Os01g15640;LOC_Os01g15700;LOC_Os01g15650;LOC_Os01g15448;LOC_Os01g15690;LOC_Os01g15680
MSTRG.14484.1	LOC_Os01g69160;LOC_Os01g69260;LOC_Os01g69830;LOC_Os01g69210;LOC_Os01g69200;LOC_Os01g69130;LOC_Os01g69250;LOC_Os01g69230;LOC_Os01g69110;LOC_Os01g69120;LOC_Os01g69220;LOC_Os01g69150;LOC_Os01g69840;LOC_Os01g69190;LOC_Os01g69800;LOC_Os01g69140;LOC_Os01g69279;LOC_Os01g69090;LOC_Os01g69290;LOC_Os01g69820;LOC_Os01g69270;LOC_Os01g69174;LOC_Os01g69240;LOC_Os01g69810;LOC_Os01g69100
MSTRG.46802.1	LOC_Os02g32520;LOC_Os02g32680;LOC_Os02g32610;LOC_Os02g32530;LOC_Os02g32630;LOC_Os02g32660;LOC_Os02g32570;LOC_Os02g32620;LOC_Os02g32580;LOC_Os02g32590;LOC_Os02g32560;LOC_Os02g32600;LOC_Os02g32540;LOC_Os02g32650;LOC_Os02g32690;LOC_Os02g32550;LOC_Os02g32504;LOC_Os02g32615
MSTRG.106973.1	LOC_Os07g32210;LOC_Os07g32430;LOC_Os07g32460;LOC_Os07g32440;LOC_Os07g32450;LOC_Os07g32290;LOC_Os07g32400;LOC_Os07g32390;LOC_Os07g32380;LOC_Os07g32406;LOC_Os07g32420;LOC_Os07g32250;LOC_Os07g32220;LOC_Os07g32370;LOC_Os07g32270;LOC_Os07g32412;LOC_Os07g32240;LOC_Os07g32340;LOC_Os07g32190;LOC_Os07g32260;LOC_Os07g32280;LOC_Os07g32350;LOC_Os07g32230;LOC_Os07g32200;LOC_Os07g32360;LOC_Os07g32180
MSTRG.4905.2	LOC_Os01g23970;LOC_Os01g23840;LOC_Os01g23890;LOC_Os01g23770;LOC_Os01g23880;LOC_Os01g23810;LOC_Os01g24040;LOC_Os01g23800;LOC_Os01g23960;LOC_Os01g24030;LOC_Os01g24050;LOC_Os01g23850;LOC_Os01g23980;LOC_Os01g23900;LOC_Os01g23870;LOC_Os01g23920;LOC_Os01g24010;LOC_Os01g23990;LOC_Os01g23940;LOC_Os01g23750;LOC_Os01g23830;LOC_Os01g23790;LOC_Os01g24020;LOC_Os01g23780;LOC_Os01g23760;LOC_Os01g23820;LOC_Os01g…
MSTRG.90290.17	LOC_Os05g52000;LOC_Os05g51810;LOC_Os05g51780;LOC_Os05g51950;LOC_Os05g51890;LOC_Os05g52060;LOC_Os05g52019;LOC_Os05g51790;LOC_Os05g51970;LOC_Os05g51990;LOC_Os05g51960;LOC_Os05g51800;LOC_Os05g51830;LOC_Os05g51850;LOC_Os05g52070;LOC_Os05g51860;LOC_Os05g51920;LOC_Os05g51940;LOC_Os05g51870;LOC_Os05g51820;LOC_Os05g51900;LOC_Os05g51910;LOC_Os05g52010
MSTRG.113315.1	LOC_Os08g11990;LOC_Os08g11890;LOC_Os08g11940;LOC_Os08g11970;LOC_Os08g11850;LOC_Os08g11680;LOC_Os08g11960;LOC_Os08g11830;LOC_Os08g11870;LOC_Os08g11880;LOC_Os08g11910;LOC_Os08g11950;LOC_Os08g11770;LOC_Os08g11860;LOC_Os08g11800;LOC_Os08g11730;LOC_Os08g11690;LOC_Os08g11660;LOC_Os08g11700;LOC_Os08g11780;LOC_Os08g11980;LOC_Os08g11810;LOC_Os08g11900;LOC_Os08g11820;LOC_Os08g11669;LOC_Os08g11760;LOC_Os08g…
MSTRG.99764.1	LOC_Os06g46640;LOC_Os06g46690;LOC_Os06g46620;LOC_Os06g46820;LOC_Os06g46870;LOC_Os06g46570;LOC_Os06g46700;LOC_Os06g46830;LOC_Os06g46680;LOC_Os06g46710;LOC_Os06g46670;LOC_Os06g46740;LOC_Os06g46650;LOC_Os06g46780;LOC_Os06g46720;LOC_Os06g46840;LOC_Os06g46630;LOC_Os06g46580;LOC_Os06g46590;LOC_Os06g46860;LOC_Os06g46850;LOC_Os06g46770;LOC_Os06g46600;LOC_Os06g46610;LOC_Os06g46754;LOC_Os06g46550;LOC_Os06g…
MSTRG.45160.3	LOC_Os02g23910;LOC_Os02g24100;LOC_Os02g23960;LOC_Os02g24040;LOC_Os02g24000;LOC_Os02g23970;LOC_Os02g23930;LOC_Os02g23890;LOC_Os02g23860;LOC_Os02g24060;LOC_Os02g23990;LOC_Os02g23828;LOC_Os02g24030;LOC_Os02g23920;LOC_Os02g23980;LOC_Os02g23850;LOC_Os02g23900;LOC_Os02g24050;LOC_Os02g24020;LOC_Os02g23880;LOC_Os02g23939;LOC_Os02g24090;LOC_Os02g23830;LOC_Os02g24080;LOC_Os02g24070;LOC_Os02g24010;LOC_Os02g…
MSTRG.99763.1	LOC_Os06g46710;LOC_Os06g46680;LOC_Os06g46830;LOC_Os06g46570;LOC_Os06g46700;LOC_Os06g46870;LOC_Os06g46620;LOC_Os06g46690;LOC_Os06g46640;LOC_Os06g46820;LOC_Os06g46560;LOC_Os06g46540;LOC_Os06g46799;LOC_Os06g46730;LOC_Os06g46850;LOC_Os06g46770;LOC_Os06g46600;LOC_Os06g46860;LOC_Os06g46754;LOC_Os06g46550;LOC_Os06g46610;LOC_Os06g46780;LOC_Os06g46650;LOC_Os06g46740;LOC_Os06g46590;LOC_Os06g46580;LOC_Os06g…
MSTRG.92209.1	LOC_Os06g09410;LOC_Os06g09500;LOC_Os06g09340;LOC_Os06g09310;LOC_Os06g09510;LOC_Os06g09420;LOC_Os06g09550;LOC_Os06g09430;LOC_Os06g09400;LOC_Os06g09530;LOC_Os06g09350;LOC_Os06g09480;LOC_Os06g09390;LOC_Os06g09520;LOC_Os06g09470;LOC_Os06g09490;LOC_Os06g09540;LOC_Os06g09450;LOC_Os06g09370;LOC_Os06g09330;LOC_Os06g09300;LOC_Os06g09380;LOC_Os06g09320;LOC_Os06g09290
MSTRG.65524.1	LOC_Os03g56840;LOC_Os03g56720;LOC_Os03g56580;LOC_Os03g56690;LOC_Os03g56676;LOC_Os03g56700;LOC_Os03g56784;LOC_Os03g56790;LOC_Os03g56780;LOC_Os03g56620;LOC_Os03g56540;LOC_Os03g56740;LOC_Os03g56560;LOC_Os03g56630;LOC_Os03g56890;LOC_Os03g56800;LOC_Os03g56760;LOC_Os03g56660;LOC_Os03g56590;LOC_Os03g56860;LOC_Os03g56810;LOC_Os03g56566;LOC_Os03g56682;LOC_Os03g56850;LOC_Os03g56670;LOC_Os03g56820;LOC_Os03g…
MSTRG.29936.2	LOC_Os11g40570;LOC_Os11g40530;LOC_Os11g40610;LOC_Os11g40674;LOC_Os11g40480;LOC_Os11g40690;LOC_Os11g40550;LOC_Os11g40540;LOC_Os11g40490;LOC_Os11g40650;LOC_Os11g40600;LOC_Os11g40564;LOC_Os11g40620;LOC_Os11g40630;LOC_Os11g40680;LOC_Os11g40590;LOC_Os11g40560;LOC_Os11g40520;LOC_Os11g40510;LOC_Os11g40500;LOC_Os11g40640;LOC_Os11g40700
MSTRG.118475.1	LOC_Os08g38630;LOC_Os08g38750;LOC_Os08g38520;LOC_Os08g38680;LOC_Os08g38790;LOC_Os08g38580;LOC_Os08g38490;LOC_Os08g38460;LOC_Os08g38670;LOC_Os08g38530;LOC_Os08g38480;LOC_Os08g38730;LOC_Os08g38540;LOC_Os08g38550;LOC_Os08g38660;LOC_Os08g38740;LOC_Os08g38710;LOC_Os08g38560;LOC_Os08g38690;LOC_Os08g38650;LOC_Os08g38500;LOC_Os08g38610;LOC_Os08g38600;LOC_Os08g38720;LOC_Os08g38760;LOC_Os08g38700;LOC_Os08g…
MSTRG.75061.2	LOC_Os04g41950;LOC_Os04g42080;LOC_Os04g41830;LOC_Os04g41880;LOC_Os04g41890;LOC_Os04g41990;LOC_Os04g41875;LOC_Os04g42130;LOC_Os04g41870;LOC_Os04g41810;LOC_Os04g42110;LOC_Os04g42100;LOC_Os04g41780;LOC_Os04g41970;LOC_Os04g41800;LOC_Os04g42095;LOC_Os04g41850;LOC_Os04g41900;LOC_Os04g41980;LOC_Os04g41770;LOC_Os04g42120;LOC_Os04g42090;LOC_Os04g41790;LOC_Os04g41750;LOC_Os04g42050;LOC_Os04g41840;LOC_Os04g…
MSTRG.30001.1	LOC_Os11g40690;LOC_Os11g40674;LOC_Os11g40730;LOC_Os11g40850;LOC_Os11g40760;LOC_Os11g40790;LOC_Os11g40780;LOC_Os11g40720;LOC_Os11g40810;LOC_Os11g40750;LOC_Os11g40640;LOC_Os11g40800;LOC_Os11g40700;LOC_Os11g40840;LOC_Os11g40650;LOC_Os11g40820;LOC_Os11g40740;LOC_Os11g40620;LOC_Os11g40630;LOC_Os11g40830;LOC_Os11g40680;LOC_Os11g40770
MSTRG.90578.1	LOC_Os06g02190;LOC_Os06g02270;LOC_Os06g02210;LOC_Os06g02330;LOC_Os06g02340;LOC_Os06g02170;LOC_Os06g02180;LOC_Os06g02054;LOC_Os06g02160;LOC_Os06g02230;LOC_Os06g02070;LOC_Os06g02350;LOC_Os06g02220;LOC_Os06g02028;LOC_Os06g02080;LOC_Os06g02200;LOC_Os06g02130;LOC_Os06g02304;LOC_Os06g02110;LOC_Os06g02040;LOC_Os06g02250;LOC_Os06g02290;LOC_Os06g02240;LOC_Os06g02090;LOC_Os06g02260;LOC_Os06g02120;LOC_Os06g…
MSTRG.11752.1	LOC_Os01g57942;LOC_Os01g57954;LOC_Os01g58038;LOC_Os01g58000;LOC_Os01g57945;LOC_Os01g58024;LOC_Os01g57900;LOC_Os01g57956;LOC_Os01g57880;LOC_Os01g58010;LOC_Os01g58020;LOC_Os01g57958;LOC_Os01g57810;LOC_Os01g57960;LOC_Os01g57946;LOC_Os01g58049;LOC_Os01g58022;LOC_Os01g57800;LOC_Os01g57870;LOC_Os01g57780;LOC_Os01g57964;LOC_Os01g57840;LOC_Os01g57940;LOC_Os01g57854;LOC_Os01g57966;LOC_Os01g57735;LOC_Os01g…
MSTRG.28655.1	LOC_Os11g32990;LOC_Os11g32890;LOC_Os11g32970;LOC_Os11g33120;LOC_Os11g33000;LOC_Os11g33060;LOC_Os11g32880;LOC_Os11g32940;LOC_Os11g33080;LOC_Os11g33030;LOC_Os11g32920;LOC_Os11g32910;LOC_Os11g33100;LOC_Os11g32960;LOC_Os11g33040;LOC_Os11g32930;LOC_Os11g33110;LOC_Os11g33010;LOC_Os11g32870;LOC_Os11g33020;LOC_Os11g32900;LOC_Os11g32980;LOC_Os11g33090;LOC_Os11g33070;LOC_Os11g33050;LOC_Os11g32950;LOC_Os11g…
MSTRG.35551.3	LOC_Os12g22960;LOC_Os12g23150;LOC_Os12g23040;LOC_Os12g22990;LOC_Os12g23180;LOC_Os12g23140;LOC_Os12g23230;LOC_Os12g22940;LOC_Os12g23120;LOC_Os12g22980;LOC_Os12g23060;LOC_Os12g22970;LOC_Os12g23030;LOC_Os12g23160;LOC_Os12g23220;LOC_Os12g23070;LOC_Os12g23080;LOC_Os12g23010;LOC_Os12g23210;LOC_Os12g23200;LOC_Os12g23100;LOC_Os12g23190;LOC_Os12g23110;LOC_Os12g23130;LOC_Os12g23240;LOC_Os12g23250;LOC_Os12g…
MSTRG.25257.1	LOC_Os11g12840;LOC_Os11g13410;LOC_Os11g13400;LOC_Os11g12850;LOC_Os11g12790;LOC_Os11g12830;LOC_Os11g12710;LOC_Os11g12800;LOC_Os11g12740;LOC_Os11g12810;LOC_Os11g12680;LOC_Os11g12720;LOC_Os11g12770;LOC_Os11g13390;LOC_Os11g12870;LOC_Os11g12874;LOC_Os11g12860;LOC_Os11g12700;LOC_Os11g12780;LOC_Os11g12760;LOC_Os11g12690;LOC_Os11g12730
MSTRG.8889.1	LOC_Os01g46870;LOC_Os01g46850;LOC_Os01g46770;LOC_Os01g46890;LOC_Os01g46940;LOC_Os01g46760;LOC_Os01g46926;LOC_Os01g46980;LOC_Os01g46830;LOC_Os01g46950;LOC_Os01g46780;LOC_Os01g46740;LOC_Os01g46910;LOC_Os01g46900;LOC_Os01g46750;LOC_Os01g46810;LOC_Os01g46820;LOC_Os01g46800;LOC_Os01g46790;LOC_Os01g46932;LOC_Os01g46880;LOC_Os01g46970;LOC_Os01g46860;LOC_Os01g46920
MSTRG.65013.32	LOC_Os03g54770;LOC_Os03g54804;LOC_Os03g54900;LOC_Os03g54960;LOC_Os03g54920;LOC_Os03g54910;LOC_Os03g54840;LOC_Os03g54890;LOC_Os03g54820;LOC_Os03g54230;LOC_Os03g54750;LOC_Os03g54220;LOC_Os03g54880;LOC_Os03g54850;LOC_Os03g55000;LOC_Os03g54930;LOC_Os03g54990;LOC_Os03g54780;LOC_Os03g54760;LOC_Os03g54970;LOC_Os03g54240;LOC_Os03g54870;LOC_Os03g54980;LOC_Os03g54790;LOC_Os03g54210;LOC_Os03g54950;LOC_Os03g…
MSTRG.38048.1	LOC_Os12g35760;LOC_Os12g35790;LOC_Os12g35620;LOC_Os12g35690;LOC_Os12g35590;LOC_Os12g35630;LOC_Os12g35770;LOC_Os12g35600;LOC_Os12g35820;LOC_Os12g35700;LOC_Os12g35730;LOC_Os12g35580;LOC_Os12g35720;LOC_Os12g35740;LOC_Os12g35650;LOC_Os12g35610;LOC_Os12g35710;LOC_Os12g35640;LOC_Os12g35750;LOC_Os12g35810;LOC_Os12g35680;LOC_Os12g35660;LOC_Os12g35670
MSTRG.58650.1	LOC_Os03g22080;LOC_Os03g21880;LOC_Os03g21950;LOC_Os03g22100;LOC_Os03g22110;LOC_Os03g21870;LOC_Os03g21964;LOC_Os03g22090;LOC_Os03g21890;LOC_Os03g21900;LOC_Os03g21980;LOC_Os03g22050;LOC_Os03g21830;LOC_Os03g21940;LOC_Os03g21970;LOC_Os03g21960;LOC_Os03g22070;LOC_Os03g21914;LOC_Os03g21840;LOC_Os03g21990;LOC_Os03g21999;LOC_Os03g22060;LOC_Os03g22030;LOC_Os03g22010;LOC_Os03g21930;LOC_Os03g22040;LOC_Os03g…
MSTRG.8631.2	LOC_Os01g45720;LOC_Os01g45710;LOC_Os01g45810;LOC_Os01g45914;LOC_Os01g45860;LOC_Os01g45940;LOC_Os01g46000;LOC_Os01g45870;LOC_Os01g45800;LOC_Os01g45730;LOC_Os01g45750;LOC_Os01g45960;LOC_Os01g45770;LOC_Os01g45920;LOC_Os01g45840;LOC_Os01g45760;LOC_Os01g45910;LOC_Os01g45900;LOC_Os01g45740;LOC_Os01g45990;LOC_Os01g45780;LOC_Os01g45970;LOC_Os01g45880;LOC_Os01g45820;LOC_Os01g45850;LOC_Os01g45830;LOC_Os01g…
MSTRG.69370.1	LOC_Os04g16090;LOC_Os04g15980;LOC_Os04g15850;LOC_Os04g15990;LOC_Os04g16110;LOC_Os04g15960;LOC_Os04g16130;LOC_Os04g16100;LOC_Os04g15944;LOC_Os04g16040;LOC_Os04g16140;LOC_Os04g15890;LOC_Os04g15930;LOC_Os04g15920;LOC_Os04g15900;LOC_Os04g16050;LOC_Os04g15800;LOC_Os04g16170;LOC_Os04g16070;LOC_Os04g16180;LOC_Os04g16120;LOC_Os04g15820;LOC_Os04g16020;LOC_Os04g16060;LOC_Os04g15970;LOC_Os04g15910;LOC_Os04g…
MSTRG.52993.1	LOC_Os02g58070;LOC_Os02g57960;LOC_Os02g57910;LOC_Os02g57770;LOC_Os02g58080;LOC_Os02g57790;LOC_Os02g58030;LOC_Os02g57950;LOC_Os02g57924;LOC_Os02g57890;LOC_Os02g57854;LOC_Os02g57860;LOC_Os02g57965;LOC_Os02g57820;LOC_Os02g57870;LOC_Os02g57830;LOC_Os02g57760;LOC_Os02g58000;LOC_Os02g57810;LOC_Os02g57880;LOC_Os02g57990;LOC_Os02g57940;LOC_Os02g57980;LOC_Os02g57800;LOC_Os02g58020;LOC_Os02g58010;LOC_Os02g…
MSTRG.26451.1	LOC_Os11g19920;LOC_Os11g19940;LOC_Os11g19670;LOC_Os11g19710;LOC_Os11g19640;LOC_Os11g19910;LOC_Os11g19930;LOC_Os11g19900;LOC_Os11g19864;LOC_Os11g19580;LOC_Os11g19810;LOC_Os11g19630;LOC_Os11g19790;LOC_Os11g19764;LOC_Os11g19700;LOC_Os11g19620;LOC_Os11g19660;LOC_Os11g19760;LOC_Os11g19780;LOC_Os11g19890;LOC_Os11g19610;LOC_Os11g19880;LOC_Os11g19720;LOC_Os11g19730;LOC_Os11g19820;LOC_Os11g19600;LOC_Os11g…
MSTRG.15542.1	LOC_Os01g74450;LOC_Os01g74430;LOC_Os01g74380;LOC_Os01g74200;LOC_Os01g74460;LOC_Os01g74410;LOC_Os01g74320;LOC_Os01g74250;LOC_Os01g74270;LOC_Os01g74500;LOC_Os01g74440;LOC_Os01g74530;LOC_Os01g74240;LOC_Os01g74390;LOC_Os01g74510;LOC_Os01g74400;LOC_Os01g74470;LOC_Os01g74190;LOC_Os01g74260;LOC_Os01g74360;LOC_Os01g74310;LOC_Os01g74230;LOC_Os01g74520;LOC_Os01g74220;LOC_Os01g74350;LOC_Os01g74280;LOC_Os01g…
MSTRG.61414.4	LOC_Os03g38040;LOC_Os03g38120;LOC_Os03g38200;LOC_Os03g38170;LOC_Os03g38359;LOC_Os03g38350;LOC_Os03g38375;LOC_Os03g38100;LOC_Os03g38320;LOC_Os03g38250;LOC_Os03g38230;LOC_Os03g38370;LOC_Os03g38390;LOC_Os03g38140;LOC_Os03g38330;LOC_Os03g38310;LOC_Os03g38076;LOC_Os03g38240;LOC_Os03g38070;LOC_Os03g38190;LOC_Os03g38150;LOC_Os03g38284;LOC_Os03g38270;LOC_Os03g38050;LOC_Os03g38090;LOC_Os03g38260;LOC_Os03g…
MSTRG.55649.1	LOC_Os03g10930;LOC_Os03g11230;LOC_Os03g10970;LOC_Os03g10980;LOC_Os03g11040;LOC_Os03g11160;LOC_Os03g11200;LOC_Os03g11210;LOC_Os03g11050;LOC_Os03g11060;LOC_Os03g11100;LOC_Os03g10910;LOC_Os03g10990;LOC_Os03g11250;LOC_Os03g11030;LOC_Os03g11150;LOC_Os03g10920;LOC_Os03g11140;LOC_Os03g11020;LOC_Os03g11120;LOC_Os03g11170;LOC_Os03g11010;LOC_Os03g11190;LOC_Os03g11180;LOC_Os03g10960;LOC_Os03g10950;LOC_Os03g…
MSTRG.29789.6	LOC_Os11g39590;LOC_Os11g39730;LOC_Os11g39618;LOC_Os11g39690;LOC_Os11g39750;LOC_Os11g39540;LOC_Os11g39710;LOC_Os11g39630;LOC_Os11g39550;LOC_Os11g39740;LOC_Os11g39609;LOC_Os11g39760;LOC_Os11g39600;LOC_Os11g39680;LOC_Os11g39510;LOC_Os11g39660;LOC_Os11g39640;LOC_Os11g39580;LOC_Os11g39650;LOC_Os11g39770;LOC_Os11g39720;LOC_Os11g39780;LOC_Os11g39670;LOC_Os11g39530;LOC_Os11g39790;LOC_Os11g39520
MSTRG.127660.1	LOC_Os09g38940;LOC_Os09g39090;LOC_Os09g38960;LOC_Os09g38759;LOC_Os09g39060;LOC_Os09g39034;LOC_Os09g39070;LOC_Os09g38740;LOC_Os09g39100;LOC_Os09g38990;LOC_Os09g38970;LOC_Os09g38730;LOC_Os09g38900;LOC_Os09g38980;LOC_Os09g38777;LOC_Os09g39050;LOC_Os09g38784;LOC_Os09g39080;LOC_Os09g38768;LOC_Os09g38870;LOC_Os09g38750;LOC_Os09g38755;LOC_Os09g38880;LOC_Os09g38790;LOC_Os09g38850;LOC_Os09g38890;LOC_Os09g…
MSTRG.33823.1	LOC_Os12g13550;LOC_Os12g13530;LOC_Os12g13560;LOC_Os12g13370;LOC_Os12g13420;LOC_Os12g13400;LOC_Os12g13470;LOC_Os12g13500;LOC_Os12g13410;LOC_Os12g13480;LOC_Os12g13490;LOC_Os12g13600;LOC_Os12g13450;LOC_Os12g13360;LOC_Os12g13590;LOC_Os12g13520;LOC_Os12g13610;LOC_Os12g13540;LOC_Os12g13460;LOC_Os12g13430;LOC_Os12g13570;LOC_Os12g13390;LOC_Os12g13445;LOC_Os12g13580;LOC_Os12g13440;LOC_Os12g13380
MSTRG.61261.1	LOC_Os03g37650;LOC_Os03g37640;LOC_Os03g37554;LOC_Os03g37500;LOC_Os03g37360;LOC_Os03g37670;LOC_Os03g37450;LOC_Os03g37520;LOC_Os03g37570;LOC_Os03g37470;LOC_Os03g37430;LOC_Os03g37377;LOC_Os03g37540;LOC_Os03g37630;LOC_Os03g37580;LOC_Os03g37490;LOC_Os03g37440;LOC_Os03g37610;LOC_Os03g37394;LOC_Os03g37460;LOC_Os03g37690;LOC_Os03g37411;LOC_Os03g37680;LOC_Os03g37620
MSTRG.71928.2	LOC_Os04g29020;LOC_Os04g29180;LOC_Os04g28910;LOC_Os04g29000;LOC_Os04g29140;LOC_Os04g28930;LOC_Os04g29090;LOC_Os04g29160;LOC_Os04g28920;LOC_Os04g28970;LOC_Os04g29200;LOC_Os04g29080;LOC_Os04g29110;LOC_Os04g28940;LOC_Os04g29050;LOC_Os04g29010;LOC_Os04g29170;LOC_Os04g29030;LOC_Os04g28990;LOC_Os04g28980;LOC_Os04g29100;LOC_Os04g29150;LOC_Os04g29210;LOC_Os04g29040;LOC_Os04g29120;LOC_Os04g29130;LOC_Os04g…
MSTRG.90613.1	LOC_Os06g02380;LOC_Os06g02470;LOC_Os06g02410;LOC_Os06g02230;LOC_Os06g02430;LOC_Os06g02420;LOC_Os06g02440;LOC_Os06g02530;LOC_Os06g02540;LOC_Os06g02270;LOC_Os06g02360;LOC_Os06g02260;LOC_Os06g02370;LOC_Os06g02320;LOC_Os06g02350;LOC_Os06g02450;LOC_Os06g02510;LOC_Os06g02304;LOC_Os06g02500;LOC_Os06g02520;LOC_Os06g02290;LOC_Os06g02480;LOC_Os06g02240;LOC_Os06g02555;LOC_Os06g02490;LOC_Os06g02390;LOC_Os06g…
MSTRG.101960.1	LOC_Os07g06700;LOC_Os07g06570;LOC_Os07g06644;LOC_Os07g06450;LOC_Os07g06770;LOC_Os07g06430;LOC_Os07g06730;LOC_Os07g06550;LOC_Os07g06470;LOC_Os07g06510;LOC_Os07g06750;LOC_Os07g06680;LOC_Os07g06420;LOC_Os07g06460;LOC_Os07g06500;LOC_Os07g06610;LOC_Os07g06560;LOC_Os07g06490;LOC_Os07g06580;LOC_Os07g06540;LOC_Os07g06440;LOC_Os07g06600;LOC_Os07g06710;LOC_Os07g06620;LOC_Os07g06790;LOC_Os07g06630;LOC_Os07g…
MSTRG.26635.1	LOC_Os11g20770;LOC_Os11g20689;LOC_Os11g20650;LOC_Os11g20750;LOC_Os11g20760;LOC_Os11g20670;LOC_Os11g20790;LOC_Os11g20610;LOC_Os11g20660;LOC_Os11g20780;LOC_Os11g20710;LOC_Os11g20730;LOC_Os11g20640;LOC_Os11g20740;LOC_Os11g20720;LOC_Os11g20620
MSTRG.60632.17	LOC_Os03g32010;LOC_Os03g31970;LOC_Os03g31950;LOC_Os03g32040;LOC_Os03g32030;LOC_Os03g31940;LOC_Os03g32070;LOC_Os03g32050;LOC_Os03g32000;LOC_Os03g32020;LOC_Os03g32200;LOC_Os03g32119;LOC_Os03g32220;LOC_Os03g31992;LOC_Os03g32210;LOC_Os03g32100;LOC_Os03g32260;LOC_Os03g32270;LOC_Os03g32170;LOC_Os03g32140;LOC_Os03g31934;LOC_Os03g31944;LOC_Os03g32160;LOC_Os03g32190;LOC_Os03g31980;LOC_Os03g32180;LOC_Os03g…
MSTRG.111028.33	LOC_Os08g01020;LOC_Os08g01010;LOC_Os08g01130;LOC_Os08g01080;LOC_Os08g01110;LOC_Os08g01150;LOC_Os08g01070;LOC_Os08g01008;LOC_Os08g01054;LOC_Os08g01180;LOC_Os08g01120;LOC_Os08g01170;LOC_Os08g01040;LOC_Os08g01140;LOC_Os08g01100;LOC_Os08g01160;LOC_Os08g01090
MSTRG.90326.11	LOC_Os06g01200;LOC_Os06g01220;LOC_Os06g01130;LOC_Os06g01110;LOC_Os06g01020;LOC_Os06g01230;LOC_Os06g01150;LOC_Os06g01240;LOC_Os06g01090;LOC_Os06g01260;LOC_Os06g01190;LOC_Os06g01120;LOC_Os06g01250;LOC_Os06g01210;LOC_Os06g01180;LOC_Os06g01030;LOC_Os06g01160;LOC_Os06g01010;LOC_Os06g01170;LOC_Os06g01100;LOC_Os06g01140;LOC_Os06g01195
MSTRG.98222.1	LOC_Os06g40740;LOC_Os06g40870;LOC_Os06g40900;LOC_Os06g40860;LOC_Os06g40940;LOC_Os06g40790;LOC_Os06g40960;LOC_Os06g40970;LOC_Os06g40880;LOC_Os06g40800;LOC_Os06g40850;LOC_Os06g40760;LOC_Os06g40910;LOC_Os06g40830;LOC_Os06g40980;LOC_Os06g40750;LOC_Os06g40809;LOC_Os06g40770;LOC_Os06g40818;LOC_Os06g40890;LOC_Os06g40920;LOC_Os06g40950;LOC_Os06g40780;LOC_Os06g40840;LOC_Os06g40784;LOC_Os06g40930
MSTRG.113654.3	LOC_Os08g13880;LOC_Os08g13720;LOC_Os08g13940;LOC_Os08g13760;LOC_Os08g13870;LOC_Os08g13810;LOC_Os08g13800;LOC_Os08g13930;LOC_Os08g13750;LOC_Os08g13900;LOC_Os08g13790;LOC_Os08g13890;LOC_Os08g13730;LOC_Os08g13770;LOC_Os08g13920;LOC_Os08g13850;LOC_Os08g13830;LOC_Os08g13905;LOC_Os08g13795;LOC_Os08g13780;LOC_Os08g13840;LOC_Os08g13910;LOC_Os08g13950;LOC_Os08g13740;LOC_Os08g13820;LOC_Os08g13960
MSTRG.14013.3	LOC_Os01g67430;LOC_Os01g67420;LOC_Os01g67280;LOC_Os01g67270;LOC_Os01g67440;LOC_Os01g67500;LOC_Os01g67250;LOC_Os01g67400;LOC_Os01g67260;LOC_Os01g67290;LOC_Os01g67360;LOC_Os01g67390;LOC_Os01g67340;LOC_Os01g67364;LOC_Os01g67450;LOC_Os01g67370;LOC_Os01g67314;LOC_Os01g67410;LOC_Os01g67320;LOC_Os01g67350;LOC_Os01g67330;LOC_Os01g67380;LOC_Os01g67300;LOC_Os01g67310;LOC_Os01g67490;LOC_Os01g67480
MSTRG.94551.1	LOC_Os06g20380;LOC_Os06g20460;LOC_Os06g20370;LOC_Os06g20590;LOC_Os06g20330;LOC_Os06g20400;LOC_Os06g20680;LOC_Os06g20450;LOC_Os06g20390;LOC_Os06g20610;LOC_Os06g20670;LOC_Os06g20660;LOC_Os06g20340;LOC_Os06g20480;LOC_Os06g20470;LOC_Os06g20570;LOC_Os06g20580;LOC_Os06g20310;LOC_Os06g20640;LOC_Os06g20620;LOC_Os06g20630;LOC_Os06g20650;LOC_Os06g20420;LOC_Os06g20550;LOC_Os06g20430;LOC_Os06g20320;LOC_Os06g…
MSTRG.17099.8	LOC_Os10g09850;LOC_Os10g10020;LOC_Os10g09930;LOC_Os10g10060;LOC_Os10g09920;LOC_Os10g09890;LOC_Os10g09970;LOC_Os10g10010;LOC_Os10g09900;LOC_Os10g10000;LOC_Os10g09870;LOC_Os10g09810;LOC_Os10g09790;LOC_Os10g10050;LOC_Os10g09780;LOC_Os10g09940;LOC_Os10g09910;LOC_Os10g09960;LOC_Os10g09990;LOC_Os10g09820;LOC_Os10g10040;LOC_Os10g09880;LOC_Os10g09830;LOC_Os10g09760;LOC_Os10g10030;LOC_Os10g09860;LOC_Os10g…
MSTRG.98292.1	LOC_Os06g41240;LOC_Os06g41210;LOC_Os06g41070;LOC_Os06g41140;LOC_Os06g41060;LOC_Os06g41040;LOC_Os06g41020;LOC_Os06g41050;LOC_Os06g41090;LOC_Os06g41010;LOC_Os06g41160;LOC_Os06g41120;LOC_Os06g41110;LOC_Os06g41200;LOC_Os06g41030;LOC_Os06g41150;LOC_Os06g41100;LOC_Os06g41170;LOC_Os06g41190;LOC_Os06g41180;LOC_Os06g41000
MSTRG.36501.2	LOC_Os12g27102;LOC_Os12g27270;LOC_Os12g27160;LOC_Os12g27080;LOC_Os12g27020;LOC_Os12g27240;LOC_Os12g27070;LOC_Os12g27220;LOC_Os12g27060;LOC_Os12g27210;LOC_Os12g27180;LOC_Os12g27120;LOC_Os12g27025;LOC_Os12g27140;LOC_Os12g27110;LOC_Os12g27150;LOC_Os12g27050;LOC_Os12g27170;LOC_Os12g27030;LOC_Os12g27130;LOC_Os12g27090;LOC_Os12g27190;LOC_Os12g27254;LOC_Os12g27230;LOC_Os12g27096;LOC_Os12g27200;LOC_Os12g…
MSTRG.17741.1	LOC_Os10g14290;LOC_Os10g14830;LOC_Os10g14900;LOC_Os10g14270;LOC_Os10g14160;LOC_Os10g14930;LOC_Os10g14795;LOC_Os10g14800;LOC_Os10g14180;LOC_Os10g14990;LOC_Os10g14814;LOC_Os10g14960;LOC_Os10g14920;LOC_Os10g14130;LOC_Os10g14080;LOC_Os10g14194;LOC_Os10g14220;LOC_Os10g14850;LOC_Os10g14100;LOC_Os10g14210;LOC_Os10g14860;LOC_Os10g14070;LOC_Os10g14840;LOC_Os10g14940;LOC_Os10g14950;LOC_Os10g14150;LOC_Os10g…
MSTRG.99731.1	LOC_Os06g46520;LOC_Os06g46460;LOC_Os06g46690;LOC_Os06g46620;LOC_Os06g46640;LOC_Os06g46680;LOC_Os06g46710;LOC_Os06g46475;LOC_Os06g46700;LOC_Os06g46470;LOC_Os06g46500;LOC_Os06g46570;LOC_Os06g46530;LOC_Os06g46610;LOC_Os06g46754;LOC_Os06g46550;LOC_Os06g46480;LOC_Os06g46600;LOC_Os06g46630;LOC_Os06g46720;LOC_Os06g46580;LOC_Os06g46590;LOC_Os06g46670;LOC_Os06g46740;LOC_Os06g46650;LOC_Os06g46510;LOC_Os06g…
MSTRG.56537.1	LOC_Os03g14130;LOC_Os03g14170;LOC_Os03g14420;LOC_Os03g14260;LOC_Os03g14440;LOC_Os03g14250;LOC_Os03g14370;LOC_Os03g14254;LOC_Os03g14270;LOC_Os03g14410;LOC_Os03g14110;LOC_Os03g14310;LOC_Os03g14258;LOC_Os03g14349;LOC_Os03g14100;LOC_Os03g14400;LOC_Os03g14320;LOC_Os03g14334;LOC_Os03g14180;LOC_Os03g14090;LOC_Os03g14205;LOC_Os03g14380;LOC_Os03g14150;LOC_Os03g14300;LOC_Os03g14140;LOC_Os03g14190;LOC_Os03g…
MSTRG.24950.1	LOC_Os11g10540;LOC_Os11g10470;LOC_Os11g10650;LOC_Os11g10640;LOC_Os11g10480;LOC_Os11g10720;LOC_Os11g10740;LOC_Os11g10730;LOC_Os11g10550;LOC_Os11g10600;LOC_Os11g10610;LOC_Os11g10620;LOC_Os11g10490;LOC_Os11g10510;LOC_Os11g10560;LOC_Os11g10710;LOC_Os11g10500;LOC_Os11g10750;LOC_Os11g10570;LOC_Os11g10670;LOC_Os11g10630;LOC_Os11g10530;LOC_Os11g10580;LOC_Os11g10520;LOC_Os11g10590
MSTRG.90330.1	LOC_Os06g01190;LOC_Os06g01260;LOC_Os06g01060;LOC_Os06g01240;LOC_Os06g01090;LOC_Os06g01290;LOC_Os06g01150;LOC_Os06g01230;LOC_Os06g01280;LOC_Os06g01270;LOC_Os06g01020;LOC_Os06g01130;LOC_Os06g01110;LOC_Os06g01220;LOC_Os06g01200;LOC_Os06g01195;LOC_Os06g01140;LOC_Os06g01070;LOC_Os06g01100;LOC_Os06g01170;LOC_Os06g01050;LOC_Os06g01040;LOC_Os06g01010;LOC_Os06g01160;LOC_Os06g01030;LOC_Os06g01180;LOC_Os06g…
MSTRG.95695.14	LOC_Os06g28400;LOC_Os06g28480;LOC_Os06g28460;LOC_Os06g28300;LOC_Os06g28330;LOC_Os06g28194;LOC_Os06g28440;LOC_Os06g28310;LOC_Os06g28450;LOC_Os06g28350;LOC_Os06g28280;LOC_Os06g28260;LOC_Os06g28370;LOC_Os06g28340;LOC_Os06g28320;LOC_Os06g28270;LOC_Os06g28390;LOC_Os06g28230;LOC_Os06g28290;LOC_Os06g28250;LOC_Os06g28240;LOC_Os06g28470;LOC_Os06g28170;LOC_Os06g28380;LOC_Os06g28360;LOC_Os06g28420;LOC_Os06g…
MSTRG.17099.4	LOC_Os10g09940;LOC_Os10g09870;LOC_Os10g09790;LOC_Os10g09810;LOC_Os10g09780;LOC_Os10g10050;LOC_Os10g10000;LOC_Os10g09920;LOC_Os10g09890;LOC_Os10g10010;LOC_Os10g09970;LOC_Os10g09900;LOC_Os10g10060;LOC_Os10g09850;LOC_Os10g10020;LOC_Os10g09930;LOC_Os10g09770;LOC_Os10g09800;LOC_Os10g09750;LOC_Os10g09950;LOC_Os10g09760;LOC_Os10g09860;LOC_Os10g10030;LOC_Os10g09830;LOC_Os10g09880;LOC_Os10g09990;LOC_Os10g…
MSTRG.17937.1	LOC_Os10g17120;LOC_Os10g16930;LOC_Os10g16900;LOC_Os10g16990;LOC_Os10g17080;LOC_Os10g17050;LOC_Os10g17030;LOC_Os10g17140;LOC_Os10g17110;LOC_Os10g17070;LOC_Os10g16974;LOC_Os10g16910;LOC_Os10g16890;LOC_Os10g17090;LOC_Os10g17130;LOC_Os10g16920;LOC_Os10g16960;LOC_Os10g17100;LOC_Os10g17040;LOC_Os10g17020;LOC_Os10g16950;LOC_Os10g17060;LOC_Os10g17000;LOC_Os10g17150
MSTRG.90781.3	LOC_Os06g03020;LOC_Os06g03280;LOC_Os06g03290;LOC_Os06g03340;LOC_Os06g03140;LOC_Os06g03380;LOC_Os06g03330;LOC_Os06g03200;LOC_Os06g03090;LOC_Os06g03190;LOC_Os06g03240;LOC_Os06g03165;LOC_Os06g03320;LOC_Os06g03360;LOC_Os06g03370;LOC_Os06g03250;LOC_Os06g03230;LOC_Os06g03040;LOC_Os06g03070;LOC_Os06g03260;LOC_Os06g03150;LOC_Os06g03350;LOC_Os06g03270;LOC_Os06g03400;LOC_Os06g03210;LOC_Os06g03300;LOC_Os06g…
MSTRG.60947.3	LOC_Os03g35650;LOC_Os03g35500;LOC_Os03g35370;LOC_Os03g35610;LOC_Os03g35390;LOC_Os03g35380;LOC_Os03g35420;LOC_Os03g35490;LOC_Os03g35580;LOC_Os03g35710;LOC_Os03g35400;LOC_Os03g35480;LOC_Os03g35454;LOC_Os03g35600;LOC_Os03g35700;LOC_Os03g35570;LOC_Os03g35520;LOC_Os03g35720;LOC_Os03g35430;LOC_Os03g35630;LOC_Os03g35360;LOC_Os03g35640;LOC_Os03g35690;LOC_Os03g35740;LOC_Os03g35540;LOC_Os03g35440;LOC_Os03g…
MSTRG.100199.1	LOC_Os06g48600;LOC_Os06g48580;LOC_Os06g48534;LOC_Os06g48640;LOC_Os06g48550;LOC_Os06g48440;LOC_Os06g48620;LOC_Os06g48520;LOC_Os06g48720;LOC_Os06g48530;LOC_Os06g48610;LOC_Os06g48500;LOC_Os06g48490;LOC_Os06g48680;LOC_Os06g48460;LOC_Os06g48730;LOC_Os06g48560;LOC_Os06g48470;LOC_Os06g48700;LOC_Os06g48570;LOC_Os06g48710;LOC_Os06g48630;LOC_Os06g48690;LOC_Os06g48660;LOC_Os06g48510;LOC_Os06g48480;LOC_Os06g…
MSTRG.48794.2	LOC_Os02g41640;LOC_Os02g41560;LOC_Os02g41670;LOC_Os02g41680;LOC_Os02g41630;LOC_Os02g41710;LOC_Os02g41740;LOC_Os02g41620;LOC_Os02g41720;LOC_Os02g41760;LOC_Os02g41650;LOC_Os02g41770;LOC_Os02g41580;LOC_Os02g41550;LOC_Os02g41570;LOC_Os02g41750;LOC_Os02g41702;LOC_Os02g41690;LOC_Os02g41590;LOC_Os02g41610;LOC_Os02g41696;LOC_Os02g41730
MSTRG.112666.2	LOC_Os08g08330;LOC_Os08g08270;LOC_Os08g08260;LOC_Os08g08520;LOC_Os08g08420;LOC_Os08g08510;LOC_Os08g08320;LOC_Os08g08340;LOC_Os08g08440;LOC_Os08g08500;LOC_Os08g08370;LOC_Os08g08410;LOC_Os08g08450;LOC_Os08g08430;LOC_Os08g08380;LOC_Os08g08350;LOC_Os08g08390;LOC_Os08g08310;LOC_Os08g08300;LOC_Os08g08460;LOC_Os08g08530;LOC_Os08g08400
MSTRG.25885.2	LOC_Os11g16650;LOC_Os11g16670;LOC_Os11g16940;LOC_Os11g16630;LOC_Os11g16770;LOC_Os11g16710;LOC_Os11g16740;LOC_Os11g16790;LOC_Os11g16870;LOC_Os11g16800;LOC_Os11g16900;LOC_Os11g16890;LOC_Os11g16640;LOC_Os11g16820;LOC_Os11g16660;LOC_Os11g16690;LOC_Os11g16830;LOC_Os11g16810;LOC_Os11g16760;LOC_Os11g16680;LOC_Os11g16730;LOC_Os11g16720;LOC_Os11g16920;LOC_Os11g16850;LOC_Os11g16610;LOC_Os11g16924;LOC_Os11g…
MSTRG.70805.1	LOC_Os04g24930;LOC_Os04g24940;LOC_Os04g25009;LOC_Os04g24880;LOC_Os04g24910;LOC_Os04g24970;LOC_Os04g24900;LOC_Os04g24950;LOC_Os04g25030;LOC_Os04g24920;LOC_Os04g24870;LOC_Os04g25010;LOC_Os04g24810;LOC_Os04g24960;LOC_Os04g25000;LOC_Os04g24989;LOC_Os04g24790;LOC_Os04g24850;LOC_Os04g24998;LOC_Os04g24840;LOC_Os04g24830;LOC_Os04g24820;LOC_Os04g24980;LOC_Os04g24804;LOC_Os04g25020;LOC_Os04g24860;LOC_Os04g…
MSTRG.97598.4	LOC_Os06g37800;LOC_Os06g37870;LOC_Os06g37820;LOC_Os06g37660;LOC_Os06g37630;LOC_Os06g37670;LOC_Os06g37750;LOC_Os06g37580;LOC_Os06g37830;LOC_Os06g37650;LOC_Os06g37840;LOC_Os06g37560;LOC_Os06g37680;LOC_Os06g37850;LOC_Os06g37700;LOC_Os06g37730;LOC_Os06g37860;LOC_Os06g37610;LOC_Os06g37740;LOC_Os06g37760;LOC_Os06g37810;LOC_Os06g37590;LOC_Os06g37770;LOC_Os06g37720;LOC_Os06g37620;LOC_Os06g37880;LOC_Os06g…
MSTRG.67802.1	LOC_Os04g04370;LOC_Os04g04440;LOC_Os04g04270;LOC_Os04g04460;LOC_Os04g04430;LOC_Os04g04380;LOC_Os04g04330;LOC_Os04g04290;LOC_Os04g04490;LOC_Os04g04360;LOC_Os04g04280;LOC_Os04g04420;LOC_Os04g04300;LOC_Os04g04550;LOC_Os04g04510;LOC_Os04g04530;LOC_Os04g04480;LOC_Os04g04254;LOC_Os04g04540;LOC_Os04g04400;LOC_Os04g04470;LOC_Os04g04410;LOC_Os04g04340;LOC_Os04g04500;LOC_Os04g04310;LOC_Os04g04520;LOC_Os04g…
MSTRG.70804.1	LOC_Os04g24880;LOC_Os04g25009;LOC_Os04g24940;LOC_Os04g24930;LOC_Os04g24900;LOC_Os04g24970;LOC_Os04g24910;LOC_Os04g24770;LOC_Os04g24950;LOC_Os04g24920;LOC_Os04g24810;LOC_Os04g25010;LOC_Os04g24870;LOC_Os04g24850;LOC_Os04g24998;LOC_Os04g24840;LOC_Os04g24830;LOC_Os04g24989;LOC_Os04g24790;LOC_Os04g25000;LOC_Os04g24960;LOC_Os04g24820;LOC_Os04g24780;LOC_Os04g24980;LOC_Os04g24804;LOC_Os04g24800;LOC_Os04g…
MSTRG.109996.1	LOC_Os07g45590;LOC_Os07g45760;LOC_Os07g45750;LOC_Os07g45860;LOC_Os07g45720;LOC_Os07g45880;LOC_Os07g45620;LOC_Os07g45730;LOC_Os07g45630;LOC_Os07g45650;LOC_Os07g45830;LOC_Os07g45640;LOC_Os07g45550;LOC_Os07g45820;LOC_Os07g45850;LOC_Os07g45810;LOC_Os07g45600;LOC_Os07g45740;LOC_Os07g45890;LOC_Os07g45800;LOC_Os07g45790;LOC_Os07g45780;LOC_Os07g45770;LOC_Os07g45570;LOC_Os07g45610;LOC_Os07g45540;LOC_Os07g…
MSTRG.42021.2	LOC_Os02g07740;LOC_Os02g07770;LOC_Os02g07960;LOC_Os02g07920;LOC_Os02g07970;LOC_Os02g07980;LOC_Os02g07930;LOC_Os02g07760;LOC_Os02g07890;LOC_Os02g07840;LOC_Os02g07800;LOC_Os02g07870;LOC_Os02g07880;LOC_Os02g07720;LOC_Os02g08000;LOC_Os02g07950;LOC_Os02g07709;LOC_Os02g07990;LOC_Os02g07860;LOC_Os02g07730;LOC_Os02g07790;LOC_Os02g07900;LOC_Os02g07690;LOC_Os02g07780;LOC_Os02g07680;LOC_Os02g07750;LOC_Os02g…
MSTRG.27472.1	LOC_Os11g27130;LOC_Os11g26980;LOC_Os11g27140;LOC_Os11g27020;LOC_Os11g27100;LOC_Os11g27040;LOC_Os11g27070;LOC_Os11g26970;LOC_Os11g27010;LOC_Os11g26940;LOC_Os11g26870;LOC_Os11g26920;LOC_Os11g26890;LOC_Os11g26910;LOC_Os11g26956;LOC_Os11g27110;LOC_Os11g27160;LOC_Os11g27050;LOC_Os11g26880;LOC_Os11g26990;LOC_Os11g27120;LOC_Os11g27030;LOC_Os11g27060;LOC_Os11g27150;LOC_Os11g26950;LOC_Os11g26930;LOC_Os11g…
MSTRG.82171.2	LOC_Os05g12450;LOC_Os05g12490;LOC_Os05g12550;LOC_Os05g12380;LOC_Os05g12440;LOC_Os05g12720;LOC_Os05g12640;LOC_Os05g12410;LOC_Os05g12460;LOC_Os05g12390;LOC_Os05g12400;LOC_Os05g12730;LOC_Os05g12670;LOC_Os05g12481;LOC_Os05g12610;LOC_Os05g12660;LOC_Os05g12430;LOC_Os05g12420;LOC_Os05g12560;LOC_Os05g12500;LOC_Os05g12710;LOC_Os05g12680;LOC_Os05g12570;LOC_Os05g12740;LOC_Os05g12700;LOC_Os05g12540;LOC_Os05g…
MSTRG.90614.8	LOC_Os06g02440;LOC_Os06g02530;LOC_Os06g02270;LOC_Os06g02540;LOC_Os06g02560;LOC_Os06g02380;LOC_Os06g02470;LOC_Os06g02430;LOC_Os06g02410;LOC_Os06g02420;LOC_Os06g02570;LOC_Os06g02350;LOC_Os06g02510;LOC_Os06g02500;LOC_Os06g02450;LOC_Os06g02304;LOC_Os06g02290;LOC_Os06g02480;LOC_Os06g02520;LOC_Os06g02490;LOC_Os06g02555;LOC_Os06g02360;LOC_Os06g02260;LOC_Os06g02370;LOC_Os06g02320;LOC_Os06g02330;LOC_Os06g…
MSTRG.127501.3	LOC_Os09g37990;LOC_Os09g38110;LOC_Os09g37949;LOC_Os09g37967;LOC_Os09g38200;LOC_Os09g38090;LOC_Os09g38040;LOC_Os09g38180;LOC_Os09g38310;LOC_Os09g37976;LOC_Os09g37958;LOC_Os09g38210;LOC_Os09g38320;LOC_Os09g38070;LOC_Os09g38060;LOC_Os09g38010;LOC_Os09g38170;LOC_Os09g38020;LOC_Os09g38100;LOC_Os09g38300;LOC_Os09g38000;LOC_Os09g37940;LOC_Os09g38104;LOC_Os09g38268;LOC_Os09g38340;LOC_Os09g38050;LOC_Os09g…
MSTRG.128120.1	ChrUn.fgenesh.gene.51;ChrUn.fgenesh.gene.39;ChrUn.fgenesh.gene.56;ChrUn.fgenesh.gene.35;ChrUn.fgenesh.gene.62;ChrUn.fgenesh.gene.34;ChrUn.fgenesh.gene.45;ChrUn.fgenesh.gene.37;ChrUn.fgenesh.gene.57;ChrUn.fgenesh.gene.46;ChrUn.fgenesh.gene.42;ChrUn.fgenesh.gene.61;ChrUn.fgenesh.gene.36;ChrUn.fgenesh.gene.43;ChrUn.fgenesh.gene.41;ChrUn.fgenesh.gene.53;ChrUn.fgenesh.gene.32;ChrUn.fgenesh.gene.33;Chr…
MSTRG.45666.2	LOC_Os02g26410;LOC_Os02g26614;LOC_Os02g26404;LOC_Os02g26470;LOC_Os02g26650;LOC_Os02g26420;LOC_Os02g26490;LOC_Os02g26530;LOC_Os02g26430;LOC_Os02g26740;LOC_Os02g26680;LOC_Os02g26630;LOC_Os02g26460;LOC_Os02g26540;LOC_Os02g26690;LOC_Os02g26580;LOC_Os02g26520;LOC_Os02g26700;LOC_Os02g26660;LOC_Os02g26600;LOC_Os02g26560;LOC_Os02g26720;LOC_Os02g26710;LOC_Os02g26550;LOC_Os02g26640;LOC_Os02g26730;LOC_Os02g…
MSTRG.50103.18	LOC_Os02g46480;LOC_Os02g46510;LOC_Os02g46640;LOC_Os02g46473;LOC_Os02g46660;LOC_Os02g46560;LOC_Os02g46500;LOC_Os02g46670;LOC_Os02g46600;LOC_Os02g46520;LOC_Os02g46630;LOC_Os02g46680;LOC_Os02g46540;LOC_Os02g46650;LOC_Os02g46570;LOC_Os02g46580;LOC_Os02g46550;LOC_Os02g46490;LOC_Os02g46530;LOC_Os02g46620;LOC_Os02g46690;LOC_Os02g46610
MSTRG.71849.22	LOC_Os04g29000;LOC_Os04g28740;LOC_Os04g28690;LOC_Os04g28910;LOC_Os04g28770;LOC_Os04g28730;LOC_Os04g28710;LOC_Os04g28750;LOC_Os04g28880;LOC_Os04g28790;LOC_Os04g28890;LOC_Os04g28800;LOC_Os04g28840;LOC_Os04g28990;LOC_Os04g28860;LOC_Os04g28720;LOC_Os04g28900;LOC_Os04g28870;LOC_Os04g29020;LOC_Os04g28805;LOC_Os04g28810;LOC_Os04g28920;LOC_Os04g28820;LOC_Os04g28970;LOC_Os04g28830;LOC_Os04g28930;LOC_Os04g…
MSTRG.43944.2	LOC_Os02g17340;LOC_Os02g17230;LOC_Os02g17250;LOC_Os02g17350;LOC_Os02g17410;LOC_Os02g17240;LOC_Os02g17260;LOC_Os02g17220;LOC_Os02g17400;LOC_Os02g17360;LOC_Os02g17280;LOC_Os02g17190;LOC_Os02g17210;LOC_Os02g17320;LOC_Os02g17330;LOC_Os02g17180;LOC_Os02g17390;LOC_Os02g17370;LOC_Os02g17160;LOC_Os02g17170;LOC_Os02g17150;LOC_Os02g17200;LOC_Os02g17270;LOC_Os02g17292;LOC_Os02g17380
MSTRG.24901.3	LOC_Os11g10410;LOC_Os11g10340;LOC_Os11g10440;LOC_Os11g10460;LOC_Os11g10370;LOC_Os11g10220;LOC_Os11g10434;LOC_Os11g10360;LOC_Os11g10290;LOC_Os11g10470;LOC_Os11g10310;LOC_Os11g10350;LOC_Os11g10480;LOC_Os11g10400;LOC_Os11g10300;LOC_Os11g10230;LOC_Os11g10270;LOC_Os11g10280;LOC_Os11g10320;LOC_Os11g10420;LOC_Os11g10260;LOC_Os11g10490;LOC_Os11g10210;LOC_Os11g10240;LOC_Os11g10450;LOC_Os11g10250;LOC_Os11g…
MSTRG.25571.2	LOC_Os11g14710;LOC_Os11g14850;LOC_Os11g14650;LOC_Os11g14890;LOC_Os11g14780;LOC_Os11g14860;LOC_Os11g14620;LOC_Os11g14730;LOC_Os11g14930;LOC_Os11g14700;LOC_Os11g14750;LOC_Os11g14950;LOC_Os11g14870;LOC_Os11g14970;LOC_Os11g14790;LOC_Os11g14670;LOC_Os11g14640;LOC_Os11g14720;LOC_Os11g14660;LOC_Os11g14690;LOC_Os11g14680;LOC_Os11g14770;LOC_Os11g14740;LOC_Os11g14820;LOC_Os11g14960;LOC_Os11g14880;LOC_Os11g…
MSTRG.53387.1	LOC_Os03g01660;LOC_Os03g01810;LOC_Os03g01580;LOC_Os03g01820;LOC_Os03g01830;LOC_Os03g01590;LOC_Os03g01684;LOC_Os03g01870;LOC_Os03g01840;LOC_Os03g01730;LOC_Os03g01780;LOC_Os03g01670;LOC_Os03g01740;LOC_Os03g01630;LOC_Os03g01760;LOC_Os03g01700;LOC_Os03g01750;LOC_Os03g01890;LOC_Os03g01610;LOC_Os03g01640;LOC_Os03g01650;LOC_Os03g01720;LOC_Os03g01880;LOC_Os03g01614;LOC_Os03g01860;LOC_Os03g01620;LOC_Os03g…
MSTRG.104036.1	LOC_Os07g15210;LOC_Os07g14840;LOC_Os07g14880;LOC_Os07g15160;LOC_Os07g14890;LOC_Os07g14830;LOC_Os07g14910;LOC_Os07g15170;LOC_Os07g14850;LOC_Os07g15200;LOC_Os07g15240;LOC_Os07g15230;LOC_Os07g14870;LOC_Os07g15190;LOC_Os07g15150;LOC_Os07g14930;LOC_Os07g15140;LOC_Os07g14900;LOC_Os07g14860;LOC_Os07g14920;LOC_Os07g14810;LOC_Os07g14820;LOC_Os07g15180
MSTRG.16966.1	LOC_Os10g09560;LOC_Os10g09470;LOC_Os10g09040;LOC_Os10g08930;LOC_Os10g09600;LOC_Os10g09480;LOC_Os10g09529;LOC_Os10g08910;LOC_Os10g09550;LOC_Os10g08980;LOC_Os10g08940;LOC_Os10g08950;LOC_Os10g09030;LOC_Os10g08920;LOC_Os10g09020;LOC_Os10g09610;LOC_Os10g09490;LOC_Os10g08990;LOC_Os10g09570;LOC_Os10g09000;LOC_Os10g09590;LOC_Os10g09060;LOC_Os10g09510;LOC_Os10g08970;LOC_Os10g09500;LOC_Os10g08960
MSTRG.97419.4	LOC_Os06g36900;LOC_Os06g36890;LOC_Os06g37085;LOC_Os06g37030;LOC_Os06g36920;LOC_Os06g37100;LOC_Os06g36990;LOC_Os06g37070;LOC_Os06g37050;LOC_Os06g36910;LOC_Os06g37000;LOC_Os06g37020;LOC_Os06g36930;LOC_Os06g36960;LOC_Os06g36980;LOC_Os06g37120;LOC_Os06g36940;LOC_Os06g36950;LOC_Os06g37010;LOC_Os06g37090;LOC_Os06g37040;LOC_Os06g36970;LOC_Os06g37080;LOC_Os06g36880
MSTRG.51008.1	LOC_Os02g50000;LOC_Os02g49900;LOC_Os02g50200;LOC_Os02g50210;LOC_Os02g50040;LOC_Os02g49930;LOC_Os02g49980;LOC_Os02g50010;LOC_Os02g50140;LOC_Os02g49910;LOC_Os02g49970;LOC_Os02g49950;LOC_Os02g49986;LOC_Os02g50030;LOC_Os02g50100;LOC_Os02g50220;LOC_Os02g50120;LOC_Os02g49890;LOC_Os02g50130;LOC_Os02g50230;LOC_Os02g49960;LOC_Os02g50060;LOC_Os02g50110;LOC_Os02g49992;LOC_Os02g50090;LOC_Os02g50020;LOC_Os02g…
MSTRG.103469.1	LOC_Os07g12250;LOC_Os07g12320;LOC_Os07g12300;LOC_Os07g12280;LOC_Os07g12230;LOC_Os07g12240;LOC_Os07g12304;LOC_Os07g12200;LOC_Os07g12330;LOC_Os07g12180;LOC_Os07g12310;LOC_Os07g12270;LOC_Os07g12350;LOC_Os07g12255;LOC_Os07g12260;LOC_Os07g12220;LOC_Os07g12190;LOC_Os07g12340;LOC_Os07g12290;LOC_Os07g12210
MSTRG.86019.19	LOC_Os05g32900;LOC_Os05g33030;LOC_Os05g32890;LOC_Os05g32960;LOC_Os05g32980;LOC_Os05g33060;LOC_Os05g32860;LOC_Os05g32920;LOC_Os05g32950;LOC_Os05g32930;LOC_Os05g33140;LOC_Os05g33110;LOC_Os05g33120;LOC_Os05g32880;LOC_Os05g33130;LOC_Os05g33050;LOC_Os05g33040;LOC_Os05g33100;LOC_Os05g32910;LOC_Os05g32970;LOC_Os05g33020;LOC_Os05g33080;LOC_Os05g33010;LOC_Os05g32940;LOC_Os05g33070;LOC_Os05g33090;LOC_Os05g…
MSTRG.437.1	LOC_Os01g02880;LOC_Os01g02850;LOC_Os01g02890;LOC_Os01g02900;LOC_Os01g02930;LOC_Os01g02780;LOC_Os01g02860;LOC_Os01g02870;LOC_Os01g02790;LOC_Os01g02760;LOC_Os01g02920;LOC_Os01g02840;LOC_Os01g02800;LOC_Os01g02950;LOC_Os01g02830;LOC_Os01g02990;LOC_Os01g02770;LOC_Os01g02970;LOC_Os01g02810;LOC_Os01g02940;LOC_Os01g02980;LOC_Os01g02910;LOC_Os01g02884;LOC_Os01g02750;LOC_Os01g02960
MSTRG.104102.1	LOC_Os07g15170;LOC_Os07g15330;LOC_Os07g15200;LOC_Os07g15240;LOC_Os07g15100;LOC_Os07g15110;LOC_Os07g15210;LOC_Os07g15260;LOC_Os07g15160;LOC_Os07g15280;LOC_Os07g15120;LOC_Os07g15180;LOC_Os07g15250;LOC_Os07g15290;LOC_Os07g15090;LOC_Os07g15270;LOC_Os07g15230;LOC_Os07g15310;LOC_Os07g15150;LOC_Os07g15190;LOC_Os07g15140;LOC_Os07g15300;LOC_Os07g15130;LOC_Os07g15320
MSTRG.28080.1	LOC_Os11g30040;LOC_Os11g29990;LOC_Os11g30000;LOC_Os11g30030;LOC_Os11g29940;LOC_Os11g30050;LOC_Os11g30110;LOC_Os11g30090;LOC_Os11g30100;LOC_Os11g29830;LOC_Os11g29920;LOC_Os11g29945;LOC_Os11g29970;LOC_Os11g30020;LOC_Os11g29900;LOC_Os11g29910;LOC_Os11g29870;LOC_Os11g30080;LOC_Os11g29820;LOC_Os11g29860;LOC_Os11g30060;LOC_Os11g29980;LOC_Os11g29850;LOC_Os11g29880;LOC_Os11g29840;LOC_Os11g29930;LOC_Os11g…
MSTRG.65786.1	LOC_Os03g57580;LOC_Os03g57910;LOC_Os03g57870;LOC_Os03g57670;LOC_Os03g57540;LOC_Os03g57799;LOC_Os03g57808;LOC_Os03g57620;LOC_Os03g57770;LOC_Os03g57750;LOC_Os03g57640;LOC_Os03g57880;LOC_Os03g57730;LOC_Os03g57600;LOC_Os03g57920;LOC_Os03g57840;LOC_Os03g57510;LOC_Os03g57820;LOC_Os03g57760;LOC_Os03g57630;LOC_Os03g57854;LOC_Os03g57830;LOC_Os03g57569;LOC_Os03g57890;LOC_Os03g57560;LOC_Os03g57530;LOC_Os03g…
MSTRG.71102.2	LOC_Os04g25740;LOC_Os04g25870;LOC_Os04g25800;LOC_Os04g25750;LOC_Os04g25770;LOC_Os04g25890;LOC_Os04g25760;LOC_Os04g25700;LOC_Os04g25670;LOC_Os04g25720;LOC_Os04g25830;LOC_Os04g25780;LOC_Os04g25880;LOC_Os04g25680;LOC_Os04g25790;LOC_Os04g25660;LOC_Os04g25850;LOC_Os04g25860;LOC_Os04g25820;LOC_Os04g25730;LOC_Os04g25810;LOC_Os04g25840;LOC_Os04g25784
MSTRG.90781.1	LOC_Os06g03300;LOC_Os06g03130;LOC_Os06g03220;LOC_Os06g03120;LOC_Os06g03390;LOC_Os06g03110;LOC_Os06g03160;LOC_Os06g03059;LOC_Os06g03180;LOC_Os06g03310;LOC_Os06g03050;LOC_Os06g03030;LOC_Os06g03099;LOC_Os06g03080;LOC_Os06g03020;LOC_Os06g03280;LOC_Os06g03290;LOC_Os06g03140;LOC_Os06g03340;LOC_Os06g03200;LOC_Os06g03330;LOC_Os06g03380;LOC_Os06g03090;LOC_Os06g03165;LOC_Os06g03240;LOC_Os06g03320;LOC_Os06g…
MSTRG.39093.4	LOC_Os12g39840;LOC_Os12g39810;LOC_Os12g39850;LOC_Os12g39880;LOC_Os12g39920;LOC_Os12g39670;LOC_Os12g39760;LOC_Os12g39940;LOC_Os12g39890;LOC_Os12g39700;LOC_Os12g39740;LOC_Os12g39780;LOC_Os12g39790;LOC_Os12g39710;LOC_Os12g39860;LOC_Os12g39820;LOC_Os12g39750;LOC_Os12g39900;LOC_Os12g39830;LOC_Os12g39930;LOC_Os12g39870;LOC_Os12g39770;LOC_Os12g39950;LOC_Os12g39690;LOC_Os12g39910;LOC_Os12g39680;LOC_Os12g…
MSTRG.14093.1	LOC_Os01g67800;LOC_Os01g67640;LOC_Os01g67590;LOC_Os01g67620;LOC_Os01g67760;LOC_Os01g67650;LOC_Os01g67630;LOC_Os01g67770;LOC_Os01g67570;LOC_Os01g67550;LOC_Os01g67820;LOC_Os01g67680;LOC_Os01g67710;LOC_Os01g67740;LOC_Os01g67560;LOC_Os01g67520;LOC_Os01g67790;LOC_Os01g67730;LOC_Os01g67750;LOC_Os01g67610;LOC_Os01g67700;LOC_Os01g67580;LOC_Os01g67860;LOC_Os01g67670;LOC_Os01g67720;LOC_Os01g67660;LOC_Os01g…
MSTRG.104424.1	LOC_Os07g16980;LOC_Os07g16270;LOC_Os07g16380;LOC_Os07g16850;LOC_Os07g16360;LOC_Os07g16350;LOC_Os07g16950;LOC_Os07g16910;LOC_Os07g16330;LOC_Os07g16960;LOC_Os07g16364;LOC_Os07g16280;LOC_Os07g16900;LOC_Os07g16970;LOC_Os07g16880;LOC_Os07g16840;LOC_Os07g16890;LOC_Os07g16870;LOC_Os07g16860;LOC_Os07g16320;LOC_Os07g16930;LOC_Os07g16920;LOC_Os07g16290
MSTRG.34627.2	LOC_Os12g17750;LOC_Os12g17820;LOC_Os12g17850;LOC_Os12g17780;LOC_Os12g17804;LOC_Os12g17710;LOC_Os12g17600;LOC_Os12g17670;LOC_Os12g17570;LOC_Os12g17580;LOC_Os12g17680;LOC_Os12g17640;LOC_Os12g17770;LOC_Os12g17740;LOC_Os12g17860;LOC_Os12g17610;LOC_Os12g17800;LOC_Os12g17630;LOC_Os12g17730;LOC_Os12g17790;LOC_Os12g17590;LOC_Os12g17560;LOC_Os12g17620;LOC_Os12g17550;LOC_Os12g17660;LOC_Os12g17690;LOC_Os12g…
MSTRG.103985.1	LOC_Os07g14740;LOC_Os07g15130;LOC_Os07g15140;LOC_Os07g15150;LOC_Os07g14720;LOC_Os07g14710;LOC_Os07g14630;LOC_Os07g14700;LOC_Os07g15120;LOC_Os07g14660;LOC_Os07g14640;LOC_Os07g14600;LOC_Os07g15160;LOC_Os07g14610;LOC_Os07g14620;LOC_Os07g15110;LOC_Os07g14580;LOC_Os07g14650;LOC_Os07g14670;LOC_Os07g15100;LOC_Os07g14590;LOC_Os07g14680;LOC_Os07g15170
MSTRG.120615.2	LOC_Os09g03860;LOC_Os09g03850;LOC_Os09g03710;LOC_Os09g03700;LOC_Os09g03830;LOC_Os09g03939;LOC_Os09g03910;LOC_Os09g03740;LOC_Os09g03810;LOC_Os09g03680;LOC_Os09g03800;LOC_Os09g03840;LOC_Os09g03880;LOC_Os09g03820;LOC_Os09g03670;LOC_Os09g03690;LOC_Os09g03750;LOC_Os09g03900;LOC_Os09g03780;LOC_Os09g03790;LOC_Os09g03890;LOC_Os09g03660;LOC_Os09g03870;LOC_Os09g03920
MSTRG.90085.4	LOC_Os05g51210;LOC_Os05g51130;LOC_Os05g51140;LOC_Os05g51100;LOC_Os05g51010;LOC_Os05g51160;LOC_Os05g51090;LOC_Os05g51050;LOC_Os05g50990;LOC_Os05g51190;LOC_Os05g51000;LOC_Os05g51110;LOC_Os05g51200;LOC_Os05g51020;LOC_Os05g51040;LOC_Os05g51070;LOC_Os05g50940;LOC_Os05g50980;LOC_Os05g51030;LOC_Os05g51220;LOC_Os05g51060;LOC_Os05g50900;LOC_Os05g50970;LOC_Os05g51180;LOC_Os05g50910;LOC_Os05g51080;LOC_Os05g…
MSTRG.80154.1	LOC_Os05g04010;LOC_Os05g04190;LOC_Os05g04060;LOC_Os05g04150;LOC_Os05g04140;LOC_Os05g04100;LOC_Os05g04040;LOC_Os05g03920;LOC_Os05g04050;LOC_Os05g04080;LOC_Os05g04180;LOC_Os05g04160;LOC_Os05g03934;LOC_Os05g04110;LOC_Os05g03950;LOC_Os05g04170;LOC_Os05g03884;LOC_Os05g03865;LOC_Os05g03900;LOC_Os05g03860;LOC_Os05g04070;LOC_Os05g03930;LOC_Os05g03910;LOC_Os05g04120;LOC_Os05g03870;LOC_Os05g03840;LOC_Os05g…
MSTRG.56452.29	LOC_Os03g14000;LOC_Os03g14070;LOC_Os03g13860;LOC_Os03g13950;LOC_Os03g14030;LOC_Os03g13910;LOC_Os03g14170;LOC_Os03g14130;LOC_Os03g13850;LOC_Os03g13870;LOC_Os03g13960;LOC_Os03g13940;LOC_Os03g14100;LOC_Os03g13880;LOC_Os03g13976;LOC_Os03g13984;LOC_Os03g14060;LOC_Os03g13970;LOC_Os03g13890;LOC_Os03g13900;LOC_Os03g14040;LOC_Os03g14110;LOC_Os03g14080;LOC_Os03g14160;LOC_Os03g14140;LOC_Os03g14150;LOC_Os03g…
MSTRG.98824.4	LOC_Os06g43150;LOC_Os06g43130;LOC_Os06g43100;LOC_Os06g43070;LOC_Os06g43044;LOC_Os06g43010;LOC_Os06g43030;LOC_Os06g42880;LOC_Os06g43000;LOC_Os06g42890;LOC_Os06g43090;LOC_Os06g43110;LOC_Os06g42970;LOC_Os06g43120;LOC_Os06g43140;LOC_Os06g42920;LOC_Os06g43160;LOC_Os06g42980;LOC_Os06g42950;LOC_Os06g42940;LOC_Os06g43060;LOC_Os06g42910;LOC_Os06g43170;LOC_Os06g42960;LOC_Os06g43080;LOC_Os06g42930;LOC_Os06g…
MSTRG.70963.1	LOC_Os04g25360;LOC_Os04g25470;LOC_Os04g25310;LOC_Os04g25510;LOC_Os04g25380;LOC_Os04g25260;LOC_Os04g25454;LOC_Os04g25370;LOC_Os04g25290;LOC_Os04g25480;LOC_Os04g25400;LOC_Os04g25330;LOC_Os04g25280;LOC_Os04g25440;LOC_Os04g25350;LOC_Os04g25320;LOC_Os04g25490;LOC_Os04g25520;LOC_Os04g25300;LOC_Os04g25410;LOC_Os04g25420;LOC_Os04g25270;LOC_Os04g25499;LOC_Os04g25430
MSTRG.8784.4	LOC_Os01g46300;LOC_Os01g46370;LOC_Os01g46490;LOC_Os01g46554;LOC_Os01g46440;LOC_Os01g46530;LOC_Os01g46350;LOC_Os01g46570;LOC_Os01g46320;LOC_Os01g46460;LOC_Os01g46410;LOC_Os01g46310;LOC_Os01g46510;LOC_Os01g46400;LOC_Os01g46450;LOC_Os01g46340;LOC_Os01g46380;LOC_Os01g46540;LOC_Os01g46500;LOC_Os01g46360;LOC_Os01g46470;LOC_Os01g46330;LOC_Os01g46420;LOC_Os01g46390;LOC_Os01g46430
MSTRG.87086.4	LOC_Os05g37900;LOC_Os05g37780;LOC_Os05g37980;LOC_Os05g37820;LOC_Os05g37870;LOC_Os05g37800;LOC_Os05g37880;LOC_Os05g37860;LOC_Os05g37840;LOC_Os05g37770;LOC_Os05g37990;LOC_Os05g37920;LOC_Os05g37760;LOC_Os05g38000;LOC_Os05g37830;LOC_Os05g37930;LOC_Os05g37910;LOC_Os05g37810;LOC_Os05g37950;LOC_Os05g38010;LOC_Os05g37884;LOC_Os05g37790;LOC_Os05g38030;LOC_Os05g37890;LOC_Os05g37970;LOC_Os05g38020;LOC_Os05g…
MSTRG.21620.13	LOC_Os10g37060;LOC_Os10g37280;LOC_Os10g37370;LOC_Os10g37260;LOC_Os10g37050;LOC_Os10g37010;LOC_Os10g37079;LOC_Os10g37230;LOC_Os10g37240;LOC_Os10g37020;LOC_Os10g37290;LOC_Os10g37340;LOC_Os10g37350;LOC_Os10g37110;LOC_Os10g37160;LOC_Os10g37210;LOC_Os10g37270;LOC_Os10g37034;LOC_Os10g37220;LOC_Os10g37120;LOC_Os10g37330;LOC_Os10g37180;LOC_Os10g37090;LOC_Os10g37170;LOC_Os10g37070;LOC_Os10g37400;LOC_Os10g…
MSTRG.69813.1	LOC_Os04g19340;LOC_Os04g19220;LOC_Os04g19360;LOC_Os04g19290;LOC_Os04g19280;LOC_Os04g19230;LOC_Os04g19320;LOC_Os04g19310;LOC_Os04g19380;LOC_Os04g19160;LOC_Os04g19180;LOC_Os04g19330;LOC_Os04g19114;LOC_Os04g19170;LOC_Os04g19300;LOC_Os04g19130;LOC_Os04g19140;LOC_Os04g19210;LOC_Os04g19150;LOC_Os04g19350;LOC_Os04g19370;LOC_Os04g19190;LOC_Os04g19250;LOC_Os04g19240;LOC_Os04g19270;LOC_Os04g19100;LOC_Os04g…
MSTRG.76505.1	LOC_Os04g47440;LOC_Os04g47470;LOC_Os04g47560;LOC_Os04g47610;LOC_Os04g47390;LOC_Os04g47520;LOC_Os04g47550;LOC_Os04g47630;LOC_Os04g47410;LOC_Os04g47510;LOC_Os04g47620;LOC_Os04g47490;LOC_Os04g47640;LOC_Os04g47420;LOC_Os04g47590;LOC_Os04g47650;LOC_Os04g47570;LOC_Os04g47680;LOC_Os04g47430;LOC_Os04g47460;LOC_Os04g47500;LOC_Os04g47555;LOC_Os04g47450;LOC_Os04g47400;LOC_Os04g47530;LOC_Os04g47480;LOC_Os04g…
MSTRG.108549.1	LOC_Os07g39650;LOC_Os07g39760;LOC_Os07g39620;LOC_Os07g39740;LOC_Os07g39840;LOC_Os07g39570;LOC_Os07g39780;LOC_Os07g39730;LOC_Os07g39800;LOC_Os07g39640;LOC_Os07g39560;LOC_Os07g39720;LOC_Os07g39820;LOC_Os07g39600;LOC_Os07g39660;LOC_Os07g39590;LOC_Os07g39750;LOC_Os07g39850;LOC_Os07g39810;LOC_Os07g39580;LOC_Os07g39700;LOC_Os07g39680;LOC_Os07g39610;LOC_Os07g39830;LOC_Os07g39690;LOC_Os07g39670;LOC_Os07g…
MSTRG.113379.6	LOC_Os08g12260;LOC_Os08g12320;LOC_Os08g12430;LOC_Os08g12190;LOC_Os08g12230;LOC_Os08g12160;LOC_Os08g12300;LOC_Os08g12380;LOC_Os08g12210;LOC_Os08g12390;LOC_Os08g12240;LOC_Os08g12350;LOC_Os08g12449;LOC_Os08g12340;LOC_Os08g12400;LOC_Os08g12360;LOC_Os08g12270;LOC_Os08g12410;LOC_Os08g12370;LOC_Os08g12280;LOC_Os08g12170;LOC_Os08g12420;LOC_Os08g12220;LOC_Os08g12250;LOC_Os08g12290;LOC_Os08g12440;LOC_Os08g…
MSTRG.38202.1	LOC_Os12g36120;LOC_Os12g35980;LOC_Os12g36050;LOC_Os12g36150;LOC_Os12g36170;LOC_Os12g35990;LOC_Os12g36110;LOC_Os12g36060;LOC_Os12g35970;LOC_Os12g36030;LOC_Os12g35960;LOC_Os12g36100;LOC_Os12g36040;LOC_Os12g36000;LOC_Os12g36070;LOC_Os12g35950;LOC_Os12g36140;LOC_Os12g36020;LOC_Os12g36160;LOC_Os12g36130;LOC_Os12g36010
MSTRG.6666.1	LOC_Os01g36420;LOC_Os01g36670;LOC_Os01g36430;LOC_Os01g36400;LOC_Os01g36500;LOC_Os01g36490;LOC_Os01g36610;LOC_Os01g36590;LOC_Os01g36380;LOC_Os01g36570;LOC_Os01g36390;LOC_Os01g36440;LOC_Os01g36580;LOC_Os01g36470;LOC_Os01g36520;LOC_Os01g36510;LOC_Os01g36410;LOC_Os01g36660;LOC_Os01g36600;LOC_Os01g36620;LOC_Os01g36540;LOC_Os01g36640;LOC_Os01g36460;LOC_Os01g36530;LOC_Os01g36630;LOC_Os01g36560;LOC_Os01g…
MSTRG.23326.1	LOC_Os11g02900;LOC_Os11g02850;LOC_Os11g02980;LOC_Os11g02778;LOC_Os11g02774;LOC_Os11g02670;LOC_Os11g02700;LOC_Os11g02730;LOC_Os11g02750;LOC_Os11g02890;LOC_Os11g02840;LOC_Os11g02830;LOC_Os11g02810;LOC_Os11g02964;LOC_Os11g02720;LOC_Os11g02880;LOC_Os11g02940;LOC_Os11g02950;LOC_Os11g02930;LOC_Os11g02870;LOC_Os11g02920;LOC_Os11g03000;LOC_Os11g02710;LOC_Os11g02860;LOC_Os11g02790;LOC_Os11g02690;LOC_Os11g…
MSTRG.37478.12	LOC_Os12g32480;LOC_Os12g32560;LOC_Os12g32670;LOC_Os12g32420;LOC_Os12g32410;LOC_Os12g32430;LOC_Os12g32600;LOC_Os12g32610;LOC_Os12g32630;LOC_Os12g32580;LOC_Os12g32499;LOC_Os12g32660;LOC_Os12g32440;LOC_Os12g32470;LOC_Os12g32520;LOC_Os12g32390;LOC_Os12g32650;LOC_Os12g32450;LOC_Os12g32680;LOC_Os12g32544;LOC_Os12g32530;LOC_Os12g32590;LOC_Os12g32620;LOC_Os12g32640;LOC_Os12g32400
MSTRG.112007.1	LOC_Os08g05170;LOC_Os08g05280;LOC_Os08g05290;LOC_Os08g05230;LOC_Os08g05320;LOC_Os08g05310;LOC_Os08g05380;LOC_Os08g05340;LOC_Os08g05180;LOC_Os08g05190;LOC_Os08g05300;LOC_Os08g05400;LOC_Os08g05370;LOC_Os08g05330;LOC_Os08g05360;LOC_Os08g05140;LOC_Os08g05130;LOC_Os08g05210;LOC_Os08g05150;LOC_Os08g05220;LOC_Os08g05260;LOC_Os08g05240;LOC_Os08g05390;LOC_Os08g05250;LOC_Os08g05160
MSTRG.111984.2	LOC_Os08g05150;LOC_Os08g05220;LOC_Os08g05090;LOC_Os08g05240;LOC_Os08g05110;LOC_Os08g05260;LOC_Os08g05040;LOC_Os08g05250;LOC_Os08g05160;LOC_Os08g05050;LOC_Os08g05070;LOC_Os08g05030;LOC_Os08g05130;LOC_Os08g05140;LOC_Os08g05210;LOC_Os08g05100;LOC_Os08g05080;LOC_Os08g05060;LOC_Os08g05180;LOC_Os08g05190;LOC_Os08g05170;LOC_Os08g05280;LOC_Os08g05230;LOC_Os08g05020;LOC_Os08g05270;LOC_Os08g05120
MSTRG.35801.5	LOC_Os12g24510;LOC_Os12g24320;LOC_Os12g24530;LOC_Os12g24400;LOC_Os12g24540;LOC_Os12g24330;LOC_Os12g24550;LOC_Os12g24300;LOC_Os12g24310;LOC_Os12g24500;LOC_Os12g24519;LOC_Os12g24450;LOC_Os12g24380;LOC_Os12g24340;LOC_Os12g24580;LOC_Os12g24480;LOC_Os12g24420;LOC_Os12g24410;LOC_Os12g24390;LOC_Os12g24490;LOC_Os12g24460;LOC_Os12g24364;LOC_Os12g24430;LOC_Os12g24555;LOC_Os12g24350
MSTRG.55072.1	LOC_Os03g08610;LOC_Os03g08510;LOC_Os03g08450;LOC_Os03g08590;LOC_Os03g08480;LOC_Os03g08360;LOC_Os03g08390;LOC_Os03g08624;LOC_Os03g08580;LOC_Os03g08470;LOC_Os03g08620;LOC_Os03g08500;LOC_Os03g08560;LOC_Os03g08570;LOC_Os03g08370;LOC_Os03g08600;LOC_Os03g08350;LOC_Os03g08540;LOC_Os03g08520;LOC_Os03g08440;LOC_Os03g08400;LOC_Os03g08330;LOC_Os03g08380;LOC_Os03g08410;LOC_Os03g08460;LOC_Os03g08530;LOC_Os03g…
MSTRG.97137.2	LOC_Os06g35870;LOC_Os06g35930;LOC_Os06g35920;LOC_Os06g35814;LOC_Os06g35830;LOC_Os06g35750;LOC_Os06g35860;LOC_Os06g35660;LOC_Os06g35900;LOC_Os06g35740;LOC_Os06g35690;LOC_Os06g35620;LOC_Os06g35840;LOC_Os06g35940;LOC_Os06g35800;LOC_Os06g35790;LOC_Os06g35670;LOC_Os06g35910;LOC_Os06g35760;LOC_Os06g35770;LOC_Os06g35710;LOC_Os06g35630;LOC_Os06g35730;LOC_Os06g35890;LOC_Os06g35700;LOC_Os06g35850;LOC_Os06g…
MSTRG.113457.1	LOC_Os08g12800;LOC_Os08g12650;LOC_Os08g12820;LOC_Os08g12630;LOC_Os08g12570;LOC_Os08g12590;LOC_Os08g12850;LOC_Os08g12750;LOC_Os08g12790;LOC_Os08g12830;LOC_Os08g12560;LOC_Os08g12540;LOC_Os08g12580;LOC_Os08g12700;LOC_Os08g12670;LOC_Os08g12660;LOC_Os08g12680;LOC_Os08g12600;LOC_Os08g12620;LOC_Os08g12760;LOC_Os08g12740;LOC_Os08g12550;LOC_Os08g12610;LOC_Os08g12780;LOC_Os08g12810;LOC_Os08g12640;LOC_Os08g…
MSTRG.30247.4	LOC_Os11g41370;LOC_Os11g41530;LOC_Os11g41570;LOC_Os11g41600;LOC_Os11g41650;LOC_Os11g41680;LOC_Os11g41670;LOC_Os11g41380;LOC_Os11g41440;LOC_Os11g41420;LOC_Os11g41450;LOC_Os11g41620;LOC_Os11g41460;LOC_Os11g41590;LOC_Os11g41510;LOC_Os11g41630;LOC_Os11g41540;LOC_Os11g41410;LOC_Os11g41610;LOC_Os11g41490;LOC_Os11g41550;LOC_Os11g41480;LOC_Os11g41500;LOC_Os11g41390;LOC_Os11g41520;LOC_Os11g41400;LOC_Os11g…
MSTRG.80619.1	LOC_Os05g05940;LOC_Os05g06080;LOC_Os05g06150;LOC_Os05g06000;LOC_Os05g06090;LOC_Os05g06028;LOC_Os05g05960;LOC_Os05g05970;LOC_Os05g06110;LOC_Os05g06220;LOC_Os05g06100;LOC_Os05g06210;LOC_Os05g06060;LOC_Os05g05930;LOC_Os05g06050;LOC_Os05g06190;LOC_Os05g06200;LOC_Os05g06010;LOC_Os05g06240;LOC_Os05g06160;LOC_Os05g06170;LOC_Os05g05980;LOC_Os05g06014;LOC_Os05g05950;LOC_Os05g06230;LOC_Os05g06180;LOC_Os05g…
MSTRG.94790.3	LOC_Os06g21530;LOC_Os06g21516;LOC_Os06g21750;LOC_Os06g21620;LOC_Os06g21780;LOC_Os06g21710;LOC_Os06g21560;LOC_Os06g21670;LOC_Os06g21830;LOC_Os06g21550;LOC_Os06g21570;LOC_Os06g21800;LOC_Os06g21770;LOC_Os06g21720;LOC_Os06g21820;LOC_Os06g21650;LOC_Os06g21507;LOC_Os06g21790;LOC_Os06g21640;LOC_Os06g21700;LOC_Os06g21730;LOC_Os06g21498;LOC_Os06g21540;LOC_Os06g21590;LOC_Os06g21760;LOC_Os06g21740;LOC_Os06g…
MSTRG.25426.15	LOC_Os11g14070;LOC_Os11g14110;LOC_Os11g14140;LOC_Os11g14130;LOC_Os11g14090;LOC_Os11g13940;LOC_Os11g14030;LOC_Os11g14020;LOC_Os11g14000;LOC_Os11g14160;LOC_Os11g14150;LOC_Os11g14080;LOC_Os11g13934;LOC_Os11g13990;LOC_Os11g13970;LOC_Os11g14120;LOC_Os11g13960;LOC_Os11g13950;LOC_Os11g14060;LOC_Os11g14010;LOC_Os11g13980;LOC_Os11g14040;LOC_Os11g14050
MSTRG.36294.2	LOC_Os12g25990;LOC_Os12g26090;LOC_Os12g26050;LOC_Os12g26030;LOC_Os12g25940;LOC_Os12g26010;LOC_Os12g26044;LOC_Os12g26100;LOC_Os12g26140;LOC_Os12g26110;LOC_Os12g26150;LOC_Os12g26020;LOC_Os12g26120;LOC_Os12g25980;LOC_Os12g26040;LOC_Os12g26060;LOC_Os12g26000;LOC_Os12g25959;LOC_Os12g25968;LOC_Os12g25950;LOC_Os12g26080
MSTRG.70961.1	LOC_Os04g25320;LOC_Os04g25350;LOC_Os04g25280;LOC_Os04g25330;LOC_Os04g25440;LOC_Os04g25270;LOC_Os04g25499;LOC_Os04g25430;LOC_Os04g25300;LOC_Os04g25490;LOC_Os04g25420;LOC_Os04g25410;LOC_Os04g25360;LOC_Os04g25310;LOC_Os04g25470;LOC_Os04g25480;LOC_Os04g25290;LOC_Os04g25400;LOC_Os04g25370;LOC_Os04g25454;LOC_Os04g25260;LOC_Os04g25510;LOC_Os04g25380
MSTRG.12758.1	LOC_Os01g62100;LOC_Os01g62280;LOC_Os01g62170;LOC_Os01g62190;LOC_Os01g62130;LOC_Os01g62160;LOC_Os01g62360;LOC_Os01g62140;LOC_Os01g62330;LOC_Os01g62340;LOC_Os01g62080;LOC_Os01g62310;LOC_Os01g62380;LOC_Os01g62290;LOC_Os01g62320;LOC_Os01g62230;LOC_Os01g62390;LOC_Os01g62180;LOC_Os01g62110;LOC_Os01g62260;LOC_Os01g62300;LOC_Os01g62220;LOC_Os01g62090;LOC_Os01g62350;LOC_Os01g62200;LOC_Os01g62070;LOC_Os01g…
MSTRG.80163.11	LOC_Os05g04120;LOC_Os05g04320;LOC_Os05g04215;LOC_Os05g04070;LOC_Os05g04220;LOC_Os05g04250;LOC_Os05g03960;LOC_Os05g04000;LOC_Os05g04020;LOC_Os05g04030;LOC_Os05g04130;LOC_Os05g04330;LOC_Os05g04090;LOC_Os05g03972;LOC_Os05g04290;LOC_Os05g04050;LOC_Os05g04080;LOC_Os05g04040;LOC_Os05g04210;LOC_Os05g04100;LOC_Os05g04310;LOC_Os05g04010;LOC_Os05g04190;LOC_Os05g04150;LOC_Os05g04060;LOC_Os05g04140;LOC_Os05g…
MSTRG.72014.2	LOC_Os04g29190;LOC_Os04g29210;LOC_Os04g29330;LOC_Os04g29280;LOC_Os04g29250;LOC_Os04g29170;LOC_Os04g29350;LOC_Os04g29224;LOC_Os04g29200;LOC_Os04g29270;LOC_Os04g29310;LOC_Os04g29400;LOC_Os04g29290;LOC_Os04g29160;LOC_Os04g29370;LOC_Os04g29380;LOC_Os04g29300;LOC_Os04g29240;LOC_Os04g29260;LOC_Os04g29180;LOC_Os04g29410;LOC_Os04g29360
MSTRG.8834.1	LOC_Os01g46650;LOC_Os01g46590;LOC_Os01g46660;LOC_Os01g46740;LOC_Os01g46632;LOC_Os01g46730;LOC_Os01g46700;LOC_Os01g46670;LOC_Os01g46570;LOC_Os01g46680;LOC_Os01g46530;LOC_Os01g46760;LOC_Os01g46554;LOC_Os01g46770;LOC_Os01g46620;LOC_Os01g46710;LOC_Os01g46580;LOC_Os01g46600;LOC_Os01g46610;LOC_Os01g46720;LOC_Os01g46626;LOC_Os01g46540;LOC_Os01g46640;LOC_Os01g46750;LOC_Os01g46690
MSTRG.33218.2	LOC_Os12g09620;LOC_Os12g09465;LOC_Os12g09380;LOC_Os12g09610;LOC_Os12g09640;LOC_Os12g09530;LOC_Os12g09440;LOC_Os12g09600;LOC_Os12g09410;LOC_Os12g09390;LOC_Os12g09470;LOC_Os12g09500;LOC_Os12g09490;LOC_Os12g09400;LOC_Os12g09455;LOC_Os12g09510;LOC_Os12g09430;LOC_Os12g09450;LOC_Os12g09650;LOC_Os12g09570;LOC_Os12g09590;LOC_Os12g09340;LOC_Os12g09350;LOC_Os12g09360;LOC_Os12g09540;LOC_Os12g09630;LOC_Os12g…
MSTRG.88152.2	LOC_Os05g42436;LOC_Os05g42380;LOC_Os05g42424;LOC_Os05g42390;LOC_Os05g42400;LOC_Os05g42330;LOC_Os05g42960;LOC_Os05g42410;LOC_Os05g42360;LOC_Os05g42420;LOC_Os05g42950;LOC_Os05g42340;LOC_Os05g42970;LOC_Os05g42370;LOC_Os05g42350;LOC_Os05g42448;LOC_Os05g42940;LOC_Os05g42444;LOC_Os05g42428;LOC_Os05g42930
MSTRG.91415.1	LOC_Os06g05790;LOC_Os06g05700;LOC_Os06g05920;LOC_Os06g05890;LOC_Os06g05720;LOC_Os06g05910;LOC_Os06g05670;LOC_Os06g05950;LOC_Os06g05960;LOC_Os06g05970;LOC_Os06g05680;LOC_Os06g05840;LOC_Os06g05930;LOC_Os06g05830;LOC_Os06g05740;LOC_Os06g05860;LOC_Os06g05810;LOC_Os06g05780;LOC_Os06g05940;LOC_Os06g05870;LOC_Os06g05730;LOC_Os06g05710;LOC_Os06g05850;LOC_Os06g05690;LOC_Os06g05750;LOC_Os06g05880;LOC_Os06g…
MSTRG.24927.1	LOC_Os11g10500;LOC_Os11g10450;LOC_Os11g10570;LOC_Os11g10610;LOC_Os11g10560;LOC_Os11g10510;LOC_Os11g10620;LOC_Os11g10520;LOC_Os11g10580;LOC_Os11g10420;LOC_Os11g10590;LOC_Os11g10630;LOC_Os11g10400;LOC_Os11g10530;LOC_Os11g10480;LOC_Os11g10470;LOC_Os11g10540;LOC_Os11g10460;LOC_Os11g10550;LOC_Os11g10434;LOC_Os11g10600;LOC_Os11g10410;LOC_Os11g10440
MSTRG.27029.4	LOC_Os11g24420;LOC_Os11g24630;LOC_Os11g24540;LOC_Os11g24374;LOC_Os11g24600;LOC_Os11g24670;LOC_Os11g24610;LOC_Os11g24640;LOC_Os11g24590;LOC_Os11g24500;LOC_Os11g24550;LOC_Os11g24560;LOC_Os11g24620;LOC_Os11g24450;LOC_Os11g24470;LOC_Os11g24460;LOC_Os11g24530;LOC_Os11g24660;LOC_Os11g24510;LOC_Os11g24520;LOC_Os11g24650;LOC_Os11g25030;LOC_Os11g24484;LOC_Os11g24570;LOC_Os11g24430;LOC_Os11g24680;LOC_Os11g…
MSTRG.117033.25	LOC_Os08g32840;LOC_Os08g32610;LOC_Os08g32540;LOC_Os08g32550;LOC_Os08g32780;LOC_Os08g32580;LOC_Os08g32800;LOC_Os08g32820;LOC_Os08g32750;LOC_Os08g32810;LOC_Os08g32830;LOC_Os08g32790;LOC_Os08g32630;LOC_Os08g32730;LOC_Os08g32760;LOC_Os08g32600;LOC_Os08g32590;LOC_Os08g32620;LOC_Os08g32560;LOC_Os08g32570;LOC_Os08g32720;LOC_Os08g32710;LOC_Os08g32740;LOC_Os08g32770;LOC_Os08g32680;LOC_Os08g32690;LOC_Os08g…
MSTRG.22750.2	LOC_Os10g42202;LOC_Os10g42270;LOC_Os10g42220;LOC_Os10g42299;LOC_Os10g42410;LOC_Os10g42390;LOC_Os10g42320;LOC_Os10g42400;LOC_Os10g42448;LOC_Os10g42260;LOC_Os10g42404;LOC_Os10g42196;LOC_Os10g42439;LOC_Os10g42230;LOC_Os10g42364;LOC_Os10g42250;LOC_Os10g42430;LOC_Os10g42280;LOC_Os10g42210;LOC_Os10g42420;LOC_Os10g42240
MSTRG.47561.3	LOC_Os02g35750;LOC_Os02g35710;LOC_Os02g35760;LOC_Os02g35450;LOC_Os02g35520;LOC_Os02g35570;LOC_Os02g35460;LOC_Os02g35600;LOC_Os02g35470;LOC_Os02g35740;LOC_Os02g35660;LOC_Os02g35640;LOC_Os02g35480;LOC_Os02g35540;LOC_Os02g35620;LOC_Os02g35720;LOC_Os02g35500;LOC_Os02g35630;LOC_Os02g35680;LOC_Os02g35490;LOC_Os02g35530;LOC_Os02g35730;LOC_Os02g35690;LOC_Os02g35347;LOC_Os02g35440;LOC_Os02g35560;LOC_Os02g…
MSTRG.30189.2	LOC_Os11g41430;LOC_Os11g41350;LOC_Os11g41400;LOC_Os11g41365;LOC_Os11g41260;LOC_Os11g41470;LOC_Os11g41500;LOC_Os11g41390;LOC_Os11g41480;LOC_Os11g41240;LOC_Os11g41300;LOC_Os11g41210;LOC_Os11g41250;LOC_Os11g41490;LOC_Os11g41310;LOC_Os11g41290;LOC_Os11g41360;LOC_Os11g41270;LOC_Os11g41280;LOC_Os11g41410;LOC_Os11g41320;LOC_Os11g41230;LOC_Os11g41460;LOC_Os11g41380;LOC_Os11g41440;LOC_Os11g41420;LOC_Os11g…
MSTRG.44880.2	LOC_Os02g21830;LOC_Os02g21810;LOC_Os02g21580;LOC_Os02g21620;LOC_Os02g21680;LOC_Os02g21720;LOC_Os02g21710;LOC_Os02g21700;LOC_Os02g21850;LOC_Os02g21670;LOC_Os02g21800;LOC_Os02g21770;LOC_Os02g21600;LOC_Os02g21660;LOC_Os02g21685;LOC_Os02g21750;LOC_Os02g21740;LOC_Os02g21640;LOC_Os02g21760;LOC_Os02g21590;LOC_Os02g21610;LOC_Os02g21780;LOC_Os02g21820;LOC_Os02g21860;LOC_Os02g21630;LOC_Os02g21730;LOC_Os02g…
MSTRG.120324.6	LOC_Os09g02450;LOC_Os09g02260;LOC_Os09g02550;LOC_Os09g02560;LOC_Os09g02440;LOC_Os09g02530;LOC_Os09g02400;LOC_Os09g02510;LOC_Os09g02300;LOC_Os09g02420;LOC_Os09g02240;LOC_Os09g02380;LOC_Os09g02350;LOC_Os09g02500;LOC_Os09g02430;LOC_Os09g02470;LOC_Os09g02370;LOC_Os09g02540;LOC_Os09g02320;LOC_Os09g02250;LOC_Os09g02360;LOC_Os09g02340;LOC_Os09g02330;LOC_Os09g02460;LOC_Os09g02480;LOC_Os09g02570;LOC_Os09g…
MSTRG.93838.1	LOC_Os06g16710;LOC_Os06g16540;LOC_Os06g16590;LOC_Os06g16700;LOC_Os06g16520;LOC_Os06g16510;LOC_Os06g16580;LOC_Os06g16530;LOC_Os06g16690;LOC_Os06g16600;LOC_Os06g16560;LOC_Os06g16630;LOC_Os06g16570;LOC_Os06g16680;LOC_Os06g16500;LOC_Os06g16610;LOC_Os06g16640;LOC_Os06g16670;LOC_Os06g16480;LOC_Os06g16550;LOC_Os06g16660;LOC_Os06g16620;LOC_Os06g16470
MSTRG.33559.1	LOC_Os12g12040;LOC_Os12g11680;LOC_Os12g12140;LOC_Os12g12100;LOC_Os12g11720;LOC_Os12g11610;LOC_Os12g12080;LOC_Os12g11690;LOC_Os12g11580;LOC_Os12g11600;LOC_Os12g12120;LOC_Os12g12160;LOC_Os12g12060;LOC_Os12g12090;LOC_Os12g12115;LOC_Os12g12150;LOC_Os12g11570;LOC_Os12g11630;LOC_Os12g12110;LOC_Os12g11670;LOC_Os12g11620;LOC_Os12g11730;LOC_Os12g11660;LOC_Os12g11640;LOC_Os12g12170;LOC_Os12g11650;LOC_Os12g…
MSTRG.38950.1	LOC_Os12g39250;LOC_Os12g39310;LOC_Os12g39420;LOC_Os12g39280;LOC_Os12g39330;LOC_Os12g39400;LOC_Os12g39490;LOC_Os12g39430;LOC_Os12g39350;LOC_Os12g39370;LOC_Os12g39470;LOC_Os12g39380;LOC_Os12g39510;LOC_Os12g39460;LOC_Os12g39260;LOC_Os12g39340;LOC_Os12g39480;LOC_Os12g39360;LOC_Os12g39440;LOC_Os12g39450;LOC_Os12g39410;LOC_Os12g39320;LOC_Os12g39290;LOC_Os12g39270
MSTRG.117599.11	LOC_Os08g34910;LOC_Os08g34760;LOC_Os08g34860;LOC_Os08g34830;LOC_Os08g34900;LOC_Os08g34730;LOC_Os08g34750;LOC_Os08g34895;LOC_Os08g34879;LOC_Os08g34930;LOC_Os08g34840;LOC_Os08g34800;LOC_Os08g34810;LOC_Os08g34940;LOC_Os08g34790;LOC_Os08g34920;LOC_Os08g34820;LOC_Os08g34950;LOC_Os08g34890;LOC_Os08g34870;LOC_Os08g34780;LOC_Os08g34960;LOC_Os08g34740
MSTRG.38185.1	LOC_Os12g36020;LOC_Os12g35950;LOC_Os12g35930;LOC_Os12g36070;LOC_Os12g35940;LOC_Os12g36040;LOC_Os12g36000;LOC_Os12g36100;LOC_Os12g35960;LOC_Os12g36030;LOC_Os12g35970;LOC_Os12g36060;LOC_Os12g35990;LOC_Os12g36110;LOC_Os12g35980;LOC_Os12g36050
MSTRG.88221.4	LOC_Os05g42990;LOC_Os05g42424;LOC_Os05g43120;LOC_Os05g42436;LOC_Os05g43170;LOC_Os05g43070;LOC_Os05g43150;LOC_Os05g43130;LOC_Os05g43050;LOC_Os05g42960;LOC_Os05g42950;LOC_Os05g42420;LOC_Os05g43010;LOC_Os05g43060;LOC_Os05g43040;LOC_Os05g42970;LOC_Os05g43000;LOC_Os05g42930;LOC_Os05g43140;LOC_Os05g42444;LOC_Os05g42940;LOC_Os05g42428;LOC_Os05g42448;LOC_Os05g43020;LOC_Os05g43110;LOC_Os05g42980;LOC_Os05g…
MSTRG.35902.2	LOC_Os12g24790;LOC_Os12g24830;LOC_Os12g24770;LOC_Os12g24640;LOC_Os12g24840;LOC_Os12g24810;LOC_Os12g24630;LOC_Os12g24780;LOC_Os12g24740;LOC_Os12g24650;LOC_Os12g24700;LOC_Os12g24870;LOC_Os12g24690;LOC_Os12g24600;LOC_Os12g24620;LOC_Os12g24760;LOC_Os12g24659;LOC_Os12g24820;LOC_Os12g24590;LOC_Os12g24800;LOC_Os12g24850;LOC_Os12g24750;LOC_Os12g24880;LOC_Os12g24680;LOC_Os12g24710;LOC_Os12g24670;LOC_Os12g…
MSTRG.90326.16	LOC_Os06g01010;LOC_Os06g01160;LOC_Os06g01030;LOC_Os06g01180;LOC_Os06g01210;LOC_Os06g01250;LOC_Os06g01120;LOC_Os06g01195;LOC_Os06g01140;LOC_Os06g01100;LOC_Os06g01170;LOC_Os06g01150;LOC_Os06g01230;LOC_Os06g01020;LOC_Os06g01110;LOC_Os06g01220;LOC_Os06g01130;LOC_Os06g01200;LOC_Os06g01190;LOC_Os06g01260;LOC_Os06g01240;LOC_Os06g01090
MSTRG.4919.1	LOC_Os01g24060;LOC_Os01g24080;LOC_Os01g24090;LOC_Os01g23930;LOC_Os01g24070;LOC_Os01g24110;LOC_Os01g24020;LOC_Os01g24130;LOC_Os01g23940;LOC_Os01g23990;LOC_Os01g23870;LOC_Os01g24120;LOC_Os01g23900;LOC_Os01g24150;LOC_Os01g23920;LOC_Os01g23980;LOC_Os01g24050;LOC_Os01g23850;LOC_Os01g24100;LOC_Os01g24030;LOC_Os01g23960;LOC_Os01g23890;LOC_Os01g24040;LOC_Os01g23880;LOC_Os01g23970;LOC_Os01g23910;LOC_Os01g…
MSTRG.29457.1	LOC_Os11g37980;LOC_Os11g38030;LOC_Os11g37880;LOC_Os11g37890;LOC_Os11g37990;LOC_Os11g38070;LOC_Os11g38080;LOC_Os11g38150;LOC_Os11g38010;LOC_Os11g38040;LOC_Os11g37960;LOC_Os11g38180;LOC_Os11g38000;LOC_Os11g37970;LOC_Os11g38020;LOC_Os11g37920;LOC_Os11g38170;LOC_Os11g38090;LOC_Os11g37940;LOC_Os11g38110;LOC_Os11g38140;LOC_Os11g37900;LOC_Os11g38130;LOC_Os11g38100;LOC_Os11g38160;LOC_Os11g37910;LOC_Os11g…
MSTRG.116058.1	LOC_Os08g28030;LOC_Os08g28190;LOC_Os08g27970;LOC_Os08g28170;LOC_Os08g28080;LOC_Os08g28070;LOC_Os08g27990;LOC_Os08g27950;LOC_Os08g27930;LOC_Os08g28020;LOC_Os08g27980;LOC_Os08g28180;LOC_Os08g28110;LOC_Os08g28000;LOC_Os08g27940;LOC_Os08g28050;LOC_Os08g27920;LOC_Os08g28160;LOC_Os08g28090;LOC_Os08g28150;LOC_Os08g28100;LOC_Os08g27960;LOC_Os08g28120;LOC_Os08g28200;LOC_Os08g28140;LOC_Os08g28060;LOC_Os08g…
MSTRG.122895.1	LOC_Os09g14960;LOC_Os09g15000;LOC_Os09g14950;LOC_Os09g15050;LOC_Os09g15020;LOC_Os09g14990;LOC_Os09g15030;LOC_Os09g15100;LOC_Os09g14980;LOC_Os09g15060;LOC_Os09g15070;LOC_Os09g15040;LOC_Os09g15044;LOC_Os09g15090;LOC_Os09g15010;LOC_Os09g14970
MSTRG.15490.1	LOC_Os01g74120;LOC_Os01g74110;LOC_Os01g74020;LOC_Os01g73960;LOC_Os01g73890;LOC_Os01g74200;LOC_Os01g73950;LOC_Os01g74040;LOC_Os01g73990;LOC_Os01g73870;LOC_Os01g73880;LOC_Os01g74190;LOC_Os01g73860;LOC_Os01g74146;LOC_Os01g74180;LOC_Os01g73930;LOC_Os01g73900;LOC_Os01g73970;LOC_Os01g74010;LOC_Os01g74130;LOC_Os01g74160;LOC_Os01g74100;LOC_Os01g74152;LOC_Os01g74000;LOC_Os01g73910;LOC_Os01g74230;LOC_Os01g…
MSTRG.112384.1	LOC_Os08g06860;LOC_Os08g06940;LOC_Os08g06760;LOC_Os08g06910;LOC_Os08g06800;LOC_Os08g07030;LOC_Os08g06880;LOC_Os08g07080;LOC_Os08g06870;LOC_Os08g06900;LOC_Os08g06850;LOC_Os08g06770;LOC_Os08g06890;LOC_Os08g07010;LOC_Os08g07090;LOC_Os08g06840;LOC_Os08g07060;LOC_Os08g06780;LOC_Os08g06790;LOC_Os08g07000;LOC_Os08g06930;LOC_Os08g07070;LOC_Os08g07020;LOC_Os08g07050;LOC_Os08g06920;LOC_Os08g07040;LOC_Os08g…
MSTRG.38186.1	LOC_Os12g35970;LOC_Os12g36060;LOC_Os12g35990;LOC_Os12g36110;LOC_Os12g35980;LOC_Os12g36050;LOC_Os12g36020;LOC_Os12g35950;LOC_Os12g35930;LOC_Os12g36070;LOC_Os12g35940;LOC_Os12g36040;LOC_Os12g36000;LOC_Os12g36100;LOC_Os12g35960;LOC_Os12g36030
MSTRG.65013.23	LOC_Os03g54900;LOC_Os03g54770;LOC_Os03g54804;LOC_Os03g55010;LOC_Os03g54920;LOC_Os03g54910;LOC_Os03g54960;LOC_Os03g54930;LOC_Os03g55000;LOC_Os03g54850;LOC_Os03g54990;LOC_Os03g54820;LOC_Os03g54230;LOC_Os03g54220;LOC_Os03g54750;LOC_Os03g54880;LOC_Os03g54840;LOC_Os03g54890;LOC_Os03g54830;LOC_Os03g54210;LOC_Os03g54950;LOC_Os03g54870;LOC_Os03g54240;LOC_Os03g54980;LOC_Os03g54790;LOC_Os03g54780;LOC_Os03g…
MSTRG.38438.5	LOC_Os12g37415;LOC_Os12g37250;LOC_Os12g37410;LOC_Os12g37210;LOC_Os12g37260;LOC_Os12g37240;LOC_Os12g37290;LOC_Os12g37330;LOC_Os12g37270;LOC_Os12g37220;LOC_Os12g37310;LOC_Os12g37180;LOC_Os12g37190;LOC_Os12g37340;LOC_Os12g37200;LOC_Os12g37390;LOC_Os12g37370;LOC_Os12g37350;LOC_Os12g37360;LOC_Os12g37400;LOC_Os12g37320;LOC_Os12g37380;LOC_Os12g37300;LOC_Os12g37419;LOC_Os12g37230;LOC_Os12g37160
MSTRG.94950.1	LOC_Os06g22510;LOC_Os06g22430;LOC_Os06g22560;LOC_Os06g22654;LOC_Os06g22690;LOC_Os06g22660;LOC_Os06g22410;LOC_Os06g22460;LOC_Os06g22680;LOC_Os06g22440;LOC_Os06g22480;LOC_Os06g22420;LOC_Os06g22394;LOC_Os06g22500;LOC_Os06g22450;LOC_Os06g22630;LOC_Os06g22400;LOC_Os06g22390;LOC_Os06g22620;LOC_Os06g22640;LOC_Os06g22610;LOC_Os06g22550;LOC_Os06g22600;LOC_Os06g22520;LOC_Os06g22540;LOC_Os06g22580;LOC_Os06g…
MSTRG.13194.1	LOC_Os01g64070;LOC_Os01g64060;LOC_Os01g63970;LOC_Os01g63940;LOC_Os01g64030;LOC_Os01g63900;LOC_Os01g64020;LOC_Os01g64000;LOC_Os01g64120;LOC_Os01g64010;LOC_Os01g63920;LOC_Os01g64090;LOC_Os01g64050;LOC_Os01g64160;LOC_Os01g64130;LOC_Os01g64080;LOC_Os01g63890;LOC_Os01g63910;LOC_Os01g64110;LOC_Os01g63950;LOC_Os01g64140;LOC_Os01g63960;LOC_Os01g63930;LOC_Os01g63990;LOC_Os01g63880;LOC_Os01g64100;LOC_Os01g…
MSTRG.53949.1	LOC_Os03g04220;LOC_Os03g04110;LOC_Os03g04040;LOC_Os03g04140;LOC_Os03g04020;LOC_Os03g04250;LOC_Os03g04120;LOC_Os03g04060;LOC_Os03g04260;LOC_Os03g04100;LOC_Os03g04240;LOC_Os03g03920;LOC_Os03g04190;LOC_Os03g04010;LOC_Os03g03930;LOC_Os03g03970;LOC_Os03g03949;LOC_Os03g04195;LOC_Os03g04230;LOC_Os03g03910;LOC_Os03g04000;LOC_Os03g04050;LOC_Os03g04150;LOC_Os03g04130;LOC_Os03g04080;LOC_Os03g04169;LOC_Os03g…
MSTRG.26642.8	LOC_Os11g20790;LOC_Os11g20780;LOC_Os11g20770
MSTRG.49199.6	LOC_Os02g43150;LOC_Os02g43330;LOC_Os02g43340;LOC_Os02g43230;LOC_Os02g43194;LOC_Os02g43140;LOC_Os02g43220;LOC_Os02g43380;LOC_Os02g43370;LOC_Os02g43314;LOC_Os02g43210;LOC_Os02g43160;LOC_Os02g43290;LOC_Os02g43250;LOC_Os02g43360;LOC_Os02g43310;LOC_Os02g43270;LOC_Os02g43350;LOC_Os02g43320;LOC_Os02g43300;LOC_Os02g43180;LOC_Os02g43170;LOC_Os02g43260
MSTRG.38666.1	LOC_Os12g38320;LOC_Os12g38340;LOC_Os12g38040;LOC_Os12g38230;LOC_Os12g38220;LOC_Os12g38250;LOC_Os12g37990;LOC_Os12g38030;LOC_Os12g38051;LOC_Os12g38090;LOC_Os12g38020;LOC_Os12g38150;LOC_Os12g38170;LOC_Os12g38140;LOC_Os12g38120;LOC_Os12g38290;LOC_Os12g38330;LOC_Os12g38010;LOC_Os12g38280;LOC_Os12g38190;LOC_Os12g38130;LOC_Os12g38370;LOC_Os12g38260;LOC_Os12g38240;LOC_Os12g38310;LOC_Os12g38200;LOC_Os12g…
MSTRG.45258.1	LOC_Os02g24320;LOC_Os02g24530;LOC_Os02g24230;LOC_Os02g24290;LOC_Os02g24330;LOC_Os02g24210;LOC_Os02g24520;LOC_Os02g24270;LOC_Os02g24390;LOC_Os02g24480;LOC_Os02g24500;LOC_Os02g24380;LOC_Os02g24280;LOC_Os02g24300;LOC_Os02g24205;LOC_Os02g24370;LOC_Os02g24420;LOC_Os02g24430;LOC_Os02g24260;LOC_Os02g24410;LOC_Os02g24490;LOC_Os02g24240;LOC_Os02g24460;LOC_Os02g24470;LOC_Os02g24354;LOC_Os02g24340;LOC_Os02g…
MSTRG.6665.2	LOC_Os01g36660;LOC_Os01g36540;LOC_Os01g36620;LOC_Os01g36600;LOC_Os01g36460;LOC_Os01g36640;LOC_Os01g36630;LOC_Os01g36530;LOC_Os01g36680;LOC_Os01g36560;LOC_Os01g36550;LOC_Os01g36450;LOC_Os01g36480;LOC_Os01g36430;LOC_Os01g36420;LOC_Os01g36670;LOC_Os01g36400;LOC_Os01g36500;LOC_Os01g36610;LOC_Os01g36490;LOC_Os01g36590;LOC_Os01g36570;LOC_Os01g36380;LOC_Os01g36580;LOC_Os01g36470;LOC_Os01g36440;LOC_Os01g…
MSTRG.47017.3	LOC_Os02g33440;LOC_Os02g33510;LOC_Os02g33360;LOC_Os02g33400;LOC_Os02g33280;LOC_Os02g33520;LOC_Os02g33300;LOC_Os02g33550;LOC_Os02g33310;LOC_Os02g33420;LOC_Os02g33390;LOC_Os02g33370;LOC_Os02g33290;LOC_Os02g33450;LOC_Os02g33270;LOC_Os02g33330;LOC_Os02g33530;LOC_Os02g33320;LOC_Os02g33480;LOC_Os02g33340;LOC_Os02g33560;LOC_Os02g33335;LOC_Os02g33470;LOC_Os02g33380;LOC_Os02g33540;LOC_Os02g33500;LOC_Os02g…
MSTRG.71877.1	LOC_Os04g28860;LOC_Os04g29060;LOC_Os04g29040;LOC_Os04g28890;LOC_Os04g28850;LOC_Os04g28980;LOC_Os04g29050;LOC_Os04g28840;LOC_Os04g28990;LOC_Os04g29030;LOC_Os04g29010;LOC_Os04g28940;LOC_Os04g29080;LOC_Os04g28970;LOC_Os04g28920;LOC_Os04g28830;LOC_Os04g28930;LOC_Os04g28880;LOC_Os04g29090;LOC_Os04g29000;LOC_Os04g28900;LOC_Os04g28870;LOC_Os04g28910;LOC_Os04g29020
MSTRG.51070.1	LOC_Os02g50450;LOC_Os02g50270;LOC_Os02g50460;LOC_Os02g50372;LOC_Os02g50290;LOC_Os02g50140;LOC_Os02g50404;LOC_Os02g50430;LOC_Os02g50280;LOC_Os02g50330;LOC_Os02g50370;LOC_Os02g50210;LOC_Os02g50200;LOC_Os02g50320;LOC_Os02g50300;LOC_Os02g50410;LOC_Os02g50260;LOC_Os02g50150;LOC_Os02g50174;LOC_Os02g50390;LOC_Os02g50350;LOC_Os02g50374;LOC_Os02g50360;LOC_Os02g50250;LOC_Os02g50380;LOC_Os02g50440;LOC_Os02g…
MSTRG.111161.1	LOC_Os08g01470;LOC_Os08g01530;LOC_Os08g01420;LOC_Os08g01650;LOC_Os08g01660;LOC_Os08g01510;LOC_Os08g01540;LOC_Os08g01370;LOC_Os08g01514;LOC_Os08g01680;LOC_Os08g01480;LOC_Os08g01620;LOC_Os08g01610;LOC_Os08g01430;LOC_Os08g01460;LOC_Os08g01450;LOC_Os08g01500;LOC_Os08g01700;LOC_Os08g01590;LOC_Os08g01690;LOC_Os08g01580;LOC_Os08g01640;LOC_Os08g01440;LOC_Os08g01550;LOC_Os08g01630;LOC_Os08g01490;LOC_Os08g…
MSTRG.28584.7	LOC_Os11g32790;LOC_Os11g32640;LOC_Os11g32610;LOC_Os11g32810;LOC_Os11g32840;LOC_Os11g32740;LOC_Os11g32700;LOC_Os11g32770;LOC_Os11g32590;LOC_Os11g32680;LOC_Os11g32570;LOC_Os11g32780;LOC_Os11g32660;LOC_Os11g32620;LOC_Os11g32670;LOC_Os11g32750;LOC_Os11g32759;LOC_Os11g32720;LOC_Os11g32690;LOC_Os11g32859;LOC_Os11g32650;LOC_Os11g32820;LOC_Os11g32830;LOC_Os11g32850;LOC_Os11g32800;LOC_Os11g32600;LOC_Os11g…
MSTRG.124079.3	LOC_Os09g22000;LOC_Os09g22190;LOC_Os09g22050;LOC_Os09g22170;LOC_Os09g22090;LOC_Os09g22230;LOC_Os09g21970;LOC_Os09g22240;LOC_Os09g21990;LOC_Os09g21980;LOC_Os09g22150;LOC_Os09g22140;LOC_Os09g21950;LOC_Os09g22040;LOC_Os09g21919;LOC_Os09g21960;LOC_Os09g22080;LOC_Os09g22220;LOC_Os09g22060;LOC_Os09g22200;LOC_Os09g22070;LOC_Os09g22260;LOC_Os09g22010;LOC_Os09g21930;LOC_Os09g22030;LOC_Os09g22110;LOC_Os09g…
MSTRG.3034.7	LOC_Os01g14000;LOC_Os01g13890;LOC_Os01g13920;LOC_Os01g13720;LOC_Os01g13780;LOC_Os01g13860;LOC_Os01g13990;LOC_Os01g13690;LOC_Os01g13900;LOC_Os01g13770;LOC_Os01g13870;LOC_Os01g13970;LOC_Os01g13730;LOC_Os01g13850;LOC_Os01g13820;LOC_Os01g13760;LOC_Os01g13910;LOC_Os01g13940;LOC_Os01g14020;LOC_Os01g13740;LOC_Os01g13840;LOC_Os01g14030;LOC_Os01g13810;LOC_Os01g14010;LOC_Os01g13950;LOC_Os01g13930;LOC_Os01g…
MSTRG.99974.3	LOC_Os06g47370;LOC_Os06g47390;LOC_Os06g47570;LOC_Os06g47360;LOC_Os06g47340;LOC_Os06g47580;LOC_Os06g47620;LOC_Os06g47520;LOC_Os06g47440;LOC_Os06g47700;LOC_Os06g47690;LOC_Os06g47590;LOC_Os06g47430;LOC_Os06g47630;LOC_Os06g47460;LOC_Os06g47530;LOC_Os06g47470;LOC_Os06g47480;LOC_Os06g47730;LOC_Os06g47680;LOC_Os06g47540;LOC_Os06g47380;LOC_Os06g47670;LOC_Os06g47490;LOC_Os06g47650;LOC_Os06g47544;LOC_Os06g…
MSTRG.101776.4	LOC_Os07g05690;LOC_Os07g05670;LOC_Os07g05740;LOC_Os07g05510;LOC_Os07g05600;LOC_Os07g05710;LOC_Os07g05660;LOC_Os07g05650;LOC_Os07g05570;LOC_Os07g05580;LOC_Os07g05720;LOC_Os07g05530;LOC_Os07g05560;LOC_Os07g05540;LOC_Os07g05610;LOC_Os07g05700;LOC_Os07g05620;LOC_Os07g05550;LOC_Os07g05630;LOC_Os07g05640;LOC_Os07g05500;LOC_Os07g05680;LOC_Os07g05590;LOC_Os07g05520
MSTRG.45539.1	LOC_Os02g25940;LOC_Os02g25780;LOC_Os02g25980;LOC_Os02g25870;LOC_Os02g25890;LOC_Os02g25990;LOC_Os02g25840;LOC_Os02g25830;LOC_Os02g25755;LOC_Os02g25880;LOC_Os02g25960;LOC_Os02g25930;LOC_Os02g25900;LOC_Os02g25970;LOC_Os02g25850;LOC_Os02g25910;LOC_Os02g25760;LOC_Os02g25820;LOC_Os02g25800;LOC_Os02g25860;LOC_Os02g25790;LOC_Os02g25770;LOC_Os02g25810;LOC_Os02g25950;LOC_Os02g25920
MSTRG.19205.3	LOC_Os10g25000;LOC_Os10g24940;LOC_Os10g24970;LOC_Os10g24954;LOC_Os10g25150;LOC_Os10g24980;LOC_Os10g25100;LOC_Os10g25090;LOC_Os10g25070;LOC_Os10g25060;LOC_Os10g25180;LOC_Os10g25010;LOC_Os10g25190;LOC_Os10g25080;LOC_Os10g25030;LOC_Os10g25130;LOC_Os10g25210;LOC_Os10g25160;LOC_Os10g25120;LOC_Os10g24920;LOC_Os10g24910;LOC_Os10g25170;LOC_Os10g25110;LOC_Os10g25020;LOC_Os10g25200;LOC_Os10g25140;LOC_Os10g…
MSTRG.8931.3	LOC_Os01g46990;LOC_Os01g47020;LOC_Os01g47100;LOC_Os01g46880;LOC_Os01g46970;LOC_Os01g46932;LOC_Os01g47040;LOC_Os01g46860;LOC_Os01g47090;LOC_Os01g46920;LOC_Os01g47080;LOC_Os01g47110;LOC_Os01g46910;LOC_Os01g47000;LOC_Os01g46900;LOC_Os01g47050;LOC_Os01g47030;LOC_Os01g46950;LOC_Os01g46870;LOC_Os01g46850;LOC_Os01g46940;LOC_Os01g46890;LOC_Os01g46926;LOC_Os01g46980;LOC_Os01g47070
MSTRG.73796.2	LOC_Os04g35960;LOC_Os04g35980;LOC_Os04g35950;LOC_Os04g36054;LOC_Os04g35990;LOC_Os04g35970;LOC_Os04g35920;LOC_Os04g36010;LOC_Os04g36062;LOC_Os04g36030;LOC_Os04g36070;LOC_Os04g35940;LOC_Os04g35900;LOC_Os04g36570;LOC_Os04g36050;LOC_Os04g35890;LOC_Os04g35930;LOC_Os04g36000;LOC_Os04g36058;LOC_Os04g36020;LOC_Os04g35910
MSTRG.37516.3	LOC_Os12g32850;LOC_Os12g32560;LOC_Os12g32670;LOC_Os12g32536;LOC_Os12g32610;LOC_Os12g32600;LOC_Os12g32810;LOC_Os12g32790;LOC_Os12g32630;LOC_Os12g32820;LOC_Os12g32720;LOC_Os12g32760;LOC_Os12g32660;LOC_Os12g32580;LOC_Os12g32650;LOC_Os12g32740;LOC_Os12g32840;LOC_Os12g32730;LOC_Os12g32544;LOC_Os12g32814;LOC_Os12g32750;LOC_Os12g32590;LOC_Os12g32530;LOC_Os12g32770;LOC_Os12g32800;LOC_Os12g32620;LOC_Os12g…
MSTRG.35800.4	LOC_Os12g24340;LOC_Os12g24580;LOC_Os12g24380;LOC_Os12g24450;LOC_Os12g24519;LOC_Os12g24500;LOC_Os12g24350;LOC_Os12g24430;LOC_Os12g24364;LOC_Os12g24555;LOC_Os12g24490;LOC_Os12g24460;LOC_Os12g24480;LOC_Os12g24410;LOC_Os12g24420;LOC_Os12g24390;LOC_Os12g24400;LOC_Os12g24320;LOC_Os12g24530;LOC_Os12g24510;LOC_Os12g24310;LOC_Os12g24550;LOC_Os12g24300;LOC_Os12g24540;LOC_Os12g24330
MSTRG.27948.1	LOC_Os11g28980;LOC_Os11g29190;LOC_Os11g29160;LOC_Os11g29170;LOC_Os11g29140;LOC_Os11g29110;LOC_Os11g29150;LOC_Os11g29130;LOC_Os11g29100;LOC_Os11g28990;LOC_Os11g29210;LOC_Os11g29000;LOC_Os11g29180;LOC_Os11g29014;LOC_Os11g29050;LOC_Os11g29200;LOC_Os11g29230;LOC_Os11g29030;LOC_Os11g29060;LOC_Os11g28970;LOC_Os11g28950;LOC_Os11g29220;LOC_Os11g29120;LOC_Os11g29074
MSTRG.42491.1	LOC_Os02g09960;LOC_Os02g10100;LOC_Os02g10030;LOC_Os02g09950;LOC_Os02g10110;LOC_Os02g10130;LOC_Os02g10180;LOC_Os02g10150;LOC_Os02g09940;LOC_Os02g10020;LOC_Os02g09930;LOC_Os02g10060;LOC_Os02g09920;LOC_Os02g10010;LOC_Os02g09980;LOC_Os02g10090;LOC_Os02g10170;LOC_Os02g09970;LOC_Os02g10140;LOC_Os02g10000;LOC_Os02g10070;LOC_Os02g10080;LOC_Os02g10050;LOC_Os02g09990;LOC_Os02g10160;LOC_Os02g10120;LOC_Os02g…
MSTRG.12007.1	LOC_Os01g59120;LOC_Os01g58970;LOC_Os01g59090;LOC_Os01g59009;LOC_Os01g58950;LOC_Os01g59170;LOC_Os01g59210;LOC_Os01g58990;LOC_Os01g58930;LOC_Os01g59060;LOC_Os01g59080;LOC_Os01g59100;LOC_Os01g59230;LOC_Os01g59240;LOC_Os01g59190;LOC_Os01g59070;LOC_Os01g58960;LOC_Os01g59030;LOC_Os01g59265;LOC_Os01g58980;LOC_Os01g59140;LOC_Os01g59220;LOC_Os01g59020;LOC_Os01g59160;LOC_Os01g59130;LOC_Os01g59110;LOC_Os01g…
MSTRG.37261.1	LOC_Os12g31729;LOC_Os12g31560;LOC_Os12g31670;LOC_Os12g31840;LOC_Os12g31660;LOC_Os12g31820;LOC_Os12g31590;LOC_Os12g31570;LOC_Os12g31780;LOC_Os12g31620;LOC_Os12g31748;LOC_Os12g31830;LOC_Os12g31710;LOC_Os12g31770;LOC_Os12g31640;LOC_Os12g31690;LOC_Os12g31850;LOC_Os12g31600;LOC_Os12g31700;LOC_Os12g31800;LOC_Os12g31680;LOC_Os12g31550;LOC_Os12g31650;LOC_Os12g31580;LOC_Os12g31790;LOC_Os12g31630;LOC_Os12g…
MSTRG.101677.1	LOC_Os07g05110;LOC_Os07g05020;LOC_Os07g05250;LOC_Os07g04980;LOC_Os07g05060;LOC_Os07g05190;LOC_Os07g05270;LOC_Os07g04950;LOC_Os07g05230;LOC_Os07g05100;LOC_Os07g05260;LOC_Os07g05024;LOC_Os07g04960;LOC_Os07g05070;LOC_Os07g05010;LOC_Os07g05140;LOC_Os07g05050;LOC_Os07g05030;LOC_Os07g05160;LOC_Os07g05120;LOC_Os07g05000;LOC_Os07g05150;LOC_Os07g05145;LOC_Os07g04970;LOC_Os07g05180;LOC_Os07g05210;LOC_Os07g…
MSTRG.88273.2	LOC_Os05g43220;LOC_Os05g43010;LOC_Os05g43060;LOC_Os05g43180;LOC_Os05g43174;LOC_Os05g43000;LOC_Os05g43040;LOC_Os05g43190;LOC_Os05g43110;LOC_Os05g43020;LOC_Os05g42980;LOC_Os05g43030;LOC_Os05g43090;LOC_Os05g43100;LOC_Os05g43140;LOC_Os05g43252;LOC_Os05g42990;LOC_Os05g43230;LOC_Os05g43210;LOC_Os05g43170;LOC_Os05g43070;LOC_Os05g43120;LOC_Os05g43150;LOC_Os05g43050;LOC_Os05g43130;LOC_Os05g43240
MSTRG.30685.1	LOC_Os11g43540;LOC_Os11g43700;LOC_Os11g43740;LOC_Os11g43560;LOC_Os11g43520;LOC_Os11g43620;LOC_Os11g43500;LOC_Os11g43720;LOC_Os11g43630;LOC_Os11g43760;LOC_Os11g43530;LOC_Os11g43550;LOC_Os11g43680;LOC_Os11g43510;LOC_Os11g43570;LOC_Os11g43650;LOC_Os11g43690;LOC_Os11g43460;LOC_Os11g43590;LOC_Os11g43610;LOC_Os11g43670;LOC_Os11g43660;LOC_Os11g43710;LOC_Os11g43640;LOC_Os11g43580;LOC_Os11g43480;LOC_Os11g…
MSTRG.33673.3	LOC_Os12g12810;LOC_Os12g12765;LOC_Os12g12500;LOC_Os12g12580;LOC_Os12g12530;LOC_Os12g12514;LOC_Os12g12460;LOC_Os12g12780;LOC_Os12g12720;LOC_Os12g12790;LOC_Os12g12710;LOC_Os12g12760;LOC_Os12g12740;LOC_Os12g12590;LOC_Os12g12830;LOC_Os12g12480;LOC_Os12g12550;LOC_Os12g12820;LOC_Os12g12490;LOC_Os12g12770;LOC_Os12g12540;LOC_Os12g12560;LOC_Os12g12470;LOC_Os12g12570;LOC_Os12g12630;LOC_Os12g12610;LOC_Os12g…
MSTRG.71071.1	LOC_Os04g25780;LOC_Os04g25580;LOC_Os04g25830;LOC_Os04g25720;LOC_Os04g25784;LOC_Os04g25840;LOC_Os04g25810;LOC_Os04g25590;LOC_Os04g25600;LOC_Os04g25730;LOC_Os04g25820;LOC_Os04g25660;LOC_Os04g25680;LOC_Os04g25650;LOC_Os04g25790;LOC_Os04g25770;LOC_Os04g25750;LOC_Os04g25630;LOC_Os04g25800;LOC_Os04g25620;LOC_Os04g25610;LOC_Os04g25740;LOC_Os04g25640;LOC_Os04g25670;LOC_Os04g25700;LOC_Os04g25760
MSTRG.8478.1	LOC_Os01g45100;LOC_Os01g45260;LOC_Os01g45060;LOC_Os01g45330;LOC_Os01g45140;LOC_Os01g45370;LOC_Os01g45274;LOC_Os01g45220;LOC_Os01g45090;LOC_Os01g45350;LOC_Os01g45120;LOC_Os01g45110;LOC_Os01g45320;LOC_Os01g45190;LOC_Os01g45310;LOC_Os01g45070;LOC_Os01g45290;LOC_Os01g45080;LOC_Os01g45174;LOC_Os01g45150;LOC_Os01g45360;LOC_Os01g45250;LOC_Os01g45380;LOC_Os01g45410;LOC_Os01g45400;LOC_Os01g45210;LOC_Os01g…
MSTRG.60910.11	LOC_Os03g34150;LOC_Os03g34200;LOC_Os03g34190;LOC_Os03g35350;LOC_Os03g34160;LOC_Os03g34096;LOC_Os03g34230;LOC_Os03g34320;LOC_Os03g34220;LOC_Os03g35326;LOC_Os03g34070;LOC_Os03g34310;LOC_Os03g34129;LOC_Os03g34300;LOC_Os03g34250;LOC_Os03g34120;LOC_Os03g35360;LOC_Os03g34140;LOC_Os03g34290;LOC_Os03g34180;LOC_Os03g35330;LOC_Os03g34090;LOC_Os03g34170;LOC_Os03g34102;LOC_Os03g34270;LOC_Os03g34260;LOC_Os03g…
MSTRG.84839.1	LOC_Os05g26750;LOC_Os05g26820;LOC_Os05g26760;LOC_Os05g26902;LOC_Os05g26810;LOC_Os05g26926;LOC_Os05g26850;LOC_Os05g26790;LOC_Os05g26690;LOC_Os05g26770;LOC_Os05g26940;LOC_Os05g26800;LOC_Os05g26954;LOC_Os05g26970;LOC_Os05g26730;LOC_Os05g26870;LOC_Os05g26860;LOC_Os05g26640;LOC_Os05g26720;LOC_Os05g26670;LOC_Os05g26700;LOC_Os05g26680;LOC_Os05g26710;LOC_Os05g26780;LOC_Os05g26740;LOC_Os05g26840;LOC_Os05g…
MSTRG.2620.3	LOC_Os01g12250;LOC_Os01g12230;LOC_Os01g12280;LOC_Os01g12381;LOC_Os01g12430;LOC_Os01g12190;LOC_Os01g12304;LOC_Os01g12340;LOC_Os01g12270;LOC_Os01g12260;LOC_Os01g12220;LOC_Os01g12350;LOC_Os01g12170;LOC_Os01g12400;LOC_Os01g12440;LOC_Os01g12390;LOC_Os01g12410;LOC_Os01g12374;LOC_Os01g12200;LOC_Os01g12330;LOC_Os01g12240;LOC_Os01g12180;LOC_Os01g12290;LOC_Os01g12420;LOC_Os01g12360;LOC_Os01g12310;LOC_Os01g…
MSTRG.27297.3	LOC_Os11g26220;LOC_Os11g26390;LOC_Os11g26420;LOC_Os11g26280;LOC_Os11g26320;LOC_Os11g26330;LOC_Os11g26440;LOC_Os11g26240;LOC_Os11g26430;LOC_Os11g26360;LOC_Os11g26410;LOC_Os11g26270;LOC_Os11g26200;LOC_Os11g26290;LOC_Os11g26340;LOC_Os11g26450;LOC_Os11g26350;LOC_Os11g26490;LOC_Os11g26300;LOC_Os11g26210;LOC_Os11g26250;LOC_Os11g26460;LOC_Os11g26190;LOC_Os11g26400;LOC_Os11g26480;LOC_Os11g26470;LOC_Os11g…
MSTRG.32812.3	LOC_Os12g07260;LOC_Os12g07410;LOC_Os12g07430;LOC_Os12g07350;LOC_Os12g07510;LOC_Os12g07300;LOC_Os12g07380;LOC_Os12g07200;LOC_Os12g07360;LOC_Os12g07240;LOC_Os12g07420;LOC_Os12g07500;LOC_Os12g07210;LOC_Os12g07370;LOC_Os12g07290;LOC_Os12g07400;LOC_Os12g07230;LOC_Os12g07470;LOC_Os12g07390;LOC_Os12g07480;LOC_Os12g07280;LOC_Os12g07460;LOC_Os12g07270;LOC_Os12g07250;LOC_Os12g07340;LOC_Os12g07450;LOC_Os12g…
MSTRG.14731.4	LOC_Os01g70440;LOC_Os01g70320;LOC_Os01g70550;LOC_Os01g70400;LOC_Os01g70300;LOC_Os01g70470;LOC_Os01g70480;LOC_Os01g70525;LOC_Os01g70620;LOC_Os01g70380;LOC_Os01g70430;LOC_Os01g70560;LOC_Os01g70350;LOC_Os01g70610;LOC_Os01g70640;LOC_Os01g70520;LOC_Os01g70450;LOC_Os01g70590;LOC_Os01g70370;LOC_Os01g70310;LOC_Os01g70360;LOC_Os01g70490;LOC_Os01g70390;LOC_Os01g70600;LOC_Os01g70500;LOC_Os01g70280;LOC_Os01g…
MSTRG.73451.2	LOC_Os04g34810;LOC_Os04g34880;LOC_Os04g34700;LOC_Os04g34710;LOC_Os04g34690;LOC_Os04g34780;LOC_Os04g34820;LOC_Os04g34850;LOC_Os04g34890;LOC_Os04g36550;LOC_Os04g34870;LOC_Os04g34860;LOC_Os04g34740;LOC_Os04g34750;LOC_Os04g34830;LOC_Os04g34840;LOC_Os04g34800;LOC_Os04g34720;LOC_Os04g34760
MSTRG.116884.1	LOC_Os08g31970;LOC_Os08g31940;LOC_Os08g32010;LOC_Os08g32020;LOC_Os08g31880;LOC_Os08g32110;LOC_Os08g32140;LOC_Os08g31950;LOC_Os08g32050;LOC_Os08g32100;LOC_Os08g32000;LOC_Os08g31980;LOC_Os08g31870;LOC_Os08g31960;LOC_Os08g32090;LOC_Os08g32120;LOC_Os08g31910;LOC_Os08g31990;LOC_Os08g31920;LOC_Os08g32070;LOC_Os08g32085;LOC_Os08g31890;LOC_Os08g31900;LOC_Os08g32150;LOC_Os08g32040;LOC_Os08g32160;LOC_Os08g…
MSTRG.43302.1	LOC_Os02g14020;LOC_Os02g14090;LOC_Os02g13930;LOC_Os02g14130;LOC_Os02g14000;LOC_Os02g14080;LOC_Os02g13910;LOC_Os02g14110;LOC_Os02g13960;LOC_Os02g14040;LOC_Os02g13940;LOC_Os02g13980;LOC_Os02g13920;LOC_Os02g14100;LOC_Os02g13990;LOC_Os02g14120;LOC_Os02g13900;LOC_Os02g14059;LOC_Os02g13970;LOC_Os02g13950;LOC_Os02g13965;LOC_Os02g14140;LOC_Os02g14030;LOC_Os02g13890
MSTRG.48529.1	LOC_Os02g39980;LOC_Os02g40030;LOC_Os02g40200;LOC_Os02g40000;LOC_Os02g40090;LOC_Os02g40060;LOC_Os02g40160;LOC_Os02g39970;LOC_Os02g40120;LOC_Os02g40230;LOC_Os02g40100;LOC_Os02g40240;LOC_Os02g40020;LOC_Os02g40170;LOC_Os02g40080;LOC_Os02g40010;LOC_Os02g40190;LOC_Os02g40130;LOC_Os02g40050;LOC_Os02g40040;LOC_Os02g40220;LOC_Os02g40210;LOC_Os02g40140;LOC_Os02g39960;LOC_Os02g39990;LOC_Os02g40110;LOC_Os02g…
MSTRG.90291.15	LOC_Os05g51990;LOC_Os05g51790;LOC_Os05g52080;LOC_Os05g52060;LOC_Os05g52019;LOC_Os05g51890;LOC_Os05g52090;LOC_Os05g51780;LOC_Os05g51810;LOC_Os05g52000;LOC_Os05g52010;LOC_Os05g51910;LOC_Os05g51900;LOC_Os05g51820;LOC_Os05g51870;LOC_Os05g51860;LOC_Os05g51920;LOC_Os05g52070;LOC_Os05g51850;LOC_Os05g51830;LOC_Os05g51800
MSTRG.14205.1	LOC_Os01g68200;LOC_Os01g68020;LOC_Os01g68330;LOC_Os01g68300;LOC_Os01g68120;LOC_Os01g68080;LOC_Os01g68324;LOC_Os01g68210;LOC_Os01g68010;LOC_Os01g68230;LOC_Os01g68040;LOC_Os01g68000;LOC_Os01g68269;LOC_Os01g68220;LOC_Os01g68240;LOC_Os01g68179;LOC_Os01g68090;LOC_Os01g68350;LOC_Os01g68050;LOC_Os01g68140;LOC_Os01g68130;LOC_Os01g68104;LOC_Os01g68290;LOC_Os01g68060;LOC_Os01g68030;LOC_Os01g68260;LOC_Os01g…
MSTRG.84956.1	LOC_Os05g27590;LOC_Os05g27780;LOC_Os05g27670;LOC_Os05g27610;LOC_Os05g27720;LOC_Os05g27730;LOC_Os05g27530;LOC_Os05g27760;LOC_Os05g27490;LOC_Os05g27660;LOC_Os05g27540;LOC_Os05g27640;LOC_Os05g27560;LOC_Os05g27520;LOC_Os05g27620;LOC_Os05g27680;LOC_Os05g27770;LOC_Os05g27690;LOC_Os05g27710;LOC_Os05g27550;LOC_Os05g27740;LOC_Os05g27600;LOC_Os05g27570;LOC_Os05g27700;LOC_Os05g27650;LOC_Os05g27510;LOC_Os05g…
MSTRG.26962.2	LOC_Os11g24110;LOC_Os11g24060;LOC_Os11g24130;LOC_Os11g24100;LOC_Os11g24240;LOC_Os11g24040;LOC_Os11g24210;LOC_Os11g24030;LOC_Os11g24050;LOC_Os11g24250;LOC_Os11g24150;LOC_Os11g24020;LOC_Os11g24230;LOC_Os11g24120;LOC_Os11g24220;LOC_Os11g24090;LOC_Os11g24070;LOC_Os11g24180;LOC_Os11g24140;LOC_Os11g24170;LOC_Os11g24080
MSTRG.15866.1	LOC_Os10g02500;LOC_Os10g02600;LOC_Os10g02610;LOC_Os10g02509;LOC_Os10g02380;LOC_Os10g02530;LOC_Os10g02630;LOC_Os10g02644;LOC_Os10g02490;LOC_Os10g02520;LOC_Os10g02560;LOC_Os10g02440;LOC_Os10g02660;LOC_Os10g02570;LOC_Os10g02625;LOC_Os10g02400;LOC_Os10g02650;LOC_Os10g02544;LOC_Os10g02640;LOC_Os10g02480;LOC_Os10g02470;LOC_Os10g02584;LOC_Os10g02430;LOC_Os10g02420;LOC_Os10g02620;LOC_Os10g02410;LOC_Os10g…
MSTRG.39629.2	LOC_Os12g41700;LOC_Os12g41650;LOC_Os12g41830;LOC_Os12g41730;LOC_Os12g41930;LOC_Os12g41690;LOC_Os12g41670;LOC_Os12g41680;LOC_Os12g41900;LOC_Os12g41870;LOC_Os12g41920;LOC_Os12g41740;LOC_Os12g41880;LOC_Os12g41660;LOC_Os12g41860;LOC_Os12g41940;LOC_Os12g41720;LOC_Os12g41890;LOC_Os12g41715;LOC_Os12g41840;LOC_Os12g41710;LOC_Os12g41910;LOC_Os12g41850
MSTRG.105216.1	LOC_Os07g23320;LOC_Os07g23130;LOC_Os07g23110;LOC_Os07g23244;LOC_Os07g23150;LOC_Os07g23080;LOC_Os07g22980;LOC_Os07g22990;LOC_Os07g23140;LOC_Os07g23260;LOC_Os07g23090;LOC_Os07g23010;LOC_Os07g23070;LOC_Os07g23200;LOC_Os07g23060;LOC_Os07g23050;LOC_Os07g23030;LOC_Os07g23340;LOC_Os07g23100;LOC_Os07g23190;LOC_Os07g23220;LOC_Os07g23020;LOC_Os07g23290;LOC_Os07g23280;LOC_Os07g23230;LOC_Os07g23270;LOC_Os07g…
MSTRG.37320.1	LOC_Os12g31900;LOC_Os12g31850;LOC_Os12g31860;LOC_Os12g32020;LOC_Os12g31960;LOC_Os12g32000;LOC_Os12g31890;LOC_Os12g31910;LOC_Os12g31990;LOC_Os12g32010;LOC_Os12g31810;LOC_Os12g31880;LOC_Os12g31870;LOC_Os12g31980;LOC_Os12g31930;LOC_Os12g32040;LOC_Os12g31940;LOC_Os12g31820;LOC_Os12g31840;LOC_Os12g31830;LOC_Os12g32030
MSTRG.17051.2	LOC_Os10g09680;LOC_Os10g09529;LOC_Os10g09710;LOC_Os10g09550;LOC_Os10g09690;LOC_Os10g09780;LOC_Os10g09810;LOC_Os10g09600;LOC_Os10g09790;LOC_Os10g09740;LOC_Os10g09560;LOC_Os10g09640;LOC_Os10g09620;LOC_Os10g09684;LOC_Os10g09510;LOC_Os10g09700;LOC_Os10g09570;LOC_Os10g09590;LOC_Os10g09500;LOC_Os10g09660;LOC_Os10g09760;LOC_Os10g09650;LOC_Os10g09770;LOC_Os10g09800;LOC_Os10g09750;LOC_Os10g09490;LOC_Os10g…
MSTRG.29015.1	LOC_Os11g35710;LOC_Os11g35430;LOC_Os11g35390;LOC_Os11g35310;LOC_Os11g35680;LOC_Os11g35762;LOC_Os11g35440;LOC_Os11g35730;LOC_Os11g35330;LOC_Os11g35750;LOC_Os11g35660;LOC_Os11g35380;LOC_Os11g35320;LOC_Os11g35340;LOC_Os11g35756;LOC_Os11g35720;LOC_Os11g35370;LOC_Os11g35410;LOC_Os11g35425;LOC_Os11g35770;LOC_Os11g35350;LOC_Os11g35670;LOC_Os11g35700;LOC_Os11g35690;LOC_Os11g35360;LOC_Os11g35290;LOC_Os11g…
MSTRG.90326.29	LOC_Os06g01180;LOC_Os06g01120;LOC_Os06g01010;LOC_Os06g01030;LOC_Os06g01160;LOC_Os06g01070;LOC_Os06g01100;LOC_Os06g01170;LOC_Os06g01050;LOC_Os06g01040;LOC_Os06g01195;LOC_Os06g01140;LOC_Os06g01130;LOC_Os06g01110;LOC_Os06g01200;LOC_Os06g01150;LOC_Os06g01020;LOC_Os06g01090;LOC_Os06g01190
MSTRG.14130.1	LOC_Os01g67740;LOC_Os01g67980;LOC_Os01g67800;LOC_Os01g68000;LOC_Os01g67940;LOC_Os01g67960;LOC_Os01g67760;LOC_Os01g67870;LOC_Os01g67790;LOC_Os01g67930;LOC_Os01g67730;LOC_Os01g67900;LOC_Os01g67770;LOC_Os01g67910;LOC_Os01g67750;LOC_Os01g67700;LOC_Os01g67970;LOC_Os01g67690;LOC_Os01g67860;LOC_Os01g67720;LOC_Os01g67830;LOC_Os01g67950;LOC_Os01g67920;LOC_Os01g67880;LOC_Os01g67710;LOC_Os01g67820;LOC_Os01g…
MSTRG.99753.2	LOC_Os06g46560;LOC_Os06g46540;LOC_Os06g46799;LOC_Os06g46730;LOC_Os06g46510;LOC_Os06g46780;LOC_Os06g46650;LOC_Os06g46740;LOC_Os06g46670;LOC_Os06g46580;LOC_Os06g46590;LOC_Os06g46720;LOC_Os06g46630;LOC_Os06g46770;LOC_Os06g46600;LOC_Os06g46550;LOC_Os06g46754;LOC_Os06g46610;LOC_Os06g46570;LOC_Os06g46530;LOC_Os06g46500;LOC_Os06g46700;LOC_Os06g46710;LOC_Os06g46680;LOC_Os06g46830;LOC_Os06g46690;LOC_Os06g…
MSTRG.73609.1	LOC_Os04g35240;LOC_Os04g35420;LOC_Os04g35230;LOC_Os04g35290;LOC_Os04g35220;LOC_Os04g35410;LOC_Os04g35440;LOC_Os04g35380;LOC_Os04g35470;LOC_Os04g35330;LOC_Os04g35280;LOC_Os04g35310;LOC_Os04g35450;LOC_Os04g35300;LOC_Os04g35460;LOC_Os04g35250;LOC_Os04g35210;LOC_Os04g35430;LOC_Os04g35390;LOC_Os04g35320;LOC_Os04g35270;LOC_Os04g35305;LOC_Os04g35260;LOC_Os04g35370
MSTRG.27090.1	LOC_Os11g24990;LOC_Os11g25050;LOC_Os11g25190;LOC_Os11g25160;LOC_Os11g25090;LOC_Os11g25000;LOC_Os11g25220;LOC_Os11g25040;LOC_Os11g24980;LOC_Os11g25210;LOC_Os11g25200;LOC_Os11g25070;LOC_Os11g25290;LOC_Os11g25260;LOC_Os11g25120;LOC_Os11g25110;LOC_Os11g25020;LOC_Os11g25280;LOC_Os11g25310;LOC_Os11g25100;LOC_Os11g25180;LOC_Os11g25010;LOC_Os11g25240;LOC_Os11g25270;LOC_Os11g25230;LOC_Os11g25130;LOC_Os11g…
MSTRG.17148.3	LOC_Os10g10400;LOC_Os10g10410;LOC_Os10g10230;LOC_Os10g10450;LOC_Os10g10190;LOC_Os10g10244;LOC_Os10g10149;LOC_Os10g10160;LOC_Os10g10360;LOC_Os10g10380;LOC_Os10g10390;LOC_Os10g10170;LOC_Os10g10420;LOC_Os10g10290;LOC_Os10g10434;LOC_Os10g10370;LOC_Os10g10310;LOC_Os10g10200;LOC_Os10g10320;LOC_Os10g10350;LOC_Os10g10214;LOC_Os10g10270;LOC_Os10g10300;LOC_Os10g10140;LOC_Os10g10175;LOC_Os10g10180;LOC_Os10g…
MSTRG.117259.25	LOC_Os08g33550;LOC_Os08g33580;LOC_Os08g33340;LOC_Os08g33600;LOC_Os08g33620;LOC_Os08g33370;LOC_Os08g33530;LOC_Os08g33430;LOC_Os08g33400;LOC_Os08g33560;LOC_Os08g33410;LOC_Os08g33520;LOC_Os08g33540;LOC_Os08g33440;LOC_Os08g33570;LOC_Os08g33420;LOC_Os08g33590;LOC_Os08g33460;LOC_Os08g33500;LOC_Os08g33360;LOC_Os08g33470;LOC_Os08g33390;LOC_Os08g33510;LOC_Os08g33610;LOC_Os08g33479;LOC_Os08g33630;LOC_Os08g…
MSTRG.45160.11	LOC_Os02g24060;LOC_Os02g23860;LOC_Os02g23890;LOC_Os02g23920;LOC_Os02g24030;LOC_Os02g23828;LOC_Os02g23990;LOC_Os02g23960;LOC_Os02g24100;LOC_Os02g24040;LOC_Os02g23910;LOC_Os02g23930;LOC_Os02g23970;LOC_Os02g24000;LOC_Os02g24080;LOC_Os02g23880;LOC_Os02g23939;LOC_Os02g23830;LOC_Os02g24090;LOC_Os02g23950;LOC_Os02g23829;LOC_Os02g23840;LOC_Os02g24010;LOC_Os02g24070;LOC_Os02g23900;LOC_Os02g23850;LOC_Os02g…
MSTRG.121460.1	LOC_Os09g08900;LOC_Os09g08970;LOC_Os09g08940;LOC_Os09g08930;LOC_Os09g09030;LOC_Os09g08990;LOC_Os09g09070;LOC_Os09g09130;LOC_Os09g08920;LOC_Os09g08960;LOC_Os09g09060;LOC_Os09g09110;LOC_Os09g09150;LOC_Os09g09080;LOC_Os09g09140;LOC_Os09g09090;LOC_Os09g08910;LOC_Os09g08980;LOC_Os09g09040;LOC_Os09g09100;LOC_Os09g09160;LOC_Os09g08890;LOC_Os09g09050;LOC_Os09g08950;LOC_Os09g09120
MSTRG.96787.1	LOC_Os06g33510;LOC_Os06g33660;LOC_Os06g33400;LOC_Os06g33370;LOC_Os06g33330;LOC_Os06g33420;LOC_Os06g33340;LOC_Os06g33640;LOC_Os06g33380;LOC_Os06g33350;LOC_Os06g33360;LOC_Os06g33570;LOC_Os06g33430;LOC_Os06g33590;LOC_Os06g33610;LOC_Os06g33630;LOC_Os06g33600;LOC_Os06g33620;LOC_Os06g33390;LOC_Os06g33470;LOC_Os06g33530;LOC_Os06g33549;LOC_Os06g33450;LOC_Os06g33480;LOC_Os06g33580;LOC_Os06g33520;LOC_Os06g…
MSTRG.113333.1	LOC_Os08g12070;LOC_Os08g12050;LOC_Os08g12010;LOC_Os08g11840;LOC_Os08g12110;LOC_Os08g11860;LOC_Os08g11800;LOC_Os08g11920;LOC_Os08g12100;LOC_Os08g11930;LOC_Os08g12040;LOC_Os08g11820;LOC_Os08g11900;LOC_Os08g12080;LOC_Os08g11810;LOC_Os08g12059;LOC_Os08g11830;LOC_Os08g11850;LOC_Os08g11940;LOC_Os08g12020;LOC_Os08g11990;LOC_Os08g12090;LOC_Os08g11890;LOC_Os08g11910;LOC_Os08g11950;LOC_Os08g11880;LOC_Os08g…
MSTRG.98815.1	LOC_Os06g42850;LOC_Os06g42870;LOC_Os06g42890;LOC_Os06g43000;LOC_Os06g42824;LOC_Os06g42880;LOC_Os06g43030;LOC_Os06g43010;LOC_Os06g43044;LOC_Os06g43070;LOC_Os06g43020;LOC_Os06g43100;LOC_Os06g42860;LOC_Os06g43130;LOC_Os06g42900;LOC_Os06g42930;LOC_Os06g42990;LOC_Os06g43080;LOC_Os06g42910;LOC_Os06g42840;LOC_Os06g42960;LOC_Os06g43060;LOC_Os06g42940;LOC_Os06g42950;LOC_Os06g42980;LOC_Os06g42920;LOC_Os06g…
MSTRG.124753.1	LOC_Os09g25340;LOC_Os09g25470;LOC_Os09g25430;LOC_Os09g25600;LOC_Os09g25370;LOC_Os09g25400;LOC_Os09g25390;LOC_Os09g25490;LOC_Os09g25440;LOC_Os09g25590;LOC_Os09g25560;LOC_Os09g25580;LOC_Os09g25410;LOC_Os09g25540;LOC_Os09g25460;LOC_Os09g25380;LOC_Os09g25570;LOC_Os09g25530;LOC_Os09g25480;LOC_Os09g25350;LOC_Os09g25420;LOC_Os09g25450;LOC_Os09g25500;LOC_Os09g25520;LOC_Os09g25510;LOC_Os09g25550;LOC_Os09g…
MSTRG.71377.1	LOC_Os04g26590;LOC_Os04g26630;LOC_Os04g26700;LOC_Os04g26570;LOC_Os04g26680;LOC_Os04g26710;LOC_Os04g26550;LOC_Os04g26540;LOC_Os04g26530;LOC_Os04g26790;LOC_Os04g26600;LOC_Os04g26690;LOC_Os04g26580;LOC_Os04g26750;LOC_Os04g26640;LOC_Os04g26740;LOC_Os04g26650;LOC_Os04g26610;LOC_Os04g26670;LOC_Os04g26560;LOC_Os04g26660;LOC_Os04g26620;LOC_Os04g26730
MSTRG.32625.1	LOC_Os12g06560;LOC_Os12g06520;LOC_Os12g06420;LOC_Os12g06600;LOC_Os12g06530;LOC_Os12g06410;LOC_Os12g06430;LOC_Os12g06620;LOC_Os12g06610;LOC_Os12g06360;LOC_Os12g06380;LOC_Os12g06590;LOC_Os12g06650;LOC_Os12g06350;LOC_Os12g06580;LOC_Os12g06510;LOC_Os12g06540;LOC_Os12g06450;LOC_Os12g06660;LOC_Os12g06630;LOC_Os12g06400;LOC_Os12g06490;LOC_Os12g06550;LOC_Os12g06570;LOC_Os12g06440;LOC_Os12g06640;LOC_Os12g…
MSTRG.69701.2	LOC_Os04g18420;LOC_Os04g18400;LOC_Os04g18490;LOC_Os04g18600;LOC_Os04g18510;LOC_Os04g18410;LOC_Os04g18559;LOC_Os04g18640;LOC_Os04g18550;LOC_Os04g18630;LOC_Os04g18620;LOC_Os04g18380;LOC_Os04g18570;LOC_Os04g18660;LOC_Os04g18520;LOC_Os04g18610;LOC_Os04g18590;LOC_Os04g18680;LOC_Os04g18650;LOC_Os04g18580;LOC_Os04g18440;LOC_Os04g18670;LOC_Os04g18390;LOC_Os04g18450;LOC_Os04g18460;LOC_Os04g18500;LOC_Os04g…
MSTRG.30473.3	LOC_Os11g42520;LOC_Os11g42600;LOC_Os11g42570;LOC_Os11g42540;LOC_Os11g42510;LOC_Os11g42500;LOC_Os11g42370;LOC_Os11g42450;LOC_Os11g42310;LOC_Os11g42330;LOC_Os11g42440;LOC_Os11g42420;LOC_Os11g42360;LOC_Os11g42530;LOC_Os11g42320;LOC_Os11g42430;LOC_Os11g42410;LOC_Os11g42590;LOC_Os11g42380;LOC_Os11g42610;LOC_Os11g42340;LOC_Os11g42480;LOC_Os11g42290;LOC_Os11g42470;LOC_Os11g42350;LOC_Os11g42400;LOC_Os11g…
MSTRG.50860.2	LOC_Os02g49430;LOC_Os02g49510;LOC_Os02g49570;LOC_Os02g49460;LOC_Os02g49690;LOC_Os02g49550;LOC_Os02g49670;LOC_Os02g49620;LOC_Os02g49555;LOC_Os02g49450;LOC_Os02g49540;LOC_Os02g49630;LOC_Os02g49410;LOC_Os02g49580;LOC_Os02g49660;LOC_Os02g49520;LOC_Os02g49640;LOC_Os02g49390;LOC_Os02g49600;LOC_Os02g49400;LOC_Os02g49680;LOC_Os02g49480;LOC_Os02g49440;LOC_Os02g49560;LOC_Os02g49470;LOC_Os02g49650;LOC_Os02g…
MSTRG.36401.2	LOC_Os12g26300;LOC_Os12g26430;LOC_Os12g26470;LOC_Os12g26390;LOC_Os12g26320;LOC_Os12g26380;LOC_Os12g26520;LOC_Os12g26330;LOC_Os12g26310;LOC_Os12g26340;LOC_Os12g26560;LOC_Os12g26480;LOC_Os12g26510;LOC_Os12g26444;LOC_Os12g26530;LOC_Os12g26350;LOC_Os12g26500;LOC_Os12g26460;LOC_Os12g26400;LOC_Os12g26370;LOC_Os12g26420;LOC_Os12g26540
MSTRG.74673.1	LOC_Os04g40270;LOC_Os04g40530;LOC_Os04g40420;LOC_Os04g40360;LOC_Os04g40250;LOC_Os04g40220;LOC_Os04g40600;LOC_Os04g40340;LOC_Os04g40430;LOC_Os04g40520;LOC_Os04g40350;LOC_Os04g40470;LOC_Os04g40260;LOC_Os04g40475;LOC_Os04g40590;LOC_Os04g40210;LOC_Os04g40400;LOC_Os04g40390;LOC_Os04g40300;LOC_Os04g40560;LOC_Os04g40230;LOC_Os04g40370;LOC_Os04g40320;LOC_Os04g40580;LOC_Os04g40460;LOC_Os04g40510;LOC_Os04g…
MSTRG.39444.1	LOC_Os12g40970;LOC_Os12g41140;LOC_Os12g40960;LOC_Os12g41000;LOC_Os12g41150;LOC_Os12g40940;LOC_Os12g41120;LOC_Os12g41030;LOC_Os12g41170;LOC_Os12g41124;LOC_Os12g41080;LOC_Os12g41190;LOC_Os12g41050;LOC_Os12g41130;LOC_Os12g41160;LOC_Os12g41060;LOC_Os12g41110;LOC_Os12g41040;LOC_Os12g41070;LOC_Os12g40950;LOC_Os12g41180;LOC_Os12g41090;LOC_Os12g41010;LOC_Os12g40980;LOC_Os12g41020
MSTRG.22752.2	LOC_Os10g42230;LOC_Os10g42439;LOC_Os10g42404;LOC_Os10g42260;LOC_Os10g42448;LOC_Os10g42240;LOC_Os10g42460;LOC_Os10g42210;LOC_Os10g42340;LOC_Os10g42280;LOC_Os10g42420;LOC_Os10g42430;LOC_Os10g42364;LOC_Os10g42250;LOC_Os10g42220;LOC_Os10g42470;LOC_Os10g42270;LOC_Os10g42202;LOC_Os10g42410;LOC_Os10g42390;LOC_Os10g42320;LOC_Os10g42400;LOC_Os10g42299
MSTRG.35877.1	LOC_Os12g24659;LOC_Os12g24590;LOC_Os12g24550;LOC_Os12g24600;LOC_Os12g24690;LOC_Os12g24760;LOC_Os12g24620;LOC_Os12g24610;LOC_Os12g24730;LOC_Os12g24670;LOC_Os12g24680;LOC_Os12g24750;LOC_Os12g24710;LOC_Os12g24770;LOC_Os12g24555;LOC_Os12g24630;LOC_Os12g24740;LOC_Os12g24650;LOC_Os12g24700;LOC_Os12g24640;LOC_Os12g24580
MSTRG.84786.1	LOC_Os05g26410;LOC_Os05g26450;LOC_Os05g26780;LOC_Os05g26720;LOC_Os05g26700;LOC_Os05g26290;LOC_Os05g26270;LOC_Os05g26350;LOC_Os05g26800;LOC_Os05g26440;LOC_Os05g26790;LOC_Os05g26820;LOC_Os05g26760;LOC_Os05g26750;LOC_Os05g26340;LOC_Os05g26330;LOC_Os05g26368;LOC_Os05g26620;LOC_Os05g26660;LOC_Os05g26310;LOC_Os05g26630;LOC_Os05g26740;LOC_Os05g26710;LOC_Os05g26680;LOC_Os05g26430;LOC_Os05g26670;LOC_Os05g…
MSTRG.26370.4	LOC_Os11g19310;LOC_Os11g19300;LOC_Os11g19330;LOC_Os11g19220;LOC_Os11g19210;LOC_Os11g19240;LOC_Os11g19280;LOC_Os11g19190;LOC_Os11g19130;LOC_Os11g19160;LOC_Os11g19200;LOC_Os11g19290;LOC_Os11g19270;LOC_Os11g19120;LOC_Os11g19250;LOC_Os11g19149;LOC_Os11g19140;LOC_Os11g19180;LOC_Os11g19230;LOC_Os11g19320;LOC_Os11g19170;LOC_Os11g19260
MSTRG.39908.4	LOC_Os12g42790;LOC_Os12g42710;LOC_Os12g42960;LOC_Os12g42860;LOC_Os12g42690;LOC_Os12g42990;LOC_Os12g42739;LOC_Os12g42730;LOC_Os12g42770;LOC_Os12g42900;LOC_Os12g42920;LOC_Os12g42780;LOC_Os12g42670;LOC_Os12g42680;LOC_Os12g42720;LOC_Os12g42910;LOC_Os12g42810;LOC_Os12g42700;LOC_Os12g42750;LOC_Os12g42950;LOC_Os12g42840;LOC_Os12g42850;LOC_Os12g42980;LOC_Os12g42760;LOC_Os12g42940;LOC_Os12g42970;LOC_Os12g…
MSTRG.96469.1	LOC_Os06g31920;LOC_Os06g31740;LOC_Os06g32010;LOC_Os06g31930;LOC_Os06g31820;LOC_Os06g31990;LOC_Os06g31800;LOC_Os06g31870;LOC_Os06g32020;LOC_Os06g31950;LOC_Os06g32040;LOC_Os06g31760;LOC_Os06g31890;LOC_Os06g31810;LOC_Os06g31790;LOC_Os06g31940;LOC_Os06g31770;LOC_Os06g31880;LOC_Os06g32050;LOC_Os06g31850;LOC_Os06g31780;LOC_Os06g31960;LOC_Os06g31860;LOC_Os06g31830;LOC_Os06g31750;LOC_Os06g31840;LOC_Os06g…
MSTRG.7830.1	LOC_Os01g41970;LOC_Os01g42294;LOC_Os01g42210;LOC_Os01g42170;LOC_Os01g42150;LOC_Os01g42260;LOC_Os01g42000;LOC_Os01g42090;LOC_Os01g42024;LOC_Os01g42060;LOC_Os01g42280;LOC_Os01g42050;LOC_Os01g42270;LOC_Os01g41990;LOC_Os01g42200;LOC_Os01g42140;LOC_Os01g41980;LOC_Os01g42190;LOC_Os01g42010;LOC_Os01g42030;LOC_Os01g42110;LOC_Os01g42220;LOC_Os01g42160;LOC_Os01g42100;LOC_Os01g42040;LOC_Os01g42234;LOC_Os01g…
MSTRG.31405.1	LOC_Os12g01220;LOC_Os12g01160;LOC_Os12g01200;LOC_Os12g01170;LOC_Os12g01380;LOC_Os12g01230;LOC_Os12g01260;LOC_Os12g01300;LOC_Os12g01330;LOC_Os12g01290;LOC_Os12g01270;LOC_Os12g01320;LOC_Os12g01130;LOC_Os12g01120;LOC_Os12g01340;LOC_Os12g01250;LOC_Os12g01360;LOC_Os12g01350;LOC_Os12g01140;LOC_Os12g01180;LOC_Os12g01210;LOC_Os12g01355;LOC_Os12g01190;LOC_Os12g01310;LOC_Os12g01150;LOC_Os12g01370;LOC_Os12g…
MSTRG.11758.2	LOC_Os01g58160;LOC_Os01g57930;LOC_Os01g58048;LOC_Os01g57830;LOC_Os01g57940;LOC_Os01g57854;LOC_Os01g57840;LOC_Os01g58070;LOC_Os01g57910;LOC_Os01g58080;LOC_Os01g58230;LOC_Os01g58114;LOC_Os01g58150;LOC_Os01g57770;LOC_Os01g58220;LOC_Os01g58140;LOC_Os01g57890;LOC_Os01g57790;LOC_Os01g57880;LOC_Os01g57956;LOC_Os01g57900;LOC_Os01g57945;LOC_Os01g57920;LOC_Os01g57954;LOC_Os01g57942;LOC_Os01g57780;LOC_Os01g…
MSTRG.101657.2	LOC_Os07g05120;LOC_Os07g04850;LOC_Os07g05160;LOC_Os07g04890;LOC_Os07g04790;LOC_Os07g04940;LOC_Os07g05145;LOC_Os07g05150;LOC_Os07g05000;LOC_Os07g04840;LOC_Os07g05084;LOC_Os07g05040;LOC_Os07g05180;LOC_Os07g04970;LOC_Os07g05170;LOC_Os07g04990;LOC_Os07g04780;LOC_Os07g05174;LOC_Os07g04880;LOC_Os07g05020;LOC_Os07g04900;LOC_Os07g05110;LOC_Os07g04950;LOC_Os07g05190;LOC_Os07g05060;LOC_Os07g04860;LOC_Os07g…
MSTRG.101578.12	LOC_Os07g04550;LOC_Os07g04510;LOC_Os07g04540;LOC_Os07g04530;LOC_Os07g04800;LOC_Os07g04370;LOC_Os07g04570;LOC_Os07g04730;LOC_Os07g04770;LOC_Os07g04360;LOC_Os07g04560;LOC_Os07g04590;LOC_Os07g04440;LOC_Os07g04700;LOC_Os07g04460;LOC_Os07g04750;LOC_Os07g04380;LOC_Os07g04520;LOC_Os07g04720;LOC_Os07g04580;LOC_Os07g04810;LOC_Os07g04400;LOC_Os07g04390;LOC_Os07g04670;LOC_Os07g04470;LOC_Os07g04630;LOC_Os07g…
MSTRG.39281.1	LOC_Os12g40570;LOC_Os12g40360;LOC_Os12g40370;LOC_Os12g40540;LOC_Os12g40400;LOC_Os12g40310;LOC_Os12g40320;LOC_Os12g40490;LOC_Os12g40460;LOC_Os12g40510;LOC_Os12g40340;LOC_Os12g40440;LOC_Os12g40560;LOC_Os12g40350;LOC_Os12g40550;LOC_Os12g40520;LOC_Os12g40480;LOC_Os12g40470;LOC_Os12g40619;LOC_Os12g40500;LOC_Os12g40530;LOC_Os12g40290;LOC_Os12g40600;LOC_Os12g40330;LOC_Os12g40419;LOC_Os12g40450;LOC_Os12g…
MSTRG.6180.14	LOC_Os01g33830;LOC_Os01g33700;LOC_Os01g33810;LOC_Os01g33490;LOC_Os01g33764;LOC_Os01g33514;LOC_Os01g33520;LOC_Os01g33615;LOC_Os01g33800;LOC_Os01g33630;LOC_Os01g33530;LOC_Os01g33590;LOC_Os01g33750;LOC_Os01g33740;LOC_Os01g33500;LOC_Os01g33640;LOC_Os01g33840;LOC_Os01g33609;LOC_Os01g33540;LOC_Os01g33480;LOC_Os01g33510;LOC_Os01g33550;LOC_Os01g33710;LOC_Os01g33560;LOC_Os01g33760;LOC_Os01g33762;LOC_Os01g…
MSTRG.7306.5	LOC_Os01g39680;LOC_Os01g39530;LOC_Os01g39800;LOC_Os01g39510;LOC_Os01g39590;LOC_Os01g39720;LOC_Os01g39760;LOC_Os01g39740;LOC_Os01g39540;LOC_Os01g39710;LOC_Os01g39790;LOC_Os01g39780;LOC_Os01g39820;LOC_Os01g39520;LOC_Os01g39550;LOC_Os01g39570;LOC_Os01g39700;LOC_Os01g39810;LOC_Os01g39630;LOC_Os01g39600;LOC_Os01g39730;LOC_Os01g39580;LOC_Os01g39660;LOC_Os01g39750;LOC_Os01g39670;LOC_Os01g39560;LOC_Os01g…
MSTRG.81466.2	LOC_Os05g09590;LOC_Os05g09570;LOC_Os05g09520;LOC_Os05g09430;LOC_Os05g09400;LOC_Os05g09660;LOC_Os05g09620;LOC_Os05g09420;LOC_Os05g09460;LOC_Os05g09510;LOC_Os05g09650;LOC_Os05g09530;LOC_Os05g09540;LOC_Os05g09490;LOC_Os05g09580;LOC_Os05g09470;LOC_Os05g09600;LOC_Os05g09380;LOC_Os05g09630;LOC_Os05g09480;LOC_Os05g09450;LOC_Os05g09440;LOC_Os05g09640;LOC_Os05g09550;LOC_Os05g09500;LOC_Os05g09410
MSTRG.112367.2	LOC_Os08g06880;LOC_Os08g06710;LOC_Os08g06730;LOC_Os08g06659;LOC_Os08g06640;LOC_Os08g06870;LOC_Os08g06900;LOC_Os08g06690;LOC_Os08g06850;LOC_Os08g06700;LOC_Os08g06860;LOC_Os08g06940;LOC_Os08g06720;LOC_Os08g06760;LOC_Os08g06910;LOC_Os08g06800;LOC_Os08g06890;LOC_Os08g06770;LOC_Os08g07010;LOC_Os08g06840;LOC_Os08g06970;LOC_Os08g06680;LOC_Os08g06740;LOC_Os08g06790;LOC_Os08g06780;LOC_Os08g06930;LOC_Os08g…
MSTRG.68445.1	LOC_Os04g08360;LOC_Os04g08370;LOC_Os04g08470;LOC_Os04g08480;LOC_Os04g08440;LOC_Os04g08300;LOC_Os04g08415;LOC_Os04g08340;LOC_Os04g08460;LOC_Os04g08390;LOC_Os04g08330;LOC_Os04g08350;LOC_Os04g08320;LOC_Os04g08410;LOC_Os04g08310;LOC_Os04g08290;LOC_Os04g08400;LOC_Os04g08510;LOC_Os04g08430;LOC_Os04g08450;LOC_Os04g08500;LOC_Os04g08280
MSTRG.104445.1	LOC_Os07g16490;LOC_Os07g16710;LOC_Os07g16450;LOC_Os07g16520;LOC_Os07g16660;LOC_Os07g16610;LOC_Os07g16440;LOC_Os07g16720;LOC_Os07g16690;LOC_Os07g16400;LOC_Os07g16600;LOC_Os07g16740;LOC_Os07g16480;LOC_Os07g16420;LOC_Os07g16630;LOC_Os07g16730;LOC_Os07g16460;LOC_Os07g16430;LOC_Os07g16590;LOC_Os07g16640;LOC_Os07g16700;LOC_Os07g16670;LOC_Os07g16470;LOC_Os07g16410;LOC_Os07g16620;LOC_Os07g16680;LOC_Os07g…
MSTRG.27236.1	LOC_Os11g25990;LOC_Os11g25874;LOC_Os11g25940;LOC_Os11g25970;LOC_Os11g26000;LOC_Os11g26060;LOC_Os11g26080;LOC_Os11g26040;LOC_Os11g26030;LOC_Os11g26110;LOC_Os11g25930;LOC_Os11g26020;LOC_Os11g26070;LOC_Os11g25900;LOC_Os11g25890;LOC_Os11g25880;LOC_Os11g25910;LOC_Os11g26050;LOC_Os11g26010;LOC_Os11g26090;LOC_Os11g25950;LOC_Os11g26100;LOC_Os11g25920
MSTRG.126718.1	LOC_Os09g34270;LOC_Os09g35020;LOC_Os09g34960;LOC_Os09g34320;LOC_Os09g34920;LOC_Os09g34280;LOC_Os09g34930;LOC_Os09g34330;LOC_Os09g34970;LOC_Os09g34340;LOC_Os09g34870;LOC_Os09g34230;LOC_Os09g34940;LOC_Os09g35010;LOC_Os09g34290;LOC_Os09g34310;LOC_Os09g34300;LOC_Os09g34250;LOC_Os09g34850;LOC_Os09g34980;LOC_Os09g34890;LOC_Os09g34910;LOC_Os09g34260;LOC_Os09g34880;LOC_Os09g34985;LOC_Os09g34990;LOC_Os09g…
MSTRG.72371.1	LOC_Os04g31190;LOC_Os04g31240;LOC_Os04g31220;LOC_Os04g31300;LOC_Os04g31150;LOC_Os04g31160;LOC_Os04g31330;LOC_Os04g31290;LOC_Os04g31310;LOC_Os04g31040;LOC_Os04g31320;LOC_Os04g31090;LOC_Os04g31170;LOC_Os04g31210;LOC_Os04g31140;LOC_Os04g31270;LOC_Os04g31260;LOC_Os04g31070;LOC_Os04g31180;LOC_Os04g31080;LOC_Os04g31130;LOC_Os04g31110;LOC_Os04g31050;LOC_Os04g31230;LOC_Os04g31250;LOC_Os04g31120;LOC_Os04g…
MSTRG.93404.1	LOC_Os06g14470;LOC_Os06g14610;LOC_Os06g14450;LOC_Os06g14440;LOC_Os06g14680;LOC_Os06g14460;LOC_Os06g14690;LOC_Os06g14620;LOC_Os06g14540;LOC_Os06g14590;LOC_Os06g14550;LOC_Os06g14700;LOC_Os06g14480;LOC_Os06g14670;LOC_Os06g14630;LOC_Os06g14600;LOC_Os06g14560;LOC_Os06g14660;LOC_Os06g14640;LOC_Os06g14510;LOC_Os06g14500;LOC_Os06g14650;LOC_Os06g14570;LOC_Os06g14490;LOC_Os06g14530;LOC_Os06g14520;LOC_Os06g…
MSTRG.104455.1	LOC_Os07g16460;LOC_Os07g16740;LOC_Os07g16480;LOC_Os07g16570;LOC_Os07g16730;LOC_Os07g16830;LOC_Os07g16720;LOC_Os07g16750;LOC_Os07g16780;LOC_Os07g16440;LOC_Os07g16820;LOC_Os07g16490;LOC_Os07g16710;LOC_Os07g16550;LOC_Os07g16520;LOC_Os07g16450;LOC_Os07g16500;LOC_Os07g16800;LOC_Os07g16760;LOC_Os07g16510;LOC_Os07g16560;LOC_Os07g16810;LOC_Os07g16470;LOC_Os07g16770;LOC_Os07g16790;LOC_Os07g16530;LOC_Os07g…
MSTRG.32719.1	LOC_Os12g06980;LOC_Os12g06800;LOC_Os12g07010;LOC_Os12g07060;LOC_Os12g06750;LOC_Os12g07050;LOC_Os12g06830;LOC_Os12g06840;LOC_Os12g06860;LOC_Os12g06760;LOC_Os12g07000;LOC_Os12g07070;LOC_Os12g06870;LOC_Os12g06950;LOC_Os12g07100;LOC_Os12g07030;LOC_Os12g06890;LOC_Os12g07080;LOC_Os12g06910;LOC_Os12g06810;LOC_Os12g07020;LOC_Os12g06850;LOC_Os12g06940;LOC_Os12g06790;LOC_Os12g06920;LOC_Os12g06970;LOC_Os12g…
MSTRG.30930.2	LOC_Os11g44920;LOC_Os11g45030;LOC_Os11g44890;LOC_Os11g45190;LOC_Os11g45070;LOC_Os11g44980;LOC_Os11g45110;LOC_Os11g45150;LOC_Os11g44970;LOC_Os11g45120;LOC_Os11g44960;LOC_Os11g45140;LOC_Os11g44930;LOC_Os11g45180;LOC_Os11g44940;LOC_Os11g45050;LOC_Os11g45010;LOC_Os11g45100;LOC_Os11g45130;LOC_Os11g45090;LOC_Os11g45080;LOC_Os11g45160;LOC_Os11g45000;LOC_Os11g45060;LOC_Os11g45200;LOC_Os11g44910;LOC_Os11g…
MSTRG.49481.23	LOC_Os02g44400;LOC_Os02g44360;LOC_Os02g44134;LOC_Os02g44140;LOC_Os02g44410;LOC_Os02g44180;LOC_Os02g44200;LOC_Os02g44310;LOC_Os02g44340;LOC_Os02g44230;LOC_Os02g44390;LOC_Os02g44155;LOC_Os02g44150;LOC_Os02g44290;LOC_Os02g44240;LOC_Os02g44250;LOC_Os02g44136;LOC_Os02g44260;LOC_Os02g44210;LOC_Os02g44380;LOC_Os02g44220;LOC_Os02g44350;LOC_Os02g44320;LOC_Os02g44280;LOC_Os02g44170;LOC_Os02g44270;LOC_Os02g…
MSTRG.90326.48	LOC_Os06g01180;LOC_Os06g01210;LOC_Os06g01120;LOC_Os06g01250;LOC_Os06g01010;LOC_Os06g01030;LOC_Os06g01160;LOC_Os06g01100;LOC_Os06g01070;LOC_Os06g01170;LOC_Os06g01040;LOC_Os06g01050;LOC_Os06g01195;LOC_Os06g01140;LOC_Os06g01220;LOC_Os06g01110;LOC_Os06g01130;LOC_Os06g01200;LOC_Os06g01150;LOC_Os06g01230;LOC_Os06g01280;LOC_Os06g01270;LOC_Os06g01020;LOC_Os06g01260;LOC_Os06g01060;LOC_Os06g01090;LOC_Os06g…
MSTRG.89829.1	LOC_Os05g50130;LOC_Os05g49890;LOC_Os05g50090;LOC_Os05g49860;LOC_Os05g49870;LOC_Os05g49830;LOC_Os05g50200;LOC_Os05g49850;LOC_Os05g49900;LOC_Os05g49990;LOC_Os05g49980;LOC_Os05g49950;LOC_Os05g49940;LOC_Os05g49800;LOC_Os05g50050;LOC_Os05g49820;LOC_Os05g49810;LOC_Os05g50040;LOC_Os05g49960;LOC_Os05g50180;LOC_Os05g49910;LOC_Os05g49920;LOC_Os05g50020;LOC_Os05g50160;LOC_Os05g50170;LOC_Os05g50070;LOC_Os05g…
MSTRG.36539.2	LOC_Os12g27650;LOC_Os12g27480;LOC_Os12g27640;LOC_Os12g27440;LOC_Os12g27390;LOC_Os12g27420;LOC_Os12g27460;LOC_Os12g27450;LOC_Os12g27430;LOC_Os12g27490;LOC_Os12g27560;LOC_Os12g27630;LOC_Os12g27400;LOC_Os12g27410;LOC_Os12g27530;LOC_Os12g27550;LOC_Os12g27600;LOC_Os12g27590;LOC_Os12g27500;LOC_Os12g27580;LOC_Os12g27510;LOC_Os12g27570;LOC_Os12g27520;LOC_Os12g27470;LOC_Os12g27540;LOC_Os12g27610
MSTRG.79223.1	LOC_Os04g58890;LOC_Os04g59020;LOC_Os04g58880;LOC_Os04g58850;LOC_Os04g59000;LOC_Os04g58860;LOC_Os04g58900;LOC_Os04g58940;LOC_Os04g58960;LOC_Os04g59090;LOC_Os04g59140;LOC_Os04g59040;LOC_Os04g59060;LOC_Os04g59120;LOC_Os04g58910;LOC_Os04g58980;LOC_Os04g59130;LOC_Os04g59050;LOC_Os04g59170;LOC_Os04g58970;LOC_Os04g59010;LOC_Os04g59110;LOC_Os04g59150;LOC_Os04g59160;LOC_Os04g59030;LOC_Os04g59100;LOC_Os04g…
MSTRG.31459.2	LOC_Os12g01650;LOC_Os12g01600;LOC_Os12g01410;LOC_Os12g01680;LOC_Os12g01510;LOC_Os12g01500;LOC_Os12g01570;LOC_Os12g01574;LOC_Os12g01420;LOC_Os12g01640;LOC_Os12g01520;LOC_Os12g01550;LOC_Os12g01470;LOC_Os12g01480;LOC_Os12g01380;LOC_Os12g01370;LOC_Os12g01690;LOC_Os12g01449;LOC_Os12g01630;LOC_Os12g01490;LOC_Os12g01620;LOC_Os12g01390;LOC_Os12g01590;LOC_Os12g01430;LOC_Os12g01660;LOC_Os12g01610;LOC_Os12g…
MSTRG.84125.4	LOC_Os05g23180;LOC_Os05g23393;LOC_Os05g23150;LOC_Os05g23280;LOC_Os05g23190;LOC_Os05g23340;LOC_Os05g23160;LOC_Os05g23290;LOC_Os05g23360;LOC_Os05g23410;LOC_Os05g23194;LOC_Os05g23140;LOC_Os05g23120;LOC_Os05g23210;LOC_Os05g23380;LOC_Os05g23260;LOC_Os05g23320;LOC_Os05g23370;LOC_Os05g23310;LOC_Os05g23130;LOC_Os05g23170;LOC_Os05g23389;LOC_Os05g23350;LOC_Os05g23255;LOC_Os05g23398;LOC_Os05g23230;LOC_Os05g…
MSTRG.45751.2	LOC_Os02g26970;LOC_Os02g27000;LOC_Os02g27020;LOC_Os02g27010;LOC_Os02g26800;LOC_Os02g26920;LOC_Os02g26820;LOC_Os02g26750;LOC_Os02g26830;LOC_Os02g27040;LOC_Os02g26880;LOC_Os02g26740;LOC_Os02g26960;LOC_Os02g27050;LOC_Os02g26950;LOC_Os02g26930;LOC_Os02g26850;LOC_Os02g26910;LOC_Os02g26890;LOC_Os02g26860;LOC_Os02g27030;LOC_Os02g26814;LOC_Os02g26900;LOC_Os02g26840;LOC_Os02g26940;LOC_Os02g26730;LOC_Os02g…
MSTRG.79890.1	LOC_Os05g03000;LOC_Os05g03090;LOC_Os05g03140;LOC_Os05g02990;LOC_Os05g03100;LOC_Os05g02940;LOC_Os05g02970;LOC_Os05g03010;LOC_Os05g03020;LOC_Os05g03130;LOC_Os05g03080;LOC_Os05g03060;LOC_Os05g03030;LOC_Os05g02950;LOC_Os05g03120;LOC_Os05g02920;LOC_Os05g03040;LOC_Os05g02960;LOC_Os05g03050;LOC_Os05g03110;LOC_Os05g02980;LOC_Os05g03070
MSTRG.36896.1	LOC_Os12g29950;LOC_Os12g29860;LOC_Os12g29990;LOC_Os12g30080;LOC_Os12g29940;LOC_Os12g30060;LOC_Os12g30040;LOC_Os12g29890;LOC_Os12g29910;LOC_Os12g29980;LOC_Os12g29920;LOC_Os12g30020;LOC_Os12g29840;LOC_Os12g29960;LOC_Os12g30000;LOC_Os12g30070;LOC_Os12g30050;LOC_Os12g29874;LOC_Os12g29850;LOC_Os12g29970;LOC_Os12g29820;LOC_Os12g29830;LOC_Os12g30030
MSTRG.64145.1	LOC_Os03g50630;LOC_Os03g50740;LOC_Os03g50880;LOC_Os03g50590;LOC_Os03g50780;LOC_Os03g50885;LOC_Os03g50810;LOC_Os03g50870;LOC_Os03g50600;LOC_Os03g50610;LOC_Os03g50760;LOC_Os03g50730;LOC_Os03g50900;LOC_Os03g50690;LOC_Os03g50790;LOC_Os03g50660;LOC_Os03g50850;LOC_Os03g50860;LOC_Os03g50800;LOC_Os03g50830;LOC_Os03g50720;LOC_Os03g50670;LOC_Os03g50620;LOC_Os03g50820;LOC_Os03g50644;LOC_Os03g50710
MSTRG.20089.2	LOC_Os10g29320;LOC_Os10g29100;LOC_Os10g29210;LOC_Os10g29130;LOC_Os10g29350;LOC_Os10g29180;LOC_Os10g29390;LOC_Os10g29360;LOC_Os10g29290;LOC_Os10g29310;LOC_Os10g29230;LOC_Os10g29274;LOC_Os10g29150;LOC_Os10g29460;LOC_Os10g29070;LOC_Os10g29260;LOC_Os10g29190;LOC_Os10g29250;LOC_Os10g29020;LOC_Os10g29400;LOC_Os10g29040;LOC_Os10g29090;LOC_Os10g29300;LOC_Os10g29410;LOC_Os10g29159;LOC_Os10g29430;LOC_Os10g…
MSTRG.104469.1	LOC_Os07g16750;LOC_Os07g16780;LOC_Os07g16830;LOC_Os07g16720;LOC_Os07g16710;LOC_Os07g16550;LOC_Os07g16660;LOC_Os07g16820;LOC_Os07g16610;LOC_Os07g16740;LOC_Os07g16570;LOC_Os07g16630;LOC_Os07g16730;LOC_Os07g16600;LOC_Os07g16770;LOC_Os07g16620;LOC_Os07g16590;LOC_Os07g16580;LOC_Os07g16640;LOC_Os07g16540;LOC_Os07g16670;LOC_Os07g16790;LOC_Os07g16650;LOC_Os07g16680;LOC_Os07g16560;LOC_Os07g16810;LOC_Os07g…
MSTRG.68261.1	LOC_Os04g07460;LOC_Os04g07480;LOC_Os04g07500;LOC_Os04g07320;LOC_Os04g07280;LOC_Os04g07580;LOC_Os04g07360;LOC_Os04g07310;LOC_Os04g07390;LOC_Os04g07600;LOC_Os04g07250;LOC_Os04g07440;LOC_Os04g07340;LOC_Os04g07420;LOC_Os04g07260;LOC_Os04g07570;LOC_Os04g07540;LOC_Os04g07560;LOC_Os04g07240;LOC_Os04g07590;LOC_Os04g07490;LOC_Os04g07380;LOC_Os04g07400;LOC_Os04g07470;LOC_Os04g07550;LOC_Os04g07520;LOC_Os04g…
MSTRG.71026.3	LOC_Os04g25480;LOC_Os04g25760;LOC_Os04g25670;LOC_Os04g25570;LOC_Os04g25510;LOC_Os04g25560;LOC_Os04g25700;LOC_Os04g25630;LOC_Os04g25470;LOC_Os04g25770;LOC_Os04g25750;LOC_Os04g25610;LOC_Os04g25640;LOC_Os04g25740;LOC_Os04g25620;LOC_Os04g25499;LOC_Os04g25784;LOC_Os04g25540;LOC_Os04g25660;LOC_Os04g25650;LOC_Os04g25680;LOC_Os04g25600;LOC_Os04g25730;LOC_Os04g25590;LOC_Os04g25490;LOC_Os04g25520;LOC_Os04g…
MSTRG.30930.6	LOC_Os11g45180;LOC_Os11g44930;LOC_Os11g45140;LOC_Os11g44960;LOC_Os11g45120;LOC_Os11g44970;LOC_Os11g45110;LOC_Os11g45150;LOC_Os11g44980;LOC_Os11g45070;LOC_Os11g44890;LOC_Os11g45190;LOC_Os11g45030;LOC_Os11g44920;LOC_Os11g44990;LOC_Os11g45170;LOC_Os11g44950;LOC_Os11g44900;LOC_Os11g44910;LOC_Os11g45200;LOC_Os11g45160;LOC_Os11g45060;LOC_Os11g45000;LOC_Os11g45090;LOC_Os11g45080;LOC_Os11g45010;LOC_Os11g…
MSTRG.90300.1	LOC_Os05g51890;LOC_Os05g52060;LOC_Os05g52019;LOC_Os05g52090;LOC_Os05g51950;LOC_Os05g52000;LOC_Os05g51810;LOC_Os05g51960;LOC_Os05g51970;LOC_Os05g51990;LOC_Os05g52080;LOC_Os05g52070;LOC_Os05g51860;LOC_Os05g51920;LOC_Os05g51850;LOC_Os05g51830;LOC_Os05g51800;LOC_Os05g51910;LOC_Os05g52010;LOC_Os05g51820;LOC_Os05g51900;LOC_Os05g51930;LOC_Os05g51870;LOC_Os05g51940
MSTRG.104750.4	LOC_Os07g18320;LOC_Os07g18620;LOC_Os07g18330;LOC_Os07g18360;LOC_Os07g18350;LOC_Os07g18290;LOC_Os07g18590;LOC_Os07g18570;LOC_Os07g18310;LOC_Os07g18560;LOC_Os07g18460;LOC_Os07g18380;LOC_Os07g18580;LOC_Os07g18500;LOC_Os07g18410;LOC_Os07g18530;LOC_Os07g18280;LOC_Os07g18450;LOC_Os07g18540;LOC_Os07g18550;LOC_Os07g18390;LOC_Os07g18520;LOC_Os07g18600;LOC_Os07g18480;LOC_Os07g18640;LOC_Os07g18370;LOC_Os07g…
MSTRG.3523.1	LOC_Os01g15840;LOC_Os01g16070;LOC_Os01g15970;LOC_Os01g15770;LOC_Os01g15810;LOC_Os01g15850;LOC_Os01g15830;LOC_Os01g15790;LOC_Os01g15890;LOC_Os01g16030;LOC_Os01g16040;LOC_Os01g15860;LOC_Os01g16000;LOC_Os01g16060;LOC_Os01g16010;LOC_Os01g16100;LOC_Os01g15960;LOC_Os01g16020;LOC_Os01g15990;LOC_Os01g15880;LOC_Os01g16080;LOC_Os01g15900;LOC_Os01g15910;LOC_Os01g15979;LOC_Os01g16090;LOC_Os01g15800;LOC_Os01g…
MSTRG.97207.14	LOC_Os06g36210;LOC_Os06g36110;LOC_Os06g36040;LOC_Os06g36180;LOC_Os06g36270;LOC_Os06g36070;LOC_Os06g36160;LOC_Os06g36060;LOC_Os06g36230;LOC_Os06g36120;LOC_Os06g36050;LOC_Os06g36220;LOC_Os06g36170;LOC_Os06g36030;LOC_Os06g36130;LOC_Os06g36020;LOC_Os06g36260;LOC_Os06g36250;LOC_Os06g36240;LOC_Os06g36080;LOC_Os06g36190;LOC_Os06g36140;LOC_Os06g36090
MSTRG.121313.1	LOC_Os09g08360;LOC_Os09g08254;LOC_Os09g08480;LOC_Os09g08330;LOC_Os09g08490;LOC_Os09g08340;LOC_Os09g08350;LOC_Os09g08420;LOC_Os09g08240;LOC_Os09g08450;LOC_Os09g08290;LOC_Os09g08280;LOC_Os09g08440;LOC_Os09g08270;LOC_Os09g08410;LOC_Os09g08400;LOC_Os09g08430;LOC_Os09g08464;LOC_Os09g08300;LOC_Os09g08190;LOC_Os09g08379;LOC_Os09g08310;LOC_Os09g08210;LOC_Os09g08460;LOC_Os09g08390;LOC_Os09g08500;LOC_Os09g…
MSTRG.100404.1	LOC_Os06g49670;LOC_Os06g49570;LOC_Os06g49780;LOC_Os06g49740;LOC_Os06g49500;LOC_Os06g49550;LOC_Os06g49640;LOC_Os06g49580;LOC_Os06g49620;LOC_Os06g49700;LOC_Os06g49760;LOC_Os06g49590;LOC_Os06g49850;LOC_Os06g49840;LOC_Os06g49520;LOC_Os06g49710;LOC_Os06g49830;LOC_Os06g49820;LOC_Os06g49490;LOC_Os06g49680;LOC_Os06g49600;LOC_Os06g49690;LOC_Os06g49750;LOC_Os06g49770;LOC_Os06g49660;LOC_Os06g49810;LOC_Os06g…
MSTRG.83154.1	LOC_Os05g17380;LOC_Os05g17230;LOC_Os05g17390;LOC_Os05g17450;LOC_Os05g17510;LOC_Os05g17250;LOC_Os05g17220;LOC_Os05g17240;LOC_Os05g17400;LOC_Os05g17440;LOC_Os05g17170;LOC_Os05g17500;LOC_Os05g17200;LOC_Os05g17260;LOC_Os05g17180;LOC_Os05g17430;LOC_Os05g17300;LOC_Os05g17190;LOC_Os05g17470;LOC_Os05g17360;LOC_Os05g17330;LOC_Os05g17290;LOC_Os05g17270;LOC_Os05g17210;LOC_Os05g17420;LOC_Os05g17320;LOC_Os05g…
MSTRG.103312.3	LOC_Os07g11650;LOC_Os07g11530;LOC_Os07g11550;LOC_Os07g11600;LOC_Os07g11710;LOC_Os07g11560;LOC_Os07g11690;LOC_Os07g11510;LOC_Os07g11780;LOC_Os07g11810;LOC_Os07g11610;LOC_Os07g11540;LOC_Os07g11620;LOC_Os07g11520;LOC_Os07g11770;LOC_Os07g11680;LOC_Os07g11700;LOC_Os07g11790;LOC_Os07g11640;LOC_Os07g11580;LOC_Os07g11720;LOC_Os07g11739;LOC_Os07g11670;LOC_Os07g11630;LOC_Os07g11800;LOC_Os07g11590
MSTRG.103099.1	LOC_Os07g10810;LOC_Os07g10780;LOC_Os07g10880;LOC_Os07g10800;LOC_Os07g10900;LOC_Os07g10910;LOC_Os07g11000;LOC_Os07g10960;LOC_Os07g10930;LOC_Os07g10840;LOC_Os07g10940;LOC_Os07g10950;LOC_Os07g10860;LOC_Os07g10820;LOC_Os07g10990;LOC_Os07g10850;LOC_Os07g10790;LOC_Os07g10870;LOC_Os07g10970;LOC_Os07g10830;LOC_Os07g10920
MSTRG.30476.3	LOC_Os11g42470;LOC_Os11g42350;LOC_Os11g42400;LOC_Os11g42550;LOC_Os11g42580;LOC_Os11g42490;LOC_Os11g42620;LOC_Os11g42525;LOC_Os11g42390;LOC_Os11g42300;LOC_Os11g42630;LOC_Os11g42520;LOC_Os11g42600;LOC_Os11g42540;LOC_Os11g42570;LOC_Os11g42370;LOC_Os11g42510;LOC_Os11g42500;LOC_Os11g42310;LOC_Os11g42450;LOC_Os11g42440;LOC_Os11g42330;LOC_Os11g42420;LOC_Os11g42360;LOC_Os11g42320;LOC_Os11g42530;LOC_Os11g…
MSTRG.107311.3	LOC_Os07g34030;LOC_Os07g34050;LOC_Os07g34130;LOC_Os07g34060;LOC_Os07g34140;LOC_Os07g34040;LOC_Os07g33850;LOC_Os07g34100;LOC_Os07g33830;LOC_Os07g34110;LOC_Os07g33910;LOC_Os07g34120;LOC_Os07g33921;LOC_Os07g33820;LOC_Os07g33915;LOC_Os07g34080;LOC_Os07g34090;LOC_Os07g33860;LOC_Os07g33997;LOC_Os07g33988;LOC_Os07g33954;LOC_Os07g33898;LOC_Os07g34070;LOC_Os07g34006;LOC_Os07g34020;LOC_Os07g33840
MSTRG.82453.1	LOC_Os05g14230;LOC_Os05g14270;LOC_Os05g14330;LOC_Os05g14180;LOC_Os05g14250;LOC_Os05g14240;LOC_Os05g14194;LOC_Os05g14350;LOC_Os05g14210;LOC_Os05g14220;LOC_Os05g14410;LOC_Os05g14430;LOC_Os05g14340;LOC_Os05g14420;LOC_Os05g14260;LOC_Os05g14320;LOC_Os05g14390;LOC_Os05g14310;LOC_Os05g14300;LOC_Os05g14360;LOC_Os05g14290;LOC_Os05g14280;LOC_Os05g14400;LOC_Os05g14370;LOC_Os05g14380
MSTRG.7608.1	LOC_Os01g41090;LOC_Os01g41080;LOC_Os01g41020;LOC_Os01g41040;LOC_Os01g41360;LOC_Os01g41350;LOC_Os01g41120;LOC_Os01g41280;LOC_Os01g41340;LOC_Os01g41310;LOC_Os01g41300;LOC_Os01g41210;LOC_Os01g41240;LOC_Os01g41230;LOC_Os01g41050;LOC_Os01g41330;LOC_Os01g41170;LOC_Os01g41200;LOC_Os01g41010;LOC_Os01g41320;LOC_Os01g41070;LOC_Os01g41160;LOC_Os01g41180;LOC_Os01g41250;LOC_Os01g41220;LOC_Os01g41110;LOC_Os01g…
MSTRG.115236.1	LOC_Os08g23470;LOC_Os08g23690;LOC_Os08g23390;LOC_Os08g23600;LOC_Os08g23630;LOC_Os08g23490;LOC_Os08g23530;LOC_Os08g23400;LOC_Os08g23590;LOC_Os08g23420;LOC_Os08g23680;LOC_Os08g23450;LOC_Os08g23410;LOC_Os08g23580;LOC_Os08g23480;LOC_Os08g23540;LOC_Os08g23500;LOC_Os08g23654;LOC_Os08g23560;LOC_Os08g23700;LOC_Os08g23670;LOC_Os08g23380;LOC_Os08g23640;LOC_Os08g23430;LOC_Os08g23460;LOC_Os08g23570;LOC_Os08g…
MSTRG.44449.13	LOC_Os02g19440;LOC_Os02g19680;LOC_Os02g19470;LOC_Os02g19629;LOC_Os02g19650;LOC_Os02g19400;LOC_Os02g19530;LOC_Os02g19580;LOC_Os02g19710;LOC_Os02g19490;LOC_Os02g19420;LOC_Os02g19510;LOC_Os02g19460;LOC_Os02g19620;LOC_Os02g19450;LOC_Os02g19520;LOC_Os02g19690;LOC_Os02g19670;LOC_Os02g19480;LOC_Os02g19540;LOC_Os02g19570;LOC_Os02g19640;LOC_Os02g19700;LOC_Os02g19660;LOC_Os02g19600;LOC_Os02g19410;LOC_Os02g…
MSTRG.106858.2	LOC_Os07g31710;LOC_Os07g31660;LOC_Os07g31800;LOC_Os07g31670;LOC_Os07g31610;LOC_Os07g31830;LOC_Os07g31650;LOC_Os07g31720;LOC_Os07g31840;LOC_Os07g31680;LOC_Os07g31760;LOC_Os07g31690;LOC_Os07g31850;LOC_Os07g31640;LOC_Os07g31790;LOC_Os07g31700;LOC_Os07g31630;LOC_Os07g31599;LOC_Os07g31750;LOC_Os07g31620;LOC_Os07g31740;LOC_Os07g31810;LOC_Os07g31770;LOC_Os07g31590
MSTRG.12361.7	LOC_Os01g60600;LOC_Os01g60830;LOC_Os01g60670;LOC_Os01g60590;LOC_Os01g60750;LOC_Os01g60520;LOC_Os01g60770;LOC_Os01g60690;LOC_Os01g60560;LOC_Os01g60740;LOC_Os01g60800;LOC_Os01g60730;LOC_Os01g60610;LOC_Os01g60569;LOC_Os01g60510;LOC_Os01g60549;LOC_Os01g60760;LOC_Os01g60710;LOC_Os01g60540;LOC_Os01g60700;LOC_Os01g60780;LOC_Os01g60640;LOC_Os01g60580;LOC_Os01g60660;LOC_Os01g60620;LOC_Os01g60650;LOC_Os01g…
MSTRG.97002.1	LOC_Os06g34850;LOC_Os06g34980;LOC_Os06g34890;LOC_Os06g34710;LOC_Os06g34820;LOC_Os06g34880;LOC_Os06g34970;LOC_Os06g34920;LOC_Os06g34690;LOC_Os06g34750;LOC_Os06g34870;LOC_Os06g34780;LOC_Os06g34960;LOC_Os06g34940;LOC_Os06g34860;LOC_Os06g34930;LOC_Os06g34900;LOC_Os06g34810;LOC_Os06g34800;LOC_Os06g34760;LOC_Os06g34830;LOC_Os06g34910;LOC_Os06g34770;LOC_Os06g34730;LOC_Os06g34950;LOC_Os06g34700;LOC_Os06g…
MSTRG.37801.6	LOC_Os12g34710;LOC_Os12g34740;LOC_Os12g34690;LOC_Os12g34850;LOC_Os12g34760;LOC_Os12g34874;LOC_Os12g34680;LOC_Os12g34790;LOC_Os12g34890;LOC_Os12g34830;LOC_Os12g34810;LOC_Os12g34870;LOC_Os12g34802;LOC_Os12g34820;LOC_Os12g34796;LOC_Os12g34840;LOC_Os12g34730;LOC_Os12g34770;LOC_Os12g34880;LOC_Os12g34780;LOC_Os12g34720;LOC_Os12g34750;LOC_Os12g34860;LOC_Os12g34700;LOC_Os12g34854
MSTRG.30315.1	LOC_Os11g41690;LOC_Os11g41700;LOC_Os11g41720;LOC_Os11g41740;LOC_Os11g41640;LOC_Os11g41780;LOC_Os11g41600;LOC_Os11g41750;LOC_Os11g41650;LOC_Os11g41680;LOC_Os11g41670;LOC_Os11g41770;LOC_Os11g41800;LOC_Os11g41620;LOC_Os11g41760;LOC_Os11g41630;LOC_Os11g41590;LOC_Os11g41710;LOC_Os11g41610;LOC_Os11g41730
MSTRG.77356.2	LOC_Os04g51550;LOC_Os04g51404;LOC_Os04g51620;LOC_Os04g51400;LOC_Os04g51370;LOC_Os04g51390;LOC_Os04g51560;LOC_Os04g51590;LOC_Os04g51460;LOC_Os04g51630;LOC_Os04g51440;LOC_Os04g51430;LOC_Os04g51580;LOC_Os04g51650;LOC_Os04g51530;LOC_Os04g51480;LOC_Os04g51450;LOC_Os04g51610;LOC_Os04g51540;LOC_Os04g51520;LOC_Os04g51500;LOC_Os04g51510;LOC_Os04g51660;LOC_Os04g51454;LOC_Os04g51640;LOC_Os04g51380;LOC_Os04g…
MSTRG.43053.2	LOC_Os02g12980;LOC_Os02g12900;LOC_Os02g12860;LOC_Os02g12850;LOC_Os02g13020;LOC_Os02g13070;LOC_Os02g12910;LOC_Os02g12990;LOC_Os02g12970;LOC_Os02g13090;LOC_Os02g12930;LOC_Os02g12939;LOC_Os02g12880;LOC_Os02g12890;LOC_Os02g12960;LOC_Os02g12950;LOC_Os02g13010;LOC_Os02g12870;LOC_Os02g13040;LOC_Os02g13000;LOC_Os02g13080;LOC_Os02g13030;LOC_Os02g13060;LOC_Os02g12840
MSTRG.35551.5	LOC_Os12g23110;LOC_Os12g23130;LOC_Os12g23250;LOC_Os12g23240;LOC_Os12g23170;LOC_Os12g23070;LOC_Os12g23080;LOC_Os12g23010;LOC_Os12g23210;LOC_Os12g23200;LOC_Os12g23100;LOC_Os12g23190;LOC_Os12g23120;LOC_Os12g23090;LOC_Os12g22940;LOC_Os12g22980;LOC_Os12g23060;LOC_Os12g22970;LOC_Os12g23030;LOC_Os12g23160;LOC_Os12g23220;LOC_Os12g22960;LOC_Os12g23150;LOC_Os12g23040;LOC_Os12g22990;LOC_Os12g23140;LOC_Os12g…
MSTRG.97137.1	LOC_Os06g35760;LOC_Os06g35630;LOC_Os06g35770;LOC_Os06g35710;LOC_Os06g35670;LOC_Os06g35910;LOC_Os06g35850;LOC_Os06g35880;LOC_Os06g35650;LOC_Os06g35730;LOC_Os06g35890;LOC_Os06g35700;LOC_Os06g35830;LOC_Os06g35814;LOC_Os06g35920;LOC_Os06g35660;LOC_Os06g35750;LOC_Os06g35860;LOC_Os06g35930;LOC_Os06g35870;LOC_Os06g35840;LOC_Os06g35790;LOC_Os06g35800;LOC_Os06g35940;LOC_Os06g35740;LOC_Os06g35900;LOC_Os06g…
MSTRG.5210.2	LOC_Os01g25600;LOC_Os01g25650;LOC_Os01g25710;LOC_Os01g25800;LOC_Os01g25580;LOC_Os01g25810;LOC_Os01g25630;LOC_Os01g25640;LOC_Os01g25700;LOC_Os01g25688;LOC_Os01g25770;LOC_Os01g25679;LOC_Os01g25860;LOC_Os01g25820;LOC_Os01g25730;LOC_Os01g25720;LOC_Os01g25880;LOC_Os01g25590;LOC_Os01g25610;LOC_Os01g25760;LOC_Os01g25839;LOC_Os01g25670;LOC_Os01g25660;LOC_Os01g25780
MSTRG.68433.1	LOC_Os04g08300;LOC_Os04g08480;LOC_Os04g08440;LOC_Os04g08360;LOC_Os04g08470;LOC_Os04g08460;LOC_Os04g08330;LOC_Os04g08340;LOC_Os04g08415;LOC_Os04g08240;LOC_Os04g08250;LOC_Os04g08400;LOC_Os04g08230;LOC_Os04g08410;LOC_Os04g08290;LOC_Os04g08310;LOC_Os04g08320;LOC_Os04g08350;LOC_Os04g08280;LOC_Os04g08430;LOC_Os04g08450;LOC_Os04g08260
MSTRG.121925.1	LOC_Os09g11900;LOC_Os09g11860;LOC_Os09g11880;LOC_Os09g11690;LOC_Os09g11820;LOC_Os09g11750;LOC_Os09g11910;LOC_Os09g11870;LOC_Os09g11760;LOC_Os09g11800;LOC_Os09g11730;LOC_Os09g11680;LOC_Os09g11890;LOC_Os09g11840;LOC_Os09g11780;LOC_Os09g11850;LOC_Os09g11670;LOC_Os09g11790;LOC_Os09g11920;LOC_Os09g11770;LOC_Os09g11720;LOC_Os09g11700;LOC_Os09g11740;LOC_Os09g11810;LOC_Os09g11710;LOC_Os09g11830
MSTRG.63786.2	LOC_Os03g49580;LOC_Os03g49570;LOC_Os03g49410;LOC_Os03g49380;LOC_Os03g49440;LOC_Os03g49464;LOC_Os03g49500;LOC_Os03g49480;LOC_Os03g49640;LOC_Os03g49560;LOC_Os03g49510;LOC_Os03g49430;LOC_Os03g49485;LOC_Os03g49600;LOC_Os03g49520;LOC_Os03g49720;LOC_Os03g49400;LOC_Os03g49524;LOC_Os03g49710;LOC_Os03g49700;LOC_Os03g49550;LOC_Os03g49590;LOC_Os03g49610;LOC_Os03g49620;LOC_Os03g49630;LOC_Os03g49680;LOC_Os03g…
MSTRG.108244.11	LOC_Os07g38680;LOC_Os07g38640;LOC_Os07g38690;LOC_Os07g38610;LOC_Os07g38710;LOC_Os07g38620;LOC_Os07g38420;LOC_Os07g38440;LOC_Os07g38670;LOC_Os07g38400;LOC_Os07g38520;LOC_Os07g38664;LOC_Os07g38650;LOC_Os07g38700;LOC_Os07g38590;LOC_Os07g38660;LOC_Os07g38560;LOC_Os07g38630;LOC_Os07g38730;LOC_Os07g38760;LOC_Os07g38530;LOC_Os07g38500;LOC_Os07g38540;LOC_Os07g38510;LOC_Os07g38380;LOC_Os07g38550;LOC_Os07g…
MSTRG.101778.1	LOC_Os07g05740;LOC_Os07g05690;LOC_Os07g05670;LOC_Os07g05660;LOC_Os07g05510;LOC_Os07g05710;LOC_Os07g05600;LOC_Os07g05530;LOC_Os07g05720;LOC_Os07g05560;LOC_Os07g05570;LOC_Os07g05650;LOC_Os07g05580;LOC_Os07g05590;LOC_Os07g05680;LOC_Os07g05520;LOC_Os07g05610;LOC_Os07g05550;LOC_Os07g05620;LOC_Os07g05700;LOC_Os07g05540;LOC_Os07g05500;LOC_Os07g05630;LOC_Os07g05640
MSTRG.59662.1	LOC_Os03g26630;LOC_Os03g26810;LOC_Os03g26704;LOC_Os03g26760;LOC_Os03g26670;LOC_Os03g26590;LOC_Os03g26610;LOC_Os03g26730;LOC_Os03g26660;LOC_Os03g26791;LOC_Os03g26720;LOC_Os03g26784;LOC_Os03g26480;LOC_Os03g26840;LOC_Os03g26510;LOC_Os03g26820;LOC_Os03g26830;LOC_Os03g26690;LOC_Os03g26680;LOC_Os03g26490;LOC_Os03g26570;LOC_Os03g26520;LOC_Os03g26850;LOC_Os03g26800;LOC_Os03g26770;LOC_Os03g26860;LOC_Os03g…
MSTRG.70017.1	LOC_Os04g20710;LOC_Os04g20450;LOC_Os04g20590;LOC_Os04g20550;LOC_Os04g20690;LOC_Os04g20610;LOC_Os04g20424;LOC_Os04g20430;LOC_Os04g20670;LOC_Os04g20650;LOC_Os04g20474;LOC_Os04g20600;LOC_Os04g20700;LOC_Os04g20540;LOC_Os04g20620;LOC_Os04g20680;LOC_Os04g20720;LOC_Os04g20490;LOC_Os04g20560;LOC_Os04g20460;LOC_Os04g20510;LOC_Os04g20640;LOC_Os04g20570;LOC_Os04g20520;LOC_Os04g20440;LOC_Os04g20630;LOC_Os04g…
MSTRG.17099.2	LOC_Os10g10000;LOC_Os10g09780;LOC_Os10g10050;LOC_Os10g09810;LOC_Os10g09870;LOC_Os10g09790;LOC_Os10g09940;LOC_Os10g10020;LOC_Os10g09930;LOC_Os10g09850;LOC_Os10g10060;LOC_Os10g10010;LOC_Os10g09970;LOC_Os10g09900;LOC_Os10g09890;LOC_Os10g09920;LOC_Os10g09880;LOC_Os10g09830;LOC_Os10g09860;LOC_Os10g10030;LOC_Os10g09760;LOC_Os10g09950;LOC_Os10g09750;LOC_Os10g09770;LOC_Os10g09800;LOC_Os10g09910;LOC_Os10g…
MSTRG.26977.10	LOC_Os11g24090;LOC_Os11g24220;LOC_Os11g24070;LOC_Os11g24120;LOC_Os11g24230;LOC_Os11g24170;LOC_Os11g24140;LOC_Os11g24180;LOC_Os11g24080;LOC_Os11g24260;LOC_Os11g24270;LOC_Os11g24290;LOC_Os11g24300;LOC_Os11g24110;LOC_Os11g24130;LOC_Os11g24100;LOC_Os11g24060;LOC_Os11g24280;LOC_Os11g24210;LOC_Os11g24240;LOC_Os11g24320;LOC_Os11g24250;LOC_Os11g24150;LOC_Os11g24310
MSTRG.39077.4	LOC_Os12g39710;LOC_Os12g39820;LOC_Os12g39830;LOC_Os12g39750;LOC_Os12g39650;LOC_Os12g39690;LOC_Os12g39600;LOC_Os12g39770;LOC_Os12g39640;LOC_Os12g39610;LOC_Os12g39800;LOC_Os12g39620;LOC_Os12g39680;LOC_Os12g39660;LOC_Os12g39630;LOC_Os12g39840;LOC_Os12g39810;LOC_Os12g39760;LOC_Os12g39670;LOC_Os12g39850;LOC_Os12g39700;LOC_Os12g39790;LOC_Os12g39780;LOC_Os12g39740
MSTRG.62287.1	LOC_Os03g42820;LOC_Os03g42850;LOC_Os03g43020;LOC_Os03g42810;LOC_Os03g42780;LOC_Os03g43000;LOC_Os03g42950;LOC_Os03g42910;LOC_Os03g43030;LOC_Os03g42930;LOC_Os03g42890;LOC_Os03g42920;LOC_Os03g42860;LOC_Os03g42790;LOC_Os03g42760;LOC_Os03g42840;LOC_Os03g42870;LOC_Os03g42830;LOC_Os03g43010;LOC_Os03g42954;LOC_Os03g42799;LOC_Os03g42770;LOC_Os03g42990;LOC_Os03g42960;LOC_Os03g42900;LOC_Os03g42970
MSTRG.127501.2	LOC_Os09g38040;LOC_Os09g38090;LOC_Os09g37967;LOC_Os09g38200;LOC_Os09g37949;LOC_Os09g38110;LOC_Os09g37990;LOC_Os09g38010;LOC_Os09g38060;LOC_Os09g38070;LOC_Os09g38210;LOC_Os09g38320;LOC_Os09g37958;LOC_Os09g37976;LOC_Os09g38310;LOC_Os09g38180;LOC_Os09g37940;LOC_Os09g38000;LOC_Os09g38300;LOC_Os09g38100;LOC_Os09g38020;LOC_Os09g38170;LOC_Os09g38120;LOC_Os09g38330;LOC_Os09g38030;LOC_Os09g38080;LOC_Os09g…
MSTRG.7796.17	LOC_Os01g42070;LOC_Os01g41930;LOC_Os01g41900;LOC_Os01g42220;LOC_Os01g42020;LOC_Os01g41950;LOC_Os01g42040;LOC_Os01g41990;LOC_Os01g42060;LOC_Os01g42024;LOC_Os01g42010;LOC_Os01g42140;LOC_Os01g41980;LOC_Os01g41910;LOC_Os01g41920;LOC_Os01g42200;LOC_Os01g41960;LOC_Os01g42170;LOC_Os01g42210;LOC_Os01g41970;LOC_Os01g42150;LOC_Os01g42080;LOC_Os01g41890;LOC_Os01g42130;LOC_Os01g41880;LOC_Os01g42100;LOC_Os01g…
MSTRG.8724.1	LOC_Os01g46250;LOC_Os01g46210;LOC_Os01g46140;LOC_Os01g46270;LOC_Os01g46300;LOC_Os01g46370;LOC_Os01g46230;LOC_Os01g46350;LOC_Os01g46320;LOC_Os01g46200;LOC_Os01g46100;LOC_Os01g46130;LOC_Os01g46310;LOC_Os01g46400;LOC_Os01g46260;LOC_Os01g46120;LOC_Os01g46340;LOC_Os01g46169;LOC_Os01g46380;LOC_Os01g46360;LOC_Os01g46110;LOC_Os01g46220;LOC_Os01g46280;LOC_Os01g46240;LOC_Os01g46330;LOC_Os01g46390;LOC_Os01g…
MSTRG.16204.1	LOC_Os10g04730;LOC_Os10g04840;LOC_Os10g04630;LOC_Os10g04750;LOC_Os10g04674;LOC_Os10g04760;LOC_Os10g04520;LOC_Os10g04660;LOC_Os10g04700;LOC_Os10g04600;LOC_Os10g04625;LOC_Os10g04580;LOC_Os10g04640;LOC_Os10g04770;LOC_Os10g04690;LOC_Os10g04610;LOC_Os10g04510;LOC_Os10g04550;LOC_Os10g04720;LOC_Os10g04800;LOC_Os10g04810;LOC_Os10g04570;LOC_Os10g04590;LOC_Os10g04620;LOC_Os10g04540;LOC_Os10g04740;LOC_Os10g…
MSTRG.77910.1	LOC_Os04g53330;LOC_Os04g53460;LOC_Os04g53496;LOC_Os04g53350;LOC_Os04g53300;LOC_Os04g53544;LOC_Os04g53370;LOC_Os04g53550;LOC_Os04g53520;LOC_Os04g53440;LOC_Os04g53340;LOC_Os04g53470;LOC_Os04g53580;LOC_Os04g53310;LOC_Os04g53390;LOC_Os04g53480;LOC_Os04g53320;LOC_Os04g53540;LOC_Os04g53560;LOC_Os04g53410;LOC_Os04g53360;LOC_Os04g53380;LOC_Os04g53430;LOC_Os04g53420;LOC_Os04g53530;LOC_Os04g53450;LOC_Os04g…
MSTRG.70963.14	LOC_Os04g25410;LOC_Os04g25420;LOC_Os04g25490;LOC_Os04g25520;LOC_Os04g25300;LOC_Os04g25499;LOC_Os04g25430;LOC_Os04g25270;LOC_Os04g25440;LOC_Os04g25330;LOC_Os04g25280;LOC_Os04g25350;LOC_Os04g25320;LOC_Os04g25380;LOC_Os04g25510;LOC_Os04g25260;LOC_Os04g25454;LOC_Os04g25370;LOC_Os04g25290;LOC_Os04g25480;LOC_Os04g25400;LOC_Os04g25470;LOC_Os04g25310;LOC_Os04g25360
MSTRG.81076.3	LOC_Os05g07700;LOC_Os05g07920;LOC_Os05g07740;LOC_Os05g07780;LOC_Os05g07820;LOC_Os05g07764;LOC_Os05g07910;LOC_Os05g07940;LOC_Os05g07990;LOC_Os05g07870;LOC_Os05g07890;LOC_Os05g07960;LOC_Os05g07680;LOC_Os05g07880;LOC_Os05g07970;LOC_Os05g07720;LOC_Os05g07750;LOC_Os05g07710;LOC_Os05g07950;LOC_Os05g07690;LOC_Os05g07980;LOC_Os05g07790;LOC_Os05g07810;LOC_Os05g07900;LOC_Os05g07730;LOC_Os05g07930;LOC_Os05g…
MSTRG.93582.1	LOC_Os06g15730;LOC_Os06g15670;LOC_Os06g15870;LOC_Os06g15680;LOC_Os06g15860;LOC_Os06g15710;LOC_Os06g15650;LOC_Os06g15610;LOC_Os06g15830;LOC_Os06g15850;LOC_Os06g15800;LOC_Os06g15779;LOC_Os06g15750;LOC_Os06g15700;LOC_Os06g15580;LOC_Os06g15760;LOC_Os06g15590;LOC_Os06g15660;LOC_Os06g15820;LOC_Os06g15880;LOC_Os06g15620;LOC_Os06g15810;LOC_Os06g15720;LOC_Os06g15600;LOC_Os06g15630;LOC_Os06g15900;LOC_Os06g…
MSTRG.90326.5	LOC_Os06g01260;LOC_Os06g01090;LOC_Os06g01240;LOC_Os06g01290;LOC_Os06g01190;LOC_Os06g01304;LOC_Os06g01200;LOC_Os06g01130;LOC_Os06g01110;LOC_Os06g01220;LOC_Os06g01150;LOC_Os06g01230;LOC_Os06g01020;LOC_Os06g01270;LOC_Os06g01280;LOC_Os06g01170;LOC_Os06g01100;LOC_Os06g01140;LOC_Os06g01195;LOC_Os06g01210;LOC_Os06g01180;LOC_Os06g01120;LOC_Os06g01250;LOC_Os06g01010;LOC_Os06g01160;LOC_Os06g01030
MSTRG.45625.1	LOC_Os02g26294;LOC_Os02g26300;LOC_Os02g26320;LOC_Os02g26380;LOC_Os02g26140;LOC_Os02g26230;LOC_Os02g26210;LOC_Os02g26240;LOC_Os02g26370;LOC_Os02g26450;LOC_Os02g26250;LOC_Os02g26440;LOC_Os02g26390;LOC_Os02g26190;LOC_Os02g26170;LOC_Os02g26349;LOC_Os02g26410;LOC_Os02g26404;LOC_Os02g26290;LOC_Os02g26420;LOC_Os02g26330;LOC_Os02g26270;LOC_Os02g26470;LOC_Os02g26310;LOC_Os02g26280;LOC_Os02g26430;LOC_Os02g…
MSTRG.63532.2	LOC_Os03g48380;LOC_Os03g48390;LOC_Os03g48464;LOC_Os03g48280;LOC_Os03g48471;LOC_Os03g48310;LOC_Os03g48360;LOC_Os03g48340;LOC_Os03g48260;LOC_Os03g48457;LOC_Os03g48450;LOC_Os03g48490;LOC_Os03g48430;LOC_Os03g48480;LOC_Os03g48270;LOC_Os03g48440;LOC_Os03g48300;LOC_Os03g48350;LOC_Os03g48320;LOC_Os03g48410;LOC_Os03g48520;LOC_Os03g48330;LOC_Os03g48364;LOC_Os03g48370
MSTRG.112407.1	LOC_Os08g07040;LOC_Os08g06980;LOC_Os08g07240;LOC_Os08g07260;LOC_Os08g06970;LOC_Os08g07170;LOC_Os08g07010;LOC_Os08g07100;LOC_Os08g07270;LOC_Os08g07200;LOC_Os08g07000;LOC_Os08g07060;LOC_Os08g07130;LOC_Os08g06960;LOC_Os08g07020;LOC_Os08g07080;LOC_Os08g07180;LOC_Os08g07140;LOC_Os08g07070;LOC_Os08g07160;LOC_Os08g07220;LOC_Os08g07030;LOC_Os08g07230;LOC_Os08g07050;LOC_Os08g07210;LOC_Os08g07120
MSTRG.73441.2	LOC_Os04g34780;LOC_Os04g34700;LOC_Os04g34710;LOC_Os04g34690;LOC_Os04g34880;LOC_Os04g34810;LOC_Os04g34850;LOC_Os04g36550;LOC_Os04g34820;LOC_Os04g34699;LOC_Os04g34750;LOC_Os04g34800;LOC_Os04g34840;LOC_Os04g34830;LOC_Os04g34860;LOC_Os04g34870;LOC_Os04g34740;LOC_Os04g34720;LOC_Os04g34760
MSTRG.80751.3	LOC_Os05g06600;LOC_Os05g06380;LOC_Os05g06390;LOC_Os05g06660;LOC_Os05g06420;LOC_Os05g06520;LOC_Os05g06650;LOC_Os05g06430;LOC_Os05g06399;LOC_Os05g06580;LOC_Os05g06550;LOC_Os05g06440;LOC_Os05g06470;LOC_Os05g06620;LOC_Os05g06450;LOC_Os05g06510;LOC_Os05g06560;LOC_Os05g06570;LOC_Os05g06630;LOC_Os05g06610;LOC_Os05g06490;LOC_Os05g06540;LOC_Os05g06370;LOC_Os05g06460;LOC_Os05g06590;LOC_Os05g06640;LOC_Os05g…
MSTRG.36128.1	LOC_Os12g25520;LOC_Os12g25494;LOC_Os12g25440;LOC_Os12g25420;LOC_Os12g25500;LOC_Os12g25360;LOC_Os12g25390;LOC_Os12g25560;LOC_Os12g25450;LOC_Os12g25380;LOC_Os12g25550;LOC_Os12g25409;LOC_Os12g25460;LOC_Os12g25330;LOC_Os12g25510;LOC_Os12g25530;LOC_Os12g25370;LOC_Os12g25540;LOC_Os12g25470;LOC_Os12g25490;LOC_Os12g25480;LOC_Os12g25400;LOC_Os12g25340;LOC_Os12g25350
MSTRG.21466.1	LOC_Os10g36420;LOC_Os10g36300;LOC_Os10g36430;LOC_Os10g36390;LOC_Os10g36440;LOC_Os10g36260;LOC_Os10g36270;LOC_Os10g36210;LOC_Os10g36160;LOC_Os10g36200;LOC_Os10g36340;LOC_Os10g36490;LOC_Os10g36180;LOC_Os10g36400;LOC_Os10g36170;LOC_Os10g36470;LOC_Os10g36190;LOC_Os10g36450;LOC_Os10g36380;LOC_Os10g36229;LOC_Os10g36320;LOC_Os10g36350;LOC_Os10g36410;LOC_Os10g36280;LOC_Os10g36310;LOC_Os10g36370;LOC_Os10g…
MSTRG.90302.2	LOC_Os05g52090;LOC_Os05g51950;LOC_Os05g52060;LOC_Os05g52019;LOC_Os05g51890;LOC_Os05g52000;LOC_Os05g51960;LOC_Os05g52080;LOC_Os05g51990;LOC_Os05g51970;LOC_Os05g51830;LOC_Os05g51850;LOC_Os05g51920;LOC_Os05g51860;LOC_Os05g52070;LOC_Os05g51900;LOC_Os05g52010;LOC_Os05g51910;LOC_Os05g51870;LOC_Os05g51940;LOC_Os05g51930
MSTRG.87877.2	LOC_Os05g41200;LOC_Os05g41280;LOC_Os05g41300;LOC_Os05g41330;LOC_Os05g41310;LOC_Os05g41210;LOC_Os05g41490;LOC_Os05g41480;LOC_Os05g41250;LOC_Os05g41220;LOC_Os05g41370;LOC_Os05g41540;LOC_Os05g41190;LOC_Os05g41410;LOC_Os05g41470;LOC_Os05g41270;LOC_Os05g41420;LOC_Os05g41400;LOC_Os05g41390;LOC_Os05g41380;LOC_Os05g41180;LOC_Os05g41230;LOC_Os05g41460;LOC_Os05g41240;LOC_Os05g41430;LOC_Os05g41520;LOC_Os05g…
MSTRG.61775.1	LOC_Os03g40000;LOC_Os03g39960;LOC_Os03g40110;LOC_Os03g39980;LOC_Os03g39940;LOC_Os03g40160;LOC_Os03g40220;LOC_Os03g40194;LOC_Os03g40100;LOC_Os03g40080;LOC_Os03g40210;LOC_Os03g39900;LOC_Os03g40020;LOC_Os03g40030;LOC_Os03g39930;LOC_Os03g40170;LOC_Os03g40230;LOC_Os03g40120;LOC_Os03g40084;LOC_Os03g40060;LOC_Os03g40070;LOC_Os03g40040;LOC_Os03g39910;LOC_Os03g40010;LOC_Os03g40130;LOC_Os03g40250;LOC_Os03g…
MSTRG.17359.6	LOC_Os10g11640;LOC_Os10g11630;LOC_Os10g11570;LOC_Os10g11400;LOC_Os10g11550;LOC_Os10g11370;LOC_Os10g11600;LOC_Os10g11530;LOC_Os10g11454;LOC_Os10g11512;LOC_Os10g11340;LOC_Os10g11430;LOC_Os10g11384;LOC_Os10g11420;LOC_Os10g11320;LOC_Os10g11310;LOC_Os10g11590;LOC_Os10g11672;LOC_Os10g11610;LOC_Os10g11560;LOC_Os10g11354;LOC_Os10g11270;LOC_Os10g11290;LOC_Os10g11330;LOC_Os10g11650;LOC_Os10g11666;LOC_Os10g…
MSTRG.113654.2	LOC_Os08g13910;LOC_Os08g13840;LOC_Os08g13820;LOC_Os08g13950;LOC_Os08g13740;LOC_Os08g13960;LOC_Os08g13780;LOC_Os08g13850;LOC_Os08g13830;LOC_Os08g13905;LOC_Os08g13795;LOC_Os08g13770;LOC_Os08g13920;LOC_Os08g13750;LOC_Os08g13900;LOC_Os08g13790;LOC_Os08g13890;LOC_Os08g13730;LOC_Os08g13760;LOC_Os08g13870;LOC_Os08g13810;LOC_Os08g13800;LOC_Os08g13930;LOC_Os08g13940;LOC_Os08g13880;LOC_Os08g13720
MSTRG.90291.7	LOC_Os05g51800;LOC_Os05g51830;LOC_Os05g51850;LOC_Os05g51860;LOC_Os05g51920;LOC_Os05g52070;LOC_Os05g51940;LOC_Os05g51870;LOC_Os05g51900;LOC_Os05g51820;LOC_Os05g52010;LOC_Os05g51910;LOC_Os05g51810;LOC_Os05g52000;LOC_Os05g51780;LOC_Os05g51950;LOC_Os05g52060;LOC_Os05g52019;LOC_Os05g51890;LOC_Os05g51790;LOC_Os05g51990;LOC_Os05g51970;LOC_Os05g51960
MSTRG.37337.2	LOC_Os12g31860;LOC_Os12g31900;LOC_Os12g32000;LOC_Os12g31960;LOC_Os12g32020;LOC_Os12g31990;LOC_Os12g32110;LOC_Os12g31890;LOC_Os12g31910;LOC_Os12g31920;LOC_Os12g32080;LOC_Os12g32010;LOC_Os12g31930;LOC_Os12g32040;LOC_Os12g31880;LOC_Os12g31870;LOC_Os12g32090;LOC_Os12g31980;LOC_Os12g32060;LOC_Os12g31940;LOC_Os12g32050;LOC_Os12g32030
MSTRG.97207.15	LOC_Os06g36270;LOC_Os06g36180;LOC_Os06g36040;LOC_Os06g36110;LOC_Os06g36210;LOC_Os06g36120;LOC_Os06g36230;LOC_Os06g36160;LOC_Os06g36060;LOC_Os06g36070;LOC_Os06g36240;LOC_Os06g36250;LOC_Os06g36260;LOC_Os06g36030;LOC_Os06g36130;LOC_Os06g36020;LOC_Os06g36220;LOC_Os06g36050;LOC_Os06g36170;LOC_Os06g36090;LOC_Os06g36140;LOC_Os06g36190;LOC_Os06g36080
MSTRG.80000.1	LOC_Os05g03299;LOC_Os05g03560;LOC_Os05g03400;LOC_Os05g03370;LOC_Os05g03574;LOC_Os05g03390;LOC_Os05g03320;LOC_Os05g03339;LOC_Os05g03380;LOC_Os05g03310;LOC_Os05g03450;LOC_Os05g03350;LOC_Os05g03360;LOC_Os05g03600;LOC_Os05g03430;LOC_Os05g03550;LOC_Os05g03330;LOC_Os05g03520;LOC_Os05g03420;LOC_Os05g03590;LOC_Os05g03510;LOC_Os05g03500;LOC_Os05g03480;LOC_Os05g03410;LOC_Os05g03530;LOC_Os05g03460;LOC_Os05g…
MSTRG.61052.1	LOC_Os03g36370;LOC_Os03g36170;LOC_Os03g36480;LOC_Os03g36270;LOC_Os03g36330;LOC_Os03g36110;LOC_Os03g36290;LOC_Os03g36439;LOC_Os03g36150;LOC_Os03g36500;LOC_Os03g36239;LOC_Os03g36279;LOC_Os03g36520;LOC_Os03g36120;LOC_Os03g36220;LOC_Os03g36360;LOC_Os03g36350;LOC_Os03g36390;LOC_Os03g36130;LOC_Os03g36180;LOC_Os03g36200;LOC_Os03g36460;LOC_Os03g36490;LOC_Os03g36160;LOC_Os03g36300;LOC_Os03g36100;LOC_Os03g…
MSTRG.125276.1	LOC_Os09g27570;LOC_Os09g27560;LOC_Os09g27540;LOC_Os09g27580;LOC_Os09g27760;LOC_Os09g27734;LOC_Os09g27810;LOC_Os09g27820;LOC_Os09g27800;LOC_Os09g27610;LOC_Os09g27650;LOC_Os09g27530;LOC_Os09g27550;LOC_Os09g27520;LOC_Os09g27730;LOC_Os09g27780;LOC_Os09g27740;LOC_Os09g27690;LOC_Os09g27680;LOC_Os09g27720;LOC_Os09g27744;LOC_Os09g27670;LOC_Os09g27590;LOC_Os09g27770;LOC_Os09g27750;LOC_Os09g27795;LOC_Os09g…
MSTRG.17111.1	LOC_Os10g09930;LOC_Os10g10020;LOC_Os10g10130;LOC_Os10g10140;LOC_Os10g10010;LOC_Os10g09900;LOC_Os10g09970;LOC_Os10g09890;LOC_Os10g09920;LOC_Os10g10000;LOC_Os10g10110;LOC_Os10g10090;LOC_Os10g09940;LOC_Os10g10080;LOC_Os10g09910;LOC_Os10g10100;LOC_Os10g09960;LOC_Os10g10160;LOC_Os10g09990;LOC_Os10g10149;LOC_Os10g10030;LOC_Os10g09950
MSTRG.37259.2	LOC_Os12g31830;LOC_Os12g31748;LOC_Os12g31540;LOC_Os12g31640;LOC_Os12g31770;LOC_Os12g31710;LOC_Os12g31670;LOC_Os12g31560;LOC_Os12g31729;LOC_Os12g31780;LOC_Os12g31570;LOC_Os12g31620;LOC_Os12g31840;LOC_Os12g31590;LOC_Os12g31820;LOC_Os12g31680;LOC_Os12g31550;LOC_Os12g31580;LOC_Os12g31790;LOC_Os12g31810;LOC_Os12g31630;LOC_Os12g31610;LOC_Os12g31850;LOC_Os12g31600;LOC_Os12g31690;LOC_Os12g31700;LOC_Os12g…
MSTRG.108050.22	LOC_Os07g37870;LOC_Os07g37720;LOC_Os07g37650;LOC_Os07g37800;LOC_Os07g37690;LOC_Os07g37840;LOC_Os07g37740;LOC_Os07g37760;LOC_Os07g37860;LOC_Os07g37850;LOC_Os07g37880;LOC_Os07g37710;LOC_Os07g37790;LOC_Os07g37820;LOC_Os07g37660;LOC_Os07g37830;LOC_Os07g37890;LOC_Os07g37810;LOC_Os07g37730;LOC_Os07g37680;LOC_Os07g37700;LOC_Os07g37640;LOC_Os07g37670;LOC_Os07g37900;LOC_Os07g37920;LOC_Os07g37910;LOC_Os07g…
MSTRG.122989.1	LOC_Os09g15150;LOC_Os09g15284;LOC_Os09g15140;LOC_Os09g15270;LOC_Os09g15300;LOC_Os09g15190;LOC_Os09g15220;LOC_Os09g15250;LOC_Os09g15200;LOC_Os09g15260;LOC_Os09g15280;LOC_Os09g15290;LOC_Os09g15210;LOC_Os09g15130;LOC_Os09g15180;LOC_Os09g15170;LOC_Os09g15160;LOC_Os09g15120;LOC_Os09g15320;LOC_Os09g15330;LOC_Os09g15310;LOC_Os09g15240;LOC_Os09g15230
MSTRG.98311.2	LOC_Os06g41100;LOC_Os06g41150;LOC_Os06g41270;LOC_Os06g41110;LOC_Os06g41200;LOC_Os06g41120;LOC_Os06g41160;LOC_Os06g41030;LOC_Os06g41180;LOC_Os06g41260;LOC_Os06g41170;LOC_Os06g41190;LOC_Os06g41140;LOC_Os06g41070;LOC_Os06g41040;LOC_Os06g41060;LOC_Os06g41250;LOC_Os06g41240;LOC_Os06g41210;LOC_Os06g41090;LOC_Os06g41050
MSTRG.124760.2	LOC_Os09g25540;LOC_Os09g25460;LOC_Os09g25640;LOC_Os09g25410;LOC_Os09g25580;LOC_Os09g25560;LOC_Os09g25440;LOC_Os09g25590;LOC_Os09g25400;LOC_Os09g25390;LOC_Os09g25625;LOC_Os09g25490;LOC_Os09g25650;LOC_Os09g25610;LOC_Os09g25600;LOC_Os09g25470;LOC_Os09g25430;LOC_Os09g25500;LOC_Os09g25520;LOC_Os09g25550;LOC_Os09g25510;LOC_Os09g25630;LOC_Os09g25450;LOC_Os09g25620;LOC_Os09g25420;LOC_Os09g25480;LOC_Os09g…
MSTRG.104424.4	LOC_Os07g16520;LOC_Os07g16450;LOC_Os07g16490;LOC_Os07g16710;LOC_Os07g16820;LOC_Os07g16440;LOC_Os07g16780;LOC_Os07g16750;LOC_Os07g16720;LOC_Os07g16830;LOC_Os07g16730;LOC_Os07g16740;LOC_Os07g16420;LOC_Os07g16480;LOC_Os07g16460;LOC_Os07g16530;LOC_Os07g16430;LOC_Os07g16790;LOC_Os07g16770;LOC_Os07g16410;LOC_Os07g16470;LOC_Os07g16810;LOC_Os07g16510;LOC_Os07g16800;LOC_Os07g16760;LOC_Os07g16500
MSTRG.67985.18	LOC_Os04g05590;LOC_Os04g05500;LOC_Os04g05300;LOC_Os04g05550;LOC_Os04g05560;LOC_Os04g05630;LOC_Os04g05580;LOC_Os04g05530;LOC_Os04g05410;LOC_Os04g05570;LOC_Os04g05400;LOC_Os04g05370;LOC_Os04g05610;LOC_Os04g05520;LOC_Os04g05640;LOC_Os04g05420;LOC_Os04g05330;LOC_Os04g05280;LOC_Os04g05340;LOC_Os04g05600;LOC_Os04g05510;LOC_Os04g05380;LOC_Os04g05310;LOC_Os04g05290;LOC_Os04g05540;LOC_Os04g05360
MSTRG.94884.1	LOC_Os06g22100;LOC_Os06g22150;LOC_Os06g22120;LOC_Os06g22200;LOC_Os06g22230;LOC_Os06g22040;LOC_Os06g22070;LOC_Os06g22020;LOC_Os06g22170;LOC_Os06g22030;LOC_Os06g22060;LOC_Os06g22080;LOC_Os06g22240;LOC_Os06g22190;LOC_Os06g22280;LOC_Os06g22110;LOC_Os06g22260;LOC_Os06g22210;LOC_Os06g22180;LOC_Os06g22140;LOC_Os06g22220;LOC_Os06g22130;LOC_Os06g22090;LOC_Os06g22050;LOC_Os06g22160;LOC_Os06g22290
MSTRG.72249.6	LOC_Os04g30670;LOC_Os04g30600;LOC_Os04g30680;LOC_Os04g30710;LOC_Os04g30540;LOC_Os04g30560;LOC_Os04g30460;LOC_Os04g30650;LOC_Os04g30520;LOC_Os04g30570;LOC_Os04g30510;LOC_Os04g30660;LOC_Os04g30620;LOC_Os04g30700;LOC_Os04g30720;LOC_Os04g30740;LOC_Os04g30610;LOC_Os04g30530;LOC_Os04g30500;LOC_Os04g30480;LOC_Os04g30580;LOC_Os04g30490;LOC_Os04g30640;LOC_Os04g30440;LOC_Os04g30550;LOC_Os04g30690;LOC_Os04g…
MSTRG.69207.2	LOC_Os04g14320;LOC_Os04g14210;LOC_Os04g14050;LOC_Os04g14090;LOC_Os04g14250;LOC_Os04g14390;LOC_Os04g14110;LOC_Os04g14330;LOC_Os04g14080;LOC_Os04g14220;LOC_Os04g14010;LOC_Os04g13990;LOC_Os04g14290;LOC_Os04g14040;LOC_Os04g14020;LOC_Os04g14200;LOC_Os04g14204;LOC_Os04g14000;LOC_Os04g14280;LOC_Os04g13970;LOC_Os04g14380;LOC_Os04g14100;LOC_Os04g13980;LOC_Os04g14260;LOC_Os04g14360;LOC_Os04g14270;LOC_Os04g…
MSTRG.26983.1	LOC_Os11g24270;LOC_Os11g24290;LOC_Os11g24300;LOC_Os11g24110;LOC_Os11g24340;LOC_Os11g24330;LOC_Os11g24130;LOC_Os11g24100;LOC_Os11g24280;LOC_Os11g24210;LOC_Os11g24240;LOC_Os11g24320;LOC_Os11g24250;LOC_Os11g24310;LOC_Os11g24150;LOC_Os11g24220;LOC_Os11g24090;LOC_Os11g24120;LOC_Os11g24230;LOC_Os11g24170;LOC_Os11g24140;LOC_Os11g24080;LOC_Os11g24260
MSTRG.95991.1	LOC_Os06g29670;LOC_Os06g29710;LOC_Os06g29590;LOC_Os06g29780;LOC_Os06g29600;LOC_Os06g29700;LOC_Os06g29690;LOC_Os06g29580;LOC_Os06g29760;LOC_Os06g29640;LOC_Os06g29730;LOC_Os06g29570;LOC_Os06g29620;LOC_Os06g29679;LOC_Os06g29740;LOC_Os06g29790;LOC_Os06g29650;LOC_Os06g29750;LOC_Os06g29770;LOC_Os06g29660;LOC_Os06g29630
MSTRG.69873.1	LOC_Os04g19840;LOC_Os04g19910;LOC_Os04g19830;LOC_Os04g19890;LOC_Os04g19810;LOC_Os04g19730;LOC_Os04g19640;LOC_Os04g19700;LOC_Os04g19850;LOC_Os04g19610;LOC_Os04g19630;LOC_Os04g19870;LOC_Os04g19650;LOC_Os04g19790;LOC_Os04g19720;LOC_Os04g19780;LOC_Os04g19580;LOC_Os04g19684;LOC_Os04g19820;LOC_Os04g19800;LOC_Os04g19770;LOC_Os04g19660;LOC_Os04g19760;LOC_Os04g19900;LOC_Os04g19600;LOC_Os04g19620;LOC_Os04g…
MSTRG.71909.2	LOC_Os04g29000;LOC_Os04g29140;LOC_Os04g28900;LOC_Os04g29180;LOC_Os04g28870;LOC_Os04g28910;LOC_Os04g29020;LOC_Os04g29080;LOC_Os04g28920;LOC_Os04g28970;LOC_Os04g29160;LOC_Os04g28930;LOC_Os04g28880;LOC_Os04g29090;LOC_Os04g29100;LOC_Os04g28890;LOC_Os04g28980;LOC_Os04g29050;LOC_Os04g29030;LOC_Os04g29170;LOC_Os04g29010;LOC_Os04g28990;LOC_Os04g28940;LOC_Os04g29110;LOC_Os04g29130;LOC_Os04g29060;LOC_Os04g…
MSTRG.33673.4	LOC_Os12g12470;LOC_Os12g12560;LOC_Os12g12540;LOC_Os12g12770;LOC_Os12g12730;LOC_Os12g12700;LOC_Os12g12840;LOC_Os12g12800;LOC_Os12g12750;LOC_Os12g12620;LOC_Os12g12610;LOC_Os12g12600;LOC_Os12g12630;LOC_Os12g12570;LOC_Os12g12790;LOC_Os12g12720;LOC_Os12g12780;LOC_Os12g12460;LOC_Os12g12514;LOC_Os12g12530;LOC_Os12g12580;LOC_Os12g12500;LOC_Os12g12765;LOC_Os12g12810;LOC_Os12g12490;LOC_Os12g12820;LOC_Os12g…
MSTRG.70979.1	LOC_Os04g25360;LOC_Os04g25470;LOC_Os04g25400;LOC_Os04g25480;LOC_Os04g25370;LOC_Os04g25454;LOC_Os04g25570;LOC_Os04g25510;LOC_Os04g25560;LOC_Os04g25380;LOC_Os04g25320;LOC_Os04g25350;LOC_Os04g25580;LOC_Os04g25550;LOC_Os04g25330;LOC_Os04g25440;LOC_Os04g25540;LOC_Os04g25430;LOC_Os04g25499;LOC_Os04g25590;LOC_Os04g25490;LOC_Os04g25520;LOC_Os04g25420;LOC_Os04g25410
MSTRG.26977.3	LOC_Os11g24060;LOC_Os11g24130;LOC_Os11g24100;LOC_Os11g24270;LOC_Os11g24300;LOC_Os11g24290;LOC_Os11g24110;LOC_Os11g24310;LOC_Os11g24250;LOC_Os11g24150;LOC_Os11g24210;LOC_Os11g24280;LOC_Os11g24240;LOC_Os11g24320;LOC_Os11g24220;LOC_Os11g24090;LOC_Os11g24070;LOC_Os11g24120;LOC_Os11g24230;LOC_Os11g24080;LOC_Os11g24260;LOC_Os11g24170;LOC_Os11g24140;LOC_Os11g24180
MSTRG.85905.2	LOC_Os05g32630;LOC_Os05g32460;LOC_Os05g32474;LOC_Os05g32490;LOC_Os05g32620;LOC_Os05g32640;LOC_Os05g32570;LOC_Os05g32650;LOC_Os05g32590;LOC_Os05g32510;LOC_Os05g32440;LOC_Os05g32560;LOC_Os05g32500;LOC_Os05g32450;LOC_Os05g32600;LOC_Os05g32470;LOC_Os05g32660;LOC_Os05g32610;LOC_Os05g32520;LOC_Os05g32670;LOC_Os05g32530;LOC_Os05g32580;LOC_Os05g32480
MSTRG.29285.1	LOC_Os11g37120;LOC_Os11g37060;LOC_Os11g37000;LOC_Os11g37130;LOC_Os11g37040;LOC_Os11g37260;LOC_Os11g37010;LOC_Os11g37300;LOC_Os11g37250;LOC_Os11g37210;LOC_Os11g37140;LOC_Os11g37080;LOC_Os11g37190;LOC_Os11g37310;LOC_Os11g37070;LOC_Os11g37170;LOC_Os11g37280;LOC_Os11g37090;LOC_Os11g37270;LOC_Os11g37050;LOC_Os11g37160;LOC_Os11g37240;LOC_Os11g37020;LOC_Os11g37230;LOC_Os11g37110;LOC_Os11g37180;LOC_Os11g…
MSTRG.43181.1	LOC_Os02g13610;LOC_Os02g13460;LOC_Os02g13450;LOC_Os02g13555;LOC_Os02g13490;LOC_Os02g13530;LOC_Os02g13590;LOC_Os02g13440;LOC_Os02g13580;LOC_Os02g13380;LOC_Os02g13540;LOC_Os02g13400;LOC_Os02g13640;LOC_Os02g13370;LOC_Os02g13650;LOC_Os02g13660;LOC_Os02g13520;LOC_Os02g13560;LOC_Os02g13470;LOC_Os02g13390;LOC_Os02g13410;LOC_Os02g13500;LOC_Os02g13430;LOC_Os02g13480;LOC_Os02g13550;LOC_Os02g13630;LOC_Os02g…
MSTRG.33399.2	LOC_Os12g10680;LOC_Os12g10560;LOC_Os12g10740;LOC_Os12g10710;LOC_Os12g10604;LOC_Os12g10590;LOC_Os12g10750;LOC_Os12g10620;LOC_Os12g10700;LOC_Os12g10660;LOC_Os12g10640;LOC_Os12g10600;LOC_Os12g10670;LOC_Os12g10760;LOC_Os12g10610;LOC_Os12g10730;LOC_Os12g10570;LOC_Os12g10720;LOC_Os12g10580;LOC_Os12g10550;LOC_Os12g10630;LOC_Os12g10690
MSTRG.117940.10	LOC_Os08g36650;LOC_Os08g36560;LOC_Os08g36620;LOC_Os08g36550;LOC_Os08g36660;LOC_Os08g36700;LOC_Os08g36540;LOC_Os08g36720;LOC_Os08g36600;LOC_Os08g36530;LOC_Os08g36730;LOC_Os08g36590;LOC_Os08g36690;LOC_Os08g36460;LOC_Os08g36490;LOC_Os08g36500;LOC_Os08g36510;LOC_Os08g36440;LOC_Os08g36680;LOC_Os08g36450;LOC_Os08g36570;LOC_Os08g36610;LOC_Os08g36520;LOC_Os08g36710;LOC_Os08g36580;LOC_Os08g36630;LOC_Os08g…
MSTRG.83782.2	LOC_Os05g21020;LOC_Os05g21010;LOC_Os05g20960;LOC_Os05g21060;LOC_Os05g21110;LOC_Os05g20410;LOC_Os05g20360;LOC_Os05g21030;LOC_Os05g21090;LOC_Os05g21100;LOC_Os05g20380;LOC_Os05g20390;LOC_Os05g20370;LOC_Os05g20304;LOC_Os05g20970;LOC_Os05g20290;LOC_Os05g20990;LOC_Os05g20320;LOC_Os05g21080;LOC_Os05g20310;LOC_Os05g20350;LOC_Os05g20330;LOC_Os05g20280;LOC_Os05g21050;LOC_Os05g21040;LOC_Os05g20420;LOC_Os05g…
MSTRG.22266.1	LOC_Os10g40170;LOC_Os10g40400;LOC_Os10g40280;LOC_Os10g40180;LOC_Os10g40510;LOC_Os10g40190;LOC_Os10g40420;LOC_Os10g40370;LOC_Os10g40290;LOC_Os10g40460;LOC_Os10g40210;LOC_Os10g40250;LOC_Os10g40360;LOC_Os10g40390;LOC_Os10g40530;LOC_Os10g40520;LOC_Os10g40220;LOC_Os10g40270;LOC_Os10g40450;LOC_Os10g40240;LOC_Os10g40440;LOC_Os10g40410;LOC_Os10g40490;LOC_Os10g40470;LOC_Os10g40430;LOC_Os10g40260;LOC_Os10g…
MSTRG.93995.1	LOC_Os06g17290;LOC_Os06g17100;LOC_Os06g17240;LOC_Os06g17130;LOC_Os06g17260;LOC_Os06g17350;LOC_Os06g17170;LOC_Os06g17360;LOC_Os06g17080;LOC_Os06g17230;LOC_Os06g17330;LOC_Os06g17300;LOC_Os06g17120;LOC_Os06g17220;LOC_Os06g17070;LOC_Os06g17280;LOC_Os06g17340;LOC_Os06g17380;LOC_Os06g17140;LOC_Os06g17110;LOC_Os06g17090;LOC_Os06g17320;LOC_Os06g17150;LOC_Os06g17285;LOC_Os06g17060;LOC_Os06g17180;LOC_Os06g…
MSTRG.21208.1	LOC_Os10g34570;LOC_Os10g34550;LOC_Os10g34590;LOC_Os10g34790;LOC_Os10g34602;LOC_Os10g34820;LOC_Os10g34680;LOC_Os10g34614;LOC_Os10g34560;LOC_Os10g34720;LOC_Os10g34760;LOC_Os10g34750;LOC_Os10g34670;LOC_Os10g34704;LOC_Os10g34650;LOC_Os10g34630;LOC_Os10g34730;LOC_Os10g34694;LOC_Os10g34810;LOC_Os10g34770;LOC_Os10g34540;LOC_Os10g34795;LOC_Os10g34529;LOC_Os10g34640;LOC_Os10g34740;LOC_Os10g34660;LOC_Os10g…
MSTRG.15240.2	LOC_Os01g72710;LOC_Os01g72680;LOC_Os01g72950;LOC_Os01g72810;LOC_Os01g72940;LOC_Os01g72720;LOC_Os01g72690;LOC_Os01g72960;LOC_Os01g72910;LOC_Os01g72740;LOC_Os01g72870;LOC_Os01g72780;LOC_Os01g72800;LOC_Os01g72760;LOC_Os01g72660;LOC_Os01g73000;LOC_Os01g72900;LOC_Os01g72920;LOC_Os01g72820;LOC_Os01g72880;LOC_Os01g72930;LOC_Os01g72860;LOC_Os01g72834;LOC_Os01g72730;LOC_Os01g72670;LOC_Os01g72890;LOC_Os01g…
MSTRG.117033.26	LOC_Os08g32780;LOC_Os08g32580;LOC_Os08g32800;LOC_Os08g32610;LOC_Os08g32840;LOC_Os08g32550;LOC_Os08g32760;LOC_Os08g32730;LOC_Os08g32820;LOC_Os08g32750;LOC_Os08g32810;LOC_Os08g32830;LOC_Os08g32630;LOC_Os08g32790;LOC_Os08g32570;LOC_Os08g32720;LOC_Os08g32600;LOC_Os08g32590;LOC_Os08g32620;LOC_Os08g32560;LOC_Os08g32680;LOC_Os08g32770;LOC_Os08g32690;LOC_Os08g32660;LOC_Os08g32650;LOC_Os08g32710;LOC_Os08g…
MSTRG.98341.2	LOC_Os06g41140;LOC_Os06g41250;LOC_Os06g41240;LOC_Os06g41210;LOC_Os06g41280;LOC_Os06g41090;LOC_Os06g41300;LOC_Os06g41330;LOC_Os06g41270;LOC_Os06g41100;LOC_Os06g41150;LOC_Os06g41310;LOC_Os06g41160;LOC_Os06g41120;LOC_Os06g41110;LOC_Os06g41290;LOC_Os06g41180;LOC_Os06g41260;LOC_Os06g41320;LOC_Os06g41170
MSTRG.77356.1	LOC_Os04g51560;LOC_Os04g51390;LOC_Os04g51370;LOC_Os04g51400;LOC_Os04g51620;LOC_Os04g51404;LOC_Os04g51550;LOC_Os04g51430;LOC_Os04g51440;LOC_Os04g51630;LOC_Os04g51590;LOC_Os04g51460;LOC_Os04g51454;LOC_Os04g51510;LOC_Os04g51660;LOC_Os04g51520;LOC_Os04g51500;LOC_Os04g51680;LOC_Os04g51610;LOC_Os04g51540;LOC_Os04g51450;LOC_Os04g51480;LOC_Os04g51530;LOC_Os04g51650;LOC_Os04g51580;LOC_Os04g51420;LOC_Os04g…
MSTRG.88868.1	LOC_Os05g45850;LOC_Os05g45840;LOC_Os05g45930;LOC_Os05g45875;LOC_Os05g46000;LOC_Os05g45900;LOC_Os05g45890;LOC_Os05g45920;LOC_Os05g45950;LOC_Os05g45800;LOC_Os05g45940;LOC_Os05g45880;LOC_Os05g45830;LOC_Os05g45860;LOC_Os05g45870;LOC_Os05g45990;LOC_Os05g45970;LOC_Os05g45770;LOC_Os05g45954;LOC_Os05g45810;LOC_Os05g45980;LOC_Os05g46010;LOC_Os05g46020;LOC_Os05g45820;LOC_Os05g45790;LOC_Os05g46030;LOC_Os05g…
MSTRG.76853.1	LOC_Os04g48970;LOC_Os04g48880;LOC_Os04g49180;LOC_Os04g49210;LOC_Os04g48910;LOC_Os04g49170;LOC_Os04g49030;LOC_Os04g49194;LOC_Os04g49130;LOC_Os04g49020;LOC_Os04g49040;LOC_Os04g49000;LOC_Os04g48890;LOC_Os04g49120;LOC_Os04g49160;LOC_Os04g48900;LOC_Os04g49110;LOC_Os04g48960;LOC_Os04g49100;LOC_Os04g49140;LOC_Os04g48920;LOC_Os04g49050;LOC_Os04g49010;LOC_Os04g48980;LOC_Os04g49220;LOC_Os04g49060;LOC_Os04g…
MSTRG.55846.3	LOC_Os03g11810;LOC_Os03g11850;LOC_Os03g11874;LOC_Os03g11734;LOC_Os03g11760;LOC_Os03g11690;LOC_Os03g12000;LOC_Os03g11930;LOC_Os03g11710;LOC_Os03g11750;LOC_Os03g12010;LOC_Os03g11830;LOC_Os03g11970;LOC_Os03g11780;LOC_Os03g11720;LOC_Os03g11990;LOC_Os03g11680;LOC_Os03g11900;LOC_Os03g11890;LOC_Os03g11700;LOC_Os03g11950;LOC_Os03g11840;LOC_Os03g11910;LOC_Os03g11980;LOC_Os03g11860;LOC_Os03g11819;LOC_Os03g…
MSTRG.109152.1	LOC_Os07g42200;LOC_Os07g42420;LOC_Os07g42460;LOC_Os07g42470;LOC_Os07g42270;LOC_Os07g42354;LOC_Os07g42510;LOC_Os07g42234;LOC_Os07g42400;LOC_Os07g42260;LOC_Os07g42250;LOC_Os07g42324;LOC_Os07g42290;LOC_Os07g42370;LOC_Os07g42395;LOC_Os07g42380;LOC_Os07g42500;LOC_Os07g42220;LOC_Os07g42280;LOC_Os07g42450;LOC_Os07g42430;LOC_Os07g42490;LOC_Os07g42300;LOC_Os07g42340;LOC_Os07g42390;LOC_Os07g42310;LOC_Os07g…
MSTRG.46728.1	LOC_Os02g32290;LOC_Os02g32390;LOC_Os02g32270;LOC_Os02g32469;LOC_Os02g32310;LOC_Os02g32220;LOC_Os02g32465;LOC_Os02g32300;LOC_Os02g32440;LOC_Os02g32400;LOC_Os02g32340;LOC_Os02g32210;LOC_Os02g32480;LOC_Os02g32240;LOC_Os02g32410;LOC_Os02g32350;LOC_Os02g32460;LOC_Os02g32230;LOC_Os02g32250;LOC_Os02g32450;LOC_Os02g32360;LOC_Os02g32380;LOC_Os02g32430;LOC_Os02g32320;LOC_Os02g32420;LOC_Os02g32280
MSTRG.28452.1	LOC_Os11g32020;LOC_Os11g32010;LOC_Os11g32110;LOC_Os11g31930;LOC_Os11g32080;LOC_Os11g32090;LOC_Os11g32070;LOC_Os11g32130;LOC_Os11g31950;LOC_Os11g32030;LOC_Os11g32100;LOC_Os11g31940;LOC_Os11g31980;LOC_Os11g31970;LOC_Os11g31920;LOC_Os11g32040;LOC_Os11g31990;LOC_Os11g32000;LOC_Os11g32060;LOC_Os11g32050
MSTRG.99952.1	LOC_Os06g47600;LOC_Os06g47350;LOC_Os06g47230;LOC_Os06g47510;LOC_Os06g47400;LOC_Os06g47500;LOC_Os06g47450;LOC_Os06g47410;LOC_Os06g47610;LOC_Os06g47220;LOC_Os06g47490;LOC_Os06g47544;LOC_Os06g47550;LOC_Os06g47330;LOC_Os06g47560;LOC_Os06g47320;LOC_Os06g47480;LOC_Os06g47530;LOC_Os06g47470;LOC_Os06g47300;LOC_Os06g47540;LOC_Os06g47380;LOC_Os06g47280;LOC_Os06g47290;LOC_Os06g47250;LOC_Os06g47460;LOC_Os06g…
MSTRG.90326.30	LOC_Os06g01270;LOC_Os06g01020;LOC_Os06g01280;LOC_Os06g01230;LOC_Os06g01150;LOC_Os06g01200;LOC_Os06g01110;LOC_Os06g01220;LOC_Os06g01130;LOC_Os06g01190;LOC_Os06g01090;LOC_Os06g01240;LOC_Os06g01290;LOC_Os06g01260;LOC_Os06g01030;LOC_Os06g01160;LOC_Os06g01010;LOC_Os06g01250;LOC_Os06g01120;LOC_Os06g01210;LOC_Os06g01180;LOC_Os06g01140;LOC_Os06g01195;LOC_Os06g01050;LOC_Os06g01040;LOC_Os06g01170;LOC_Os06g…
MSTRG.93815.1	LOC_Os06g16460;LOC_Os06g16590;LOC_Os06g16540;LOC_Os06g16520;LOC_Os06g16510;LOC_Os06g16580;LOC_Os06g16530;LOC_Os06g16600;LOC_Os06g16560;LOC_Os06g16630;LOC_Os06g16450;LOC_Os06g16570;LOC_Os06g16500;LOC_Os06g16640;LOC_Os06g16670;LOC_Os06g16440;LOC_Os06g16610;LOC_Os06g16480;LOC_Os06g16550;LOC_Os06g16660;LOC_Os06g16470;LOC_Os06g16620
MSTRG.109977.1	LOC_Os07g45510;LOC_Os07g45730;LOC_Os07g45620;LOC_Os07g45630;LOC_Os07g45700;LOC_Os07g45650;LOC_Os07g45550;LOC_Os07g45640;LOC_Os07g45720;LOC_Os07g45590;LOC_Os07g45750;LOC_Os07g45460;LOC_Os07g45690;LOC_Os07g45670;LOC_Os07g45520;LOC_Os07g45560;LOC_Os07g45480;LOC_Os07g45660;LOC_Os07g45540;LOC_Os07g45530;LOC_Os07g45580;LOC_Os07g45710;LOC_Os07g45490;LOC_Os07g45570;LOC_Os07g45740;LOC_Os07g45470;LOC_Os07g…
MSTRG.93909.4	LOC_Os06g16850;LOC_Os06g16740;LOC_Os06g16700;LOC_Os06g16840;LOC_Os06g16830;LOC_Os06g16750;LOC_Os06g16870;LOC_Os06g16730;LOC_Os06g16860;LOC_Os06g16710;LOC_Os06g16790;LOC_Os06g16820;LOC_Os06g16880;LOC_Os06g16810;LOC_Os06g16760;LOC_Os06g16720;LOC_Os06g16660;LOC_Os06g16770;LOC_Os06g16680;LOC_Os06g16690;LOC_Os06g16670;LOC_Os06g16780
MSTRG.28879.1	LOC_Os11g34650;LOC_Os11g34640;LOC_Os11g34860;LOC_Os11g34750;LOC_Os11g34880;LOC_Os11g34870;LOC_Os11g34660;LOC_Os11g34710;LOC_Os11g34680;LOC_Os11g34970;LOC_Os11g34890;LOC_Os11g34960;LOC_Os11g34930;LOC_Os11g35000;LOC_Os11g34990;LOC_Os11g34690;LOC_Os11g34730;LOC_Os11g34900;LOC_Os11g34740;LOC_Os11g34940;LOC_Os11g34720;LOC_Os11g34850;LOC_Os11g34950;LOC_Os11g34700;LOC_Os11g34910;LOC_Os11g34980;LOC_Os11g…
MSTRG.69482.1	LOC_Os04g16872;LOC_Os04g16866;LOC_Os04g16828;LOC_Os04g16882;LOC_Os04g16980;LOC_Os04g16878;LOC_Os04g16846;LOC_Os04g16860;LOC_Os04g16834;LOC_Os04g16782;LOC_Os04g16848;LOC_Os04g16830;LOC_Os04g17010;LOC_Os04g16870;LOC_Os04g16838;LOC_Os04g16842;LOC_Os04g16818;LOC_Os04g16822;LOC_Os04g16816;LOC_Os04g16810;LOC_Os04g16850;LOC_Os04g16970;LOC_Os04g16950;LOC_Os04g17020;LOC_Os04g16775;LOC_Os04g16854;LOC_Os04g…
MSTRG.14926.1	LOC_Os01g71390;LOC_Os01g71350;LOC_Os01g71200;LOC_Os01g71240;LOC_Os01g71310;LOC_Os01g71256;LOC_Os01g71270;LOC_Os01g71250;LOC_Os01g71262;LOC_Os01g71380;LOC_Os01g71370;LOC_Os01g71360;LOC_Os01g71210;LOC_Os01g71230;LOC_Os01g71180;LOC_Os01g71330;LOC_Os01g71220;LOC_Os01g71400;LOC_Os01g71410;LOC_Os01g71340;LOC_Os01g71320;LOC_Os01g71300;LOC_Os01g71190;LOC_Os01g71280
MSTRG.36901.1	LOC_Os12g29990;LOC_Os12g29860;LOC_Os12g30080;LOC_Os12g29950;LOC_Os12g30040;LOC_Os12g30060;LOC_Os12g29940;LOC_Os12g29910;LOC_Os12g30100;LOC_Os12g29920;LOC_Os12g29980;LOC_Os12g29890;LOC_Os12g29970;LOC_Os12g30030;LOC_Os12g30070;LOC_Os12g29850;LOC_Os12g29874;LOC_Os12g30050;LOC_Os12g30000;LOC_Os12g29960;LOC_Os12g30020;LOC_Os12g29840
MSTRG.78275.2	LOC_Os04g55159;LOC_Os04g55350;LOC_Os04g55110;LOC_Os04g55140;LOC_Os04g55060;LOC_Os04g55300;LOC_Os04g55190;LOC_Os04g55340;LOC_Os04g55210;LOC_Os04g55100;LOC_Os04g55070;LOC_Os04g55230;LOC_Os04g55320;LOC_Os04g55180;LOC_Os04g55270;LOC_Os04g55330;LOC_Os04g55260;LOC_Os04g55290;LOC_Os04g55090;LOC_Os04g55220;LOC_Os04g55200;LOC_Os04g55310;LOC_Os04g55250;LOC_Os04g55170;LOC_Os04g55080;LOC_Os04g55150;LOC_Os04g…
MSTRG.82062.2	LOC_Os05g12280;LOC_Os05g12170;LOC_Os05g12270;LOC_Os05g12094;LOC_Os05g12210;LOC_Os05g12180;LOC_Os05g11990;LOC_Os05g12100;LOC_Os05g12220;LOC_Os05g12030;LOC_Os05g12130;LOC_Os05g12150;LOC_Os05g12230;LOC_Os05g12050;LOC_Os05g12250;LOC_Os05g12160;LOC_Os05g12090;LOC_Os05g12040;LOC_Os05g12200;LOC_Os05g12110;LOC_Os05g12010;LOC_Os05g12240;LOC_Os05g12190;LOC_Os05g12080;LOC_Os05g12000;LOC_Os05g12140;LOC_Os05g…
MSTRG.29682.1	LOC_Os11g38800;LOC_Os11g38810;LOC_Os11g38990;LOC_Os11g38870;LOC_Os11g39000;LOC_Os11g38959;LOC_Os11g38780;LOC_Os11g38830;LOC_Os11g38790;LOC_Os11g38890;LOC_Os11g38840;LOC_Os11g38920;LOC_Os11g39050;LOC_Os11g38930;LOC_Os11g39010;LOC_Os11g39040;LOC_Os11g39060;LOC_Os11g38910;LOC_Os11g38820;LOC_Os11g38880;LOC_Os11g38970;LOC_Os11g38980;LOC_Os11g38860;LOC_Os11g38900;LOC_Os11g39020;LOC_Os11g38850;LOC_Os11g…
MSTRG.83834.1	LOC_Os05g20880;LOC_Os05g20890;LOC_Os05g20740;LOC_Os05g20640;LOC_Os05g20760;LOC_Os05g20630;LOC_Os05g20800;LOC_Os05g20860;LOC_Os05g20730;LOC_Os05g20650;LOC_Os05g20810;LOC_Os05g20660;LOC_Os05g20720;LOC_Os05g20710;LOC_Os05g20700;LOC_Os05g20680;LOC_Os05g20690;LOC_Os05g20790;LOC_Os05g20670;LOC_Os05g20840;LOC_Os05g20850;LOC_Os05g20820;LOC_Os05g20780;LOC_Os05g20830;LOC_Os05g20750;LOC_Os05g20910;LOC_Os05g…
MSTRG.101988.2	LOC_Os07g06630;LOC_Os07g06850;LOC_Os07g06660;LOC_Os07g06760;LOC_Os07g06900;LOC_Os07g06840;LOC_Os07g06720;LOC_Os07g06620;LOC_Os07g06820;LOC_Os07g06790;LOC_Os07g06670;LOC_Os07g06590;LOC_Os07g06880;LOC_Os07g06780;LOC_Os07g06740;LOC_Os07g06600;LOC_Os07g06540;LOC_Os07g06834;LOC_Os07g06860;LOC_Os07g06580;LOC_Os07g06560;LOC_Os07g06890;LOC_Os07g06710;LOC_Os07g06800;LOC_Os07g06750;LOC_Os07g06550;LOC_Os07g…
MSTRG.90325.19	LOC_Os06g01010;LOC_Os06g01030;LOC_Os06g01160;LOC_Os06g01180;LOC_Os06g01210;LOC_Os06g01120;LOC_Os06g01250;LOC_Os06g01195;LOC_Os06g01140;LOC_Os06g01100;LOC_Os06g01170;LOC_Os06g01050;LOC_Os06g01040;LOC_Os06g01230;LOC_Os06g01150;LOC_Os06g01020;LOC_Os06g01220;LOC_Os06g01130;LOC_Os06g01110;LOC_Os06g01200;LOC_Os06g01190;LOC_Os06g01260;LOC_Os06g01090;LOC_Os06g01240
MSTRG.113922.2	LOC_Os08g15258;LOC_Os08g15288;LOC_Os08g15246;LOC_Os08g15252;LOC_Os08g15278;LOC_Os08g15204;LOC_Os08g15272;LOC_Os08g15270;LOC_Os08g15306;LOC_Os08g15322;LOC_Os08g15080;LOC_Os08g15190;LOC_Os08g15276;LOC_Os08g15280;LOC_Os08g15230;LOC_Os08g15312;LOC_Os08g15236;LOC_Os08g15266;LOC_Os08g15170;LOC_Os08g15090;LOC_Os08g15120;LOC_Os08g15110;LOC_Os08g15149;LOC_Os08g15100;LOC_Os08g15268;LOC_Os08g15050;LOC_Os08g…
MSTRG.42182.16	LOC_Os02g08540;LOC_Os02g08360;LOC_Os02g08320;LOC_Os02g08420;LOC_Os02g08520;LOC_Os02g08450;LOC_Os02g08510;LOC_Os02g08370;LOC_Os02g08330;LOC_Os02g08470;LOC_Os02g08400;LOC_Os02g08350;LOC_Os02g08380;LOC_Os02g08410;LOC_Os02g08440;LOC_Os02g08460;LOC_Os02g08390;LOC_Os02g08500;LOC_Os02g08490;LOC_Os02g08340;LOC_Os02g08480;LOC_Os02g08530;LOC_Os02g08364
MSTRG.77767.1	LOC_Os04g52840;LOC_Os04g52790;LOC_Os04g52720;LOC_Os04g52950;LOC_Os04g52940;LOC_Os04g52740;LOC_Os04g53020;LOC_Os04g52900;LOC_Os04g52870;LOC_Os04g52760;LOC_Os04g52910;LOC_Os04g52860;LOC_Os04g52725;LOC_Os04g52730;LOC_Os04g52890;LOC_Os04g52780;LOC_Os04g52960;LOC_Os04g52820;LOC_Os04g52880;LOC_Os04g52850;LOC_Os04g52920;LOC_Os04g52750;LOC_Os04g52970;LOC_Os04g53010;LOC_Os04g52990;LOC_Os04g52810;LOC_Os04g…
MSTRG.47520.1	LOC_Os02g35230;LOC_Os02g35365;LOC_Os02g35270;LOC_Os02g35290;LOC_Os02g35240;LOC_Os02g35320;LOC_Os02g35180;LOC_Os02g35450;LOC_Os02g35315;LOC_Os02g35347;LOC_Os02g35440;LOC_Os02g35460;LOC_Os02g35329;LOC_Os02g35190;LOC_Os02g35220;LOC_Os02g35260;LOC_Os02g35250;LOC_Os02g35280;LOC_Os02g35310;LOC_Os02g35200;LOC_Os02g35210;LOC_Os02g35300
MSTRG.14013.1	LOC_Os01g67490;LOC_Os01g67310;LOC_Os01g67300;LOC_Os01g67380;LOC_Os01g67480;LOC_Os01g67370;LOC_Os01g67450;LOC_Os01g67364;LOC_Os01g67330;LOC_Os01g67350;LOC_Os01g67314;LOC_Os01g67320;LOC_Os01g67410;LOC_Os01g67400;LOC_Os01g67260;LOC_Os01g67250;LOC_Os01g67500;LOC_Os01g67440;LOC_Os01g67390;LOC_Os01g67340;LOC_Os01g67290;LOC_Os01g67360;LOC_Os01g67280;LOC_Os01g67420;LOC_Os01g67430;LOC_Os01g67270
MSTRG.97137.3	LOC_Os06g35880;LOC_Os06g35650;LOC_Os06g35850;LOC_Os06g35700;LOC_Os06g35890;LOC_Os06g35730;LOC_Os06g35630;LOC_Os06g35710;LOC_Os06g35770;LOC_Os06g35760;LOC_Os06g35910;LOC_Os06g35670;LOC_Os06g35790;LOC_Os06g35940;LOC_Os06g35800;LOC_Os06g35840;LOC_Os06g35620;LOC_Os06g35690;LOC_Os06g35900;LOC_Os06g35740;LOC_Os06g35660;LOC_Os06g35860;LOC_Os06g35750;LOC_Os06g35814;LOC_Os06g35830;LOC_Os06g35920;LOC_Os06g…
MSTRG.77182.1	LOC_Os04g50830;LOC_Os04g50730;LOC_Os04g50810;LOC_Os04g50660;LOC_Os04g50196;LOC_Os04g50864;LOC_Os04g50880;LOC_Os04g50216;LOC_Os04g50910;LOC_Os04g50208;LOC_Os04g50850;LOC_Os04g50192;LOC_Os04g50780;LOC_Os04g50740;LOC_Os04g50670;LOC_Os04g50200;LOC_Os04g50870;LOC_Os04g50750;LOC_Os04g50188;LOC_Os04g50204;LOC_Os04g50840;LOC_Os04g50800;LOC_Os04g50180;LOC_Os04g50680;LOC_Os04g50720;LOC_Os04g50700;LOC_Os04g…
MSTRG.73004.1	LOC_Os04g33190;LOC_Os04g33170;LOC_Os04g33230;LOC_Os04g33340;LOC_Os04g33390;LOC_Os04g33330;LOC_Os04g33370;LOC_Os04g33440;LOC_Os04g33380;LOC_Os04g33250;LOC_Os04g33360;LOC_Os04g33450;LOC_Os04g33260;LOC_Os04g33430;LOC_Os04g33120;LOC_Os04g33240;LOC_Os04g33150;LOC_Os04g33130;LOC_Os04g33400;LOC_Os04g33160;LOC_Os04g33410;LOC_Os04g33350;LOC_Os04g33210;LOC_Os04g33290;LOC_Os04g33115;LOC_Os04g33180;LOC_Os04g…
MSTRG.90000.1	LOC_Os05g50590;LOC_Os05g50780;LOC_Os05g50520;LOC_Os05g50490;LOC_Os05g50600;LOC_Os05g50800;LOC_Os05g50660;LOC_Os05g50730;LOC_Os05g50740;LOC_Os05g50540;LOC_Os05g50610;LOC_Os05g50770;LOC_Os05g50760;LOC_Os05g50815;LOC_Os05g50624;LOC_Os05g50654;LOC_Os05g50570;LOC_Os05g50560;LOC_Os05g50680;LOC_Os05g50580;LOC_Os05g50720;LOC_Os05g50550;LOC_Os05g50750;LOC_Os05g50700;LOC_Os05g50810;LOC_Os05g50640;LOC_Os05g…
MSTRG.98431.1	LOC_Os06g41290;LOC_Os06g41380;LOC_Os06g41480;LOC_Os06g41310;LOC_Os06g41270;LOC_Os06g41384;LOC_Os06g41470;LOC_Os06g41350;LOC_Os06g41370;LOC_Os06g41460;LOC_Os06g41320;LOC_Os06g41260;LOC_Os06g41390;LOC_Os06g41340;LOC_Os06g41280;LOC_Os06g41410;LOC_Os06g41440;LOC_Os06g41450;LOC_Os06g41360;LOC_Os06g41330;LOC_Os06g41500;LOC_Os06g41300;LOC_Os06g41490
MSTRG.9041.1	LOC_Os01g47510;LOC_Os01g47470;LOC_Os01g47310;LOC_Os01g47450;LOC_Os01g47540;LOC_Os01g47500;LOC_Os01g47350;LOC_Os01g47560;LOC_Os01g47410;LOC_Os01g47440;LOC_Os01g47262;LOC_Os01g47280;LOC_Os01g47490;LOC_Os01g47400;LOC_Os01g47530;LOC_Os01g47480;LOC_Os01g47290;LOC_Os01g47330;LOC_Os01g47460;LOC_Os01g47380;LOC_Os01g47360;LOC_Os01g47520;LOC_Os01g47370;LOC_Os01g47420;LOC_Os01g47270;LOC_Os01g47300;LOC_Os01g…
MSTRG.78906.5	LOC_Os04g57880;LOC_Os04g57870;LOC_Os04g57830;LOC_Os04g57850;LOC_Os04g57739;LOC_Os04g57910;LOC_Os04g57670;LOC_Os04g57790;LOC_Os04g57750;LOC_Os04g57800;LOC_Os04g57819;LOC_Os04g57780;LOC_Os04g57640;LOC_Os04g57810;LOC_Os04g57760;LOC_Os04g57700;LOC_Os04g57730;LOC_Os04g57690;LOC_Os04g57840;LOC_Os04g57900;LOC_Os04g57660;LOC_Os04g57860;LOC_Os04g57804;LOC_Os04g57710;LOC_Os04g57680;LOC_Os04g57890;LOC_Os04g…
MSTRG.70755.1	LOC_Os04g24780;LOC_Os04g24820;LOC_Os04g24620;LOC_Os04g24790;LOC_Os04g24580;LOC_Os04g24840;LOC_Os04g24830;LOC_Os04g24850;LOC_Os04g24600;LOC_Os04g24750;LOC_Os04g24800;LOC_Os04g24640;LOC_Os04g24610;LOC_Os04g24804;LOC_Os04g24590;LOC_Os04g24730;LOC_Os04g24770;LOC_Os04g24650;LOC_Os04g24630;LOC_Os04g24680;LOC_Os04g24690;LOC_Os04g24700;LOC_Os04g24670;LOC_Os04g24810;LOC_Os04g24710;LOC_Os04g24720
MSTRG.591.1	LOC_Os01g03380;LOC_Os01g03410;LOC_Os01g03660;LOC_Os01g03549;LOC_Os01g03500;LOC_Os01g03440;LOC_Os01g03650;LOC_Os01g03370;LOC_Os01g03340;LOC_Os01g03360;LOC_Os01g03429;LOC_Os01g03570;LOC_Os01g03620;LOC_Os01g03480;LOC_Os01g03420;LOC_Os01g03680;LOC_Os01g03670;LOC_Os01g03520;LOC_Os01g03464;LOC_Os01g03710;LOC_Os01g03610;LOC_Os01g03640;LOC_Os01g03580;LOC_Os01g03690;LOC_Os01g03390;LOC_Os01g03510;LOC_Os01g…
MSTRG.29621.1	LOC_Os11g38670;LOC_Os11g38810;LOC_Os11g38800;LOC_Os11g38790;LOC_Os11g38700;LOC_Os11g38760;LOC_Os11g38830;LOC_Os11g38780;LOC_Os11g38870;LOC_Os11g38880;LOC_Os11g38765;LOC_Os11g38680;LOC_Os11g38820;LOC_Os11g38710;LOC_Os11g38720;LOC_Os11g38840;LOC_Os11g38850;LOC_Os11g38750;LOC_Os11g38860;LOC_Os11g38690
MSTRG.113154.1	LOC_Os08g10612;LOC_Os08g10680;LOC_Os08g10580;LOC_Os08g10700;LOC_Os08g10740;LOC_Os08g10608;LOC_Os08g10600;LOC_Os08g10550;LOC_Os08g10630;LOC_Os08g10800;LOC_Os08g10560;LOC_Os08g10780;LOC_Os08g10649;LOC_Os08g10590;LOC_Os08g10710;LOC_Os08g10830;LOC_Os08g10620;LOC_Os08g10790;LOC_Os08g10820;LOC_Os08g10730;LOC_Os08g10690;LOC_Os08g10840;LOC_Os08g10604;LOC_Os08g10810;LOC_Os08g10670;LOC_Os08g10760;LOC_Os08g…
MSTRG.119436.12	LOC_Os08g42630;LOC_Os08g42580;LOC_Os08g42510;LOC_Os08g42420;LOC_Os08g42410;LOC_Os08g42540;LOC_Os08g42480;LOC_Os08g42490;LOC_Os08g42640;LOC_Os08g42570;LOC_Os08g42400;LOC_Os08g42470;LOC_Os08g42430;LOC_Os08g42520;LOC_Os08g42440;LOC_Os08g42460;LOC_Os08g42500;LOC_Os08g42530;LOC_Os08g42560;LOC_Os08g42610;LOC_Os08g42590;LOC_Os08g42600;LOC_Os08g42620;LOC_Os08g42550;LOC_Os08g42450
MSTRG.83087.1	LOC_Os05g16970;LOC_Os05g17190;LOC_Os05g17080;LOC_Os05g17110;LOC_Os05g16990;LOC_Os05g17100;LOC_Os05g17020;LOC_Os05g17060;LOC_Os05g17160;LOC_Os05g17230;LOC_Os05g17040;LOC_Os05g17090;LOC_Os05g17010;LOC_Os05g17140;LOC_Os05g17070;LOC_Os05g17180;LOC_Os05g16980;LOC_Os05g17050;LOC_Os05g17000;LOC_Os05g17130;LOC_Os05g17120;LOC_Os05g17210;LOC_Os05g17030;LOC_Os05g17200;LOC_Os05g17250;LOC_Os05g17240;LOC_Os05g…
MSTRG.26092.1	LOC_Os11g17490;LOC_Os11g17660;LOC_Os11g17730;LOC_Os11g17700;LOC_Os11g17640;LOC_Os11g17760;LOC_Os11g17630;LOC_Os11g17560;LOC_Os11g17670;LOC_Os11g17600;LOC_Os11g17720;LOC_Os11g17650;LOC_Os11g17570;LOC_Os11g17690;LOC_Os11g17520;LOC_Os11g17710;LOC_Os11g17540;LOC_Os11g17580;LOC_Os11g17610;LOC_Os11g17504;LOC_Os11g17530;LOC_Os11g17620;LOC_Os11g17740
MSTRG.116692.1	LOC_Os08g31110;LOC_Os08g31120;LOC_Os08g30910;LOC_Os08g31160;LOC_Os08g30970;LOC_Os08g31170;LOC_Os08g30950;LOC_Os08g31140;LOC_Os08g31060;LOC_Os08g30940;LOC_Os08g31100;LOC_Os08g31020;LOC_Os08g30900;LOC_Os08g31000;LOC_Os08g31130;LOC_Os08g30930;LOC_Os08g30990;LOC_Os08g31070;LOC_Os08g31010;LOC_Os08g31080;LOC_Os08g30960;LOC_Os08g30980;LOC_Os08g31040;LOC_Os08g31030;LOC_Os08g31150;LOC_Os08g31090
MSTRG.62305.2	LOC_Os03g43070;LOC_Os03g42830;LOC_Os03g42870;LOC_Os03g43010;LOC_Os03g42954;LOC_Os03g42840;LOC_Os03g42880;LOC_Os03g43114;LOC_Os03g42970;LOC_Os03g42900;LOC_Os03g43100;LOC_Os03g42960;LOC_Os03g43090;LOC_Os03g42990;LOC_Os03g43020;LOC_Os03g43040;LOC_Os03g42850;LOC_Os03g43080;LOC_Os03g42930;LOC_Os03g43030;LOC_Os03g42890;LOC_Os03g42920;LOC_Os03g42860;LOC_Os03g43060;LOC_Os03g42910;LOC_Os03g43050;LOC_Os03g…
MSTRG.43157.1	LOC_Os02g13350;LOC_Os02g13320;LOC_Os02g13300;LOC_Os02g13310;LOC_Os02g13250;LOC_Os02g13420;LOC_Os02g13330;LOC_Os02g13510;LOC_Os02g13430;LOC_Os02g13470;LOC_Os02g13220;LOC_Os02g13410;LOC_Os02g13390;LOC_Os02g13500;LOC_Os02g13304;LOC_Os02g13290;LOC_Os02g13340;LOC_Os02g13480;LOC_Os02g13360;LOC_Os02g13380;LOC_Os02g13400;LOC_Os02g13370;LOC_Os02g13240;LOC_Os02g13210;LOC_Os02g13270;LOC_Os02g13230;LOC_Os02g…
MSTRG.46270.1	LOC_Os02g29540;LOC_Os02g29450;LOC_Os02g29550;LOC_Os02g29600;LOC_Os02g29620;LOC_Os02g29490;LOC_Os02g29500;LOC_Os02g29370;LOC_Os02g29590;LOC_Os02g29430;LOC_Os02g29630;LOC_Os02g29510;LOC_Os02g29390;LOC_Os02g29464;LOC_Os02g29520;LOC_Os02g29400;LOC_Os02g29570;LOC_Os02g29610;LOC_Os02g29440;LOC_Os02g29410;LOC_Os02g29530;LOC_Os02g29640;LOC_Os02g29580;LOC_Os02g29480;LOC_Os02g29380
MSTRG.22770.4	LOC_Os10g42520;LOC_Os10g42470;LOC_Os10g42550;LOC_Os10g42540;LOC_Os10g42270;LOC_Os10g42299;LOC_Os10g42480;LOC_Os10g42400;LOC_Os10g42410;LOC_Os10g42390;LOC_Os10g42320;LOC_Os10g42404;LOC_Os10g42490;LOC_Os10g42439;LOC_Os10g42448;LOC_Os10g42260;LOC_Os10g42510;LOC_Os10g42560;LOC_Os10g42420;LOC_Os10g42340;LOC_Os10g42280;LOC_Os10g42460;LOC_Os10g42240;LOC_Os10g42250;LOC_Os10g42364;LOC_Os10g42430;LOC_Os10g…
MSTRG.86512.4	LOC_Os05g34840;LOC_Os05g34854;LOC_Os05g34780;LOC_Os05g34710;LOC_Os05g34914;LOC_Os05g34900;LOC_Os05g34820;LOC_Os05g34800;LOC_Os05g34700;LOC_Os05g34760;LOC_Os05g34890;LOC_Os05g34930;LOC_Os05g34770;LOC_Os05g34830;LOC_Os05g34660;LOC_Os05g34680;LOC_Os05g34720;LOC_Os05g34870;LOC_Os05g34740;LOC_Os05g34690;LOC_Os05g34730;LOC_Os05g34880;LOC_Os05g34750;LOC_Os05g34920;LOC_Os05g34910;LOC_Os05g34790;LOC_Os05g…
MSTRG.66544.3	LOC_Os03g61130;LOC_Os03g60820;LOC_Os03g61150;LOC_Os03g60960;LOC_Os03g61019;LOC_Os03g60870;LOC_Os03g61160;LOC_Os03g61010;LOC_Os03g61080;LOC_Os03g60810;LOC_Os03g60840;LOC_Os03g61070;LOC_Os03g61050;LOC_Os03g60950;LOC_Os03g61060;LOC_Os03g60880;LOC_Os03g60920;LOC_Os03g61100;LOC_Os03g61040;LOC_Os03g61030;LOC_Os03g61120;LOC_Os03g60930;LOC_Os03g60830;LOC_Os03g61110;LOC_Os03g60890;LOC_Os03g61090;LOC_Os03g…
MSTRG.107182.1	LOC_Os07g33080;LOC_Os07g33040;LOC_Os07g33050;LOC_Os07g33210;LOC_Os07g32940;LOC_Os07g33120;LOC_Os07g33010;LOC_Os07g33100;LOC_Os07g33160;LOC_Os07g33220;LOC_Os07g33070;LOC_Os07g33250;LOC_Os07g33150;LOC_Os07g32970;LOC_Os07g33170;LOC_Os07g33224;LOC_Os07g32960;LOC_Os07g33090;LOC_Os07g33060;LOC_Os07g32990;LOC_Os07g32920;LOC_Os07g32979;LOC_Os07g33240;LOC_Os07g33190;LOC_Os07g33110;LOC_Os07g32950;LOC_Os07g…
MSTRG.35615.2	LOC_Os12g23550;LOC_Os12g23670;LOC_Os12g23620;LOC_Os12g23540;LOC_Os12g23514;LOC_Os12g23720;LOC_Os12g23750;LOC_Os12g23640;LOC_Os12g23480;LOC_Os12g23520;LOC_Os12g23530;LOC_Os12g23630;LOC_Os12g23690;LOC_Os12g23610;LOC_Os12g23570;LOC_Os12g23650;LOC_Os12g23660;LOC_Os12g23730;LOC_Os12g23500;LOC_Os12g23490;LOC_Os12g23510;LOC_Os12g23710;LOC_Os12g23450;LOC_Os12g23680;LOC_Os12g23470;LOC_Os12g23700;LOC_Os12g…
MSTRG.101708.1	LOC_Os07g05370;LOC_Os07g05320;LOC_Os07g05240;LOC_Os07g05174;LOC_Os07g05170;LOC_Os07g05310;LOC_Os07g05410;LOC_Os07g05220;LOC_Os07g05365;LOC_Os07g05210;LOC_Os07g05260;LOC_Os07g05330;LOC_Os07g05180;LOC_Os07g05230;LOC_Os07g05350;LOC_Os07g05290;LOC_Os07g05360;LOC_Os07g05150;LOC_Os07g05390;LOC_Os07g05250;LOC_Os07g05400;LOC_Os07g05190;LOC_Os07g05270;LOC_Os07g05160;LOC_Os07g05380
MSTRG.93896.2	LOC_Os06g16790;LOC_Os06g16710;LOC_Os06g16840;LOC_Os06g16700;LOC_Os06g16830;LOC_Os06g16750;LOC_Os06g16740;LOC_Os06g16850;LOC_Os06g16730;LOC_Os06g16860;LOC_Os06g16690;LOC_Os06g16680;LOC_Os06g16770;LOC_Os06g16780;LOC_Os06g16670;LOC_Os06g16820;LOC_Os06g16720;LOC_Os06g16660;LOC_Os06g16760;LOC_Os06g16810
MSTRG.10254.1	LOC_Os01g52740;LOC_Os01g52730;LOC_Os01g52594;LOC_Os01g52660;LOC_Os01g52710;LOC_Os01g52630;LOC_Os01g52500;LOC_Os01g52610;LOC_Os01g52690;LOC_Os01g52570;LOC_Os01g52590;LOC_Os01g52670;LOC_Os01g52720;LOC_Os01g52680;LOC_Os01g52530;LOC_Os01g52550;LOC_Os01g52514;LOC_Os01g52490;LOC_Os01g52700;LOC_Os01g52560;LOC_Os01g52540;LOC_Os01g52750;LOC_Os01g52650
MSTRG.91753.3	LOC_Os06g07210;LOC_Os06g07300;LOC_Os06g07090;LOC_Os06g07240;LOC_Os06g07390;LOC_Os06g07110;LOC_Os06g07140;LOC_Os06g07350;LOC_Os06g07370;LOC_Os06g07420;LOC_Os06g07230;LOC_Os06g07180;LOC_Os06g07100;LOC_Os06g07340;LOC_Os06g07130;LOC_Os06g07170;LOC_Os06g07120;LOC_Os06g07160;LOC_Os06g07330;LOC_Os06g07290;LOC_Os06g07270;LOC_Os06g07410;LOC_Os06g07190;LOC_Os06g07360;LOC_Os06g07220;LOC_Os06g07380;LOC_Os06g…
MSTRG.70522.1	LOC_Os04g23570;LOC_Os04g23530;LOC_Os04g23400;LOC_Os04g23370;LOC_Os04g23330;LOC_Os04g23580;LOC_Os04g23350;LOC_Os04g23410;LOC_Os04g23550;LOC_Os04g23460;LOC_Os04g23340;LOC_Os04g23380;LOC_Os04g23500;LOC_Os04g23420;LOC_Os04g23510;LOC_Os04g23470;LOC_Os04g23360;LOC_Os04g23520;LOC_Os04g23440;LOC_Os04g23319;LOC_Os04g23480;LOC_Os04g23390
MSTRG.55121.1	LOC_Os03g08800;LOC_Os03g08700;LOC_Os03g08520;LOC_Os03g08540;LOC_Os03g08680;LOC_Os03g08820;LOC_Os03g08790;LOC_Os03g08670;LOC_Os03g08530;LOC_Os03g08720;LOC_Os03g08754;LOC_Os03g08710;LOC_Os03g08610;LOC_Os03g08624;LOC_Os03g08590;LOC_Os03g08660;LOC_Os03g08580;LOC_Os03g08640;LOC_Os03g08620;LOC_Os03g08500;LOC_Os03g08560;LOC_Os03g08730;LOC_Os03g08740;LOC_Os03g08630;LOC_Os03g08550;LOC_Os03g08490;LOC_Os03g…
MSTRG.19178.2	LOC_Os10g25020;LOC_Os10g25110;LOC_Os10g24910;LOC_Os10g24920;LOC_Os10g25120;LOC_Os10g25040;LOC_Os10g24890;LOC_Os10g25030;LOC_Os10g25080;LOC_Os10g24820;LOC_Os10g24900;LOC_Os10g25010;LOC_Os10g25060;LOC_Os10g25090;LOC_Os10g24830;LOC_Os10g24980;LOC_Os10g25100;LOC_Os10g24870;LOC_Os10g24880;LOC_Os10g25070;LOC_Os10g24860;LOC_Os10g24840;LOC_Os10g24940;LOC_Os10g24850;LOC_Os10g25000;LOC_Os10g24954;LOC_Os10g…
MSTRG.90298.1	LOC_Os05g51930;LOC_Os05g51870;LOC_Os05g51940;LOC_Os05g52010;LOC_Os05g51910;LOC_Os05g51900;LOC_Os05g51820;LOC_Os05g51800;LOC_Os05g51860;LOC_Os05g51920;LOC_Os05g52070;LOC_Os05g51830;LOC_Os05g51850;LOC_Os05g51990;LOC_Os05g51970;LOC_Os05g52080;LOC_Os05g51960;LOC_Os05g51810;LOC_Os05g52000;LOC_Os05g52019;LOC_Os05g52060;LOC_Os05g51890;LOC_Os05g52090;LOC_Os05g51950
MSTRG.34041.3	LOC_Os12g14460;LOC_Os12g14390;LOC_Os12g14374;LOC_Os12g14440;LOC_Os12g14500;LOC_Os12g14360;LOC_Os12g14350;LOC_Os12g14510;LOC_Os12g14540;LOC_Os12g14410;LOC_Os12g14580;LOC_Os12g14430;LOC_Os12g14450;LOC_Os12g14570;LOC_Os12g14400;LOC_Os12g14530;LOC_Os12g14610;LOC_Os12g14590;LOC_Os12g14550;LOC_Os12g14470;LOC_Os12g14340;LOC_Os12g14490;LOC_Os12g14520;LOC_Os12g14630;LOC_Os12g14420
MSTRG.113926.1	LOC_Os08g15248;LOC_Os08g15296;LOC_Os08g15308;LOC_Os08g15264;LOC_Os08g15060;LOC_Os08g15070;LOC_Os08g15050;LOC_Os08g15220;LOC_Os08g15292;LOC_Os08g15130;LOC_Os08g15180;LOC_Os08g15100;LOC_Os08g15149;LOC_Os08g15268;LOC_Os08g15266;LOC_Os08g15170;LOC_Os08g15236;LOC_Os08g15230;LOC_Os08g15312;LOC_Os08g15110;LOC_Os08g15120;LOC_Os08g15090;LOC_Os08g15190;LOC_Os08g15080;LOC_Os08g15280;LOC_Os08g15276;LOC_Os08g…
MSTRG.77591.14	LOC_Os04g52310;LOC_Os04g52410;LOC_Os04g52210;LOC_Os04g52420;LOC_Os04g52230;LOC_Os04g52361;LOC_Os04g52180;LOC_Os04g52340;LOC_Os04g52380;LOC_Os04g52290;LOC_Os04g52400;LOC_Os04g52250;LOC_Os04g52280;LOC_Os04g52330;LOC_Os04g52300;LOC_Os04g52260;LOC_Os04g52200;LOC_Os04g52370;LOC_Os04g52320;LOC_Os04g52440;LOC_Os04g52240;LOC_Os04g52190;LOC_Os04g52220;LOC_Os04g52164;LOC_Os04g52390;LOC_Os04g52450;LOC_Os04g…
MSTRG.55547.1	LOC_Os03g10750;LOC_Os03g10510;LOC_Os03g10740;LOC_Os03g10640;LOC_Os03g10810;LOC_Os03g10800;LOC_Os03g10590;LOC_Os03g10520;LOC_Os03g10540;LOC_Os03g10620;LOC_Os03g10680;LOC_Os03g10630;LOC_Os03g10670;LOC_Os03g10760;LOC_Os03g10755;LOC_Os03g10580;LOC_Os03g10710;LOC_Os03g10570;LOC_Os03g10650;LOC_Os03g10770;LOC_Os03g10790;LOC_Os03g10660;LOC_Os03g10610;LOC_Os03g10730;LOC_Os03g10700;LOC_Os03g10600;LOC_Os03g…
MSTRG.102034.2	LOC_Os07g06930;LOC_Os07g06880;LOC_Os07g06780;LOC_Os07g07040;LOC_Os07g06850;LOC_Os07g06900;LOC_Os07g06840;LOC_Os07g06990;LOC_Os07g06820;LOC_Os07g07070;LOC_Os07g06970;LOC_Os07g06790;LOC_Os07g06960;LOC_Os07g07080;LOC_Os07g06800;LOC_Os07g06940;LOC_Os07g06834;LOC_Os07g06860;LOC_Os07g06920;LOC_Os07g07060;LOC_Os07g06890;LOC_Os07g06950;LOC_Os07g06870;LOC_Os07g06810;LOC_Os07g07000;LOC_Os07g07010;LOC_Os07g…
MSTRG.35634.1	LOC_Os12g23660;LOC_Os12g23730;LOC_Os12g23500;LOC_Os12g23650;LOC_Os12g23600;LOC_Os12g23490;LOC_Os12g23710;LOC_Os12g23510;LOC_Os12g23700;LOC_Os12g23680;LOC_Os12g23560;LOC_Os12g23580;LOC_Os12g23754;LOC_Os12g23670;LOC_Os12g23620;LOC_Os12g23590;LOC_Os12g23550;LOC_Os12g23720;LOC_Os12g23770;LOC_Os12g23540;LOC_Os12g23514;LOC_Os12g23520;LOC_Os12g23530;LOC_Os12g23750;LOC_Os12g23760;LOC_Os12g23640;LOC_Os12g…
MSTRG.33918.1	LOC_Os12g13980;LOC_Os12g13840;LOC_Os12g13824;LOC_Os12g13740;LOC_Os12g13810;LOC_Os12g13860;LOC_Os12g13750;LOC_Os12g13920;LOC_Os12g13910;LOC_Os12g13780;LOC_Os12g13950;LOC_Os12g13940;LOC_Os12g13770;LOC_Os12g13760;LOC_Os12g13960;LOC_Os12g14040;LOC_Os12g14050;LOC_Os12g14010;LOC_Os12g13990;LOC_Os12g13790;LOC_Os12g14020;LOC_Os12g13800;LOC_Os12g14030;LOC_Os12g13850;LOC_Os12g14000;LOC_Os12g13930
MSTRG.18356.1	LOC_Os10g19820;LOC_Os10g19980;LOC_Os10g20020;LOC_Os10g19960;LOC_Os10g19894;LOC_Os10g19990;LOC_Os10g19930;LOC_Os10g19810;LOC_Os10g19892;LOC_Os10g19914;LOC_Os10g19850;LOC_Os10g19904;LOC_Os10g19338;LOC_Os10g19919;LOC_Os10g19880;LOC_Os10g19902;LOC_Os10g20000;LOC_Os10g19860;LOC_Os10g19890;LOC_Os10g20030;LOC_Os10g19950;LOC_Os10g19326;LOC_Os10g19342;LOC_Os10g19334;LOC_Os10g19925;LOC_Os10g19331;LOC_Os10g…
MSTRG.92803.2	LOC_Os06g11850;LOC_Os06g11860;LOC_Os06g11890;LOC_Os06g11710;LOC_Os06g11920;LOC_Os06g11870;LOC_Os06g11720;LOC_Os06g11950;LOC_Os06g11960;LOC_Os06g11790;LOC_Os06g11840;LOC_Os06g11820;LOC_Os06g11750;LOC_Os06g11900;LOC_Os06g11940;LOC_Os06g11910;LOC_Os06g11780;LOC_Os06g11770;LOC_Os06g11740;LOC_Os06g11880;LOC_Os06g11690;LOC_Os06g11760;LOC_Os06g11730;LOC_Os06g11830;LOC_Os06g11930;LOC_Os06g11800;LOC_Os06g…
MSTRG.112753.1	LOC_Os08g08870;LOC_Os08g09030;LOC_Os08g08940;LOC_Os08g09000;LOC_Os08g08850;LOC_Os08g08800;LOC_Os08g08840;LOC_Os08g08930;LOC_Os08g08920;LOC_Os08g08890;LOC_Os08g09020;LOC_Os08g08970;LOC_Os08g08770;LOC_Os08g08810;LOC_Os08g08830;LOC_Os08g09010;LOC_Os08g08790;LOC_Os08g08750;LOC_Os08g09060;LOC_Os08g08900;LOC_Os08g08820;LOC_Os08g08760;LOC_Os08g08860;LOC_Os08g08990;LOC_Os08g08980;LOC_Os08g08740;LOC_Os08g…
MSTRG.54195.1	LOC_Os03g04980;LOC_Os03g05060;LOC_Os03g05090;LOC_Os03g04920;LOC_Os03g04950;LOC_Os03g05110;LOC_Os03g04860;LOC_Os03g05080;LOC_Os03g04960;LOC_Os03g04930;LOC_Os03g05040;LOC_Os03g05030;LOC_Os03g04850;LOC_Os03g05049;LOC_Os03g05150;LOC_Os03g04940;LOC_Os03g05140;LOC_Os03g05100;LOC_Os03g05160;LOC_Os03g05070;LOC_Os03g05170;LOC_Os03g05020;LOC_Os03g04890;LOC_Os03g05120;LOC_Os03g04870;LOC_Os03g05010;LOC_Os03g…
MSTRG.104281.2	LOC_Os07g16000;LOC_Os07g16030;LOC_Os07g15850;LOC_Os07g15970;LOC_Os07g15990;LOC_Os07g15980;LOC_Os07g15959;LOC_Os07g15820;LOC_Os07g15930;LOC_Os07g16010;LOC_Os07g15830;LOC_Os07g15840;LOC_Os07g16040;LOC_Os07g15880;LOC_Os07g15920;LOC_Os07g15800;LOC_Os07g15870;LOC_Os07g15950;LOC_Os07g15890;LOC_Os07g15780;LOC_Os07g15860;LOC_Os07g15910;LOC_Os07g15790
MSTRG.80645.2	LOC_Os05g06100;LOC_Os05g06220;LOC_Os05g06210;LOC_Os05g06060;LOC_Os05g06290;LOC_Os05g06190;LOC_Os05g06050;LOC_Os05g06080;LOC_Os05g06200;LOC_Os05g06240;LOC_Os05g06150;LOC_Os05g06160;LOC_Os05g06170;LOC_Os05g06260;LOC_Os05g06280;LOC_Os05g06230;LOC_Os05g06180;LOC_Os05g06090;LOC_Os05g06040;LOC_Os05g06250;LOC_Os05g06130;LOC_Os05g06110;LOC_Os05g06140;LOC_Os05g06120;LOC_Os05g06070;LOC_Os05g06270
MSTRG.103403.1	LOC_Os07g12030;LOC_Os07g12110;LOC_Os07g12160;LOC_Os07g12120;LOC_Os07g12170;LOC_Os07g12200;LOC_Os07g12100;LOC_Os07g12060;LOC_Os07g12230;LOC_Os07g12240;LOC_Os07g12150;LOC_Os07g12070;LOC_Os07g12090;LOC_Os07g12010;LOC_Os07g12140;LOC_Os07g12180;LOC_Os07g12040;LOC_Os07g12130;LOC_Os07g12210;LOC_Os07g12080;LOC_Os07g12220;LOC_Os07g12190;LOC_Os07g12020;LOC_Os07g12050
MSTRG.57501.1	LOC_Os03g17820;LOC_Os03g17810;LOC_Os03g17670;LOC_Os03g17690;LOC_Os03g17750;LOC_Os03g17890;LOC_Os03g17900;LOC_Os03g17790;LOC_Os03g17740;LOC_Os03g17680;LOC_Os03g17710;LOC_Os03g17730;LOC_Os03g17780;LOC_Os03g17970;LOC_Os03g17850;LOC_Os03g17770;LOC_Os03g17950;LOC_Os03g17700;LOC_Os03g17860;LOC_Os03g17960;LOC_Os03g17880;LOC_Os03g17940;LOC_Os03g17930;LOC_Os03g17910;LOC_Os03g17720;LOC_Os03g17920;LOC_Os03g…
MSTRG.125130.1	LOC_Os09g27010;LOC_Os09g26930;LOC_Os09g26980;LOC_Os09g26900;LOC_Os09g26870;LOC_Os09g26850;LOC_Os09g27140;LOC_Os09g27060;LOC_Os09g26880;LOC_Os09g27135;LOC_Os09g27130;LOC_Os09g26999;LOC_Os09g27150;LOC_Os09g26960;LOC_Os09g26940;LOC_Os09g27080;LOC_Os09g27120;LOC_Os09g27100;LOC_Os09g27040;LOC_Os09g27020;LOC_Os09g26910;LOC_Os09g27030;LOC_Os09g26970;LOC_Os09g26920;LOC_Os09g27050;LOC_Os09g27090;LOC_Os09g…
MSTRG.7196.1	LOC_Os01g39120;LOC_Os01g39070;LOC_Os01g39050;LOC_Os01g39280;LOC_Os01g39090;LOC_Os01g39190;LOC_Os01g39150;LOC_Os01g39136;LOC_Os01g39230;LOC_Os01g39170;LOC_Os01g39040;LOC_Os01g39160;LOC_Os01g39260;LOC_Os01g39060;LOC_Os01g39110;LOC_Os01g39200;LOC_Os01g39220;LOC_Os01g39134;LOC_Os01g39270;LOC_Os01g39100;LOC_Os01g39080;LOC_Os01g39180;LOC_Os01g39210;LOC_Os01g39030;LOC_Os01g39290;LOC_Os01g39250;LOC_Os01g…
MSTRG.50103.26	LOC_Os02g46490;LOC_Os02g46550;LOC_Os02g46570;LOC_Os02g46580;LOC_Os02g46620;LOC_Os02g46690;LOC_Os02g46610;LOC_Os02g46530;LOC_Os02g46630;LOC_Os02g46520;LOC_Os02g46560;LOC_Os02g46600;LOC_Os02g46670;LOC_Os02g46500;LOC_Os02g46473;LOC_Os02g46660;LOC_Os02g46480;LOC_Os02g46510;LOC_Os02g46640;LOC_Os02g46540;LOC_Os02g46650;LOC_Os02g46680
MSTRG.16963.3	LOC_Os10g09600;LOC_Os10g09470;LOC_Os10g09040;LOC_Os10g08930;LOC_Os10g09560;LOC_Os10g09550;LOC_Os10g08910;LOC_Os10g09529;LOC_Os10g09480;LOC_Os10g09490;LOC_Os10g08990;LOC_Os10g09610;LOC_Os10g09020;LOC_Os10g08920;LOC_Os10g09030;LOC_Os10g08940;LOC_Os10g08950;LOC_Os10g08980;LOC_Os10g08960;LOC_Os10g09500;LOC_Os10g08970;LOC_Os10g09510;LOC_Os10g09060;LOC_Os10g09590;LOC_Os10g09000;LOC_Os10g09570
MSTRG.101988.3	LOC_Os07g06880;LOC_Os07g06780;LOC_Os07g06740;LOC_Os07g06670;LOC_Os07g06590;LOC_Os07g06620;LOC_Os07g06820;LOC_Os07g06790;LOC_Os07g06850;LOC_Os07g06630;LOC_Os07g06900;LOC_Os07g06660;LOC_Os07g06760;LOC_Os07g06840;LOC_Os07g06720;LOC_Os07g06800;LOC_Os07g06710;LOC_Os07g06560;LOC_Os07g06890;LOC_Os07g06540;LOC_Os07g06600;LOC_Os07g06860;LOC_Os07g06580;LOC_Os07g06834;LOC_Os07g06680;LOC_Os07g06870;LOC_Os07g…
MSTRG.115232.1	LOC_Os08g23500;LOC_Os08g23560;LOC_Os08g23654;LOC_Os08g23670;LOC_Os08g23700;LOC_Os08g23380;LOC_Os08g23640;LOC_Os08g23550;LOC_Os08g23430;LOC_Os08g23460;LOC_Os08g23570;LOC_Os08g23620;LOC_Os08g23610;LOC_Os08g23440;LOC_Os08g23690;LOC_Os08g23470;LOC_Os08g23600;LOC_Os08g23390;LOC_Os08g23530;LOC_Os08g23490;LOC_Os08g23630;LOC_Os08g23420;LOC_Os08g23590;LOC_Os08g23400;LOC_Os08g23450;LOC_Os08g23680;LOC_Os08g…
MSTRG.87790.1	LOC_Os05g41120;LOC_Os05g40830;LOC_Os05g40900;LOC_Os05g41100;LOC_Os05g41160;LOC_Os05g40880;LOC_Os05g41030;LOC_Os05g40840;LOC_Os05g41070;LOC_Os05g40980;LOC_Os05g41110;LOC_Os05g41130;LOC_Os05g40820;LOC_Os05g41180;LOC_Os05g40850;LOC_Os05g40890;LOC_Os05g41060;LOC_Os05g41166;LOC_Os05g41040;LOC_Os05g41190;LOC_Os05g40920;LOC_Os05g40960;LOC_Os05g40990;LOC_Os05g40940;LOC_Os05g40860;LOC_Os05g41050;LOC_Os05g…
MSTRG.38073.1	LOC_Os12g35840;LOC_Os12g35895;LOC_Os12g35760;LOC_Os12g35790;LOC_Os12g35890;LOC_Os12g35690;LOC_Os12g35770;LOC_Os12g35820;LOC_Os12g35730;LOC_Os12g35700;LOC_Os12g35720;LOC_Os12g35740;LOC_Os12g35830;LOC_Os12g35910;LOC_Os12g35860;LOC_Os12g35870;LOC_Os12g35710;LOC_Os12g35750;LOC_Os12g35880;LOC_Os12g35900;LOC_Os12g35810;LOC_Os12g35680;LOC_Os12g35850;LOC_Os12g35670
MSTRG.14623.2	LOC_Os01g70000;LOC_Os01g70020;LOC_Os01g70150;LOC_Os01g70050;LOC_Os01g70090;LOC_Os01g70180;LOC_Os01g70040;LOC_Os01g70120;LOC_Os01g70130;LOC_Os01g70200;LOC_Os01g70080;LOC_Os01g70110;LOC_Os01g70170;LOC_Os01g70140;LOC_Os01g70190;LOC_Os01g70250;LOC_Os01g70010;LOC_Os01g70220;LOC_Os01g70030;LOC_Os01g70230;LOC_Os01g70060;LOC_Os01g70240;LOC_Os01g70100;LOC_Os01g70210;LOC_Os01g70160
MSTRG.37479.24	LOC_Os12g32390;LOC_Os12g32650;LOC_Os12g32520;LOC_Os12g32470;LOC_Os12g32680;LOC_Os12g32450;LOC_Os12g32544;LOC_Os12g32530;LOC_Os12g32590;LOC_Os12g32620;LOC_Os12g32400;LOC_Os12g32640;LOC_Os12g32560;LOC_Os12g32480;LOC_Os12g32430;LOC_Os12g32670;LOC_Os12g32420;LOC_Os12g32410;LOC_Os12g32610;LOC_Os12g32600;LOC_Os12g32630;LOC_Os12g32660;LOC_Os12g32499;LOC_Os12g32580;LOC_Os12g32440
MSTRG.30060.1	LOC_Os11g40910;LOC_Os11g40850;LOC_Os11g40760;LOC_Os11g41020;LOC_Os11g40900;LOC_Os11g40930;LOC_Os11g40790;LOC_Os11g40780;LOC_Os11g40940;LOC_Os11g41010;LOC_Os11g40960;LOC_Os11g40970;LOC_Os11g40810;LOC_Os11g40950;LOC_Os11g40990;LOC_Os11g41000;LOC_Os11g40750;LOC_Os11g40800;LOC_Os11g40840;LOC_Os11g40860;LOC_Os11g40820;LOC_Os11g40740;LOC_Os11g40870;LOC_Os11g40920;LOC_Os11g40770;LOC_Os11g40830;LOC_Os11g…
MSTRG.123010.1	LOC_Os09g15284;LOC_Os09g15300;LOC_Os09g15270;LOC_Os09g15365;LOC_Os09g15350;LOC_Os09g15190;LOC_Os09g15250;LOC_Os09g15220;LOC_Os09g15200;LOC_Os09g15260;LOC_Os09g15280;LOC_Os09g15290;LOC_Os09g15210;LOC_Os09g15180;LOC_Os09g15330;LOC_Os09g15340;LOC_Os09g15160;LOC_Os09g15170;LOC_Os09g15360;LOC_Os09g15320;LOC_Os09g15230;LOC_Os09g15240;LOC_Os09g15310
MSTRG.105332.1	LOC_Os07g23710;LOC_Os07g23770;LOC_Os07g23910;LOC_Os07g23830;LOC_Os07g23970;LOC_Os07g23850;LOC_Os07g23920;LOC_Os07g23880;LOC_Os07g23790;LOC_Os07g23820;LOC_Os07g23930;LOC_Os07g23720;LOC_Os07g23810;LOC_Os07g23740;LOC_Os07g23730;LOC_Os07g23980;LOC_Os07g23700;LOC_Os07g23840;LOC_Os07g23900;LOC_Os07g23760;LOC_Os07g23780;LOC_Os07g23944;LOC_Os07g23800;LOC_Os07g23960;LOC_Os07g23890;LOC_Os07g23860
MSTRG.26308.17	LOC_Os11g18954;LOC_Os11g18940;LOC_Os11g18870;LOC_Os11g18910;LOC_Os11g18810;LOC_Os11g18850;LOC_Os11g18990;LOC_Os11g18890;LOC_Os11g19050;LOC_Os11g19000;LOC_Os11g18930;LOC_Os11g18820;LOC_Os11g18919;LOC_Os11g18947;LOC_Os11g18880;LOC_Os11g18860;LOC_Os11g18980;LOC_Os11g18830;LOC_Os11g19020;LOC_Os11g19060;LOC_Os11g19010;LOC_Os11g18961;LOC_Os11g19030;LOC_Os11g19040;LOC_Os11g19070;LOC_Os11g18900;LOC_Os11g…
MSTRG.83851.2	LOC_Os05g20950;LOC_Os05g20720;LOC_Os05g20970;LOC_Os05g20780;LOC_Os05g20850;LOC_Os05g20820;LOC_Os05g20914;LOC_Os05g20790;LOC_Os05g20840;LOC_Os05g20960;LOC_Os05g20900;LOC_Os05g20910;LOC_Os05g20870;LOC_Os05g20920;LOC_Os05g20750;LOC_Os05g20830;LOC_Os05g20980;LOC_Os05g20760;LOC_Os05g20890;LOC_Os05g20740;LOC_Os05g20930;LOC_Os05g20880;LOC_Os05g20940;LOC_Os05g20730;LOC_Os05g20800;LOC_Os05g20770;LOC_Os05g…
MSTRG.90303.2	LOC_Os05g51970;LOC_Os05g51930;LOC_Os05g51940;LOC_Os05g51870;LOC_Os05g51960;LOC_Os05g51910;LOC_Os05g52120;LOC_Os05g51900;LOC_Os05g51890;LOC_Os05g51920;LOC_Os05g51860;LOC_Os05g51830;LOC_Os05g51850;LOC_Os05g51950
MSTRG.29987.1	LOC_Os11g40650;LOC_Os11g40600;LOC_Os11g40740;LOC_Os11g40620;LOC_Os11g40680;LOC_Os11g40630;LOC_Os11g40770;LOC_Os11g40750;LOC_Os11g40640;LOC_Os11g40700;LOC_Os11g40800;LOC_Os11g40790;LOC_Os11g40780;LOC_Os11g40720;LOC_Os11g40690;LOC_Os11g40610;LOC_Os11g40674;LOC_Os11g40730;LOC_Os11g40760
MSTRG.3030.1	LOC_Os01g13640;LOC_Os01g13610;LOC_Os01g13930;LOC_Os01g13710;LOC_Os01g13680;LOC_Os01g13700;LOC_Os01g13630;LOC_Os01g13800;LOC_Os01g13880;LOC_Os01g13830;LOC_Os01g13910;LOC_Os01g13670;LOC_Os01g13650;LOC_Os01g13840;LOC_Os01g13810;LOC_Os01g13740;LOC_Os01g13660;LOC_Os01g13870;LOC_Os01g13620;LOC_Os01g13820;LOC_Os01g13730;LOC_Os01g13850;LOC_Os01g13760;LOC_Os01g13920;LOC_Os01g13890;LOC_Os01g13600;LOC_Os01g…
MSTRG.44666.1	LOC_Os02g20720;LOC_Os02g20540;LOC_Os02g20710;LOC_Os02g20780;LOC_Os02g20500;LOC_Os02g20690;LOC_Os02g20600;LOC_Os02g20560;LOC_Os02g20550;LOC_Os02g20740;LOC_Os02g20800;LOC_Os02g20530;LOC_Os02g20790;LOC_Os02g20670;LOC_Os02g20729;LOC_Os02g20520;LOC_Os02g20770;LOC_Os02g20620;LOC_Os02g20570;LOC_Os02g20630;LOC_Os02g20700;LOC_Os02g20650;LOC_Os02g20510;LOC_Os02g20640;LOC_Os02g20660;LOC_Os02g20750;LOC_Os02g…
MSTRG.17741.2	LOC_Os10g14220;LOC_Os10g14070;LOC_Os10g14860;LOC_Os10g14210;LOC_Os10g14100;LOC_Os10g14850;LOC_Os10g14920;LOC_Os10g14960;LOC_Os10g14080;LOC_Os10g14194;LOC_Os10g14130;LOC_Os10g14800;LOC_Os10g14814;LOC_Os10g14990;LOC_Os10g14180;LOC_Os10g14830;LOC_Os10g14900;LOC_Os10g14270;LOC_Os10g14290;LOC_Os10g14795;LOC_Os10g14930;LOC_Os10g14160;LOC_Os10g14980;LOC_Os10g14970;LOC_Os10g14230;LOC_Os10g14250;LOC_Os10g…
MSTRG.55196.1	LOC_Os03g08800;LOC_Os03g08850;LOC_Os03g08890;LOC_Os03g08930;LOC_Os03g08860;LOC_Os03g08880;LOC_Os03g08920;LOC_Os03g08980;LOC_Os03g08950;LOC_Os03g08870;LOC_Os03g08740;LOC_Os03g08820;LOC_Os03g08790;LOC_Os03g08940;LOC_Os03g09060;LOC_Os03g08754;LOC_Os03g08834;LOC_Os03g08810;LOC_Os03g09030;LOC_Os03g08960;LOC_Os03g08999;LOC_Os03g09040;LOC_Os03g08770;LOC_Os03g08970;LOC_Os03g09020;LOC_Os03g08840;LOC_Os03g…
MSTRG.26642.4	LOC_Os11g20770;LOC_Os11g20740;LOC_Os11g20780;LOC_Os11g20790;LOC_Os11g20760;LOC_Os11g20750
MSTRG.117496.8	LOC_Os08g34370;LOC_Os08g34610;LOC_Os08g34460;LOC_Os08g34550;LOC_Os08g34620;LOC_Os08g34430;LOC_Os08g34450;LOC_Os08g34560;LOC_Os08g34390;LOC_Os08g34590;LOC_Os08g34500;LOC_Os08g34420;LOC_Os08g34600;LOC_Os08g34570;LOC_Os08g34410;LOC_Os08g34520;LOC_Os08g34480;LOC_Os08g34580;LOC_Os08g34360;LOC_Os08g34530;LOC_Os08g34440;LOC_Os08g34470;LOC_Os08g34380;LOC_Os08g34540;LOC_Os08g34510;LOC_Os08g34400;LOC_Os08g…
MSTRG.38088.2	LOC_Os12g35820;LOC_Os12g35730;LOC_Os12g35920;LOC_Os12g35720;LOC_Os12g35770;LOC_Os12g35790;LOC_Os12g35890;LOC_Os12g35840;LOC_Os12g35895;LOC_Os12g35760;LOC_Os12g35810;LOC_Os12g35850;LOC_Os12g35880;LOC_Os12g35900;LOC_Os12g35860;LOC_Os12g35870;LOC_Os12g35750;LOC_Os12g35740;LOC_Os12g35830;LOC_Os12g35910
MSTRG.118644.16	LOC_Os08g39160;LOC_Os08g39390;LOC_Os08g39230;LOC_Os08g39240;LOC_Os08g39190;LOC_Os08g39330;LOC_Os08g39120;LOC_Os08g39370;LOC_Os08g39290;LOC_Os08g39250;LOC_Os08g39300;LOC_Os08g39140;LOC_Os08g39210;LOC_Os08g39180;LOC_Os08g39320;LOC_Os08g39220;LOC_Os08g39280;LOC_Os08g39340;LOC_Os08g39150;LOC_Os08g39360;LOC_Os08g39310;LOC_Os08g39270;LOC_Os08g39130;LOC_Os08g39174;LOC_Os08g39350;LOC_Os08g39200;LOC_Os08g…
MSTRG.30211.1	LOC_Os11g41460;LOC_Os11g41440;LOC_Os11g41420;LOC_Os11g41380;LOC_Os11g41450;LOC_Os11g41330;LOC_Os11g41530;LOC_Os11g41370;LOC_Os11g41360;LOC_Os11g41290;LOC_Os11g41490;LOC_Os11g41310;LOC_Os11g41280;LOC_Os11g41410;LOC_Os11g41320;LOC_Os11g41540;LOC_Os11g41510;LOC_Os11g41270;LOC_Os11g41520;LOC_Os11g41500;LOC_Os11g41480;LOC_Os11g41300;LOC_Os11g41550;LOC_Os11g41560;LOC_Os11g41430;LOC_Os11g41350;LOC_Os11g…
MSTRG.124176.3	LOC_Os09g23160;LOC_Os09g23150;LOC_Os09g23100;LOC_Os09g22430;LOC_Os09g22540;LOC_Os09g22510;LOC_Os09g22500;LOC_Os09g23170;LOC_Os09g23050;LOC_Os09g22480;LOC_Os09g22550;LOC_Os09g22440;LOC_Os09g22520;LOC_Os09g22470;LOC_Os09g23130;LOC_Os09g22530;LOC_Os09g22420;LOC_Os09g23120;LOC_Os09g22450;LOC_Os09g22460;LOC_Os09g22490;LOC_Os09g22505;LOC_Os09g23060;LOC_Os09g23140;LOC_Os09g23070;LOC_Os09g23110
MSTRG.2983.15	LOC_Os01g13590;LOC_Os01g13660;LOC_Os01g13610;LOC_Os01g13640;LOC_Os01g13710;LOC_Os01g13620;LOC_Os01g13680;LOC_Os01g13510;LOC_Os01g13700;LOC_Os01g13540;LOC_Os01g13630;LOC_Os01g13730;LOC_Os01g13480;LOC_Os01g13470;LOC_Os01g13530;LOC_Os01g13490;LOC_Os01g13600;LOC_Os01g13650;LOC_Os01g13670;LOC_Os01g13560;LOC_Os01g13720;LOC_Os01g13520;LOC_Os01g13740;LOC_Os01g13500;LOC_Os01g13690;LOC_Os01g13460;LOC_Os01g…
MSTRG.64272.1	LOC_Os03g51340;LOC_Os03g51330;LOC_Os03g51310;LOC_Os03g51050;LOC_Os03g51100;LOC_Os03g51180;LOC_Os03g51110;LOC_Os03g51230;LOC_Os03g51200;LOC_Os03g51150;LOC_Os03g51250;LOC_Os03g51060;LOC_Os03g51140;LOC_Os03g51264;LOC_Os03g51270;LOC_Os03g51220;LOC_Os03g51170;LOC_Os03g51080;LOC_Os03g51260;LOC_Os03g51240;LOC_Os03g51210;LOC_Os03g51280;LOC_Os03g51290;LOC_Os03g51120;LOC_Os03g51090;LOC_Os03g51040;LOC_Os03g…
MSTRG.39440.2	LOC_Os12g40980;LOC_Os12g41020;LOC_Os12g41180;LOC_Os12g41010;LOC_Os12g41090;LOC_Os12g40950;LOC_Os12g40930;LOC_Os12g41040;LOC_Os12g41070;LOC_Os12g41110;LOC_Os12g41130;LOC_Os12g41060;LOC_Os12g41160;LOC_Os12g41050;LOC_Os12g41190;LOC_Os12g41124;LOC_Os12g41030;LOC_Os12g41170;LOC_Os12g41150;LOC_Os12g40940;LOC_Os12g41120;LOC_Os12g41000;LOC_Os12g41140;LOC_Os12g40970;LOC_Os12g40960
MSTRG.39008.2	LOC_Os12g39490;LOC_Os12g39570;LOC_Os12g39510;LOC_Os12g39470;LOC_Os12g39630;LOC_Os12g39660;LOC_Os12g39550;LOC_Os12g39620;LOC_Os12g39450;LOC_Os12g39460;LOC_Os12g39610;LOC_Os12g39600;LOC_Os12g39480;LOC_Os12g39640;LOC_Os12g39650;LOC_Os12g39520;LOC_Os12g39590;LOC_Os12g39580;LOC_Os12g39540;LOC_Os12g39530
MSTRG.124171.1	LOC_Os09g22480;LOC_Os09g22550;LOC_Os09g23170;LOC_Os09g22500;LOC_Os09g23050;LOC_Os09g22440;LOC_Os09g22470;LOC_Os09g22520;LOC_Os09g22390;LOC_Os09g23100;LOC_Os09g23160;LOC_Os09g23150;LOC_Os09g22400;LOC_Os09g22430;LOC_Os09g22510;LOC_Os09g22540;LOC_Os09g22505;LOC_Os09g22490;LOC_Os09g22460;LOC_Os09g23084;LOC_Os09g23110;LOC_Os09g23140;LOC_Os09g23060;LOC_Os09g23070;LOC_Os09g23130;LOC_Os09g22420;LOC_Os09g…
MSTRG.36368.1	LOC_Os12g26260;LOC_Os12g26350;LOC_Os12g26160;LOC_Os12g26270;LOC_Os12g26280;LOC_Os12g26370;LOC_Os12g26170;LOC_Os12g26220;LOC_Os12g26390;LOC_Os12g26320;LOC_Os12g26204;LOC_Os12g26380;LOC_Os12g26300;LOC_Os12g26150;LOC_Os12g26240;LOC_Os12g26190;LOC_Os12g26340;LOC_Os12g26250;LOC_Os12g26180;LOC_Os12g26330;LOC_Os12g26310;LOC_Os12g26290
MSTRG.30829.1	LOC_Os11g44450;LOC_Os11g44640;LOC_Os11g44490;LOC_Os11g44690;LOC_Os11g44430;LOC_Os11g44500;LOC_Os11g44540;LOC_Os11g44410;LOC_Os11g44380;LOC_Os11g44550;LOC_Os11g44600;LOC_Os11g44390;LOC_Os11g44570;LOC_Os11g44400;LOC_Os11g44420;LOC_Os11g44590;LOC_Os11g44670;LOC_Os11g44560;LOC_Os11g44470;LOC_Os11g44630;LOC_Os11g44680;LOC_Os11g44460;LOC_Os11g44440;LOC_Os11g44415;LOC_Os11g44660;LOC_Os11g44480;LOC_Os11g…
MSTRG.28649.1	LOC_Os11g32840;LOC_Os11g32890;LOC_Os11g32970;LOC_Os11g33120;LOC_Os11g33000;LOC_Os11g33060;LOC_Os11g32880;LOC_Os11g33080;LOC_Os11g32940;LOC_Os11g33030;LOC_Os11g32920;LOC_Os11g32910;LOC_Os11g33040;LOC_Os11g33100;LOC_Os11g32960;LOC_Os11g32930;LOC_Os11g33110;LOC_Os11g33010;LOC_Os11g32980;LOC_Os11g32900;LOC_Os11g32870;LOC_Os11g33020;LOC_Os11g33050;LOC_Os11g33070;LOC_Os11g33090;LOC_Os11g32950;LOC_Os11g…
MSTRG.27759.1	LOC_Os11g28300;LOC_Os11g28290;LOC_Os11g28365;LOC_Os11g28380;LOC_Os11g28360;LOC_Os11g28240;LOC_Os11g28250;LOC_Os11g28440;LOC_Os11g28500;LOC_Os11g28490;LOC_Os11g28390;LOC_Os11g28460;LOC_Os11g28450;LOC_Os11g28310;LOC_Os11g28280;LOC_Os11g28520;LOC_Os11g28320;LOC_Os11g28350;LOC_Os11g28330;LOC_Os11g28480;LOC_Os11g28370;LOC_Os11g28260;LOC_Os11g28400;LOC_Os11g28340;LOC_Os11g28510;LOC_Os11g28410;LOC_Os11g…
MSTRG.33725.1	LOC_Os12g12970;LOC_Os12g13030;LOC_Os12g13000;LOC_Os12g13090;LOC_Os12g12880;LOC_Os12g13080;LOC_Os12g13050;LOC_Os12g12960;LOC_Os12g12950;LOC_Os12g12870;LOC_Os12g12900;LOC_Os12g12934;LOC_Os12g12910;LOC_Os12g13060;LOC_Os12g12850;LOC_Os12g12980;LOC_Os12g12860;LOC_Os12g13070;LOC_Os12g13100;LOC_Os12g13110;LOC_Os12g13020;LOC_Os12g13010;LOC_Os12g12990;LOC_Os12g12920;LOC_Os12g12854
MSTRG.127067.1	LOC_Os09g36530;LOC_Os09g36735;LOC_Os09g36619;LOC_Os09g36740;LOC_Os09g36600;LOC_Os09g36690;LOC_Os09g36610;LOC_Os09g36710;LOC_Os09g36720;LOC_Os09g36680;LOC_Os09g36420;LOC_Os09g36540;LOC_Os09g36460;LOC_Os09g36670;LOC_Os09g36580;LOC_Os09g36630;LOC_Os09g36450;LOC_Os09g36650;LOC_Os09g36520;LOC_Os09g36750;LOC_Os09g36550;LOC_Os09g36660;LOC_Os09g36510;LOC_Os09g36500;LOC_Os09g36490;LOC_Os09g36410;LOC_Os09g…
MSTRG.100388.1	LOC_Os06g49600;LOC_Os06g49680;LOC_Os06g49490;LOC_Os06g49440;LOC_Os06g49710;LOC_Os06g49480;LOC_Os06g49520;LOC_Os06g49460;LOC_Os06g49590;LOC_Os06g49700;LOC_Os06g49580;LOC_Os06g49620;LOC_Os06g49760;LOC_Os06g49470;LOC_Os06g49550;LOC_Os06g49500;LOC_Os06g49640;LOC_Os06g49740;LOC_Os06g49780;LOC_Os06g49570;LOC_Os06g49670;LOC_Os06g49505;LOC_Os06g49540;LOC_Os06g49450;LOC_Os06g49610;LOC_Os06g49650;LOC_Os06g…
MSTRG.29999.1	LOC_Os11g40690;LOC_Os11g40730;LOC_Os11g40674;LOC_Os11g40760;LOC_Os11g40790;LOC_Os11g40780;LOC_Os11g40720;LOC_Os11g40810;LOC_Os11g40750;LOC_Os11g40640;LOC_Os11g40800;LOC_Os11g40700;LOC_Os11g40840;LOC_Os11g40820;LOC_Os11g40650;LOC_Os11g40740;LOC_Os11g40620;LOC_Os11g40680;LOC_Os11g40630;LOC_Os11g40830;LOC_Os11g40770
MSTRG.91554.1	LOC_Os06g06330;LOC_Os06g06170;LOC_Os06g06150;LOC_Os06g06200;LOC_Os06g06340;LOC_Os06g06380;LOC_Os06g06280;LOC_Os06g06220;LOC_Os06g06310;LOC_Os06g06300;LOC_Os06g06400;LOC_Os06g06210;LOC_Os06g06190;LOC_Os06g06260;LOC_Os06g06410;LOC_Os06g06470;LOC_Os06g06240;LOC_Os06g06230;LOC_Os06g06440;LOC_Os06g06460;LOC_Os06g06370;LOC_Os06g06180;LOC_Os06g06270;LOC_Os06g06450;LOC_Os06g06350;LOC_Os06g06390;LOC_Os06g…
MSTRG.35649.1	LOC_Os12g23570;LOC_Os12g23690;LOC_Os12g23610;LOC_Os12g23640;LOC_Os12g23760;LOC_Os12g23750;LOC_Os12g23530;LOC_Os12g23540;LOC_Os12g23770;LOC_Os12g23720;LOC_Os12g23550;LOC_Os12g23620;LOC_Os12g23590;LOC_Os12g23670;LOC_Os12g23754;LOC_Os12g23580;LOC_Os12g23560;LOC_Os12g23680;LOC_Os12g23700;LOC_Os12g23710;LOC_Os12g23600;LOC_Os12g23650;LOC_Os12g23730;LOC_Os12g23660;LOC_Os12g23780
MSTRG.73414.2	LOC_Os04g34699;LOC_Os04g34820;LOC_Os04g34590;LOC_Os04g34580;LOC_Os04g34810;LOC_Os04g34650;LOC_Os04g34610;LOC_Os04g34780;LOC_Os04g34700;LOC_Os04g34710;LOC_Os04g34690;LOC_Os04g34630;LOC_Os04g34760;LOC_Os04g34720;LOC_Os04g34740;LOC_Os04g34640;LOC_Os04g34680;LOC_Os04g34670;LOC_Os04g34800;LOC_Os04g34830;LOC_Os04g34620;LOC_Os04g34750;LOC_Os04g34600
MSTRG.90290.14	LOC_Os05g51870;LOC_Os05g51940;LOC_Os05g51820;LOC_Os05g51900;LOC_Os05g51910;LOC_Os05g52010;LOC_Os05g51800;LOC_Os05g51830;LOC_Os05g51850;LOC_Os05g51860;LOC_Os05g51920;LOC_Os05g51790;LOC_Os05g51970;LOC_Os05g51990;LOC_Os05g51960;LOC_Os05g52000;LOC_Os05g51810;LOC_Os05g51950;LOC_Os05g51780;LOC_Os05g51890;LOC_Os05g52019;LOC_Os05g52060
MSTRG.72249.2	LOC_Os04g30450;LOC_Os04g30590;LOC_Os04g30470;LOC_Os04g30580;LOC_Os04g30480;LOC_Os04g30500;LOC_Os04g30610;LOC_Os04g30530;LOC_Os04g30740;LOC_Os04g30720;LOC_Os04g30700;LOC_Os04g30630;LOC_Os04g30690;LOC_Os04g30550;LOC_Os04g30640;LOC_Os04g30490;LOC_Os04g30440;LOC_Os04g30570;LOC_Os04g30520;LOC_Os04g30650;LOC_Os04g30460;LOC_Os04g30620;LOC_Os04g30660;LOC_Os04g30510;LOC_Os04g30600;LOC_Os04g30670;LOC_Os04g…
MSTRG.27634.1	LOC_Os11g27740;LOC_Os11g27660;LOC_Os11g27760;LOC_Os11g27710;LOC_Os11g27870;LOC_Os11g27890;LOC_Os11g27620;LOC_Os11g27790;LOC_Os11g27920;LOC_Os11g27960;LOC_Os11g27780;LOC_Os11g27650;LOC_Os11g28000;LOC_Os11g27795;LOC_Os11g27750;LOC_Os11g27860;LOC_Os11g27840;LOC_Os11g27700;LOC_Os11g27900;LOC_Os11g27730;LOC_Os11g27810;LOC_Os11g27910;LOC_Os11g27670;LOC_Os11g27970;LOC_Os11g27980;LOC_Os11g27640;LOC_Os11g…
MSTRG.82483.2	LOC_Os05g14460;LOC_Os05g14330;LOC_Os05g14520;LOC_Os05g14510;LOC_Os05g14410;LOC_Os05g14350;LOC_Os05g14450;LOC_Os05g14420;LOC_Os05g14430;LOC_Os05g14340;LOC_Os05g14320;LOC_Os05g14470;LOC_Os05g14300;LOC_Os05g14310;LOC_Os05g14360;LOC_Os05g14490;LOC_Os05g14390;LOC_Os05g14440;LOC_Os05g14480;LOC_Os05g14290;LOC_Os05g14500;LOC_Os05g14380;LOC_Os05g14370;LOC_Os05g14400
MSTRG.30795.2	LOC_Os11g44250;LOC_Os11g44220;LOC_Os11g44180;LOC_Os11g43980;LOC_Os11g44280;LOC_Os11g44060;LOC_Os11g44000;LOC_Os11g44170;LOC_Os11g44110;LOC_Os11g44030;LOC_Os11g43990;LOC_Os11g44140;LOC_Os11g44014;LOC_Os11g44130;LOC_Os11g44100;LOC_Os11g44270;LOC_Os11g44190;LOC_Os11g44070;LOC_Os11g44260;LOC_Os11g44120;LOC_Os11g44160;LOC_Os11g44040;LOC_Os11g44084;LOC_Os11g44050;LOC_Os11g44210;LOC_Os11g44200;LOC_Os11g…
MSTRG.77247.1	LOC_Os04g51172;LOC_Os04g51140;LOC_Os04g50950;LOC_Os04g51150;LOC_Os04g50980;LOC_Os04g51040;LOC_Os04g51130;LOC_Os04g51060;LOC_Os04g50920;LOC_Os04g51000;LOC_Os04g51070;LOC_Os04g51160;LOC_Os04g51166;LOC_Os04g50930;LOC_Os04g51050;LOC_Os04g50970;LOC_Os04g51009;LOC_Os04g51100;LOC_Os04g50940;LOC_Os04g51020;LOC_Os04g51110;LOC_Os04g50910;LOC_Os04g51080;LOC_Os04g51120;LOC_Os04g50990;LOC_Os04g50960;LOC_Os04g…
MSTRG.80074.1	LOC_Os05g03790;LOC_Os05g03550;LOC_Os05g03520;LOC_Os05g03810;LOC_Os05g03610;LOC_Os05g03590;LOC_Os05g03884;LOC_Os05g03850;LOC_Os05g03750;LOC_Os05g03760;LOC_Os05g03510;LOC_Os05g03830;LOC_Os05g03530;LOC_Os05g03860;LOC_Os05g03730;LOC_Os05g03800;LOC_Os05g03740;LOC_Os05g03865;LOC_Os05g03540;LOC_Os05g03820;LOC_Os05g03780;LOC_Os05g03560;LOC_Os05g03620;LOC_Os05g03574;LOC_Os05g03770;LOC_Os05g03640;LOC_Os05g…
MSTRG.19145.4	LOC_Os10g24750;LOC_Os10g24954;LOC_Os10g24970;LOC_Os10g24730;LOC_Os10g24710;LOC_Os10g24840;LOC_Os10g24940;LOC_Os10g25000;LOC_Os10g24800;LOC_Os10g24780;LOC_Os10g24830;LOC_Os10g24720;LOC_Os10g24980;LOC_Os10g24680;LOC_Os10g24740;LOC_Os10g24790;LOC_Os10g24820;LOC_Os10g25030;LOC_Os10g24900;LOC_Os10g24810;LOC_Os10g25010;LOC_Os10g24690;LOC_Os10g24700;LOC_Os10g25040;LOC_Os10g24760;LOC_Os10g25020;LOC_Os10g…
MSTRG.116388.1	LOC_Os08g29600;LOC_Os08g29560;LOC_Os08g29700;LOC_Os08g29720;LOC_Os08g29500;LOC_Os08g29590;LOC_Os08g29540;LOC_Os08g29680;LOC_Os08g29669;LOC_Os08g29660;LOC_Os08g29510;LOC_Os08g29580;LOC_Os08g29690;LOC_Os08g29530;LOC_Os08g29550;LOC_Os08g29650;LOC_Os08g29710;LOC_Os08g29740;LOC_Os08g29520;LOC_Os08g29640;LOC_Os08g29570;LOC_Os08g29615;LOC_Os08g29610;LOC_Os08g29730
MSTRG.41375.6	LOC_Os02g05300;LOC_Os02g05160;LOC_Os02g05060;LOC_Os02g05280;LOC_Os02g05244;LOC_Os02g05230;LOC_Os02g05070;LOC_Os02g05220;LOC_Os02g05170;LOC_Os02g04980;LOC_Os02g04990;LOC_Os02g05290;LOC_Os02g05030;LOC_Os02g05140;LOC_Os02g05110;LOC_Os02g05260;LOC_Os02g05000;LOC_Os02g05100;LOC_Os02g05270;LOC_Os02g05130;LOC_Os02g05080;LOC_Os02g05150;LOC_Os02g05120;LOC_Os02g05250;LOC_Os02g05050;LOC_Os02g05210;LOC_Os02g…
MSTRG.125035.21	LOC_Os09g26690;LOC_Os09g26740;LOC_Os09g26760;LOC_Os09g26620;LOC_Os09g26560;LOC_Os09g26770;LOC_Os09g26790;LOC_Os09g26680;LOC_Os09g26590;LOC_Os09g26610;LOC_Os09g26660;LOC_Os09g26640;LOC_Os09g26630;LOC_Os09g26580;LOC_Os09g26710;LOC_Os09g26730;LOC_Os09g26780;LOC_Os09g26600;LOC_Os09g26650;LOC_Os09g26570;LOC_Os09g26670;LOC_Os09g26720;LOC_Os09g26750;LOC_Os09g26700
MSTRG.90671.1	LOC_Os06g02550;LOC_Os06g02460;LOC_Os06g02630;LOC_Os06g02580;LOC_Os06g02610;LOC_Os06g02390;LOC_Os06g02740;LOC_Os06g02730;LOC_Os06g02670;LOC_Os06g02400;LOC_Os06g02650;LOC_Os06g02680;LOC_Os06g02720;LOC_Os06g02620;LOC_Os06g02540;LOC_Os06g02440;LOC_Os06g02710;LOC_Os06g02660;LOC_Os06g02530;LOC_Os06g02570;LOC_Os06g02420;LOC_Os06g02640;LOC_Os06g02380;LOC_Os06g02470;LOC_Os06g02560;LOC_Os06g02590;LOC_Os06g…
MSTRG.84539.1	LOC_Os05g25030;LOC_Os05g24850;LOC_Os05g25050;LOC_Os05g24790;LOC_Os05g25110;LOC_Os05g24890;LOC_Os05g24870;LOC_Os05g25090;LOC_Os05g25040;LOC_Os05g24990;LOC_Os05g24860;LOC_Os05g25075;LOC_Os05g24840;LOC_Os05g24970;LOC_Os05g24980;LOC_Os05g25010;LOC_Os05g24910;LOC_Os05g24950;LOC_Os05g24960;LOC_Os05g24880;LOC_Os05g25100;LOC_Os05g24940;LOC_Os05g25000;LOC_Os05g25020;LOC_Os05g24810;LOC_Os05g25080;LOC_Os05g…
MSTRG.72249.7	LOC_Os04g30520;LOC_Os04g30460;LOC_Os04g30650;LOC_Os04g30570;LOC_Os04g30620;LOC_Os04g30510;LOC_Os04g30660;LOC_Os04g30600;LOC_Os04g30670;LOC_Os04g30680;LOC_Os04g30560;LOC_Os04g30540;LOC_Os04g30710;LOC_Os04g30590;LOC_Os04g30470;LOC_Os04g30450;LOC_Os04g30610;LOC_Os04g30740;LOC_Os04g30530;LOC_Os04g30700;LOC_Os04g30720;LOC_Os04g30580;LOC_Os04g30480;LOC_Os04g30500;LOC_Os04g30640;LOC_Os04g30440;LOC_Os04g…
MSTRG.35601.1	LOC_Os12g23550;LOC_Os12g23590;LOC_Os12g23514;LOC_Os12g23540;LOC_Os12g23340;LOC_Os12g23400;LOC_Os12g23530;LOC_Os12g23480;LOC_Os12g23520;LOC_Os12g23570;LOC_Os12g23310;LOC_Os12g23360;LOC_Os12g23374;LOC_Os12g23440;LOC_Os12g23330;LOC_Os12g23510;LOC_Os12g23490;LOC_Os12g23300;LOC_Os12g23600;LOC_Os12g23350;LOC_Os12g23470;LOC_Os12g23450;LOC_Os12g23390;LOC_Os12g23460;LOC_Os12g23430;LOC_Os12g23580;LOC_Os12g…
MSTRG.110690.1	LOC_Os07g48290;LOC_Os07g48410;LOC_Os07g48380;LOC_Os07g48470;LOC_Os07g48400;LOC_Os07g48460;LOC_Os07g48330;LOC_Os07g48340;LOC_Os07g48360;LOC_Os07g48390;LOC_Os07g48260;LOC_Os07g48450;LOC_Os07g48300;LOC_Os07g48430;LOC_Os07g48420;LOC_Os07g48350;LOC_Os07g48500;LOC_Os07g48490;LOC_Os07g48440;LOC_Os07g48510;LOC_Os07g48280;LOC_Os07g48270;LOC_Os07g48310;LOC_Os07g48480;LOC_Os07g48320;LOC_Os07g48370
MSTRG.21063.1	LOC_Os10g34120;LOC_Os10g33990;LOC_Os10g34110;LOC_Os10g34030;LOC_Os10g34078;LOC_Os10g34150;LOC_Os10g33970;LOC_Os10g34000;LOC_Os10g34083;LOC_Os10g34200;LOC_Os10g34050;LOC_Os10g33960;LOC_Os10g34130;LOC_Os10g34071;LOC_Os10g34090;LOC_Os10g34040;LOC_Os10g34140;LOC_Os10g34064;LOC_Os10g33940;LOC_Os10g34170;LOC_Os10g33950;LOC_Os10g33954;LOC_Os10g33980;LOC_Os10g34180;LOC_Os10g34010
MSTRG.64053.1	LOC_Os03g50560;LOC_Os03g50364;LOC_Os03g50320;LOC_Os03g50330;LOC_Os03g50480;LOC_Os03g50570;LOC_Os03g50450;LOC_Os03g50500;LOC_Os03g50380;LOC_Os03g50350;LOC_Os03g50440;LOC_Os03g50430;LOC_Os03g50390;LOC_Os03g50550;LOC_Os03g50340;LOC_Os03g50470;LOC_Os03g50580;LOC_Os03g50530;LOC_Os03g50540;LOC_Os03g50420;LOC_Os03g50510;LOC_Os03g50490;LOC_Os03g50325;LOC_Os03g50400;LOC_Os03g50520;LOC_Os03g50355;LOC_Os03g…
MSTRG.29315.3	LOC_Os11g37210;LOC_Os11g37250;LOC_Os11g37380;LOC_Os11g37400;LOC_Os11g37480;LOC_Os11g37260;LOC_Os11g37370;LOC_Os11g37420;LOC_Os11g37430;LOC_Os11g37440;LOC_Os11g37460;LOC_Os11g37290;LOC_Os11g37200;LOC_Os11g37410;LOC_Os11g37230;LOC_Os11g37180;LOC_Os11g37270;LOC_Os11g37330;LOC_Os11g37350;LOC_Os11g37390;LOC_Os11g37160;LOC_Os11g37240;LOC_Os11g37360;LOC_Os11g37340;LOC_Os11g37280;LOC_Os11g37170;LOC_Os11g…
MSTRG.41989.3	LOC_Os02g07630;LOC_Os02g07575;LOC_Os02g07830;LOC_Os02g07810;LOC_Os02g07700;LOC_Os02g07600;LOC_Os02g07610;LOC_Os02g07750;LOC_Os02g07654;LOC_Os02g07680;LOC_Os02g07800;LOC_Os02g07820;LOC_Os02g07850;LOC_Os02g07628;LOC_Os02g07624;LOC_Os02g07720;LOC_Os02g07640;LOC_Os02g07780;LOC_Os02g07690;LOC_Os02g07760;LOC_Os02g07730;LOC_Os02g07790;LOC_Os02g07620;LOC_Os02g07670;LOC_Os02g07840;LOC_Os02g07650;LOC_Os02g…
MSTRG.70515.1	LOC_Os04g23470;LOC_Os04g23520;LOC_Os04g23360;LOC_Os04g23440;LOC_Os04g23319;LOC_Os04g23480;LOC_Os04g23390;LOC_Os04g23380;LOC_Os04g23300;LOC_Os04g23500;LOC_Os04g23290;LOC_Os04g23420;LOC_Os04g23510;LOC_Os04g23410;LOC_Os04g23350;LOC_Os04g23550;LOC_Os04g23460;LOC_Os04g23340;LOC_Os04g23310;LOC_Os04g23570;LOC_Os04g23530;LOC_Os04g23400;LOC_Os04g23370;LOC_Os04g23330
MSTRG.47855.1	LOC_Os02g36870;LOC_Os02g37120;LOC_Os02g37094;LOC_Os02g37090;LOC_Os02g36880;LOC_Os02g37000;LOC_Os02g36910;LOC_Os02g37050;LOC_Os02g36890;LOC_Os02g36990;LOC_Os02g36940;LOC_Os02g37070;LOC_Os02g37030;LOC_Os02g37080;LOC_Os02g36950;LOC_Os02g37100;LOC_Os02g36924;LOC_Os02g37020;LOC_Os02g36974;LOC_Os02g37060;LOC_Os02g37109;LOC_Os02g37010;LOC_Os02g36960
MSTRG.1443.3	LOC_Os01g07730;LOC_Os01g07800;LOC_Os01g07700;LOC_Os01g07510;LOC_Os01g07620;LOC_Os01g07480;LOC_Os01g07720;LOC_Os01g07530;LOC_Os01g07740;LOC_Os01g07560;LOC_Os01g07650;LOC_Os01g07600;LOC_Os01g07540;LOC_Os01g07640;LOC_Os01g07550;LOC_Os01g07750;LOC_Os01g07670;LOC_Os01g07630;LOC_Os01g07590;LOC_Os01g07680;LOC_Os01g07780;LOC_Os01g07500;LOC_Os01g07790;LOC_Os01g07770;LOC_Os01g07570;LOC_Os01g07520;LOC_Os01g…
MSTRG.31445.1	LOC_Os12g01449;LOC_Os12g01630;LOC_Os12g01370;LOC_Os12g01620;LOC_Os12g01390;LOC_Os12g01490;LOC_Os12g01430;LOC_Os12g01610;LOC_Os12g01590;LOC_Os12g01355;LOC_Os12g01350;LOC_Os12g01560;LOC_Os12g01400;LOC_Os12g01540;LOC_Os12g01360;LOC_Os12g01580;LOC_Os12g01340;LOC_Os12g01600;LOC_Os12g01510;LOC_Os12g01500;LOC_Os12g01410;LOC_Os12g01330;LOC_Os12g01530;LOC_Os12g01570;LOC_Os12g01574;LOC_Os12g01480;LOC_Os12g…
MSTRG.31988.2	LOC_Os12g03970;LOC_Os12g03980;LOC_Os12g03720;LOC_Os12g03770;LOC_Os12g04000;LOC_Os12g03990;LOC_Os12g03870;LOC_Os12g03810;LOC_Os12g03700;LOC_Os12g03950;LOC_Os12g03800;LOC_Os12g03710;LOC_Os12g03940;LOC_Os12g03780;LOC_Os12g03899;LOC_Os12g03960;LOC_Os12g03822;LOC_Os12g03880;LOC_Os12g03690;LOC_Os12g03760;LOC_Os12g03816;LOC_Os12g03920;LOC_Os12g03790;LOC_Os12g03730;LOC_Os12g04020;LOC_Os12g03830;LOC_Os12g…
MSTRG.4905.4	LOC_Os01g23900;LOC_Os01g23870;LOC_Os01g23920;LOC_Os01g24010;LOC_Os01g23990;LOC_Os01g23940;LOC_Os01g23750;LOC_Os01g23830;LOC_Os01g23790;LOC_Os01g23760;LOC_Os01g24020;LOC_Os01g23780;LOC_Os01g23820;LOC_Os01g23930;LOC_Os01g23970;LOC_Os01g23840;LOC_Os01g23890;LOC_Os01g23770;LOC_Os01g23810;LOC_Os01g23880;LOC_Os01g24040;LOC_Os01g23800;LOC_Os01g24030;LOC_Os01g23960;LOC_Os01g24050;LOC_Os01g23850;LOC_Os01g…
MSTRG.37157.2	LOC_Os12g30950;LOC_Os12g31040;LOC_Os12g31070;LOC_Os12g31120;LOC_Os12g31140;LOC_Os12g31000;LOC_Os12g31110;LOC_Os12g31020;LOC_Os12g31160;LOC_Os12g31090;LOC_Os12g31100;LOC_Os12g31080;LOC_Os12g31130;LOC_Os12g30990;LOC_Os12g31150;LOC_Os12g30960;LOC_Os12g31060;LOC_Os12g31050;LOC_Os12g31030;LOC_Os12g30980;LOC_Os12g31190;LOC_Os12g31180
MSTRG.8784.3	LOC_Os01g46500;LOC_Os01g46540;LOC_Os01g46380;LOC_Os01g46340;LOC_Os01g46450;LOC_Os01g46400;LOC_Os01g46430;LOC_Os01g46420;LOC_Os01g46390;LOC_Os01g46330;LOC_Os01g46470;LOC_Os01g46360;LOC_Os01g46530;LOC_Os01g46440;LOC_Os01g46554;LOC_Os01g46490;LOC_Os01g46370;LOC_Os01g46300;LOC_Os01g46510;LOC_Os01g46310;LOC_Os01g46410;LOC_Os01g46460;LOC_Os01g46320;LOC_Os01g46570;LOC_Os01g46350
MSTRG.29662.1	LOC_Os11g38810;LOC_Os11g38800;LOC_Os11g38760;LOC_Os11g38830;LOC_Os11g38890;LOC_Os11g38790;LOC_Os11g38870;LOC_Os11g38780;LOC_Os11g38959;LOC_Os11g38910;LOC_Os11g38820;LOC_Os11g38880;LOC_Os11g38765;LOC_Os11g38840;LOC_Os11g38930;LOC_Os11g38920;LOC_Os11g38850;LOC_Os11g38980;LOC_Os11g38970;LOC_Os11g38900;LOC_Os11g38860
MSTRG.48564.1	LOC_Os02g40310;LOC_Os02g40200;LOC_Os02g40380;LOC_Os02g40410;LOC_Os02g40360;LOC_Os02g40300;LOC_Os02g40230;LOC_Os02g40270;LOC_Os02g40240;LOC_Os02g40320;LOC_Os02g40250;LOC_Os02g40330;LOC_Os02g40280;LOC_Os02g40260;LOC_Os02g40440;LOC_Os02g40400;LOC_Os02g40340;LOC_Os02g40390;LOC_Os02g40350;LOC_Os02g40430;LOC_Os02g40370;LOC_Os02g40420;LOC_Os02g40210;LOC_Os02g40220
MSTRG.72192.1	LOC_Os04g30300;LOC_Os04g30410;LOC_Os04g30530;LOC_Os04g30480;LOC_Os04g30500;LOC_Os04g30370;LOC_Os04g30380;LOC_Os04g30490;LOC_Os04g30440;LOC_Os04g30340;LOC_Os04g30320;LOC_Os04g30550;LOC_Os04g30330;LOC_Os04g30360;LOC_Os04g30470;LOC_Os04g30450;LOC_Os04g30260;LOC_Os04g30430;LOC_Os04g30560;LOC_Os04g30540;LOC_Os04g30270;LOC_Os04g30460;LOC_Os04g30520;LOC_Os04g30310;LOC_Os04g30390;LOC_Os04g30280;LOC_Os04g…
MSTRG.2944.1	LOC_Os01g13285;LOC_Os01g13540;LOC_Os01g13510;LOC_Os01g13340;LOC_Os01g13470;LOC_Os01g13270;LOC_Os01g13440;LOC_Os01g13480;LOC_Os01g13360;LOC_Os01g13370;LOC_Os01g13380;LOC_Os01g13450;LOC_Os01g13420;LOC_Os01g13320;LOC_Os01g13404;LOC_Os01g13350;LOC_Os01g13310;LOC_Os01g13390;LOC_Os01g13430;LOC_Os01g13520;LOC_Os01g13330;LOC_Os01g13550;LOC_Os01g13460;LOC_Os01g13500;LOC_Os01g13490;LOC_Os01g13280;LOC_Os01g…
MSTRG.35394.18	LOC_Os12g22070;LOC_Os12g22150;LOC_Os12g22040;LOC_Os12g22080;LOC_Os12g22050;LOC_Os12g22120;LOC_Os12g22110;LOC_Os12g22140;LOC_Os12g22060;LOC_Os12g21850;LOC_Os12g21870;LOC_Os12g21910;LOC_Os12g21840;LOC_Os12g21960;LOC_Os12g21890;LOC_Os12g21820;LOC_Os12g21940;LOC_Os12g21900;LOC_Os12g21950;LOC_Os12g21920;LOC_Os12g22145;LOC_Os12g22000;LOC_Os12g21970;LOC_Os12g21930;LOC_Os12g21860;LOC_Os12g22090;LOC_Os12g…
MSTRG.87944.3	LOC_Os05g41540;LOC_Os05g41620;LOC_Os05g41640;LOC_Os05g41710;LOC_Os05g41740;LOC_Os05g41720;LOC_Os05g41750;LOC_Os05g41590;LOC_Os05g41470;LOC_Os05g41580;LOC_Os05g41730;LOC_Os05g41680;LOC_Os05g41490;LOC_Os05g41480;LOC_Os05g41560;LOC_Os05g41570;LOC_Os05g41630;LOC_Os05g41770;LOC_Os05g41450;LOC_Os05g41700;LOC_Os05g41660;LOC_Os05g41530;LOC_Os05g41780;LOC_Os05g41510;LOC_Os05g41645;LOC_Os05g41670;LOC_Os05g…
MSTRG.50103.24	LOC_Os02g46630;LOC_Os02g46520;LOC_Os02g46670;LOC_Os02g46560;LOC_Os02g46600;LOC_Os02g46500;LOC_Os02g46660;LOC_Os02g46473;LOC_Os02g46640;LOC_Os02g46510;LOC_Os02g46480;LOC_Os02g46680;LOC_Os02g46650;LOC_Os02g46540;LOC_Os02g46490;LOC_Os02g46550;LOC_Os02g46580;LOC_Os02g46570;LOC_Os02g46610;LOC_Os02g46620;LOC_Os02g46690;LOC_Os02g46530
MSTRG.108953.1	LOC_Os07g41170;LOC_Os07g41360;LOC_Os07g41310;LOC_Os07g41200;LOC_Os07g41260;LOC_Os07g41250;LOC_Os07g41300;LOC_Os07g41320;LOC_Os07g41150;LOC_Os07g41230;LOC_Os07g41400;LOC_Os07g41210;LOC_Os07g41180;LOC_Os07g41190;LOC_Os07g41370;LOC_Os07g41380;LOC_Os07g41290;LOC_Os07g41410;LOC_Os07g41330;LOC_Os07g41140;LOC_Os07g41220;LOC_Os07g41160;LOC_Os07g41350;LOC_Os07g41280;LOC_Os07g41340;LOC_Os07g41270;LOC_Os07g…
MSTRG.110210.2	LOC_Os07g46690;LOC_Os07g46510;LOC_Os07g46630;LOC_Os07g46660;LOC_Os07g46570;LOC_Os07g46620;LOC_Os07g46555;LOC_Os07g46700;LOC_Os07g46530;LOC_Os07g46590;LOC_Os07g46610;LOC_Os07g46480;LOC_Os07g46500;LOC_Os07g46490;LOC_Os07g46560;LOC_Os07g46520;LOC_Os07g46650;LOC_Os07g46680;LOC_Os07g46550;LOC_Os07g46600;LOC_Os07g46540;LOC_Os07g46670;LOC_Os07g46640;LOC_Os07g46470
MSTRG.37100.1	LOC_Os12g30500;LOC_Os12g30660;LOC_Os12g30620;LOC_Os12g30770;LOC_Os12g30700;LOC_Os12g30720;LOC_Os12g30550;LOC_Os12g30750;LOC_Os12g30680;LOC_Os12g30540;LOC_Os12g30690;LOC_Os12g30610;LOC_Os12g30630;LOC_Os12g30555;LOC_Os12g30580;LOC_Os12g30650;LOC_Os12g30460;LOC_Os12g30490;LOC_Os12g30670;LOC_Os12g30570;LOC_Os12g30560;LOC_Os12g30740;LOC_Os12g30760;LOC_Os12g30520;LOC_Os12g30590;LOC_Os12g30640;LOC_Os12g…
MSTRG.1520.1	LOC_Os01g07960;LOC_Os01g07900;LOC_Os01g07940;LOC_Os01g08000;LOC_Os01g08070;LOC_Os01g08010;LOC_Os01g08100;LOC_Os01g08110;LOC_Os01g07920;LOC_Os01g07910;LOC_Os01g07970;LOC_Os01g08020;LOC_Os01g07880;LOC_Os01g08120;LOC_Os01g08060;LOC_Os01g08140;LOC_Os01g07890;LOC_Os01g07980;LOC_Os01g07870;LOC_Os01g07990;LOC_Os01g07830;LOC_Os01g07840;LOC_Os01g08090;LOC_Os01g07820;LOC_Os01g07950;LOC_Os01g07930;LOC_Os01g…
MSTRG.67256.5	LOC_Os03g64160;LOC_Os03g64250;LOC_Os03g64290;LOC_Os03g64080;LOC_Os03g64170;LOC_Os03g64200;LOC_Os03g64140;LOC_Os03g64260;LOC_Os03g64269;LOC_Os03g64150;LOC_Os03g64280;LOC_Os03g64360;LOC_Os03g64100;LOC_Os03g64190;LOC_Os03g64340;LOC_Os03g64370;LOC_Os03g64230;LOC_Os03g64330;LOC_Os03g64130;LOC_Os03g64310;LOC_Os03g64030;LOC_Os03g64350;LOC_Os03g64070;LOC_Os03g64320;LOC_Os03g64300;LOC_Os03g64060;LOC_Os03g…
MSTRG.66704.1	LOC_Os03g61870;LOC_Os03g61860;LOC_Os03g61690;LOC_Os03g61760;LOC_Os03g61900;LOC_Os03g61890;LOC_Os03g61740;LOC_Os03g61840;LOC_Os03g61630;LOC_Os03g61560;LOC_Os03g61730;LOC_Os03g61570;LOC_Os03g61670;LOC_Os03g61700;LOC_Os03g61660;LOC_Os03g61810;LOC_Os03g61620;LOC_Os03g61650;LOC_Os03g61829;LOC_Os03g61910;LOC_Os03g61770;LOC_Os03g61710;LOC_Os03g61780;LOC_Os03g61720;LOC_Os03g61750;LOC_Os03g61850;LOC_Os03g…
MSTRG.62175.1	LOC_Os03g42320;LOC_Os03g42259;LOC_Os03g42450;LOC_Os03g42530;LOC_Os03g42270;LOC_Os03g42280;LOC_Os03g42350;LOC_Os03g42360;LOC_Os03g42370;LOC_Os03g42490;LOC_Os03g42240;LOC_Os03g42230;LOC_Os03g42510;LOC_Os03g42420;LOC_Os03g42235;LOC_Os03g42284;LOC_Os03g42400;LOC_Os03g42440;LOC_Os03g42290;LOC_Os03g42430;LOC_Os03g42520;LOC_Os03g42410;LOC_Os03g42500;LOC_Os03g42464;LOC_Os03g42310;LOC_Os03g42540;LOC_Os03g…
MSTRG.78461.1	LOC_Os04g56080;LOC_Os04g55820;LOC_Os04g55980;LOC_Os04g55790;LOC_Os04g55840;LOC_Os04g55830;LOC_Os04g56060;LOC_Os04g56050;LOC_Os04g56000;LOC_Os04g56030;LOC_Os04g55940;LOC_Os04g55950;LOC_Os04g56020;LOC_Os04g55910;LOC_Os04g55879;LOC_Os04g55920;LOC_Os04g55970;LOC_Os04g55810;LOC_Os04g55800;LOC_Os04g56040;LOC_Os04g55899;LOC_Os04g56070;LOC_Os04g56010;LOC_Os04g55960;LOC_Os04g55870;LOC_Os04g55890;LOC_Os04g…
MSTRG.48564.2	LOC_Os02g40400;LOC_Os02g40440;LOC_Os02g40340;LOC_Os02g40280;LOC_Os02g40260;LOC_Os02g40370;LOC_Os02g40420;LOC_Os02g40210;LOC_Os02g40220;LOC_Os02g40390;LOC_Os02g40350;LOC_Os02g40430;LOC_Os02g40360;LOC_Os02g40410;LOC_Os02g40300;LOC_Os02g40200;LOC_Os02g40310;LOC_Os02g40380;LOC_Os02g40250;LOC_Os02g40330;LOC_Os02g40270;LOC_Os02g40230;LOC_Os02g40240;LOC_Os02g40320
MSTRG.61092.1	LOC_Os03g36439;LOC_Os03g36534;LOC_Os03g36600;LOC_Os03g36500;LOC_Os03g36640;LOC_Os03g36490;LOC_Os03g36610;LOC_Os03g36460;LOC_Os03g36530;LOC_Os03g36620;LOC_Os03g36390;LOC_Os03g36370;LOC_Os03g36630;LOC_Os03g36480;LOC_Os03g36330;LOC_Os03g36570;LOC_Os03g36400;LOC_Os03g36550;LOC_Os03g36670;LOC_Os03g36590;LOC_Os03g36380;LOC_Os03g36360;LOC_Os03g36650;LOC_Os03g36350;LOC_Os03g36419;LOC_Os03g36660;LOC_Os03g…
MSTRG.105661.1	LOC_Os07g25870;LOC_Os07g25830;LOC_Os07g25690;LOC_Os07g25860;LOC_Os07g25850;LOC_Os07g25700;LOC_Os07g25840;LOC_Os07g25930;LOC_Os07g25780;LOC_Os07g25920;LOC_Os07g25710;LOC_Os07g25640;LOC_Os07g25890;LOC_Os07g25670;LOC_Os07g25810;LOC_Os07g25800;LOC_Os07g25650;LOC_Os07g25730;LOC_Os07g25900;LOC_Os07g25760;LOC_Os07g25790;LOC_Os07g25660;LOC_Os07g25740;LOC_Os07g25880;LOC_Os07g25910;LOC_Os07g25680;LOC_Os07g…
MSTRG.65069.1	LOC_Os03g55010;LOC_Os03g55150;LOC_Os03g55050;LOC_Os03g55014;LOC_Os03g55164;LOC_Os03g54960;LOC_Os03g55080;LOC_Os03g55110;LOC_Os03g55090;LOC_Os03g55210;LOC_Os03g55070;LOC_Os03g55200;LOC_Os03g55180;LOC_Os03g55130;LOC_Os03g55030;LOC_Os03g55140;LOC_Os03g55000;LOC_Os03g55094;LOC_Os03g55034;LOC_Os03g55020;LOC_Os03g54990;LOC_Os03g55220;LOC_Os03g55120;LOC_Os03g54970;LOC_Os03g54980;LOC_Os03g54950;LOC_Os03g…
MSTRG.52847.3	LOC_Os02g57210;LOC_Os02g57240;LOC_Os02g57490;LOC_Os02g57230;LOC_Os02g57420;LOC_Os02g57370;LOC_Os02g57200;LOC_Os02g57280;LOC_Os02g57360;LOC_Os02g57270;LOC_Os02g57310;LOC_Os02g57440;LOC_Os02g57305;LOC_Os02g57520;LOC_Os02g57300;LOC_Os02g57390;LOC_Os02g57340;LOC_Os02g57330;LOC_Os02g57220;LOC_Os02g57510;LOC_Os02g57290;LOC_Os02g57260;LOC_Os02g57500;LOC_Os02g57350;LOC_Os02g57450;LOC_Os02g57400;LOC_Os02g…
MSTRG.26370.14	LOC_Os11g19250;LOC_Os11g19149;LOC_Os11g19270;LOC_Os11g19120;LOC_Os11g19290;LOC_Os11g19160;LOC_Os11g19200;LOC_Os11g19230;LOC_Os11g19170;LOC_Os11g19320;LOC_Os11g19260;LOC_Os11g19180;LOC_Os11g19140;LOC_Os11g19220;LOC_Os11g19210;LOC_Os11g19330;LOC_Os11g19300;LOC_Os11g19310;LOC_Os11g19190;LOC_Os11g19130;LOC_Os11g19280;LOC_Os11g19240
MSTRG.6080.1	LOC_Os01g32980;LOC_Os01g33100;LOC_Os01g33070;LOC_Os01g33040;LOC_Os01g33000;LOC_Os01g32870;LOC_Os01g32930;LOC_Os01g33050;LOC_Os01g33020;LOC_Os01g32940;LOC_Os01g32950;LOC_Os01g32880;LOC_Os01g33030;LOC_Os01g32990;LOC_Os01g32964;LOC_Os01g32920;LOC_Os01g33090;LOC_Os01g32864;LOC_Os01g32860;LOC_Os01g32910;LOC_Os01g32900;LOC_Os01g33060;LOC_Os01g32890;LOC_Os01g33080
MSTRG.47179.1	LOC_Os02g33990;LOC_Os02g34150;LOC_Os02g34140;LOC_Os02g34040;LOC_Os02g34070;LOC_Os02g34090;LOC_Os02g33960;LOC_Os02g34000;LOC_Os02g34130;LOC_Os02g34100;LOC_Os02g34060;LOC_Os02g33944;LOC_Os02g34020;LOC_Os02g34010;LOC_Os02g33970;LOC_Os02g33980;LOC_Os02g34120
MSTRG.87733.1	LOC_Os05g40820;LOC_Os05g40740;LOC_Os05g40550;LOC_Os05g40710;LOC_Os05g40510;LOC_Os05g40450;LOC_Os05g40780;LOC_Os05g40800;LOC_Os05g40630;LOC_Os05g40460;LOC_Os05g40540;LOC_Os05g40770;LOC_Os05g40830;LOC_Os05g40790;LOC_Os05g40680;LOC_Os05g40730;LOC_Os05g40590;LOC_Os05g40670;LOC_Os05g40750;LOC_Os05g40840;LOC_Os05g40600;LOC_Os05g40660;LOC_Os05g40560;LOC_Os05g40580;LOC_Os05g40490;LOC_Os05g40610;LOC_Os05g…
MSTRG.12455.1	LOC_Os01g61150;LOC_Os01g60900;LOC_Os01g61044;LOC_Os01g60890;LOC_Os01g61090;LOC_Os01g60920;LOC_Os01g61070;LOC_Os01g61110;LOC_Os01g60960;LOC_Os01g61080;LOC_Os01g60990;LOC_Os01g60980;LOC_Os01g61120;LOC_Os01g61000;LOC_Os01g60930;LOC_Os01g61020;LOC_Os01g61100;LOC_Os01g61010;LOC_Os01g61030;LOC_Os01g60940;LOC_Os01g61130;LOC_Os01g60910;LOC_Os01g61140;LOC_Os01g60880;LOC_Os01g61060;LOC_Os01g60970
MSTRG.70319.1	LOC_Os04g22450;LOC_Os04g22380;LOC_Os04g22330;LOC_Os04g22620;LOC_Os04g22630;LOC_Os04g22460;LOC_Os04g22360;LOC_Os04g22600;LOC_Os04g22440;LOC_Os04g22390;LOC_Os04g22610;LOC_Os04g22570;LOC_Os04g22550;LOC_Os04g22490;LOC_Os04g22520;LOC_Os04g22500;LOC_Os04g22510;LOC_Os04g22340;LOC_Os04g22480;LOC_Os04g22320;LOC_Os04g22350;LOC_Os04g22430;LOC_Os04g22590;LOC_Os04g22560;LOC_Os04g22300;LOC_Os04g22410;LOC_Os04g…
MSTRG.30242.2	LOC_Os11g41490;LOC_Os11g41590;LOC_Os11g41610;LOC_Os11g41410;LOC_Os11g41670;LOC_Os11g41460;LOC_Os11g41620;LOC_Os11g41380;LOC_Os11g41450;LOC_Os11g41440;LOC_Os11g41570;LOC_Os11g41600;LOC_Os11g41430;LOC_Os11g41365;LOC_Os11g41470;LOC_Os11g41520;LOC_Os11g41550;LOC_Os11g41360;LOC_Os11g41540;LOC_Os11g41510;LOC_Os11g41630;LOC_Os11g41420;LOC_Os11g41370;LOC_Os11g41530;LOC_Os11g41650;LOC_Os11g41580;LOC_Os11g…
MSTRG.42050.1	LOC_Os02g07830;LOC_Os02g07810;LOC_Os02g07910;LOC_Os02g08070;LOC_Os02g08020;LOC_Os02g07820;LOC_Os02g07850;LOC_Os02g08060;LOC_Os02g07940;LOC_Os02g07780;LOC_Os02g07900;LOC_Os02g07790;LOC_Os02g07950;LOC_Os02g07860;LOC_Os02g07990;LOC_Os02g08040;LOC_Os02g08014;LOC_Os02g08030;LOC_Os02g08010;LOC_Os02g07880;LOC_Os02g07870;LOC_Os02g07800;LOC_Os02g08000;LOC_Os02g08050;LOC_Os02g08018;LOC_Os02g07930;LOC_Os02g…
MSTRG.102983.1	LOC_Os07g10550;LOC_Os07g10495;LOC_Os07g10540;LOC_Os07g10660;LOC_Os07g10530;LOC_Os07g10610;LOC_Os07g10650;LOC_Os07g10520;LOC_Os07g10470;LOC_Os07g10640;LOC_Os07g10620;LOC_Os07g10680;LOC_Os07g10580;LOC_Os07g10630;LOC_Os07g10600;LOC_Os07g10500;LOC_Os07g10535;LOC_Os07g10490;LOC_Os07g10720;LOC_Os07g10510;LOC_Os07g10590;LOC_Os07g10730;LOC_Os07g10670;LOC_Os07g10570;LOC_Os07g10690;LOC_Os07g10700;LOC_Os07g…
MSTRG.26026.2	LOC_Os11g17340;LOC_Os11g17460;LOC_Os11g17240;LOC_Os11g17450;LOC_Os11g17370;LOC_Os11g17220;LOC_Os11g17490;LOC_Os11g17290;LOC_Os11g17350;LOC_Os11g17310;LOC_Os11g17230;LOC_Os11g17530;LOC_Os11g17540;LOC_Os11g17580;LOC_Os11g17480;LOC_Os11g17280;LOC_Os11g17300;LOC_Os11g17410;LOC_Os11g17560;LOC_Os11g17400;LOC_Os11g17330;LOC_Os11g17360;LOC_Os11g17420;LOC_Os11g17270;LOC_Os11g17440;LOC_Os11g17250;LOC_Os11g…
MSTRG.17148.1	LOC_Os10g10400;LOC_Os10g10410;LOC_Os10g10450;LOC_Os10g10230;LOC_Os10g10149;LOC_Os10g10190;LOC_Os10g10244;LOC_Os10g10160;LOC_Os10g10390;LOC_Os10g10380;LOC_Os10g10360;LOC_Os10g10420;LOC_Os10g10290;LOC_Os10g10170;LOC_Os10g10370;LOC_Os10g10434;LOC_Os10g10310;LOC_Os10g10200;LOC_Os10g10350;LOC_Os10g10320;LOC_Os10g10270;LOC_Os10g10214;LOC_Os10g10300;LOC_Os10g10140;LOC_Os10g10334;LOC_Os10g10175;LOC_Os10g…
MSTRG.41384.6	LOC_Os02g05050;LOC_Os02g05250;LOC_Os02g05120;LOC_Os02g05150;LOC_Os02g05080;LOC_Os02g05400;LOC_Os02g05270;LOC_Os02g05130;LOC_Os02g05420;LOC_Os02g05190;LOC_Os02g05320;LOC_Os02g05199;LOC_Os02g05180;LOC_Os02g05330;LOC_Os02g05090;LOC_Os02g05365;LOC_Os02g05210;LOC_Os02g05040;LOC_Os02g05410;LOC_Os02g05360;LOC_Os02g05070;LOC_Os02g05170;LOC_Os02g05244;LOC_Os02g05390;LOC_Os02g05060;LOC_Os02g05280;LOC_Os02g…
MSTRG.116916.1	LOC_Os08g32200;LOC_Os08g32090;LOC_Os08g32270;LOC_Os08g32330;LOC_Os08g32340;LOC_Os08g32110;LOC_Os08g32020;LOC_Os08g32010;LOC_Os08g32280;LOC_Os08g32000;LOC_Os08g32050;LOC_Os08g32060;LOC_Os08g32130;LOC_Os08g32250;LOC_Os08g32120;LOC_Os08g32040;LOC_Os08g32230;LOC_Os08g32220;LOC_Os08g32180;LOC_Os08g32310;LOC_Os08g32350;LOC_Os08g32100;LOC_Os08g32290;LOC_Os08g32170;LOC_Os08g32030;LOC_Os08g32240;LOC_Os08g…
MSTRG.95445.1	LOC_Os06g25860;LOC_Os06g25920;LOC_Os06g26050;LOC_Os06g25950;LOC_Os06g25980;LOC_Os06g26020;LOC_Os06g25970;LOC_Os06g25800;LOC_Os06g26070;LOC_Os06g26000;LOC_Os06g25930;LOC_Os06g25780;LOC_Os06g25850;LOC_Os06g26040;LOC_Os06g25830;LOC_Os06g26030;LOC_Os06g25960;LOC_Os06g25880;LOC_Os06g25820;LOC_Os06g25990;LOC_Os06g25870;LOC_Os06g25940;LOC_Os06g25790;LOC_Os06g25900;LOC_Os06g25840;LOC_Os06g26060;LOC_Os06g…
MSTRG.24864.1	LOC_Os11g10100;LOC_Os11g10170;LOC_Os11g10200;LOC_Os11g10090;LOC_Os11g10180;LOC_Os11g10290;LOC_Os11g10110;LOC_Os11g10190;LOC_Os11g10220;LOC_Os11g10160;LOC_Os11g10080;LOC_Os11g10230;LOC_Os11g10140;LOC_Os11g10300;LOC_Os11g10060;LOC_Os11g10260;LOC_Os11g10280;LOC_Os11g10270;LOC_Os11g10210;LOC_Os11g10120;LOC_Os11g10070;LOC_Os11g10250;LOC_Os11g10130;LOC_Os11g10240
MSTRG.27850.1	LOC_Os11g28680;LOC_Os11g28550;LOC_Os11g28628;LOC_Os11g28570;LOC_Os11g28560;LOC_Os11g28650;LOC_Os11g28740;LOC_Os11g28600;LOC_Os11g28610;LOC_Os11g28700;LOC_Os11g28660;LOC_Os11g28640;LOC_Os11g28690;LOC_Os11g28710;LOC_Os11g28670;LOC_Os11g28720;LOC_Os11g28730;LOC_Os11g28590;LOC_Os11g28750;LOC_Os11g28580
MSTRG.37320.4	LOC_Os12g31840;LOC_Os12g31820;LOC_Os12g31940;LOC_Os12g32040;LOC_Os12g31930;LOC_Os12g31980;LOC_Os12g31870;LOC_Os12g31880;LOC_Os12g32030;LOC_Os12g31830;LOC_Os12g31960;LOC_Os12g32000;LOC_Os12g32020;LOC_Os12g31860;LOC_Os12g31850;LOC_Os12g31900;LOC_Os12g31810;LOC_Os12g32010;LOC_Os12g31990;LOC_Os12g31910;LOC_Os12g31890
MSTRG.17075.2	LOC_Os10g09930;LOC_Os10g09710;LOC_Os10g09850;LOC_Os10g09690;LOC_Os10g09680;LOC_Os10g09900;LOC_Os10g09920;LOC_Os10g09890;LOC_Os10g09640;LOC_Os10g09790;LOC_Os10g09870;LOC_Os10g09810;LOC_Os10g09740;LOC_Os10g09940;LOC_Os10g09660;LOC_Os10g09910;LOC_Os10g09620;LOC_Os10g09684;LOC_Os10g09700;LOC_Os10g09820;LOC_Os10g09880;LOC_Os10g09670;LOC_Os10g09830;LOC_Os10g09610;LOC_Os10g09860;LOC_Os10g09760;LOC_Os10g…
MSTRG.35407.13	LOC_Os12g22080;LOC_Os12g22190;LOC_Os12g22180;LOC_Os12g22040;LOC_Os12g22070;LOC_Os12g22150;LOC_Os12g22060;LOC_Os12g22200;LOC_Os12g22140;LOC_Os12g22120;LOC_Os12g22110;LOC_Os12g22050;LOC_Os12g21910;LOC_Os12g22160;LOC_Os12g22145;LOC_Os12g21920;LOC_Os12g21950;LOC_Os12g21900;LOC_Os12g21940;LOC_Os12g21960;LOC_Os12g21930;LOC_Os12g21970;LOC_Os12g22000;LOC_Os12g22230;LOC_Os12g22030;LOC_Os12g21980;LOC_Os12g…
MSTRG.119649.3	LOC_Os08g43190;LOC_Os08g43310;LOC_Os08g43290;LOC_Os08g43300;LOC_Os08g43160;LOC_Os08g43420;LOC_Os08g43150;LOC_Os08g43334;LOC_Os08g43210;LOC_Os08g43240;LOC_Os08g43320;LOC_Os08g43380;LOC_Os08g43250;LOC_Os08g43230;LOC_Os08g43200;LOC_Os08g43280;LOC_Os08g43400;LOC_Os08g43450;LOC_Os08g43410;LOC_Os08g43370;LOC_Os08g43360;LOC_Os08g43170;LOC_Os08g43270;LOC_Os08g43440;LOC_Os08g43460;LOC_Os08g43260;LOC_Os08g…
MSTRG.2597.3	LOC_Os01g12374;LOC_Os01g12110;LOC_Os01g12170;LOC_Os01g12090;LOC_Os01g12150;LOC_Os01g12290;LOC_Os01g12240;LOC_Os01g12180;LOC_Os01g12310;LOC_Os01g12080;LOC_Os01g12360;LOC_Os01g12200;LOC_Os01g12330;LOC_Os01g12190;LOC_Os01g12100;LOC_Os01g12230;LOC_Os01g12250;LOC_Os01g12280;LOC_Os01g12140;LOC_Os01g12130;LOC_Os01g12350;LOC_Os01g12220;LOC_Os01g12070;LOC_Os01g12340;LOC_Os01g12120;LOC_Os01g12260;LOC_Os01g…
MSTRG.1529.2	LOC_Os01g07860;LOC_Os01g08050;LOC_Os01g07850;LOC_Os01g08130;LOC_Os01g07930;LOC_Os01g07950;LOC_Os01g08090;LOC_Os01g07840;LOC_Os01g07990;LOC_Os01g07870;LOC_Os01g07980;LOC_Os01g07890;LOC_Os01g08140;LOC_Os01g08060;LOC_Os01g08120;LOC_Os01g07880;LOC_Os01g08020;LOC_Os01g07910;LOC_Os01g07970;LOC_Os01g07920;LOC_Os01g08100;LOC_Os01g08110;LOC_Os01g08160;LOC_Os01g08010;LOC_Os01g08070;LOC_Os01g08150;LOC_Os01g…
MSTRG.13375.1	LOC_Os01g64800;LOC_Os01g64700;LOC_Os01g64870;LOC_Os01g64910;LOC_Os01g64730;LOC_Os01g64960;LOC_Os01g64680;LOC_Os01g64880;LOC_Os01g64830;LOC_Os01g64750;LOC_Os01g64900;LOC_Os01g64740;LOC_Os01g64810;LOC_Os01g64790;LOC_Os01g64650;LOC_Os01g64860;LOC_Os01g64930;LOC_Os01g64850;LOC_Os01g64780;LOC_Os01g64660;LOC_Os01g64840;LOC_Os01g64710;LOC_Os01g64949;LOC_Os01g64920;LOC_Os01g64770;LOC_Os01g64630;LOC_Os01g…
MSTRG.102156.1	LOC_Os07g07520;LOC_Os07g07220;LOC_Os07g07320;LOC_Os07g07530;LOC_Os07g07310;LOC_Os07g07360;LOC_Os07g07510;LOC_Os07g07480;LOC_Os07g07470;LOC_Os07g07460;LOC_Os07g07410;LOC_Os07g07240;LOC_Os07g07280;LOC_Os07g07370;LOC_Os07g07260;LOC_Os07g07380;LOC_Os07g07210;LOC_Os07g07440;LOC_Os07g07490;LOC_Os07g07450;LOC_Os07g07390;LOC_Os07g07540;LOC_Os07g07420;LOC_Os07g07270;LOC_Os07g07500;LOC_Os07g07350;LOC_Os07g…
MSTRG.103246.1	LOC_Os07g11460;LOC_Os07g11320;LOC_Os07g11370;LOC_Os07g11430;LOC_Os07g11490;LOC_Os07g11640;LOC_Os07g11350;LOC_Os07g11380;LOC_Os07g11590;LOC_Os07g11630;LOC_Os07g11550;LOC_Os07g11400;LOC_Os07g11560;LOC_Os07g11450;LOC_Os07g11310;LOC_Os07g11340;LOC_Os07g11330;LOC_Os07g11540;LOC_Os07g11390;LOC_Os07g11520;LOC_Os07g11360;LOC_Os07g11620;LOC_Os07g11480;LOC_Os07g11500;LOC_Os07g11420;LOC_Os07g11580;LOC_Os07g…
MSTRG.70011.2	LOC_Os04g20450;LOC_Os04g20550;LOC_Os04g20590;LOC_Os04g20424;LOC_Os04g20410;LOC_Os04g20610;LOC_Os04g20690;LOC_Os04g20474;LOC_Os04g20650;LOC_Os04g20430;LOC_Os04g20670;LOC_Os04g20490;LOC_Os04g20560;LOC_Os04g20400;LOC_Os04g20680;LOC_Os04g20540;LOC_Os04g20620;LOC_Os04g20600;LOC_Os04g20700;LOC_Os04g20520;LOC_Os04g20570;LOC_Os04g20640;LOC_Os04g20420;LOC_Os04g20460;LOC_Os04g20510;LOC_Os04g20500;LOC_Os04g…
MSTRG.90301.1	LOC_Os05g51820;LOC_Os05g51900;LOC_Os05g51910;LOC_Os05g51940;LOC_Os05g51870;LOC_Os05g51930;LOC_Os05g51830;LOC_Os05g51850;LOC_Os05g52070;LOC_Os05g51860;LOC_Os05g51920;LOC_Os05g51960;LOC_Os05g52120;LOC_Os05g52080;LOC_Os05g51970;LOC_Os05g51950;LOC_Os05g52090;LOC_Os05g51890
MSTRG.127573.1	LOC_Os09g38540;LOC_Os09g38440;LOC_Os09g38620;LOC_Os09g38690;LOC_Os09g38410;LOC_Os09g38550;LOC_Os09g38640;LOC_Os09g38660;LOC_Os09g38480;LOC_Os09g38650;LOC_Os09g38700;LOC_Os09g38580;LOC_Os09g38490;LOC_Os09g38530;LOC_Os09g38590;LOC_Os09g38340;LOC_Os09g38680;LOC_Os09g38370;LOC_Os09g38330;LOC_Os09g38510;LOC_Os09g38600;LOC_Os09g38350;LOC_Os09g38450;LOC_Os09g38460;LOC_Os09g38610;LOC_Os09g38560;LOC_Os09g…
MSTRG.26643.2	LOC_Os11g20770;LOC_Os11g20750;LOC_Os11g20780;LOC_Os11g20710;LOC_Os11g20740;LOC_Os11g20730;LOC_Os11g20760;LOC_Os11g20790;LOC_Os11g20720
MSTRG.95695.18	LOC_Os06g28310;LOC_Os06g28450;LOC_Os06g28440;LOC_Os06g28280;LOC_Os06g28350;LOC_Os06g28340;LOC_Os06g28370;LOC_Os06g28260;LOC_Os06g28320;LOC_Os06g28300;LOC_Os06g28400;LOC_Os06g28460;LOC_Os06g28480;LOC_Os06g28330;LOC_Os06g28194;LOC_Os06g28430;LOC_Os06g28420;LOC_Os06g28410;LOC_Os06g28390;LOC_Os06g28270;LOC_Os06g28250;LOC_Os06g28290;LOC_Os06g28230;LOC_Os06g28240;LOC_Os06g28380;LOC_Os06g28360;LOC_Os06g…
MSTRG.121779.1	LOC_Os09g10870;LOC_Os09g11005;LOC_Os09g10900;LOC_Os09g10980;LOC_Os09g10960;LOC_Os09g10850;LOC_Os09g10860;LOC_Os09g10910;LOC_Os09g10890;LOC_Os09g10970;LOC_Os09g10990;LOC_Os09g10880;LOC_Os09g10920;LOC_Os09g10940;LOC_Os09g10950;LOC_Os09g10865;LOC_Os09g10930;LOC_Os09g11000;LOC_Os09g11010
MSTRG.91075.2	LOC_Os06g04200;LOC_Os06g04410;LOC_Os06g04340;LOC_Os06g04100;LOC_Os06g04360;LOC_Os06g04350;LOC_Os06g04380;LOC_Os06g04210;LOC_Os06g04190;LOC_Os06g04420;LOC_Os06g04390;LOC_Os06g04240;LOC_Os06g04220;LOC_Os06g04370;LOC_Os06g04290;LOC_Os06g04280;LOC_Os06g04169;LOC_Os06g04150;LOC_Os06g04230;LOC_Os06g04195;LOC_Os06g04270;LOC_Os06g04140;LOC_Os06g04300;LOC_Os06g04110;LOC_Os06g04250;LOC_Os06g04330;LOC_Os06g…
MSTRG.90325.27	LOC_Os06g01195;LOC_Os06g01140;LOC_Os06g01050;LOC_Os06g01040;LOC_Os06g01100;LOC_Os06g01070;LOC_Os06g01170;LOC_Os06g01030;LOC_Os06g01160;LOC_Os06g01010;LOC_Os06g01250;LOC_Os06g01120;LOC_Os06g01180;LOC_Os06g01210;LOC_Os06g01190;LOC_Os06g01060;LOC_Os06g01240;LOC_Os06g01090;LOC_Os06g01260;LOC_Os06g01020;LOC_Os06g01150;LOC_Os06g01230;LOC_Os06g01130;LOC_Os06g01220;LOC_Os06g01110;LOC_Os06g01200
MSTRG.47658.1	LOC_Os02g36010;LOC_Os02g35910;LOC_Os02g36020;LOC_Os02g35900;LOC_Os02g36000;LOC_Os02g35790;LOC_Os02g35940;LOC_Os02g36030;LOC_Os02g35920;LOC_Os02g35810;LOC_Os02g36050;LOC_Os02g35950;LOC_Os02g36080;LOC_Os02g35970;LOC_Os02g36070;LOC_Os02g35840;LOC_Os02g35960;LOC_Os02g35860;LOC_Os02g36060;LOC_Os02g35980;LOC_Os02g35890;LOC_Os02g35880;LOC_Os02g35830;LOC_Os02g36040;LOC_Os02g35870;LOC_Os02g35930;LOC_Os02g…
MSTRG.119971.1	LOC_Os08g44770;LOC_Os08g44960;LOC_Os08g44740;LOC_Os08g44670;LOC_Os08g44760;LOC_Os08g44880;LOC_Os08g44710;LOC_Os08g44860;LOC_Os08g45030;LOC_Os08g44820;LOC_Os08g44780;LOC_Os08g44970;LOC_Os08g44650;LOC_Os08g45000;LOC_Os08g44750;LOC_Os08g45010;LOC_Os08g44920;LOC_Os08g44910;LOC_Os08g44830;LOC_Os08g44890;LOC_Os08g44720;LOC_Os08g44810;LOC_Os08g44680;LOC_Os08g44840;LOC_Os08g44800;LOC_Os08g44930;LOC_Os08g…
MSTRG.83403.2	LOC_Os05g18730;LOC_Os05g18680;LOC_Os05g18640;LOC_Os05g18750;LOC_Os05g18770;LOC_Os05g18510;LOC_Os05g18720;LOC_Os05g18690;LOC_Os05g18774;LOC_Os05g18740;LOC_Os05g18700;LOC_Os05g18604;LOC_Os05g18660;LOC_Os05g18710;LOC_Os05g18670;LOC_Os05g18530;LOC_Os05g18520;LOC_Os05g18540;LOC_Os05g18560;LOC_Os05g18524;LOC_Os05g18550;LOC_Os05g18570;LOC_Os05g18760
MSTRG.120047.7	LOC_Os08g45220;LOC_Os08g45270;LOC_Os08g45130;LOC_Os08g45180;LOC_Os08g45150;LOC_Os08g45090;LOC_Os08g45120;LOC_Os08g45260;LOC_Os08g45030;LOC_Os08g45080;LOC_Os08g45160;LOC_Os08g45210;LOC_Os08g45140;LOC_Os08g45280;LOC_Os08g45100;LOC_Os08g45050;LOC_Os08g45070;LOC_Os08g45190;LOC_Os08g45060;LOC_Os08g45110;LOC_Os08g45240;LOC_Os08g45040;LOC_Os08g45230;LOC_Os08g45200
MSTRG.90326.19	LOC_Os06g01260;LOC_Os06g01090;LOC_Os06g01240;LOC_Os06g01190;LOC_Os06g01200;LOC_Os06g01130;LOC_Os06g01220;LOC_Os06g01110;LOC_Os06g01150;LOC_Os06g01230;LOC_Os06g01020;LOC_Os06g01100;LOC_Os06g01170;LOC_Os06g01140;LOC_Os06g01195;LOC_Os06g01210;LOC_Os06g01180;LOC_Os06g01250;LOC_Os06g01120;LOC_Os06g01010;LOC_Os06g01030;LOC_Os06g01160
MSTRG.94798.1	LOC_Os06g21710;LOC_Os06g21780;LOC_Os06g21670;LOC_Os06g21560;LOC_Os06g21550;LOC_Os06g21830;LOC_Os06g21840;LOC_Os06g21750;LOC_Os06g21620;LOC_Os06g21850;LOC_Os06g21820;LOC_Os06g21650;LOC_Os06g21570;LOC_Os06g21800;LOC_Os06g21720;LOC_Os06g21770;LOC_Os06g21540;LOC_Os06g21700;LOC_Os06g21640;LOC_Os06g21790;LOC_Os06g21730;LOC_Os06g21660;LOC_Os06g21610;LOC_Os06g21690;LOC_Os06g21630;LOC_Os06g21600;LOC_Os06g…
MSTRG.106115.1	LOC_Os07g28020;LOC_Os07g28210;LOC_Os07g28240;LOC_Os07g28050;LOC_Os07g28040;LOC_Os07g28260;LOC_Os07g28080;LOC_Os07g28110;LOC_Os07g28130;LOC_Os07g28190;LOC_Os07g28180;LOC_Os07g28030;LOC_Os07g28250;LOC_Os07g28120;LOC_Os07g28010;LOC_Os07g28220;LOC_Os07g28200;LOC_Os07g28290;LOC_Os07g28280;LOC_Os07g28000;LOC_Os07g28160;LOC_Os07g28170;LOC_Os07g28100;LOC_Os07g28060;LOC_Os07g28230;LOC_Os07g28150;LOC_Os07g…
MSTRG.28584.3	LOC_Os11g32630;LOC_Os11g32600;LOC_Os11g32580;LOC_Os11g32710;LOC_Os11g32850;LOC_Os11g32800;LOC_Os11g32830;LOC_Os11g32820;LOC_Os11g32650;LOC_Os11g32859;LOC_Os11g32690;LOC_Os11g32750;LOC_Os11g32759;LOC_Os11g32720;LOC_Os11g32620;LOC_Os11g32670;LOC_Os11g32660;LOC_Os11g32780;LOC_Os11g32570;LOC_Os11g32680;LOC_Os11g32590;LOC_Os11g32770;LOC_Os11g32700;LOC_Os11g32740;LOC_Os11g32840;LOC_Os11g32810;LOC_Os11g…
MSTRG.28874.1	LOC_Os11g34820;LOC_Os11g34810;LOC_Os11g34890;LOC_Os11g34824;LOC_Os11g34770;LOC_Os11g34760;LOC_Os11g34710;LOC_Os11g34680;LOC_Os11g34660;LOC_Os11g34624;LOC_Os11g34870;LOC_Os11g34860;LOC_Os11g34780;LOC_Os11g34880;LOC_Os11g34790;LOC_Os11g34640;LOC_Os11g34650;LOC_Os11g34700;LOC_Os11g34840;LOC_Os11g34910;LOC_Os11g34830;LOC_Os11g34720;LOC_Os11g34850;LOC_Os11g34740;LOC_Os11g34900;LOC_Os11g34730;LOC_Os11g…
MSTRG.102602.1	LOC_Os07g09030;LOC_Os07g08934;LOC_Os07g09090;LOC_Os07g09010;LOC_Os07g09190;LOC_Os07g09160;LOC_Os07g09070;LOC_Os07g08970;LOC_Os07g09150;LOC_Os07g09100;LOC_Os07g09230;LOC_Os07g09220;LOC_Os07g08960;LOC_Os07g09170;LOC_Os07g09050;LOC_Os07g09040;LOC_Os07g09120;LOC_Os07g09000;LOC_Os07g09200;LOC_Os07g09080;LOC_Os07g08930;LOC_Os07g09210;LOC_Os07g09020;LOC_Os07g09060;LOC_Os07g08990;LOC_Os07g08950;LOC_Os07g…
MSTRG.36319.2	LOC_Os12g26080;LOC_Os12g26180;LOC_Os12g26250;LOC_Os12g26060;LOC_Os12g26120;LOC_Os12g26204;LOC_Os12g26040;LOC_Os12g26240;LOC_Os12g26110;LOC_Os12g26190;LOC_Os12g26150;LOC_Os12g26020;LOC_Os12g26070;LOC_Os12g26044;LOC_Os12g26100;LOC_Os12g26140;LOC_Os12g26220;LOC_Os12g26170;LOC_Os12g26010;LOC_Os12g26160;LOC_Os12g26260;LOC_Os12g26030;LOC_Os12g26050;LOC_Os12g26090
MSTRG.87086.5	LOC_Os05g37880;LOC_Os05g37800;LOC_Os05g37860;LOC_Os05g37990;LOC_Os05g37920;LOC_Os05g37840;LOC_Os05g37770;LOC_Os05g37910;LOC_Os05g37830;LOC_Os05g38000;LOC_Os05g37930;LOC_Os05g37760;LOC_Os05g37900;LOC_Os05g37780;LOC_Os05g37980;LOC_Os05g37870;LOC_Os05g37820;LOC_Os05g37884;LOC_Os05g38030;LOC_Os05g37790;LOC_Os05g37890;LOC_Os05g37970;LOC_Os05g37940;LOC_Os05g38020;LOC_Os05g37950;LOC_Os05g37810;LOC_Os05g…
MSTRG.8784.1	LOC_Os01g46554;LOC_Os01g46370;LOC_Os01g46490;LOC_Os01g46440;LOC_Os01g46530;LOC_Os01g46300;LOC_Os01g46410;LOC_Os01g46510;LOC_Os01g46310;LOC_Os01g46570;LOC_Os01g46350;LOC_Os01g46320;LOC_Os01g46460;LOC_Os01g46380;LOC_Os01g46540;LOC_Os01g46500;LOC_Os01g46400;LOC_Os01g46450;LOC_Os01g46340;LOC_Os01g46420;LOC_Os01g46390;LOC_Os01g46430;LOC_Os01g46360;LOC_Os01g46470;LOC_Os01g46330
MSTRG.103050.2	LOC_Os07g10680;LOC_Os07g10790;LOC_Os07g10640;LOC_Os07g10620;LOC_Os07g10610;LOC_Os07g10830;LOC_Os07g10650;LOC_Os07g10860;LOC_Os07g10820;LOC_Os07g10660;LOC_Os07g10760;LOC_Os07g10850;LOC_Os07g10740;LOC_Os07g10750;LOC_Os07g10700;LOC_Os07g10710;LOC_Os07g10840;LOC_Os07g10690;LOC_Os07g10730;LOC_Os07g10670;LOC_Os07g10770;LOC_Os07g10590;LOC_Os07g10720;LOC_Os07g10780;LOC_Os07g10810;LOC_Os07g10800;LOC_Os07g…
MSTRG.47158.1	LOC_Os02g34030;LOC_Os02g33980;LOC_Os02g33970;LOC_Os02g34060;LOC_Os02g33944;LOC_Os02g33930;LOC_Os02g34010;LOC_Os02g33920;LOC_Os02g34020;LOC_Os02g34070;LOC_Os02g34040;LOC_Os02g33960;LOC_Os02g34000;LOC_Os02g33910;LOC_Os02g33890;LOC_Os02g33990;LOC_Os02g33900
MSTRG.116298.3	LOC_Os08g29210;LOC_Os08g29530;LOC_Os08g29180;LOC_Os08g29440;LOC_Os08g29460;LOC_Os08g29470;LOC_Os08g29370;LOC_Os08g29510;LOC_Os08g29380;LOC_Os08g29420;LOC_Os08g29390;LOC_Os08g29124;LOC_Os08g29150;LOC_Os08g29220;LOC_Os08g29500;LOC_Os08g29190;LOC_Os08g29490;LOC_Os08g29400;LOC_Os08g29170;LOC_Os08g29480;LOC_Os08g29160;LOC_Os08g29520;LOC_Os08g29140;LOC_Os08g29450;LOC_Os08g29430;LOC_Os08g29200
MSTRG.26834.2	LOC_Os11g23110;LOC_Os11g23070;LOC_Os11g23170;LOC_Os11g22900;LOC_Os11g23160;LOC_Os11g23050;LOC_Os11g23100;LOC_Os11g23130;LOC_Os11g22870;LOC_Os11g22860;LOC_Os11g23060;LOC_Os11g23020;LOC_Os11g23010;LOC_Os11g22910;LOC_Os11g23140;LOC_Os11g22940;LOC_Os11g22920;LOC_Os11g23080;LOC_Os11g22930;LOC_Os11g23150;LOC_Os11g22950;LOC_Os11g23000;LOC_Os11g23040;LOC_Os11g22980;LOC_Os11g23120;LOC_Os11g23090;LOC_Os11g…
MSTRG.115234.1	LOC_Os08g23620;LOC_Os08g23610;LOC_Os08g23440;LOC_Os08g23640;LOC_Os08g23550;LOC_Os08g23460;LOC_Os08g23570;LOC_Os08g23430;LOC_Os08g23670;LOC_Os08g23700;LOC_Os08g23380;LOC_Os08g23500;LOC_Os08g23560;LOC_Os08g23654;LOC_Os08g23540;LOC_Os08g23580;LOC_Os08g23480;LOC_Os08g23450;LOC_Os08g23680;LOC_Os08g23410;LOC_Os08g23530;LOC_Os08g23630;LOC_Os08g23490;LOC_Os08g23590;LOC_Os08g23420;LOC_Os08g23400;LOC_Os08g…
MSTRG.79262.1	LOC_Os04g59170;LOC_Os04g59380;LOC_Os04g59340;LOC_Os04g59180;LOC_Os04g59230;LOC_Os04g59110;LOC_Os04g59260;LOC_Os04g59100;LOC_Os04g59290;LOC_Os04g59280;LOC_Os04g59330;LOC_Os04g59320;LOC_Os04g59310;LOC_Os04g59300;LOC_Os04g59390;LOC_Os04g59250;LOC_Os04g59360;LOC_Os04g59370;LOC_Os04g59120;LOC_Os04g59190;LOC_Os04g59270;LOC_Os04g59050;LOC_Os04g59200;LOC_Os04g59130;LOC_Os04g59240;LOC_Os04g59150;LOC_Os04g…
MSTRG.44597.1	LOC_Os02g20220;LOC_Os02g20160;LOC_Os02g20140;LOC_Os02g20430;LOC_Os02g20420;LOC_Os02g20280;LOC_Os02g20190;LOC_Os02g20260;LOC_Os02g20370;LOC_Os02g20340;LOC_Os02g20360;LOC_Os02g20300;LOC_Os02g20290;LOC_Os02g20380;LOC_Os02g20230;LOC_Os02g20250;LOC_Os02g20320;LOC_Os02g20270;LOC_Os02g20180;LOC_Os02g20240;LOC_Os02g20330;LOC_Os02g20210;LOC_Os02g20310;LOC_Os02g20350;LOC_Os02g20150;LOC_Os02g20170;LOC_Os02g…
MSTRG.21365.3	LOC_Os10g35444;LOC_Os10g35450;LOC_Os10g35470;LOC_Os10g35480;LOC_Os10g35990;LOC_Os10g35500;LOC_Os10g35940;LOC_Os10g35460;LOC_Os10g35960;LOC_Os10g35550;LOC_Os10g35850;LOC_Os10g36000;LOC_Os10g35560;LOC_Os10g36010;LOC_Os10g35580;LOC_Os10g35840;LOC_Os10g35830;LOC_Os10g35880;LOC_Os10g35530;LOC_Os10g35930;LOC_Os10g35520;LOC_Os10g35540;LOC_Os10g35440;LOC_Os10g35920;LOC_Os10g35490;LOC_Os10g35950;LOC_Os10g…
MSTRG.1224.1	LOC_Os01g06280;LOC_Os01g06420;LOC_Os01g06200;LOC_Os01g06100;LOC_Os01g06310;LOC_Os01g06210;LOC_Os01g06380;LOC_Os01g06510;LOC_Os01g06460;LOC_Os01g06150;LOC_Os01g06160;LOC_Os01g06410;LOC_Os01g06430;LOC_Os01g06230;LOC_Os01g06240;LOC_Os01g06490;LOC_Os01g06110;LOC_Os01g06580;LOC_Os01g06360;LOC_Os01g06260;LOC_Os01g06590;LOC_Os01g06470;LOC_Os01g06570;LOC_Os01g06500;LOC_Os01g06390;LOC_Os01g06120;LOC_Os01g…
MSTRG.55787.1	LOC_Os03g11510;LOC_Os03g11540;LOC_Os03g11734;LOC_Os03g11640;LOC_Os03g11690;LOC_Os03g11530;LOC_Os03g11710;LOC_Os03g11750;LOC_Os03g11550;LOC_Os03g11490;LOC_Os03g11670;LOC_Os03g11570;LOC_Os03g11720;LOC_Os03g11590;LOC_Os03g11680;LOC_Os03g11500;LOC_Os03g11700;LOC_Os03g11560;LOC_Os03g11614;LOC_Os03g11520;LOC_Os03g11650;LOC_Os03g11660;LOC_Os03g11630;LOC_Os03g11580
MSTRG.35283.1	LOC_Os12g21730;LOC_Os12g21540;LOC_Os12g21700;LOC_Os12g21690;LOC_Os12g21590;LOC_Os12g21680;LOC_Os12g21610;LOC_Os12g21660;LOC_Os12g21530;LOC_Os12g21510;LOC_Os12g21600;LOC_Os12g21520;LOC_Os12g21624;LOC_Os12g21580;LOC_Os12g21734;LOC_Os12g21550;LOC_Os12g21670;LOC_Os12g21560;LOC_Os12g21500;LOC_Os12g21490;LOC_Os12g21720;LOC_Os12g21640;LOC_Os12g21710;LOC_Os12g21570
MSTRG.118185.9	LOC_Os08g37550;LOC_Os08g37456;LOC_Os08g37530;LOC_Os08g37580;LOC_Os08g37432;LOC_Os08g37640;LOC_Os08g37500;LOC_Os08g37444;LOC_Os08g37660;LOC_Os08g37690;LOC_Os08g37720;LOC_Os08g37670;LOC_Os08g37520;LOC_Os08g37490;LOC_Os08g37650;LOC_Os08g37610;LOC_Os08g37470;LOC_Os08g37420;LOC_Os08g37730;LOC_Os08g37680;LOC_Os08g37605;LOC_Os08g37595;LOC_Os08g37560;LOC_Os08g37710;LOC_Os08g37540;LOC_Os08g37600;LOC_Os08g…
MSTRG.107637.1	LOC_Os07g36250;LOC_Os07g35950;LOC_Os07g36160;LOC_Os07g36100;LOC_Os07g36060;LOC_Os07g36220;LOC_Os07g36020;LOC_Os07g35970;LOC_Os07g35979;LOC_Os07g36230;LOC_Os07g35940;LOC_Os07g36240;LOC_Os07g36120;LOC_Os07g36150;LOC_Os07g36110;LOC_Os07g36140;LOC_Os07g36170;LOC_Os07g36090;LOC_Os07g36210;LOC_Os07g36130;LOC_Os07g36050;LOC_Os07g36270;LOC_Os07g35985;LOC_Os07g36030;LOC_Os07g36180;LOC_Os07g36040;LOC_Os07g…
MSTRG.56728.1	LOC_Os03g15090;LOC_Os03g15010;LOC_Os03g15050;LOC_Os03g14930;LOC_Os03g15000;LOC_Os03g15110;LOC_Os03g14950;LOC_Os03g14890;LOC_Os03g14860;LOC_Os03g15120;LOC_Os03g15130;LOC_Os03g15160;LOC_Os03g14920;LOC_Os03g14940;LOC_Os03g14990;LOC_Os03g15150;LOC_Os03g15020;LOC_Os03g14900;LOC_Os03g15070;LOC_Os03g15060;LOC_Os03g14910;LOC_Os03g14915;LOC_Os03g14880;LOC_Os03g15033;LOC_Os03g15100;LOC_Os03g15140;LOC_Os03g…
MSTRG.30923.1	LOC_Os11g45120;LOC_Os11g44870;LOC_Os11g45070;LOC_Os11g45150;LOC_Os11g45110;LOC_Os11g45030;LOC_Os11g44850;LOC_Os11g44950;LOC_Os11g44880;LOC_Os11g44900;LOC_Os11g45040;LOC_Os11g45060;LOC_Os11g45130;LOC_Os11g45100;LOC_Os11g45090;LOC_Os11g44930;LOC_Os11g44840;LOC_Os11g45140;LOC_Os11g44970;LOC_Os11g44960;LOC_Os11g44890;LOC_Os11g44980;LOC_Os11g44920;LOC_Os11g44860;LOC_Os11g44990;LOC_Os11g44910;LOC_Os11g…
MSTRG.92187.1	LOC_Os06g09380;LOC_Os06g09330;LOC_Os06g09300;LOC_Os06g09320;LOC_Os06g09290;LOC_Os06g09230;LOC_Os06g09250;LOC_Os06g09470;LOC_Os06g09210;LOC_Os06g09260;LOC_Os06g09240;LOC_Os06g09370;LOC_Os06g09200;LOC_Os06g09450;LOC_Os06g09280;LOC_Os06g09270;LOC_Os06g09430;LOC_Os06g09220;LOC_Os06g09400;LOC_Os06g09390;LOC_Os06g09350;LOC_Os06g09410;LOC_Os06g09340;LOC_Os06g09310;LOC_Os06g09420
MSTRG.35606.2	LOC_Os12g23590;LOC_Os12g23550;LOC_Os12g23514;LOC_Os12g23540;LOC_Os12g23340;LOC_Os12g23530;LOC_Os12g23480;LOC_Os12g23400;LOC_Os12g23360;LOC_Os12g23570;LOC_Os12g23500;LOC_Os12g23330;LOC_Os12g23440;LOC_Os12g23374;LOC_Os12g23600;LOC_Os12g23350;LOC_Os12g23490;LOC_Os12g23510;LOC_Os12g23390;LOC_Os12g23470;LOC_Os12g23450;LOC_Os12g23320;LOC_Os12g23560;LOC_Os12g23460;LOC_Os12g23430;LOC_Os12g23580
MSTRG.78083.1	LOC_Os04g54120;LOC_Os04g54450;LOC_Os04g54150;LOC_Os04g54180;LOC_Os04g54300;LOC_Os04g54210;LOC_Os04g54460;LOC_Os04g54340;LOC_Os04g54130;LOC_Os04g54430;LOC_Os04g54090;LOC_Os04g54350;LOC_Os04g54250;LOC_Os04g54310;LOC_Os04g54110;LOC_Os04g54420;LOC_Os04g54490;LOC_Os04g54230;LOC_Os04g54520;LOC_Os04g54380;LOC_Os04g54280;LOC_Os04g54200;LOC_Os04g54330;LOC_Os04g54474;LOC_Os04g54220;LOC_Os04g54320;LOC_Os04g…
MSTRG.4903.10	LOC_Os01g23820;LOC_Os01g23930;LOC_Os01g23780;LOC_Os01g24020;LOC_Os01g23760;LOC_Os01g23790;LOC_Os01g23940;LOC_Os01g23750;LOC_Os01g23830;LOC_Os01g23990;LOC_Os01g24010;LOC_Os01g23870;LOC_Os01g23900;LOC_Os01g23920;LOC_Os01g23850;LOC_Os01g24050;LOC_Os01g23980;LOC_Os01g23800;LOC_Os01g23960;LOC_Os01g24030;LOC_Os01g23770;LOC_Os01g23890;LOC_Os01g24040;LOC_Os01g23880;LOC_Os01g23810;LOC_Os01g23970;LOC_Os01g…
MSTRG.97690.3	LOC_Os06g38470;LOC_Os06g38550;LOC_Os06g38520;LOC_Os06g38440;LOC_Os06g38594;LOC_Os06g38420;LOC_Os06g38590;LOC_Os06g38510;LOC_Os06g38400;LOC_Os06g38600;LOC_Os06g38330;LOC_Os06g38430;LOC_Os06g38340;LOC_Os06g38390;LOC_Os06g38370;LOC_Os06g38360;LOC_Os06g38564;LOC_Os06g38480;LOC_Os06g38500;LOC_Os06g38490;LOC_Os06g38450;LOC_Os06g38580;LOC_Os06g38410;LOC_Os06g38350;LOC_Os06g38320;LOC_Os06g38540;LOC_Os06g…
MSTRG.45471.2	LOC_Os02g25590;LOC_Os02g25500;LOC_Os02g25580;LOC_Os02g25430;LOC_Os02g25490;LOC_Os02g25630;LOC_Os02g25510;LOC_Os02g25480;LOC_Os02g25600;LOC_Os02g25470;LOC_Os02g25620;LOC_Os02g25520;LOC_Os02g25540;LOC_Os02g25410;LOC_Os02g25550;LOC_Os02g25460;LOC_Os02g25560;LOC_Os02g25449;LOC_Os02g25610;LOC_Os02g25640;LOC_Os02g25624;LOC_Os02g25650;LOC_Os02g25440
MSTRG.30468.2	LOC_Os11g42470;LOC_Os11g42290;LOC_Os11g42350;LOC_Os11g42280;LOC_Os11g42550;LOC_Os11g42400;LOC_Os11g42490;LOC_Os11g42580;LOC_Os11g42300;LOC_Os11g42270;LOC_Os11g42390;LOC_Os11g42525;LOC_Os11g42600;LOC_Os11g42520;LOC_Os11g42510;LOC_Os11g42500;LOC_Os11g42370;LOC_Os11g42570;LOC_Os11g42540;LOC_Os11g42330;LOC_Os11g42440;LOC_Os11g42450;LOC_Os11g42310;LOC_Os11g42360;LOC_Os11g42420;LOC_Os11g42430;LOC_Os11g…
MSTRG.58650.3	LOC_Os03g21900;LOC_Os03g21890;LOC_Os03g22090;LOC_Os03g21964;LOC_Os03g21980;LOC_Os03g21940;LOC_Os03g22050;LOC_Os03g21830;LOC_Os03g21960;LOC_Os03g21970;LOC_Os03g21950;LOC_Os03g22080;LOC_Os03g21880;LOC_Os03g22110;LOC_Os03g22100;LOC_Os03g21870;LOC_Os03g22030;LOC_Os03g21930;LOC_Os03g22010;LOC_Os03g22020;LOC_Os03g22040;LOC_Os03g21850;LOC_Os03g21914;LOC_Os03g22070;LOC_Os03g21840;LOC_Os03g22060;LOC_Os03g…
MSTRG.80351.4	LOC_Os05g05020;LOC_Os05g04950;LOC_Os05g05030;LOC_Os05g05000;LOC_Os05g04840;LOC_Os05g04930;LOC_Os05g04870;LOC_Os05g04890;LOC_Os05g04990;LOC_Os05g04830;LOC_Os05g04860;LOC_Os05g04810;LOC_Os05g05010;LOC_Os05g04914;LOC_Os05g05120;LOC_Os05g04940;LOC_Os05g05070;LOC_Os05g05050;LOC_Os05g05040;LOC_Os05g05080;LOC_Os05g04980;LOC_Os05g05060;LOC_Os05g05130;LOC_Os05g05110;LOC_Os05g05090;LOC_Os05g05100;LOC_Os05g…
MSTRG.111685.37	LOC_Os08g03970;LOC_Os08g03880;LOC_Os08g03820;LOC_Os08g04120;LOC_Os08g03950;LOC_Os08g04160;LOC_Os08g03940;LOC_Os08g04140;LOC_Os08g03900;LOC_Os08g03980;LOC_Os08g04100;LOC_Os08g04040;LOC_Os08g03830;LOC_Os08g04080;LOC_Os08g03910;LOC_Os08g03850;LOC_Os08g03840;LOC_Os08g03860;LOC_Os08g04020;LOC_Os08g03990;LOC_Os08g04150;LOC_Os08g04070;LOC_Os08g04060;LOC_Os08g03890;LOC_Os08g04010;LOC_Os08g04050;LOC_Os08g…
MSTRG.90326.27	LOC_Os06g01200;LOC_Os06g01130;LOC_Os06g01110;LOC_Os06g01150;LOC_Os06g01020;LOC_Os06g01090;LOC_Os06g01190;LOC_Os06g01180;LOC_Os06g01120;LOC_Os06g01010;LOC_Os06g01160;LOC_Os06g01030;LOC_Os06g01170;LOC_Os06g01100;LOC_Os06g01070;LOC_Os06g01040;LOC_Os06g01050;LOC_Os06g01140;LOC_Os06g01195
MSTRG.59341.12	LOC_Os03g25070;LOC_Os03g25250;LOC_Os03g25240;LOC_Os03g25130;LOC_Os03g25060;LOC_Os03g25000;LOC_Os03g25300;LOC_Os03g25030;LOC_Os03g24980;LOC_Os03g25270;LOC_Os03g25090;LOC_Os03g25010;LOC_Os03g25289;LOC_Os03g25050;LOC_Os03g25220;LOC_Os03g25140;LOC_Os03g24970;LOC_Os03g25020;LOC_Os03g25260;LOC_Os03g25170;LOC_Os03g25080;LOC_Os03g25314;LOC_Os03g25110;LOC_Os03g25200;LOC_Os03g25210;LOC_Os03g25180;LOC_Os03g…
MSTRG.97207.17	LOC_Os06g36090;LOC_Os06g36140;LOC_Os06g36190;LOC_Os06g36080;LOC_Os06g36250;LOC_Os06g36240;LOC_Os06g36260;LOC_Os06g36130;LOC_Os06g36020;LOC_Os06g36030;LOC_Os06g36170;LOC_Os06g36050;LOC_Os06g36220;LOC_Os06g36120;LOC_Os06g36230;LOC_Os06g36060;LOC_Os06g36160;LOC_Os06g36070;LOC_Os06g36270;LOC_Os06g36180;LOC_Os06g36040;LOC_Os06g36110;LOC_Os06g36210
MSTRG.29704.11	LOC_Os11g38880;LOC_Os11g39060;LOC_Os11g38910;LOC_Os11g38820;LOC_Os11g39040;LOC_Os11g39120;LOC_Os11g39010;LOC_Os11g38930;LOC_Os11g38920;LOC_Os11g39050;LOC_Os11g38840;LOC_Os11g39020;LOC_Os11g38850;LOC_Os11g39030;LOC_Os11g38900;LOC_Os11g38860;LOC_Os11g39090;LOC_Os11g38980;LOC_Os11g39079;LOC_Os11g39070;LOC_Os11g38990;LOC_Os11g38890;LOC_Os11g39110;LOC_Os11g39100;LOC_Os11g38830;LOC_Os11g38959;LOC_Os11g…
MSTRG.99974.2	LOC_Os06g47630;LOC_Os06g47460;LOC_Os06g47430;LOC_Os06g47540;LOC_Os06g47680;LOC_Os06g47530;LOC_Os06g47730;LOC_Os06g47480;LOC_Os06g47470;LOC_Os06g47380;LOC_Os06g47580;LOC_Os06g47340;LOC_Os06g47360;LOC_Os06g47370;LOC_Os06g47390;LOC_Os06g47570;LOC_Os06g47520;LOC_Os06g47620;LOC_Os06g47700;LOC_Os06g47690;LOC_Os06g47590;LOC_Os06g47440;LOC_Os06g47450;LOC_Os06g47410;LOC_Os06g47400;LOC_Os06g47510;LOC_Os06g…
MSTRG.29623.2	LOC_Os11g38870;LOC_Os11g38780;LOC_Os11g38760;LOC_Os11g38830;LOC_Os11g38700;LOC_Os11g38790;LOC_Os11g38810;LOC_Os11g38800;LOC_Os11g38670;LOC_Os11g38690;LOC_Os11g38860;LOC_Os11g38850;LOC_Os11g38750;LOC_Os11g38720;LOC_Os11g38840;LOC_Os11g38820;LOC_Os11g38710;LOC_Os11g38880;LOC_Os11g38765;LOC_Os11g38680
MSTRG.119748.9	LOC_Os08g43510;LOC_Os08g43490;LOC_Os08g43560;LOC_Os08g43620;LOC_Os08g43780;LOC_Os08g43970;LOC_Os08g43740;LOC_Os08g43850;LOC_Os08g43960;LOC_Os08g43890;LOC_Os08g44000;LOC_Os08g43550;LOC_Os08g44015;LOC_Os08g43940;LOC_Os08g43870;LOC_Os08g43815;LOC_Os08g43580;LOC_Os08g43900;LOC_Os08g43840;LOC_Os08g43860;LOC_Os08g43750;LOC_Os08g43800;LOC_Os08g43950;LOC_Os08g43710;LOC_Os08g43880;LOC_Os08g43920;LOC_Os08g…
MSTRG.116446.1	LOC_Os08g29960;LOC_Os08g30020;LOC_Os08g30014;LOC_Os08g29760;LOC_Os08g29854;LOC_Os08g29970;LOC_Os08g30010;LOC_Os08g29870;LOC_Os08g30060;LOC_Os08g29780;LOC_Os08g30040;LOC_Os08g29940;LOC_Os08g29809;LOC_Os08g29950;LOC_Os08g29830;LOC_Os08g29910;LOC_Os08g29990;LOC_Os08g29770;LOC_Os08g30050;LOC_Os08g30070;LOC_Os08g29750;LOC_Os08g29790;LOC_Os08g29900;LOC_Os08g29840;LOC_Os08g29980;LOC_Os08g29880
MSTRG.27856.1	LOC_Os11g28600;LOC_Os11g28610;LOC_Os11g28770;LOC_Os11g28560;LOC_Os11g28740;LOC_Os11g28570;LOC_Os11g28628;LOC_Os11g28550;LOC_Os11g28680;LOC_Os11g28580;LOC_Os11g28750;LOC_Os11g28590;LOC_Os11g28720;LOC_Os11g28730;LOC_Os11g28640;LOC_Os11g28690;LOC_Os11g28710;LOC_Os11g28700
MSTRG.105674.1	LOC_Os07g25770;LOC_Os07g26020;LOC_Os07g26050;LOC_Os07g25940;LOC_Os07g25950;LOC_Os07g25980;LOC_Os07g25910;LOC_Os07g25990;LOC_Os07g25790;LOC_Os07g26030;LOC_Os07g26060;LOC_Os07g25890;LOC_Os07g25810;LOC_Os07g25860;LOC_Os07g25840;LOC_Os07g25960;LOC_Os07g26040;LOC_Os07g25870;LOC_Os07g26010;LOC_Os07g25820;LOC_Os07g25740;LOC_Os07g26070;LOC_Os07g26000;LOC_Os07g25760;LOC_Os07g25900;LOC_Os07g25730;LOC_Os07g…
MSTRG.30930.11	LOC_Os11g45180;LOC_Os11g44930;LOC_Os11g45140;LOC_Os11g45190;LOC_Os11g44890;LOC_Os11g44980;LOC_Os11g45110;LOC_Os11g45150;LOC_Os11g45120;LOC_Os11g44970;LOC_Os11g44960;LOC_Os11g44920;LOC_Os11g45030;LOC_Os11g44950;LOC_Os11g45170;LOC_Os11g44990;LOC_Os11g45230;LOC_Os11g44910;LOC_Os11g44900;LOC_Os11g45210;LOC_Os11g45220;LOC_Os11g45160;LOC_Os11g45000;LOC_Os11g45200;LOC_Os11g45240;LOC_Os11g44940;LOC_Os11g…
MSTRG.78141.1	LOC_Os04g54410;LOC_Os04g54400;LOC_Os04g54510;LOC_Os04g54500;LOC_Os04g54610;LOC_Os04g54690;LOC_Os04g54700;LOC_Os04g54590;LOC_Os04g54520;LOC_Os04g54740;LOC_Os04g54564;LOC_Os04g54560;LOC_Os04g54540;LOC_Os04g54600;LOC_Os04g54680;LOC_Os04g54474;LOC_Os04g54440;LOC_Os04g54730;LOC_Os04g54550;LOC_Os04g54650;LOC_Os04g54570;LOC_Os04g54420;LOC_Os04g54660;LOC_Os04g54490;LOC_Os04g54620;LOC_Os04g54640;LOC_Os04g…
MSTRG.63575.1	LOC_Os03g48457;LOC_Os03g48450;LOC_Os03g48340;LOC_Os03g48430;LOC_Os03g48490;LOC_Os03g48560;LOC_Os03g48390;LOC_Os03g48464;LOC_Os03g48380;LOC_Os03g48550;LOC_Os03g48400;LOC_Os03g48360;LOC_Os03g48471;LOC_Os03g48410;LOC_Os03g48520;LOC_Os03g48590;LOC_Os03g48330;LOC_Os03g48364;LOC_Os03g48370;LOC_Os03g48600;LOC_Os03g48580;LOC_Os03g48610;LOC_Os03g48570;LOC_Os03g48440;LOC_Os03g48480;LOC_Os03g48350;LOC_Os03g…
MSTRG.64383.1	LOC_Os03g51690;LOC_Os03g51610;LOC_Os03g51620;LOC_Os03g51590;LOC_Os03g51680;LOC_Os03g51660;LOC_Os03g51530;LOC_Os03g51710;LOC_Os03g51600;LOC_Os03g51550;LOC_Os03g51640;LOC_Os03g51580;LOC_Os03g51730;LOC_Os03g51670;LOC_Os03g51720;LOC_Os03g51556;LOC_Os03g51700;LOC_Os03g51724;LOC_Os03g51650;LOC_Os03g51570;LOC_Os03g51740
MSTRG.113840.2	LOC_Os08g14850;LOC_Os08g14760;LOC_Os08g14910;LOC_Os08g14840;LOC_Os08g14900;LOC_Os08g14744;LOC_Os08g14830;LOC_Os08g14990;LOC_Os08g14920;LOC_Os08g14880;LOC_Os08g14940;LOC_Os08g14810;LOC_Os08g14890;LOC_Os08g14970;LOC_Os08g15010;LOC_Os08g14770;LOC_Os08g14820;LOC_Os08g14980;LOC_Os08g14800;LOC_Os08g14790;LOC_Os08g14780;LOC_Os08g15000;LOC_Os08g14950;LOC_Os08g14860;LOC_Os08g14870;LOC_Os08g14930;LOC_Os08g…
MSTRG.90326.9	LOC_Os06g01210;LOC_Os06g01180;LOC_Os06g01120;LOC_Os06g01250;LOC_Os06g01010;LOC_Os06g01030;LOC_Os06g01160;LOC_Os06g01100;LOC_Os06g01170;LOC_Os06g01140;LOC_Os06g01195;LOC_Os06g01200;LOC_Os06g01220;LOC_Os06g01130;LOC_Os06g01110;LOC_Os06g01230;LOC_Os06g01150;LOC_Os06g01020;LOC_Os06g01270;LOC_Os06g01260;LOC_Os06g01090;LOC_Os06g01240;LOC_Os06g01190
MSTRG.104352.1	LOC_Os07g16080;LOC_Os07g16054;LOC_Os07g16160;LOC_Os07g16290;LOC_Os07g16140;LOC_Os07g16320;LOC_Os07g16180;LOC_Os07g16170;LOC_Os07g16100;LOC_Os07g16240;LOC_Os07g16120;LOC_Os07g16150;LOC_Os07g16090;LOC_Os07g16350;LOC_Os07g16280;LOC_Os07g16070;LOC_Os07g16224;LOC_Os07g16190;LOC_Os07g16040;LOC_Os07g16330;LOC_Os07g16270;LOC_Os07g16250;LOC_Os07g16110;LOC_Os07g16260;LOC_Os07g16130
MSTRG.35801.1	LOC_Os12g24550;LOC_Os12g24300;LOC_Os12g24540;LOC_Os12g24330;LOC_Os12g24310;LOC_Os12g24530;LOC_Os12g24320;LOC_Os12g24510;LOC_Os12g24400;LOC_Os12g24490;LOC_Os12g24460;LOC_Os12g24480;LOC_Os12g24410;LOC_Os12g24420;LOC_Os12g24390;LOC_Os12g24350;LOC_Os12g24364;LOC_Os12g24430;LOC_Os12g24555;LOC_Os12g24519;LOC_Os12g24500;LOC_Os12g24340;LOC_Os12g24580;LOC_Os12g24380;LOC_Os12g24450
MSTRG.48044.1	LOC_Os02g37790;LOC_Os02g37840;LOC_Os02g37960;LOC_Os02g37870;LOC_Os02g37970;LOC_Os02g37710;LOC_Os02g37910;LOC_Os02g37940;LOC_Os02g37850;LOC_Os02g37720;LOC_Os02g37890;LOC_Os02g37880;LOC_Os02g37990;LOC_Os02g37760;LOC_Os02g37740;LOC_Os02g37800;LOC_Os02g37930;LOC_Os02g37862;LOC_Os02g37950;LOC_Os02g37780;LOC_Os02g37810;LOC_Os02g37770;LOC_Os02g37900;LOC_Os02g37750;LOC_Os02g37856;LOC_Os02g37830;LOC_Os02g…
MSTRG.78027.2	LOC_Os04g53830;LOC_Os04g54110;LOC_Os04g53900;LOC_Os04g53998;LOC_Os04g53950;LOC_Os04g53910;LOC_Os04g54090;LOC_Os04g53990;LOC_Os04g54002;LOC_Os04g53810;LOC_Os04g54040;LOC_Os04g54020;LOC_Os04g53980;LOC_Os04g54130;LOC_Os04g54070;LOC_Os04g53940;LOC_Os04g53850;LOC_Os04g53870;LOC_Os04g53994;LOC_Os04g53920;LOC_Os04g53820;LOC_Os04g54120;LOC_Os04g54100;LOC_Os04g54010;LOC_Os04g54060;LOC_Os04g54050;LOC_Os04g…
MSTRG.45160.7	LOC_Os02g23828;LOC_Os02g23990;LOC_Os02g23920;LOC_Os02g24030;LOC_Os02g23860;LOC_Os02g23890;LOC_Os02g24060;LOC_Os02g24000;LOC_Os02g23930;LOC_Os02g23970;LOC_Os02g23910;LOC_Os02g24100;LOC_Os02g23960;LOC_Os02g24040;LOC_Os02g23840;LOC_Os02g23829;LOC_Os02g24070;LOC_Os02g24010;LOC_Os02g23950;LOC_Os02g23880;LOC_Os02g23939;LOC_Os02g24090;LOC_Os02g23830;LOC_Os02g24080;LOC_Os02g24050;LOC_Os02g24020;LOC_Os02g…
MSTRG.44967.1	LOC_Os02g22030;LOC_Os02g21960;LOC_Os02g22160;LOC_Os02g22050;LOC_Os02g21925;LOC_Os02g22120;LOC_Os02g21970;LOC_Os02g22080;LOC_Os02g22110;LOC_Os02g22000;LOC_Os02g22084;LOC_Os02g22090;LOC_Os02g21920;LOC_Os02g21980;LOC_Os02g22100;LOC_Os02g22040;LOC_Os02g21900;LOC_Os02g21990;LOC_Os02g22070;LOC_Os02g22130;LOC_Os02g22060;LOC_Os02g22140;LOC_Os02g22180;LOC_Os02g21910;LOC_Os02g21950;LOC_Os02g22010;LOC_Os02g…
MSTRG.95449.2	LOC_Os06g26070;LOC_Os06g25970;LOC_Os06g25980;LOC_Os06g26020;LOC_Os06g25950;LOC_Os06g25910;LOC_Os06g25920;LOC_Os06g25860;LOC_Os06g26050;LOC_Os06g25830;LOC_Os06g26030;LOC_Os06g25850;LOC_Os06g26040;LOC_Os06g25930;LOC_Os06g26000;LOC_Os06g26090;LOC_Os06g25870;LOC_Os06g25990;LOC_Os06g25820;LOC_Os06g25960;LOC_Os06g25880;LOC_Os06g26080;LOC_Os06g25890;LOC_Os06g26010;LOC_Os06g25810;LOC_Os06g25900;LOC_Os06g…
MSTRG.96193.1	LOC_Os06g30580;LOC_Os06g30630;LOC_Os06g30520;LOC_Os06g30550;LOC_Os06g30420;LOC_Os06g30490;LOC_Os06g30590;LOC_Os06g30660;LOC_Os06g30450;LOC_Os06g30600;LOC_Os06g30650;LOC_Os06g30470;LOC_Os06g30400;LOC_Os06g30570;LOC_Os06g30430;LOC_Os06g30530;LOC_Os06g30480;LOC_Os06g30540;LOC_Os06g30460;LOC_Os06g30440;LOC_Os06g30510;LOC_Os06g30620;LOC_Os06g30640;LOC_Os06g30500;LOC_Os06g30560;LOC_Os06g30610
MSTRG.16132.1	LOC_Os10g04060;LOC_Os10g04110;LOC_Os10g04270;LOC_Os10g04230;LOC_Os10g04130;LOC_Os10g04210;LOC_Os10g04040;LOC_Os10g04150;LOC_Os10g04020;LOC_Os10g04260;LOC_Os10g04074;LOC_Os10g04240;LOC_Os10g04030;LOC_Os10g04280;LOC_Os10g04090;LOC_Os10g04290;LOC_Os10g04120;LOC_Os10g04170;LOC_Os10g04250;LOC_Os10g04180;LOC_Os10g04220;LOC_Os10g04140;LOC_Os10g04050
MSTRG.98848.4	LOC_Os06g43560;LOC_Os06g43530;LOC_Os06g43700;LOC_Os06g43630;LOC_Os06g43510;LOC_Os06g43490;LOC_Os06g43670;LOC_Os06g43640;LOC_Os06g43500;LOC_Os06g43660;LOC_Os06g43550;LOC_Os06g43580;LOC_Os06g43610;LOC_Os06g43720;LOC_Os06g43480;LOC_Os06g43680;LOC_Os06g43600;LOC_Os06g43520;LOC_Os06g43650;LOC_Os06g43570;LOC_Os06g43690;LOC_Os06g43710;LOC_Os06g43470;LOC_Os06g43590;LOC_Os06g43620;LOC_Os06g43540
MSTRG.109639.1	LOC_Os07g44160;LOC_Os07g44090;LOC_Os07g44140;LOC_Os07g44060;LOC_Os07g44210;LOC_Os07g44170;LOC_Os07g44220;LOC_Os07g44340;LOC_Os07g44260;LOC_Os07g44250;LOC_Os07g44290;LOC_Os07g44010;LOC_Os07g44070;LOC_Os07g44040;LOC_Os07g44120;LOC_Os07g44130;LOC_Os07g44280;LOC_Os07g44230;LOC_Os07g44310;LOC_Os07g44200;LOC_Os07g44000;LOC_Os07g44100;LOC_Os07g44190;LOC_Os07g44050;LOC_Os07g44004;LOC_Os07g44030;LOC_Os07g…
MSTRG.84471.1	LOC_Os05g24684;LOC_Os05g24654;LOC_Os05g24601;LOC_Os05g24710;LOC_Os05g24680;LOC_Os05g24650;LOC_Os05g24560;LOC_Os05g24510;LOC_Os05g24540;LOC_Os05g24640;LOC_Os05g24730;LOC_Os05g24530;LOC_Os05g24550;LOC_Os05g24520;LOC_Os05g24610;LOC_Os05g24660;LOC_Os05g24670;LOC_Os05g24630;LOC_Os05g24570;LOC_Os05g24720;LOC_Os05g24740;LOC_Os05g24580;LOC_Os05g24620
MSTRG.113302.1	LOC_Os08g11890;LOC_Os08g11830;LOC_Os08g11680;LOC_Os08g11650;LOC_Os08g11850;LOC_Os08g11870;LOC_Os08g11880;LOC_Os08g11770;LOC_Os08g11910;LOC_Os08g11840;LOC_Os08g11690;LOC_Os08g11620;LOC_Os08g11660;LOC_Os08g11730;LOC_Os08g11800;LOC_Os08g11860;LOC_Os08g11780;LOC_Os08g11610;LOC_Os08g11700;LOC_Os08g11760;LOC_Os08g11669;LOC_Os08g11820;LOC_Os08g11900;LOC_Os08g11599;LOC_Os08g11640;LOC_Os08g11590;LOC_Os08g…
MSTRG.47422.22	LOC_Os02g35039;LOC_Os02g34884;LOC_Os02g34950;LOC_Os02g34910;LOC_Os02g35110;LOC_Os02g35010;LOC_Os02g34920;LOC_Os02g35000;LOC_Os02g34900;LOC_Os02g35080;LOC_Os02g34870;LOC_Os02g34960;LOC_Os02g34840;LOC_Os02g35070;LOC_Os02g34860;LOC_Os02g35090;LOC_Os02g34940;LOC_Os02g34990;LOC_Os02g34930;LOC_Os02g34850;LOC_Os02g34830;LOC_Os02g35100;LOC_Os02g34970;LOC_Os02g35020;LOC_Os02g34980;LOC_Os02g35060
MSTRG.93161.1	LOC_Os06g13330;LOC_Os06g13220;LOC_Os06g13380;LOC_Os06g13240;LOC_Os06g13410;LOC_Os06g13340;LOC_Os06g13180;LOC_Os06g13210;LOC_Os06g13280;LOC_Os06g13430;LOC_Os06g13310;LOC_Os06g13320;LOC_Os06g13360;LOC_Os06g13290;LOC_Os06g13190;LOC_Os06g13200;LOC_Os06g13170;LOC_Os06g13160;LOC_Os06g13420;LOC_Os06g13270;LOC_Os06g13250;LOC_Os06g13370;LOC_Os06g13460;LOC_Os06g13350;LOC_Os06g13215;LOC_Os06g13390;LOC_Os06g…
MSTRG.128162.22	ChrUn.fgenesh.gene.88;ChrUn.fgenesh.gene.79;ChrUn.fgenesh.gene.78;ChrUn.fgenesh.gene.90;ChrUn.fgenesh.gene.71;ChrUn.fgenesh.gene.75;ChrUn.fgenesh.gene.83;ChrUn.fgenesh.gene.89;ChrUn.fgenesh.gene.74;ChrUn.fgenesh.gene.72;ChrUn.fgenesh.gene.66;ChrUn.fgenesh.gene.85;ChrUn.fgenesh.gene.81;ChrUn.fgenesh.gene.87;ChrUn.fgenesh.gene.73;ChrUn.fgenesh.gene.80;ChrUn.fgenesh.gene.65;ChrUn.fgenesh.gene.67;Chr…
MSTRG.106441.1	LOC_Os07g29450;LOC_Os07g29594;LOC_Os07g29550;LOC_Os07g29480;LOC_Os07g29660;LOC_Os07g29510;LOC_Os07g29500;LOC_Os07g29670;LOC_Os07g29570;LOC_Os07g29600;LOC_Os07g29420;LOC_Os07g29684;LOC_Os07g29530;LOC_Os07g29610;LOC_Os07g29490;LOC_Os07g29520;LOC_Os07g29430;LOC_Os07g29440;LOC_Os07g29580;LOC_Os07g29640;LOC_Os07g29560;LOC_Os07g29540;LOC_Os07g29410;LOC_Os07g29460;LOC_Os07g29470;LOC_Os07g29630;LOC_Os07g…
MSTRG.102917.1	LOC_Os07g10440;LOC_Os07g10490;LOC_Os07g10330;LOC_Os07g10380;LOC_Os07g10290;LOC_Os07g10360;LOC_Os07g10310;LOC_Os07g10430;LOC_Os07g10520;LOC_Os07g10470;LOC_Os07g10260;LOC_Os07g10230;LOC_Os07g10240;LOC_Os07g10250;LOC_Os07g10300;LOC_Os07g10500;LOC_Os07g10535;LOC_Os07g10400;LOC_Os07g10256;LOC_Os07g10480;LOC_Os07g10254;LOC_Os07g10510;LOC_Os07g10340;LOC_Os07g10460;LOC_Os07g10530;LOC_Os07g10270;LOC_Os07g…
MSTRG.25885.1	LOC_Os11g16910;LOC_Os11g16840;LOC_Os11g16780;LOC_Os11g16760;LOC_Os11g16810;LOC_Os11g16750;LOC_Os11g16850;LOC_Os11g16920;LOC_Os11g16924;LOC_Os11g16610;LOC_Os11g16730;LOC_Os11g16680;LOC_Os11g16720;LOC_Os11g16820;LOC_Os11g16890;LOC_Os11g16900;LOC_Os11g16640;LOC_Os11g16830;LOC_Os11g16660;LOC_Os11g16690;LOC_Os11g16770;LOC_Os11g16630;LOC_Os11g16710;LOC_Os11g16670;LOC_Os11g16650;LOC_Os11g16940;LOC_Os11g…
MSTRG.44381.1	LOC_Os02g19140;LOC_Os02g19240;LOC_Os02g19300;LOC_Os02g18980;LOC_Os02g19200;LOC_Os02g19280;LOC_Os02g19090;LOC_Os02g19290;LOC_Os02g19050;LOC_Os02g19170;LOC_Os02g19070;LOC_Os02g19260;LOC_Os02g19220;LOC_Os02g19100;LOC_Os02g19010;LOC_Os02g19080;LOC_Os02g18990;LOC_Os02g19250;LOC_Os02g19110;LOC_Os02g19180;LOC_Os02g19000;LOC_Os02g19210;LOC_Os02g19060;LOC_Os02g19020;LOC_Os02g19270;LOC_Os02g19130;LOC_Os02g…
MSTRG.3303.1	LOC_Os01g15110;LOC_Os01g14890;LOC_Os01g15200;LOC_Os01g15039;LOC_Os01g14940;LOC_Os01g15170;LOC_Os01g14900;LOC_Os01g15220;LOC_Os01g15090;LOC_Os01g15020;LOC_Os01g15010;LOC_Os01g15190;LOC_Os01g14980;LOC_Os01g14910;LOC_Os01g15120;LOC_Os01g14880;LOC_Os01g15080;LOC_Os01g14932;LOC_Os01g15100;LOC_Os01g15070;LOC_Os01g15180;LOC_Os01g15150;LOC_Os01g15029;LOC_Os01g15000;LOC_Os01g15229;LOC_Os01g14870;LOC_Os01g…
MSTRG.90326.7	LOC_Os06g01140;LOC_Os06g01195;LOC_Os06g01170;LOC_Os06g01100;LOC_Os06g01010;LOC_Os06g01160;LOC_Os06g01030;LOC_Os06g01210;LOC_Os06g01180;LOC_Os06g01250;LOC_Os06g01120;LOC_Os06g01190;LOC_Os06g01260;LOC_Os06g01240;LOC_Os06g01090;LOC_Os06g01230;LOC_Os06g01150;LOC_Os06g01020;LOC_Os06g01200;LOC_Os06g01130;LOC_Os06g01220;LOC_Os06g01110
MSTRG.106115.2	LOC_Os07g28150;LOC_Os07g28140;LOC_Os07g28230;LOC_Os07g28090;LOC_Os07g28070;LOC_Os07g28170;LOC_Os07g28060;LOC_Os07g28100;LOC_Os07g28200;LOC_Os07g28220;LOC_Os07g28010;LOC_Os07g28120;LOC_Os07g28250;LOC_Os07g28030;LOC_Os07g28000;LOC_Os07g28160;LOC_Os07g28290;LOC_Os07g28280;LOC_Os07g28260;LOC_Os07g28040;LOC_Os07g28020;LOC_Os07g28210;LOC_Os07g28240;LOC_Os07g28050;LOC_Os07g28130;LOC_Os07g28180;LOC_Os07g…
MSTRG.25010.1	LOC_Os11g10940;LOC_Os11g10990;LOC_Os11g11070;LOC_Os11g10930;LOC_Os11g10960;LOC_Os11g11090;LOC_Os11g10980;LOC_Os11g10970;LOC_Os11g10910;LOC_Os11g10860;LOC_Os11g11060;LOC_Os11g11150;LOC_Os11g11110;LOC_Os11g10920;LOC_Os11g11010;LOC_Os11g11140;LOC_Os11g11020;LOC_Os11g10840;LOC_Os11g10870;LOC_Os11g11120;LOC_Os11g10830;LOC_Os11g11100;LOC_Os11g11030;LOC_Os11g11080;LOC_Os11g10900;LOC_Os11g10890;LOC_Os11g…
MSTRG.92301.3	LOC_Os06g10000;LOC_Os06g09688;LOC_Os06g09920;LOC_Os06g09750;LOC_Os06g09800;LOC_Os06g10050;LOC_Os06g09980;LOC_Os06g09930;LOC_Os06g09679;LOC_Os06g09900;LOC_Os06g09860;LOC_Os06g09717;LOC_Os06g09990;LOC_Os06g09770;LOC_Os06g09910;LOC_Os06g09890;LOC_Os06g09810;LOC_Os06g10010;LOC_Os06g09698;LOC_Os06g09780;LOC_Os06g09830;LOC_Os06g09790;LOC_Os06g09760;LOC_Os06g10040;LOC_Os06g09840;LOC_Os06g09820;LOC_Os06g…
MSTRG.42620.3	LOC_Os02g10300;LOC_Os02g10370;LOC_Os02g10510;LOC_Os02g10330;LOC_Os02g10650;LOC_Os02g10630;LOC_Os02g10550;LOC_Os02g10410;LOC_Os02g10640;LOC_Os02g10310;LOC_Os02g10420;LOC_Os02g10400;LOC_Os02g10440;LOC_Os02g10530;LOC_Os02g10360;LOC_Os02g10560;LOC_Os02g10540;LOC_Os02g10390;LOC_Os02g10430;LOC_Os02g10490;LOC_Os02g10320;LOC_Os02g10350;LOC_Os02g10580;LOC_Os02g10590;LOC_Os02g10500;LOC_Os02g10460;LOC_Os02g…
MSTRG.103059.1	LOC_Os07g10700;LOC_Os07g10750;LOC_Os07g10710;LOC_Os07g10840;LOC_Os07g10690;LOC_Os07g10670;LOC_Os07g10730;LOC_Os07g10770;LOC_Os07g10720;LOC_Os07g10880;LOC_Os07g10810;LOC_Os07g10780;LOC_Os07g10800;LOC_Os07g10600;LOC_Os07g10630;LOC_Os07g10680;LOC_Os07g10870;LOC_Os07g10790;LOC_Os07g10620;LOC_Os07g10640;LOC_Os07g10830;LOC_Os07g10610;LOC_Os07g10650;LOC_Os07g10860;LOC_Os07g10820;LOC_Os07g10660;LOC_Os07g…
MSTRG.107440.1	LOC_Os07g34720;LOC_Os07g34660;LOC_Os07g34690;LOC_Os07g34860;LOC_Os07g35004;LOC_Os07g34964;LOC_Os07g34700;LOC_Os07g34870;LOC_Os07g34980;LOC_Os07g34710;LOC_Os07g34810;LOC_Os07g34940;LOC_Os07g34830;LOC_Os07g34680;LOC_Os07g34900;LOC_Os07g34850;LOC_Os07g34770;LOC_Os07g34880;LOC_Os07g34780;LOC_Os07g34800;LOC_Os07g34950;LOC_Os07g34820;LOC_Os07g34740;LOC_Os07g34750;LOC_Os07g34920;LOC_Os07g34990;LOC_Os07g…
MSTRG.65653.2	LOC_Os03g57120;LOC_Os03g57130;LOC_Os03g57050;LOC_Os03g57260;LOC_Os03g57090;LOC_Os03g57200;LOC_Os03g57030;LOC_Os03g57210;LOC_Os03g57190;LOC_Os03g57070;LOC_Os03g57280;LOC_Os03g57020;LOC_Os03g57149;LOC_Os03g57240;LOC_Os03g57270;LOC_Os03g57110;LOC_Os03g57170;LOC_Os03g57140;LOC_Os03g57230;LOC_Os03g57290;LOC_Os03g57220;LOC_Os03g57180;LOC_Os03g57040;LOC_Os03g57080;LOC_Os03g57060;LOC_Os03g57100;LOC_Os03g…
MSTRG.31749.1	LOC_Os12g02780;LOC_Os12g02710;LOC_Os12g02810;LOC_Os12g02920;LOC_Os12g02620;LOC_Os12g02870;LOC_Os12g02760;LOC_Os12g02720;LOC_Os12g02660;LOC_Os12g02860;LOC_Os12g02890;LOC_Os12g02900;LOC_Os12g02850;LOC_Os12g02800;LOC_Os12g02700;LOC_Os12g02640;LOC_Os12g02680;LOC_Os12g02830;LOC_Os12g02910;LOC_Os12g02930;LOC_Os12g02970;LOC_Os12g02950;LOC_Os12g02880;LOC_Os12g02690;LOC_Os12g02750;LOC_Os12g02670;LOC_Os12g…
MSTRG.73880.1	LOC_Os04g36780;LOC_Os04g36670;LOC_Os04g36660;LOC_Os04g36750;LOC_Os04g36890;LOC_Os04g36700;LOC_Os04g36630;LOC_Os04g36790;LOC_Os04g36820;LOC_Os04g36810;LOC_Os04g37420;LOC_Os04g36830;LOC_Os04g36680;LOC_Os04g36720;LOC_Os04g36910;LOC_Os04g36880;LOC_Os04g37410;LOC_Os04g36730;LOC_Os04g36650;LOC_Os04g36840;LOC_Os04g36770;LOC_Os04g36710;LOC_Os04g36900;LOC_Os04g36800;LOC_Os04g36859;LOC_Os04g36850;LOC_Os04g…
MSTRG.90326.14	LOC_Os06g01195;LOC_Os06g01140;LOC_Os06g01100;LOC_Os06g01170;LOC_Os06g01160;LOC_Os06g01030;LOC_Os06g01010;LOC_Os06g01250;LOC_Os06g01120;LOC_Os06g01180;LOC_Os06g01210;LOC_Os06g01190;LOC_Os06g01240;LOC_Os06g01090;LOC_Os06g01260;LOC_Os06g01270;LOC_Os06g01020;LOC_Os06g01230;LOC_Os06g01150;LOC_Os06g01130;LOC_Os06g01110;LOC_Os06g01220;LOC_Os06g01200
MSTRG.98470.2	LOC_Os06g41710;LOC_Os06g41460;LOC_Os06g41650;LOC_Os06g41560;LOC_Os06g41520;LOC_Os06g41590;LOC_Os06g41470;LOC_Os06g41510;LOC_Os06g41610;LOC_Os06g41480;LOC_Os06g41384;LOC_Os06g41380;LOC_Os06g41640;LOC_Os06g41490;LOC_Os06g41500;LOC_Os06g41670;LOC_Os06g41690;LOC_Os06g41550;LOC_Os06g41600;LOC_Os06g41680;LOC_Os06g41450;LOC_Os06g41580;LOC_Os06g41630;LOC_Os06g41620;LOC_Os06g41700;LOC_Os06g41440;LOC_Os06g…
MSTRG.103708.3	LOC_Os07g13060;LOC_Os07g13220;LOC_Os07g13370;LOC_Os07g13200;LOC_Os07g13240;LOC_Os07g13210;LOC_Os07g13160;LOC_Os07g13280;LOC_Os07g13100;LOC_Os07g13360;LOC_Os07g13380;LOC_Os07g13050;LOC_Os07g13120;LOC_Os07g13350;LOC_Os07g13390;LOC_Os07g13140;LOC_Os07g13230;LOC_Os07g13090;LOC_Os07g13190;LOC_Os07g13180;LOC_Os07g13270;LOC_Os07g13170;LOC_Os07g13330;LOC_Os07g13310;LOC_Os07g13260;LOC_Os07g13080;LOC_Os07g…
MSTRG.41989.1	LOC_Os02g07830;LOC_Os02g07810;LOC_Os02g07630;LOC_Os02g07575;LOC_Os02g07610;LOC_Os02g07600;LOC_Os02g07700;LOC_Os02g07680;LOC_Os02g07654;LOC_Os02g07800;LOC_Os02g07750;LOC_Os02g07720;LOC_Os02g07640;LOC_Os02g07820;LOC_Os02g07628;LOC_Os02g07850;LOC_Os02g07624;LOC_Os02g07790;LOC_Os02g07730;LOC_Os02g07620;LOC_Os02g07690;LOC_Os02g07780;LOC_Os02g07760;LOC_Os02g07670;LOC_Os02g07840;LOC_Os02g07740;LOC_Os02g…
MSTRG.71928.3	LOC_Os04g29110;LOC_Os04g28940;LOC_Os04g29050;LOC_Os04g28990;LOC_Os04g29170;LOC_Os04g29030;LOC_Os04g29010;LOC_Os04g28980;LOC_Os04g29100;LOC_Os04g29150;LOC_Os04g29210;LOC_Os04g29120;LOC_Os04g29040;LOC_Os04g29130;LOC_Os04g29190;LOC_Os04g29060;LOC_Os04g29020;LOC_Os04g29180;LOC_Os04g28910;LOC_Os04g29000;LOC_Os04g29140;LOC_Os04g28930;LOC_Os04g29090;LOC_Os04g29160;LOC_Os04g28970;LOC_Os04g28920;LOC_Os04g…
MSTRG.40627.1	LOC_Os02g02370;LOC_Os02g02290;LOC_Os02g02500;LOC_Os02g02520;LOC_Os02g02590;LOC_Os02g02540;LOC_Os02g02490;LOC_Os02g02410;LOC_Os02g02350;LOC_Os02g02330;LOC_Os02g02424;LOC_Os02g02550;LOC_Os02g02560;LOC_Os02g02460;LOC_Os02g02400;LOC_Os02g02320;LOC_Os02g02360;LOC_Os02g02340;LOC_Os02g02310;LOC_Os02g02570;LOC_Os02g02450;LOC_Os02g02510;LOC_Os02g02580;LOC_Os02g02480;LOC_Os02g02524;LOC_Os02g02530;LOC_Os02g…
MSTRG.29593.1	LOC_Os11g38820;LOC_Os11g38660;LOC_Os11g38710;LOC_Os11g38680;LOC_Os11g38765;LOC_Os11g38720;LOC_Os11g38650;LOC_Os11g38750;LOC_Os11g38690;LOC_Os11g38670;LOC_Os11g38810;LOC_Os11g38800;LOC_Os11g38760;LOC_Os11g38830;LOC_Os11g38630;LOC_Os11g38700;LOC_Os11g38790;LOC_Os11g38640;LOC_Os11g38780
MSTRG.42403.1	LOC_Os02g09569;LOC_Os02g09620;LOC_Os02g09770;LOC_Os02g09830;LOC_Os02g09740;LOC_Os02g09720;LOC_Os02g09580;LOC_Os02g09750;LOC_Os02g09590;LOC_Os02g09530;LOC_Os02g09790;LOC_Os02g09840;LOC_Os02g09610;LOC_Os02g09550;LOC_Os02g09820;LOC_Os02g09760;LOC_Os02g09560;LOC_Os02g09670;LOC_Os02g09600;LOC_Os02g09510;LOC_Os02g09660;LOC_Os02g09800;LOC_Os02g09540;LOC_Os02g09630;LOC_Os02g09520;LOC_Os02g09710;LOC_Os02g…
MSTRG.70289.6	LOC_Os04g22490;LOC_Os04g22550;LOC_Os04g22510;LOC_Os04g22340;LOC_Os04g22360;LOC_Os04g22460;LOC_Os04g22380;LOC_Os04g22450;LOC_Os04g22440;LOC_Os04g22230;LOC_Os04g22300;LOC_Os04g22280;LOC_Os04g22350;LOC_Os04g22430;LOC_Os04g22480;LOC_Os04g22520;LOC_Os04g22200;LOC_Os04g22260;LOC_Os04g22500;LOC_Os04g22220;LOC_Os04g22330;LOC_Os04g22210;LOC_Os04g22240;LOC_Os04g22250;LOC_Os04g22290;LOC_Os04g22470;LOC_Os04g…
MSTRG.90325.10	LOC_Os06g01260;LOC_Os06g01090;LOC_Os06g01240;LOC_Os06g01190;LOC_Os06g01200;LOC_Os06g01220;LOC_Os06g01110;LOC_Os06g01130;LOC_Os06g01230;LOC_Os06g01150;LOC_Os06g01020;LOC_Os06g01170;LOC_Os06g01100;LOC_Os06g01140;LOC_Os06g01195;LOC_Os06g01210;LOC_Os06g01180;LOC_Os06g01120;LOC_Os06g01250;LOC_Os06g01010;LOC_Os06g01030;LOC_Os06g01160
MSTRG.18898.37	LOC_Os10g22869;LOC_Os10g22880;LOC_Os10g22840;LOC_Os10g22720;LOC_Os10g22900;LOC_Os10g22710;LOC_Os10g22580;LOC_Os10g22610;LOC_Os10g22810;LOC_Os10g22780;LOC_Os10g22680;LOC_Os10g22760;LOC_Os10g22650;LOC_Os10g22910;LOC_Os10g22730;LOC_Os10g22850;LOC_Os10g22770;LOC_Os10g22670;LOC_Os10g22630;LOC_Os10g22590;LOC_Os10g22620;LOC_Os10g22820;LOC_Os10g22740;LOC_Os10g22750;LOC_Os10g22660;LOC_Os10g22920;LOC_Os10g…
MSTRG.35236.2	LOC_Os12g20440;LOC_Os12g20290;LOC_Os12g20410;LOC_Os12g20220;LOC_Os12g20380;LOC_Os12g20370;LOC_Os12g20200;LOC_Os12g20210;LOC_Os12g20240;LOC_Os12g20230;LOC_Os12g20470;LOC_Os12g20300;LOC_Os12g20430;LOC_Os12g20280;LOC_Os12g20260;LOC_Os12g20390;LOC_Os12g20350;LOC_Os12g20340;LOC_Os12g20460;LOC_Os12g20270;LOC_Os12g20360;LOC_Os12g20450;LOC_Os12g20420;LOC_Os12g20250
MSTRG.109641.2	LOC_Os07g44330;LOC_Os07g44299;LOC_Os07g44080;LOC_Os07g44110;LOC_Os07g44020;LOC_Os07g44180;LOC_Os07g44240;LOC_Os07g44320;LOC_Os07g44190;LOC_Os07g44100;LOC_Os07g44200;LOC_Os07g44004;LOC_Os07g44030;LOC_Os07g44050;LOC_Os07g44120;LOC_Os07g44130;LOC_Os07g44040;LOC_Os07g44070;LOC_Os07g44010;LOC_Os07g44310;LOC_Os07g44230;LOC_Os07g44280;LOC_Os07g44140;LOC_Os07g44090;LOC_Os07g44160;LOC_Os07g44290;LOC_Os07g…
MSTRG.62676.2	LOC_Os03g44740;LOC_Os03g44630;LOC_Os03g44760;LOC_Os03g44780;LOC_Os03g44800;LOC_Os03g44610;LOC_Os03g44670;LOC_Os03g44710;LOC_Os03g44820;LOC_Os03g44720;LOC_Os03g44642;LOC_Os03g44650;LOC_Os03g44690;LOC_Os03g44750;LOC_Os03g44835;LOC_Os03g44840;LOC_Os03g44810;LOC_Os03g44636;LOC_Os03g44660;LOC_Os03g44850;LOC_Os03g44830;LOC_Os03g44600;LOC_Os03g44620;LOC_Os03g44680
MSTRG.104847.1	LOC_Os07g19210;LOC_Os07g19300;LOC_Os07g19170;LOC_Os07g19420;LOC_Os07g19190;LOC_Os07g19310;LOC_Os07g19160;LOC_Os07g19110;LOC_Os07g19290;LOC_Os07g19320;LOC_Os07g19410;LOC_Os07g19340;LOC_Os07g19330;LOC_Os07g19360;LOC_Os07g19090;LOC_Os07g19350;LOC_Os07g19120;LOC_Os07g19370;LOC_Os07g19220;LOC_Os07g19400;LOC_Os07g19274;LOC_Os07g19140;LOC_Os07g19130;LOC_Os07g19390;LOC_Os07g19200;LOC_Os07g19430;LOC_Os07g…
MSTRG.94155.5	LOC_Os06g17960;LOC_Os06g17910;LOC_Os06g18010;LOC_Os06g17970;LOC_Os06g18120;LOC_Os06g17980;LOC_Os06g17920;LOC_Os06g18020;LOC_Os06g17930;LOC_Os06g18140;LOC_Os06g18058;LOC_Os06g18130;LOC_Os06g18080;LOC_Os06g18030;LOC_Os06g18100;LOC_Os06g17900;LOC_Os06g18110;LOC_Os06g17990;LOC_Os06g17950;LOC_Os06g18040;LOC_Os06g18160;LOC_Os06g18090;LOC_Os06g18164;LOC_Os06g17890;LOC_Os06g18000;LOC_Os06g18150;LOC_Os06g…
MSTRG.29599.1	LOC_Os11g38750;LOC_Os11g38650;LOC_Os11g38690;LOC_Os11g38660;LOC_Os11g38820;LOC_Os11g38710;LOC_Os11g38680;LOC_Os11g38765;LOC_Os11g38720;LOC_Os11g38840;LOC_Os11g38760;LOC_Os11g38830;LOC_Os11g38700;LOC_Os11g38790;LOC_Os11g38640;LOC_Os11g38780;LOC_Os11g38670;LOC_Os11g38810;LOC_Os11g38800
MSTRG.99755.3	LOC_Os06g46510;LOC_Os06g46799;LOC_Os06g46730;LOC_Os06g46540;LOC_Os06g46560;LOC_Os06g46610;LOC_Os06g46550;LOC_Os06g46754;LOC_Os06g46600;LOC_Os06g46770;LOC_Os06g46840;LOC_Os06g46720;LOC_Os06g46630;LOC_Os06g46590;LOC_Os06g46580;LOC_Os06g46670;LOC_Os06g46740;LOC_Os06g46780;LOC_Os06g46830;LOC_Os06g46680;LOC_Os06g46710;LOC_Os06g46700;LOC_Os06g46500;LOC_Os06g46530;LOC_Os06g46570;LOC_Os06g46520;LOC_Os06g…
MSTRG.83782.1	LOC_Os05g21020;LOC_Os05g21010;LOC_Os05g20960;LOC_Os05g21060;LOC_Os05g21110;LOC_Os05g20360;LOC_Os05g20410;LOC_Os05g21030;LOC_Os05g21090;LOC_Os05g21100;LOC_Os05g20380;LOC_Os05g20370;LOC_Os05g20390;LOC_Os05g20970;LOC_Os05g20304;LOC_Os05g20290;LOC_Os05g20990;LOC_Os05g20320;LOC_Os05g21080;LOC_Os05g20310;LOC_Os05g20330;LOC_Os05g20350;LOC_Os05g20280;LOC_Os05g21050;LOC_Os05g21040;LOC_Os05g20420;LOC_Os05g…
MSTRG.70038.3	LOC_Os04g20710;LOC_Os04g20730;LOC_Os04g20590;LOC_Os04g20740;LOC_Os04g20690;LOC_Os04g20610;LOC_Os04g20749;LOC_Os04g20650;LOC_Os04g20670;LOC_Os04g20620;LOC_Os04g20600;LOC_Os04g20700;LOC_Os04g20720;LOC_Os04g20680;LOC_Os04g20640;LOC_Os04g20774;LOC_Os04g20810;LOC_Os04g20570;LOC_Os04g20800;LOC_Os04g20790;LOC_Os04g20630
MSTRG.59043.9	LOC_Os03g23840;LOC_Os03g23130;LOC_Os03g23180;LOC_Os03g23150;LOC_Os03g23920;LOC_Os03g23900;LOC_Os03g23935;LOC_Os03g23160;LOC_Os03g23820;LOC_Os03g23230;LOC_Os03g23850;LOC_Os03g23220;LOC_Os03g23880;LOC_Os03g23760;LOC_Os03g23210;LOC_Os03g23190;LOC_Os03g23940;LOC_Os03g23200;LOC_Os03g23860;LOC_Os03g23890;LOC_Os03g23830;LOC_Os03g23140;LOC_Os03g23250;LOC_Os03g23950
MSTRG.53539.1	LOC_Os03g02350;LOC_Os03g02560;LOC_Os03g02430;LOC_Os03g02320;LOC_Os03g02514;LOC_Os03g02400;LOC_Os03g02660;LOC_Os03g02670;LOC_Os03g02630;LOC_Os03g02440;LOC_Os03g02530;LOC_Os03g02360;LOC_Os03g02600;LOC_Os03g02650;LOC_Os03g02570;LOC_Os03g02544;LOC_Os03g02470;LOC_Os03g02500;LOC_Os03g02550;LOC_Os03g02410;LOC_Os03g02460;LOC_Os03g02540;LOC_Os03g02370;LOC_Os03g02380;LOC_Os03g02420;LOC_Os03g02620;LOC_Os03g…
MSTRG.6533.1	LOC_Os01g35530;LOC_Os01g35440;LOC_Os01g35520;LOC_Os01g35620;LOC_Os01g35650;LOC_Os01g35600;LOC_Os01g35710;LOC_Os01g35660;LOC_Os01g35410;LOC_Os01g35580;LOC_Os01g35640;LOC_Os01g35490;LOC_Os01g35550;LOC_Os01g35420;LOC_Os01g35700;LOC_Os01g35540;LOC_Os01g35590;LOC_Os01g35690;LOC_Os01g35450;LOC_Os01g35720;LOC_Os01g35630;LOC_Os01g35430;LOC_Os01g35670;LOC_Os01g35480;LOC_Os01g35504;LOC_Os01g35470;LOC_Os01g…
MSTRG.30519.1	LOC_Os11g42610;LOC_Os11g42700;LOC_Os11g42840;LOC_Os11g42690;LOC_Os11g42770;LOC_Os11g42720;LOC_Os11g42590;LOC_Os11g42630;LOC_Os11g42640;LOC_Os11g42750;LOC_Os11g42800;LOC_Os11g42810;LOC_Os11g42730;LOC_Os11g42620;LOC_Os11g42780;LOC_Os11g42670;LOC_Os11g42580;LOC_Os11g42830;LOC_Os11g42790;LOC_Os11g42660;LOC_Os11g42710;LOC_Os11g42740;LOC_Os11g42850;LOC_Os11g42550;LOC_Os11g42570;LOC_Os11g42760;LOC_Os11g…
MSTRG.41384.5	LOC_Os02g05350;LOC_Os02g05100;LOC_Os02g05340;LOC_Os02g05260;LOC_Os02g05110;LOC_Os02g05430;LOC_Os02g05140;LOC_Os02g05370;LOC_Os02g05310;LOC_Os02g05290;LOC_Os02g05410;LOC_Os02g05070;LOC_Os02g05360;LOC_Os02g05170;LOC_Os02g05244;LOC_Os02g05390;LOC_Os02g05280;LOC_Os02g05060;LOC_Os02g05300;LOC_Os02g05160;LOC_Os02g05420;LOC_Os02g05190;LOC_Os02g05320;LOC_Os02g05199;LOC_Os02g05180;LOC_Os02g05330;LOC_Os02g…
MSTRG.39107.1	LOC_Os12g39870;LOC_Os12g39770;LOC_Os12g39800;LOC_Os12g39950;LOC_Os12g39910;LOC_Os12g39730;LOC_Os12g39990;LOC_Os12g39710;LOC_Os12g39860;LOC_Os12g39820;LOC_Os12g39750;LOC_Os12g39900;LOC_Os12g39830;LOC_Os12g39930;LOC_Os12g39740;LOC_Os12g39780;LOC_Os12g39790;LOC_Os12g39980;LOC_Os12g39840;LOC_Os12g39810;LOC_Os12g39880;LOC_Os12g39850;LOC_Os12g39920;LOC_Os12g39960;LOC_Os12g39940;LOC_Os12g39760;LOC_Os12g…
MSTRG.22493.8	LOC_Os10g41470;LOC_Os10g41330;LOC_Os10g41224;LOC_Os10g41190;LOC_Os10g41280;LOC_Os10g41420;LOC_Os10g41480;LOC_Os10g41200;LOC_Os10g41450;LOC_Os10g41130;LOC_Os10g41380;LOC_Os10g41430;LOC_Os10g41170;LOC_Os10g41160;LOC_Os10g41220;LOC_Os10g41180;LOC_Os10g41260;LOC_Os10g41230;LOC_Os10g41360;LOC_Os10g41150;LOC_Os10g41390;LOC_Os10g41400;LOC_Os10g41240;LOC_Os10g41320;LOC_Os10g41350;LOC_Os10g41250;LOC_Os10g…
MSTRG.21352.1	LOC_Os10g35530;LOC_Os10g35520;LOC_Os10g35540;LOC_Os10g35440;LOC_Os10g35424;LOC_Os10g35570;LOC_Os10g35450;LOC_Os10g35630;LOC_Os10g35690;LOC_Os10g35460;LOC_Os10g35500;LOC_Os10g35370;LOC_Os10g35680;LOC_Os10g35400;LOC_Os10g35660;LOC_Os10g35390;LOC_Os10g35644;LOC_Os10g35670;LOC_Os10g35436;LOC_Os10g35412;LOC_Os10g35604;LOC_Os10g35380;LOC_Os10g35490;LOC_Os10g35350;LOC_Os10g35510;LOC_Os10g35480;LOC_Os10g…
MSTRG.65016.1	LOC_Os03g54770;LOC_Os03g55010;LOC_Os03g54804;LOC_Os03g54900;LOC_Os03g54960;LOC_Os03g54920;LOC_Os03g54910;LOC_Os03g54840;LOC_Os03g54890;LOC_Os03g54230;LOC_Os03g54820;LOC_Os03g54750;LOC_Os03g54880;LOC_Os03g54220;LOC_Os03g54850;LOC_Os03g55000;LOC_Os03g54930;LOC_Os03g54990;LOC_Os03g54780;LOC_Os03g54760;LOC_Os03g54970;LOC_Os03g54240;LOC_Os03g54870;LOC_Os03g54980;LOC_Os03g54790;LOC_Os03g54950;LOC_Os03g…
MSTRG.37802.2	LOC_Os12g34700;LOC_Os12g34854;LOC_Os12g34860;LOC_Os12g34750;LOC_Os12g34720;LOC_Os12g34780;LOC_Os12g34770;LOC_Os12g34880;LOC_Os12g34840;LOC_Os12g34796;LOC_Os12g34730;LOC_Os12g34802;LOC_Os12g34820;LOC_Os12g34870;LOC_Os12g34810;LOC_Os12g34830;LOC_Os12g34890;LOC_Os12g34874;LOC_Os12g34680;LOC_Os12g34790;LOC_Os12g34900;LOC_Os12g34760;LOC_Os12g34850;LOC_Os12g34690;LOC_Os12g34740;LOC_Os12g34710
MSTRG.48978.1	LOC_Os02g42412;LOC_Os02g42540;LOC_Os02g42350;LOC_Os02g42450;LOC_Os02g42314;LOC_Os02g42390;LOC_Os02g42570;LOC_Os02g42280;LOC_Os02g42310;LOC_Os02g42440;LOC_Os02g42340;LOC_Os02g42370;LOC_Os02g42585;LOC_Os02g42400;LOC_Os02g42430;LOC_Os02g42374;LOC_Os02g42250;LOC_Os02g42497;LOC_Os02g42270;LOC_Os02g42470;LOC_Os02g42406;LOC_Os02g42320;LOC_Os02g42330;LOC_Os02g42230;LOC_Os02g42560;LOC_Os02g42220;LOC_Os02g…
MSTRG.71359.4	LOC_Os04g26640;LOC_Os04g26580;LOC_Os04g26520;LOC_Os04g26690;LOC_Os04g26450;LOC_Os04g26490;LOC_Os04g26600;LOC_Os04g26420;LOC_Os04g26430;LOC_Os04g26530;LOC_Os04g26570;LOC_Os04g26550;LOC_Os04g26540;LOC_Os04g26680;LOC_Os04g26630;LOC_Os04g26590;LOC_Os04g26410;LOC_Os04g26440;LOC_Os04g26470;LOC_Os04g26400;LOC_Os04g26460;LOC_Os04g26620;LOC_Os04g26660;LOC_Os04g26560;LOC_Os04g26510;LOC_Os04g26670;LOC_Os04g…
MSTRG.26642.10	LOC_Os11g20780;LOC_Os11g20790;LOC_Os11g20770
MSTRG.50103.15	LOC_Os02g46620;LOC_Os02g46690;LOC_Os02g46610;LOC_Os02g46530;LOC_Os02g46490;LOC_Os02g46550;LOC_Os02g46570;LOC_Os02g46580;LOC_Os02g46540;LOC_Os02g46650;LOC_Os02g46680;LOC_Os02g46520;LOC_Os02g46630;LOC_Os02g46670;LOC_Os02g46560;LOC_Os02g46600;LOC_Os02g46500;LOC_Os02g46473;LOC_Os02g46660;LOC_Os02g46510;LOC_Os02g46480;LOC_Os02g46640
MSTRG.118732.1	LOC_Os08g39720;LOC_Os08g39790;LOC_Os08g39620;LOC_Os08g39780;LOC_Os08g39730;LOC_Os08g39560;LOC_Os08g39650;LOC_Os08g39510;LOC_Os08g39670;LOC_Os08g39680;LOC_Os08g39570;LOC_Os08g39710;LOC_Os08g39600;LOC_Os08g39580;LOC_Os08g39770;LOC_Os08g39590;LOC_Os08g39550;LOC_Os08g39530;LOC_Os08g39660;LOC_Os08g39760;LOC_Os08g39630;LOC_Os08g39640;LOC_Os08g39540;LOC_Os08g39800;LOC_Os08g39610;LOC_Os08g39740;LOC_Os08g…
MSTRG.102371.1	LOC_Os07g08180;LOC_Os07g08160;LOC_Os07g08300;LOC_Os07g08230;LOC_Os07g08220;LOC_Os07g08060;LOC_Os07g08270;LOC_Os07g08170;LOC_Os07g08090;LOC_Os07g08240;LOC_Os07g08250;LOC_Os07g08040;LOC_Os07g08260;LOC_Os07g08030;LOC_Os07g08320;LOC_Os07g08290;LOC_Os07g08120;LOC_Os07g08150;LOC_Os07g08050;LOC_Os07g08330;LOC_Os07g08200;LOC_Os07g08210;LOC_Os07g08080;LOC_Os07g08070;LOC_Os07g08140;LOC_Os07g08190
MSTRG.114761.8	LOC_Os08g20760;LOC_Os08g20620;LOC_Os08g20680;LOC_Os08g20644;LOC_Os08g20500;LOC_Os08g20740;LOC_Os08g20492;LOC_Os08g20790;LOC_Os08g20670;LOC_Os08g20690;LOC_Os08g20780;LOC_Os08g20590;LOC_Os08g20820;LOC_Os08g20570;LOC_Os08g20800;LOC_Os08g20610;LOC_Os08g20750;LOC_Os08g20730;LOC_Os08g20770;LOC_Os08g20700;LOC_Os08g20544;LOC_Os08g20720;LOC_Os08g20660;LOC_Os08g20580;LOC_Os08g20630
MSTRG.103046.1	LOC_Os07g10860;LOC_Os07g10820;LOC_Os07g10660;LOC_Os07g10740;LOC_Os07g10850;LOC_Os07g10790;LOC_Os07g10680;LOC_Os07g10620;LOC_Os07g10640;LOC_Os07g10610;LOC_Os07g10830;LOC_Os07g10650;LOC_Os07g10720;LOC_Os07g10780;LOC_Os07g10810;LOC_Os07g10800;LOC_Os07g10600;LOC_Os07g10580;LOC_Os07g10630;LOC_Os07g10700;LOC_Os07g10710;LOC_Os07g10570;LOC_Os07g10840;LOC_Os07g10690;LOC_Os07g10730;LOC_Os07g10670;LOC_Os07g…
MSTRG.60632.13	LOC_Os03g32200;LOC_Os03g32119;LOC_Os03g32220;LOC_Os03g32050;LOC_Os03g32000;LOC_Os03g32020;LOC_Os03g31950;LOC_Os03g32040;LOC_Os03g31940;LOC_Os03g32030;LOC_Os03g32070;LOC_Os03g32010;LOC_Os03g31970;LOC_Os03g32180;LOC_Os03g32150;LOC_Os03g32230;LOC_Os03g31986;LOC_Os03g32250;LOC_Os03g31944;LOC_Os03g32160;LOC_Os03g32190;LOC_Os03g31980;LOC_Os03g32270;LOC_Os03g31934;LOC_Os03g32170;LOC_Os03g32140;LOC_Os03g…
MSTRG.63881.1	LOC_Os03g49960;LOC_Os03g49980;LOC_Os03g49810;LOC_Os03g49930;LOC_Os03g49900;LOC_Os03g49800;LOC_Os03g49860;LOC_Os03g49820;LOC_Os03g49920;LOC_Os03g49890;LOC_Os03g49910;LOC_Os03g49790;LOC_Os03g49990;LOC_Os03g49870;LOC_Os03g49880;LOC_Os03g49940;LOC_Os03g49850;LOC_Os03g49830;LOC_Os03g49840;LOC_Os03g49970
MSTRG.105191.1	LOC_Os07g22720;LOC_Os07g22960;LOC_Os07g22760;LOC_Os07g22900;LOC_Os07g22740;LOC_Os07g22860;LOC_Os07g22840;LOC_Os07g22930;LOC_Os07g22830;LOC_Os07g23010;LOC_Os07g22940;LOC_Os07g22970;LOC_Os07g22920;LOC_Os07g22770;LOC_Os07g22800;LOC_Os07g22890;LOC_Os07g23020;LOC_Os07g22980;LOC_Os07g22990;LOC_Os07g22880;LOC_Os07g22730;LOC_Os07g22950;LOC_Os07g22910;LOC_Os07g22850;LOC_Os07g22810;LOC_Os07g22710;LOC_Os07g…
MSTRG.36103.2	LOC_Os12g25310;LOC_Os12g25370;LOC_Os12g25460;LOC_Os12g25330;LOC_Os12g25490;LOC_Os12g25480;LOC_Os12g25470;LOC_Os12g25400;LOC_Os12g25350;LOC_Os12g25340;LOC_Os12g25500;LOC_Os12g25360;LOC_Os12g25494;LOC_Os12g25440;LOC_Os12g25420;LOC_Os12g25409;LOC_Os12g25390;LOC_Os12g25450;LOC_Os12g25320;LOC_Os12g25380
MSTRG.18877.1	LOC_Os10g22520;LOC_Os10g22550;LOC_Os10g22560;LOC_Os10g22770;LOC_Os10g22650;LOC_Os10g22720;LOC_Os10g22730;LOC_Os10g22620;LOC_Os10g22670;LOC_Os10g22630;LOC_Os10g22710;LOC_Os10g22590;LOC_Os10g22510;LOC_Os10g22600;LOC_Os10g22610;LOC_Os10g22580;LOC_Os10g22740;LOC_Os10g22750;LOC_Os10g22660;LOC_Os10g22700;LOC_Os10g22680;LOC_Os10g22800;LOC_Os10g22780;LOC_Os10g22790;LOC_Os10g22760;LOC_Os10g22640;LOC_Os10g…
MSTRG.90326.25	LOC_Os06g01220;LOC_Os06g01130;LOC_Os06g01110;LOC_Os06g01200;LOC_Os06g01020;LOC_Os06g01150;LOC_Os06g01230;LOC_Os06g01090;LOC_Os06g01190;LOC_Os06g01120;LOC_Os06g01180;LOC_Os06g01210;LOC_Os06g01030;LOC_Os06g01160;LOC_Os06g01010;LOC_Os06g01040;LOC_Os06g01170;LOC_Os06g01100;LOC_Os06g01195;LOC_Os06g01140
MSTRG.66557.1	LOC_Os03g61120;LOC_Os03g61030;LOC_Os03g60930;LOC_Os03g61220;LOC_Os03g60890;LOC_Os03g61090;LOC_Os03g61180;LOC_Os03g61110;LOC_Os03g60939;LOC_Os03g61230;LOC_Os03g60900;LOC_Os03g61210;LOC_Os03g60992;LOC_Os03g60910;LOC_Os03g61140;LOC_Os03g61150;LOC_Os03g60960;LOC_Os03g61130;LOC_Os03g61019;LOC_Os03g60870;LOC_Os03g60976;LOC_Os03g61080;LOC_Os03g61010;LOC_Os03g61200;LOC_Os03g61160;LOC_Os03g61190;LOC_Os03g…
MSTRG.81466.1	LOC_Os05g09580;LOC_Os05g09470;LOC_Os05g09540;LOC_Os05g09490;LOC_Os05g09530;LOC_Os05g09650;LOC_Os05g09420;LOC_Os05g09460;LOC_Os05g09510;LOC_Os05g09520;LOC_Os05g09400;LOC_Os05g09430;LOC_Os05g09660;LOC_Os05g09620;LOC_Os05g09570;LOC_Os05g09590;LOC_Os05g09410;LOC_Os05g09550;LOC_Os05g09500;LOC_Os05g09440;LOC_Os05g09640;LOC_Os05g09450;LOC_Os05g09480;LOC_Os05g09670;LOC_Os05g09380;LOC_Os05g09630;LOC_Os05g…
MSTRG.2385.2	LOC_Os01g11370;LOC_Os01g11220;LOC_Os01g11330;LOC_Os01g11160;LOC_Os01g11240;LOC_Os01g11230;LOC_Os01g11210;LOC_Os01g11390;LOC_Os01g11150;LOC_Os01g11170;LOC_Os01g11340;LOC_Os01g11430;LOC_Os01g11350;LOC_Os01g11360;LOC_Os01g11260;LOC_Os01g11400;LOC_Os01g11250;LOC_Os01g11310;LOC_Os01g11200;LOC_Os01g11414;LOC_Os01g11280;LOC_Os01g11190;LOC_Os01g11270;LOC_Os01g11300
MSTRG.122041.1	LOC_Os09g12010;LOC_Os09g11940;LOC_Os09g12000;LOC_Os09g11910;LOC_Os09g12100;LOC_Os09g12170;LOC_Os09g12020;LOC_Os09g11930;LOC_Os09g12050;LOC_Os09g12090;LOC_Os09g12130;LOC_Os09g12080;LOC_Os09g11990;LOC_Os09g11950;LOC_Os09g12110;LOC_Os09g11920;LOC_Os09g12070;LOC_Os09g12140;LOC_Os09g12180;LOC_Os09g11980;LOC_Os09g12060;LOC_Os09g12160;LOC_Os09g11970;LOC_Os09g11960;LOC_Os09g12150
MSTRG.124494.1	LOC_Os09g24416;LOC_Os09g24610;LOC_Os09g24560;LOC_Os09g24370;LOC_Os09g24402;LOC_Os09g24350;LOC_Os09g24412;LOC_Os09g24540;LOC_Os09g24440;LOC_Os09g24530;LOC_Os09g24414;LOC_Os09g24406;LOC_Os09g24390;LOC_Os09g24480;LOC_Os09g24420;LOC_Os09g24640;LOC_Os09g24400;LOC_Os09g24620;LOC_Os09g24520;LOC_Os09g24500;LOC_Os09g24430;LOC_Os09g24408;LOC_Os09g24570;LOC_Os09g24590;LOC_Os09g24550;LOC_Os09g24490;LOC_Os09g…
MSTRG.12008.1	LOC_Os01g59070;LOC_Os01g59190;LOC_Os01g59230;LOC_Os01g59240;LOC_Os01g59080;LOC_Os01g59100;LOC_Os01g59060;LOC_Os01g59265;LOC_Os01g59030;LOC_Os01g58960;LOC_Os01g58950;LOC_Os01g59009;LOC_Os01g59090;LOC_Os01g58970;LOC_Os01g59120;LOC_Os01g58930;LOC_Os01g58990;LOC_Os01g59210;LOC_Os01g59170;LOC_Os01g59150;LOC_Os01g59260;LOC_Os01g59200;LOC_Os01g59180;LOC_Os01g59050;LOC_Os01g59040;LOC_Os01g59130;LOC_Os01g…
MSTRG.40379.3	LOC_Os02g01300;LOC_Os02g01275;LOC_Os02g01310;LOC_Os02g01390;LOC_Os02g01540;LOC_Os02g01520;LOC_Os02g01360;LOC_Os02g01430;LOC_Os02g01350;LOC_Os02g01400;LOC_Os02g01280;LOC_Os02g01510;LOC_Os02g01580;LOC_Os02g01490;LOC_Os02g01380;LOC_Os02g01550;LOC_Os02g01355;LOC_Os02g01290;LOC_Os02g01420;LOC_Os02g01500;LOC_Os02g01340;LOC_Os02g01480;LOC_Os02g01332;LOC_Os02g01440;LOC_Os02g01365;LOC_Os02g01460;LOC_Os02g…
MSTRG.58339.1	LOC_Os03g20970;LOC_Os03g21030;LOC_Os03g20990;LOC_Os03g20810;LOC_Os03g20940;LOC_Os03g20900;LOC_Os03g20850;LOC_Os03g20930;LOC_Os03g21020;LOC_Os03g20870;LOC_Os03g20890;LOC_Os03g21000;LOC_Os03g20840;LOC_Os03g20830;LOC_Os03g20860;LOC_Os03g21010;LOC_Os03g20949;LOC_Os03g20920;LOC_Os03g21040;LOC_Os03g20780;LOC_Os03g20820;LOC_Os03g20790;LOC_Os03g20800;LOC_Os03g20910;LOC_Os03g20980;LOC_Os03g20880
MSTRG.74240.1	LOC_Os04g38640;LOC_Os04g38520;LOC_Os04g38510;LOC_Os04g38490;LOC_Os04g38710;LOC_Os04g38750;LOC_Os04g38560;LOC_Os04g38780;LOC_Os04g38525;LOC_Os04g38610;LOC_Os04g38650;LOC_Os04g38730;LOC_Os04g38580;LOC_Os04g38630;LOC_Os04g38660;LOC_Os04g38790;LOC_Os04g38500;LOC_Os04g38540;LOC_Os04g38550;LOC_Os04g38740;LOC_Os04g38770;LOC_Os04g38670;LOC_Os04g38620;LOC_Os04g38700;LOC_Os04g38570;LOC_Os04g38600;LOC_Os04g…
MSTRG.106014.1	LOC_Os07g27670;LOC_Os07g27490;LOC_Os07g27480;LOC_Os07g27570;LOC_Os07g27650;LOC_Os07g27730;LOC_Os07g27630;LOC_Os07g27700;LOC_Os07g27680;LOC_Os07g27720;LOC_Os07g27660;LOC_Os07g27590;LOC_Os07g27520;LOC_Os07g27500;LOC_Os07g27710;LOC_Os07g27510;LOC_Os07g27540;LOC_Os07g27750;LOC_Os07g27620;LOC_Os07g27740;LOC_Os07g27580;LOC_Os07g27610;LOC_Os07g27690;LOC_Os07g27470;LOC_Os07g27460;LOC_Os07g27530
[truncated: 2,945 more rows]

## Sheet: Table S6-2
Table S6-2 The trans-target genes of the identified lncRNAs
#LncRNA_ID	trans-target genes
MSTRG.97690.2	LOC_Os01g33136;LOC_Os07g10040
MSTRG.17987.9	LOC_Os11g23860;LOC_Os03g18000
MSTRG.7485.1	LOC_Os01g40560
MSTRG.19701.1	LOC_Os08g32510;LOC_Os09g12210
[truncated: 350 more rows]

## Sheet: Table S6-3
Table S6-3 The cis-target genes of DE-lncRNAs
[truncated: 623 more rows]

## Sheet: Table S6-4
Table S6-4 The trans-target genes of the DE-lncRNAs
[truncated: 5 more rows]
