# Supplementary material for: Genome-Wide Identification of lncRNAs Involved in Fertility Transition in the Photo-Thermosensitive Genic Male Sterile Rice Line Wuxiang S
Source: Front Plant Sci. 2021 Jan 14;11:580050. doi: 10.3389/fpls.2020.580050 (PMC7840536; doi:10.3389/fpls.2020.580050)
Supplement: Supplementary Table 7 — Functional annotations of the target genes of DE-lncRNAs in WXS rice. [file Table_7.XLSX]

## Sheet: Table S7
Table S7 Functional annotations of the target genes of DE-lncRNAs in WXS rice
Target gene	feature	COG_class	COG_class_annotation	GO_annotation	KEGG_annotation	KEGG_pathway_annotation	KOG_class	KOG_class_annotation	Swiss-Prot_annotation	eggNOG_class	eggNOG_class_annotation	NR_annotation
LOC_Os04g25030	lncRNA_target	[L]	Replication, recombination and repair	Molecular Function: DNA binding (GO:0003677);; Molecular Function: RNA binding (GO:0003723);; Molecular Function: RNA-directed DNA polymerase activity (GO:0003964);; Molecular Function: aspartic-type endopeptidase activity (GO:0004190);; Cellular Component: mitochondrion (GO:0005739);; Biological Process: RNA-dependent DNA replication (GO:0006278);; Biological Process: DNA recombination (GO:00063…	--	--	[R]	General function prediction only	RNA-directed DNA polymerase homolog OS=Oenothera berteroana (Bertero&apos;s evening primrose) PE=4 SV=1	L	Replication, recombination and repair	OSJNBa0004L19.16 [Oryza sativa Japonica Group]
LOC_Os04g17380	lncRNA_target	--	--	Molecular Function: RNA binding (GO:0003723);; Molecular Function: RNA-directed DNA polymerase activity (GO:0003964);; Molecular Function: RNA-DNA hybrid ribonuclease activity (GO:0004523);; Cellular Component: mitochondrion (GO:0005739);; Biological Process: RNA-dependent DNA replication (GO:0006278);; Biological Process: DNA integration (GO:0015074);;	--	--	[R]	General function prediction only	--	R	General function prediction only	OSJNBa0061A09.8 [Oryza sativa Japonica Group]
LOC_Os12g13390	lncRNA_target	[E]	Amino acid transport and metabolism	Molecular Function: aminopeptidase activity (GO:0004177);; Molecular Function: protein kinase activity (GO:0004672);; Cellular Component: cytoplasm (GO:0005737);; Cellular Component: vacuolar membrane (GO:0005774);; Cellular Component: cytosol (GO:0005829);; Cellular Component: plasma membrane (GO:0005886);; Biological Process: protein phosphorylation (GO:0006468);; Biological Process: proteolysi…	K01267|0|osa:4351851|Os12g0236500; K01267 aspartyl aminopeptidase [EC:3.4.11.21] (A)	--	[E]	Amino acid transport and metabolism	Probable aspartyl aminopeptidase GN=RCOM_1506700 OS=Ricinus communis (Castor bean) PE=2 SV=2	E	Amino acid transport and metabolism	Os12g0236500 [Oryza sativa Japonica Group]
LOC_Os12g14840	lncRNA_target	--	--	Cellular Component: intracellular (GO:0005622);; Molecular Function: zinc ion binding (GO:0008270);; Biological Process: petal formation (GO:0048451);; Biological Process: sepal formation (GO:0048453);;	--	--	[KTDL]	Transcription;; Signal transduction mechanisms;; Cell cycle control, cell division, chromosome partitioning;; Replication, recombination and repair	Formin-like protein 5 GN=P0453E05.107 OS=Oryza sativa subsp. japonica (Rice) PE=2 SV=2	L	Replication, recombination and repair	Os12g0250900 [Oryza sativa Japonica Group]
LOC_Os07g23730	lncRNA_target	--	--	Cellular Component: cell wall (GO:0005618);; Cellular Component: vacuole (GO:0005773);; Biological Process: signal transduction (GO:0007165);; Biological Process: response to virus (GO:0009615);; Biological Process: systemic acquired resistance (GO:0009627);; Biological Process: response to organic substance (GO:0010033);; Biological Process: response to UV-B (GO:0010224);; Cellular Component: cy…	--	--	--	--	Thaumatin-like protein 1a (Precursor) GN=TL1 OS=Malus domestica (Apple) PE=1 SV=1	R	General function prediction only	Os07g0419300 [Oryza sativa Japonica Group]
LOC_Os03g59790	lncRNA_target	--	--	Molecular Function: calcium ion binding (GO:0005509);; Molecular Function: GTP binding (GO:0005525);; Cellular Component: nucleus (GO:0005634);; Cellular Component: peroxisome (GO:0005777);; Cellular Component: plasma membrane (GO:0005886);; Biological Process: small GTPase mediated signal transduction (GO:0007264);; Biological Process: response to cold (GO:0009409);; Biological Process: double f…	--	--	[T]	Signal transduction mechanisms	Probable calcium-binding protein CML21 GN=CML21 OS=Oryza sativa subsp. japonica (Rice) PE=2 SV=2	T	Signal transduction mechanisms	hypothetical protein [Oryza sativa Japonica Group]
LOC_Os05g24070	lncRNA_target	--	--	Molecular Function: nucleic acid binding (GO:0003676);; Cellular Component: mitochondrion (GO:0005739);; Biological Process: DNA metabolic process (GO:0006259);; Molecular Function: zinc ion binding (GO:0008270);;	--	--	[R]	General function prediction only	--	L	Replication, recombination and repair	retrotransposon protein, putative, Ty3-gypsy sub-class [Oryza sativa Japonica Group]
LOC_Os12g34780	lncRNA_target	--	--	--	--	--	--	--	--	--	--	hypothetical protein LOC_Os12g34780 [Oryza sativa Japonica Group]
LOC_Os12g14930	lncRNA_target	--	--	Cellular Component: mitochondrial proton-transporting ATP synthase complex, coupling factor F(o) (GO:0000276);; Molecular Function: zinc ion binding (GO:0008270);; Molecular Function: hydrogen ion transmembrane transporter activity (GO:0015078);; Biological Process: ATP synthesis coupled proton transport (GO:0015986);; Cellular Component: integral component of membrane (GO:0016021);;	--	--	--	--	ATP synthase protein MI25 OS=Oryza sativa subsp. indica (Rice) PE=3 SV=1	C	Energy production and conversion	Mitochondrial 22 kDa protein, putative, expressed [Oryza sativa Japonica Group]
LOC_Os11g42550	lncRNA_target	--	--	Cellular Component: cell wall (GO:0005618);; Biological Process: defense response (GO:0006952);; Biological Process: response to biotic stimulus (GO:0009607);; Biological Process: phenylpropanoid metabolic process (GO:0009698);; Cellular Component: cytoplasmic membrane-bounded vesicle (GO:0016023);; Biological Process: actin filament-based process (GO:0030029);; Biological Process: cellular biosy…	--	--	--	--	Dirigent protein 21 (Precursor) GN=DIR21 OS=Arabidopsis thaliana (Mouse-ear cress) PE=3 SV=1	R	General function prediction only	Os11g0645300 [Oryza sativa Japonica Group]
LOC_Os02g53050	lncRNA_target	--	--	Cellular Component: mitochondrion (GO:0005739);; Biological Process: RNA modification (GO:0009451);; Cellular Component: chloroplast (GO:0009507);; Biological Process: thylakoid membrane organization (GO:0010027);; Biological Process: sugar mediated signaling pathway (GO:0010182);; Biological Process: photosystem II assembly (GO:0010207);; Biological Process: regulation of chlorophyll biosyntheti…	--	--	[R]	General function prediction only	Pentatricopeptide repeat-containing protein At1g05750, chloroplastic (Precursor) GN=T20M3.1 OS=Arabidopsis thaliana (Mouse-ear cress) PE=2 SV=1	R	General function prediction only	pentatricopeptide (PPR) repeat-containing protein-like [Oryza sativa Japonica Group]
LOC_Os09g22210	lncRNA_target	--	--	--	--	--	--	--	--	L	Replication, recombination and repair	hypothetical protein [Oryza sativa Japonica Group]
LOC_Os02g13700	lncRNA_target	[M]	Cell wall/membrane/envelope biogenesis	Cellular Component: cell wall (GO:0005618);; Cellular Component: nucleolus (GO:0005730);; Cellular Component: spindle (GO:0005819);; Cellular Component: plasma membrane (GO:0005886);; Cellular Component: phragmoplast (GO:0009524);;	--	--	[S]	Function unknown	Sulfated surface glycoprotein 185 (Precursor) OS=Volvox carteri (Green alga) PE=1 SV=1	--	--	hypothetical protein [Oryza sativa Japonica Group]
LOC_Os11g27850	lncRNA_target	[L]	Replication, recombination and repair	Molecular Function: DNA binding (GO:0003677);; Molecular Function: RNA binding (GO:0003723);; Molecular Function: RNA-directed DNA polymerase activity (GO:0003964);; Molecular Function: aspartic-type endopeptidase activity (GO:0004190);; Cellular Component: nucleus (GO:0005634);; Cellular Component: mitochondrion (GO:0005739);; Biological Process: RNA-dependent DNA replication (GO:0006278);; Biol…	--	--	[R]	General function prediction only	RNA-directed DNA polymerase homolog OS=Oenothera berteroana (Bertero&apos;s evening primrose) PE=4 SV=1	L	Replication, recombination and repair	retrotransposon protein, putative, Ty3-gypsy subclass [Oryza sativa Japonica Group]
LOC_Os10g06910	lncRNA_target	--	--	Molecular Function: DNA binding (GO:0003677);; Molecular Function: protein binding (GO:0005515);; Biological Process: proteolysis (GO:0006508);; Molecular Function: cysteine-type peptidase activity (GO:0008234);; Cellular Component: plastid (GO:0009536);; Biological Process: red, far-red light phototransduction (GO:0009585);; Biological Process: jasmonic acid mediated signaling pathway (GO:000986…	--	--	[BK]	Chromatin structure and dynamics;; Transcription	Mediator of RNA polymerase II transcription subunit 25 GN=F2J7.4 OS=Arabidopsis thaliana (Mouse-ear cress) PE=1 SV=1	R	General function prediction only	Unknown protein [Oryza sativa]
LOC_Os12g06260	lncRNA_target	--	--	Cellular Component: plant-type cell wall (GO:0009505);; Cellular Component: chloroplast (GO:0009507);; Biological Process: response to fungus (GO:0009620);; Biological Process: hormone-mediated signaling pathway (GO:0009755);; Biological Process: leaf senescence (GO:0010150);; Biological Process: membrane organization (GO:0016044);; Molecular Function: kinase activity (GO:0016301);; Biological Pr…	--	--	--	--	Vegetative cell wall protein gp1 (Precursor) GN=GP1 OS=Chlamydomonas reinhardtii (Chlamydomonas smithii) PE=1 SV=1	S	Function unknown	Os12g0159600 [Oryza sativa Japonica Group]
LOC_Os04g40830	lncRNA_target	--	--	Cellular Component: ubiquitin ligase complex (GO:0000151);; Molecular Function: ubiquitin-protein transferase activity (GO:0004842);; Molecular Function: calcium ion binding (GO:0005509);; Molecular Function: protein binding (GO:0005515);; Cellular Component: nucleus (GO:0005634);; Cellular Component: mitochondrial inner membrane (GO:0005743);; Cellular Component: spindle (GO:0005819);; Biologica…	K03349|0|osa:4336204|Os04g0484800; K03349 anaphase-promoting complex subunit 2 (A)	Ubiquitin mediated proteolysis (ko04120)	[DO]	Cell cycle control, cell division, chromosome partitioning;; Posttranslational modification, protein turnover, chaperones	Anaphase-promoting complex subunit 2 GN=APC2 OS=Arabidopsis thaliana (Mouse-ear cress) PE=1 SV=1	D	Cell cycle control, cell division, chromosome partitioning	Os04g0484800 [Oryza sativa Japonica Group]
LOC_Os03g38530	lncRNA_target	--	--	Molecular Function: nucleic acid binding (GO:0003676);; Molecular Function: zinc ion binding (GO:0008270);; Cellular Component: membrane (GO:0016020);; Cellular Component: cytoplasmic membrane-bounded vesicle (GO:0016023);; Molecular Function: transferase activity, transferring phosphorus-containing groups (GO:0016772);; Biological Process: transmembrane transport (GO:0055085);;	--	--	--	--	Serine/threonine-protein phosphatase 7 long form homolog GN=At1g48120 OS=Arabidopsis thaliana (Mouse-ear cress) PE=2 SV=1	S	Function unknown	putative MuDR family transposase [Oryza sativa Japonica Group]
LOC_Os01g13050	lncRNA_target	--	--	Cellular Component: Golgi membrane (GO:0000139);; Molecular Function: calcium ion binding (GO:0005509);; Cellular Component: nucleus (GO:0005634);; Cellular Component: mitochondrion (GO:0005739);; Cellular Component: trans-Golgi network (GO:0005802);; Cellular Component: integral component of plasma membrane (GO:0005887);; Biological Process: protein targeting to vacuole (GO:0006623);; Cellular C…	--	--	--	--	Vacuolar-sorting receptor 6 (Precursor) GN=F17F8.23 OS=Arabidopsis thaliana (Mouse-ear cress) PE=2 SV=3	--	--	hypothetical protein OsI_01019 [Oryza sativa Indica Group]
LOC_Os04g38320	lncRNA_target	--	--	Molecular Function: binding (GO:0005488);; Cellular Component: nucleus (GO:0005634);; Biological Process: anatomical structure morphogenesis (GO:0009653);; Biological Process: gene expression (GO:0010467);; Biological Process: cell differentiation (GO:0030154);; Cellular Component: intracellular organelle part (GO:0044446);; Biological Process: root development (GO:0048364);; Biological Process: …	--	--	[A]	RNA processing and modification	Serine/arginine-rich splicing factor SR45 GN=F19K19.9 OS=Arabidopsis thaliana (Mouse-ear cress) PE=1 SV=1	S	Function unknown	Os04g0455700 [Oryza sativa Japonica Group]
LOC_Os03g47590	lncRNA_target	--	--	Biological Process: metabolic process (GO:0008152);; Cellular Component: membrane (GO:0016020);; Molecular Function: transferase activity, transferring hexosyl groups (GO:0016758);; Cellular Component: cell part (GO:0044464);;	--	--	[W]	Extracellular structures	Formin-like protein 5 GN=P0453E05.107 OS=Oryza sativa subsp. japonica (Rice) PE=2 SV=2	S	Function unknown	hypothetical protein [Oryza sativa Japonica Group]
LOC_Os03g08810	lncRNA_target	--	--	Biological Process: mitotic G2 phase (GO:0000085);; Biological Process: karyogamy (GO:0000741);; Molecular Function: binding (GO:0005488);; Molecular Function: copper ion binding (GO:0005507);; Cellular Component: nucleus (GO:0005634);; Biological Process: mRNA processing (GO:0006397);; Biological Process: protein import into nucleus (GO:0006606);; Biological Process: amine metabolic process (GO:…	--	--	--	--	Sulfated surface glycoprotein 185 (Precursor) OS=Volvox carteri (Green alga) PE=1 SV=1	S	Function unknown	Os03g0187000 [Oryza sativa Japonica Group]
LOC_Os11g16820	lncRNA_target	[L]	Replication, recombination and repair	Molecular Function: RNA binding (GO:0003723);; Molecular Function: RNA-directed DNA polymerase activity (GO:0003964);; Molecular Function: RNA-DNA hybrid ribonuclease activity (GO:0004523);; Cellular Component: mitochondrion (GO:0005739);; Biological Process: RNA-dependent DNA replication (GO:0006278);; Cellular Component: plastid (GO:0009536);; Biological Process: DNA integration (GO:0015074);;	--	--	[R]	General function prediction only	RNA-directed DNA polymerase homolog OS=Oenothera berteroana (Bertero&apos;s evening primrose) PE=4 SV=1	L	Replication, recombination and repair	retrotransposon protein, putative, unclassified [Oryza sativa Japonica Group]
LOC_Os08g13830	lncRNA_target	--	--	Molecular Function: RNA binding (GO:0003723);; Molecular Function: RNA-directed DNA polymerase activity (GO:0003964);; Cellular Component: mitochondrion (GO:0005739);; Biological Process: RNA-dependent DNA replication (GO:0006278);; Molecular Function: zinc ion binding (GO:0008270);; Biological Process: DNA integration (GO:0015074);;	--	--	--	--	--	L	Replication, recombination and repair	hypothetical protein [Oryza sativa Japonica Group]
LOC_Os08g39770	lncRNA_target	--	--	Molecular Function: protein serine/threonine kinase activity (GO:0004674);; Molecular Function: ATP binding (GO:0005524);; Biological Process: protein phosphorylation (GO:0006468);; Biological Process: recognition of pollen (GO:0048544);;	--	--	--	--	--	R	General function prediction only	OSJNBa0043L09.11 [Oryza sativa Japonica Group]
LOC_Os12g29380	lncRNA_target	[L]	Replication, recombination and repair	Molecular Function: DNA binding (GO:0003677);; Molecular Function: RNA binding (GO:0003723);; Molecular Function: RNA-directed DNA polymerase activity (GO:0003964);; Molecular Function: aspartic-type endopeptidase activity (GO:0004190);; Biological Process: RNA-dependent DNA replication (GO:0006278);; Biological Process: DNA recombination (GO:0006310);; Biological Process: proteolysis (GO:0006508…	--	--	[R]	General function prediction only	RNA-directed DNA polymerase homolog OS=Oenothera berteroana (Bertero&apos;s evening primrose) PE=4 SV=1	R	General function prediction only	retrotransposon protein, putative, Ty3-gypsy subclass [Oryza sativa Japonica Group]
LOC_Os02g06090	lncRNA_target	[S]	Function unknown	Molecular Function: peptide receptor activity (GO:0001653);; Molecular Function: protein kinase activity (GO:0004672);; Molecular Function: transmembrane signaling receptor activity (GO:0004888);; Molecular Function: protein binding (GO:0005515);; Cellular Component: plasma membrane (GO:0005886);; Biological Process: signal transduction (GO:0007165);; Biological Process: epidermis development (GO…	--	--	[R]	General function prediction only	Receptor-like protein 2 (Precursor) GN=RLP2 OS=Arabidopsis thaliana (Mouse-ear cress) PE=2 SV=1	R	General function prediction only	Os02g0155400 [Oryza sativa Japonica Group]
LOC_Os09g36660	lncRNA_target	--	--	Molecular Function: RNA binding (GO:0003723);; Molecular Function: RNA-directed DNA polymerase activity (GO:0003964);; Cellular Component: mitochondrion (GO:0005739);; Biological Process: RNA-dependent DNA replication (GO:0006278);;	--	--	--	--	--	S	Function unknown	hypothetical protein OsJ_18161 [Oryza sativa Japonica Group]
LOC_Os09g12460	lncRNA_target	--	--	Molecular Function: RNA binding (GO:0003723);; Molecular Function: RNA-directed DNA polymerase activity (GO:0003964);; Biological Process: RNA-dependent DNA replication (GO:0006278);; Biological Process: proteolysis (GO:0006508);; Molecular Function: cysteine-type peptidase activity (GO:0008234);; Molecular Function: zinc ion binding (GO:0008270);; Cellular Component: plastid (GO:0009536);;	--	--	--	--	--	L	Replication, recombination and repair	OSJNBa0013A04.17 [Oryza sativa Japonica Group]
LOC_Os11g17790	lncRNA_target	--	--	Molecular Function: serine-type endopeptidase inhibitor activity (GO:0004867);; Biological Process: response to wounding (GO:0009611);;	--	--	--	--	Subtilisin-chymotrypsin inhibitor-2A OS=Hordeum vulgare (Barley) PE=1 SV=2	S	Function unknown	hypothetical protein LOC_Os11g17790 [Oryza sativa Japonica Group]
LOC_Os02g02524	lncRNA_target	--	--	Cellular Component: nucleus (GO:0005634);; Cellular Component: cytoplasm (GO:0005737);; Biological Process: systemic acquired resistance (GO:0009627);; Cellular Component: cytoplasmic membrane-bounded vesicle (GO:0016023);; Biological Process: response to endoplasmic reticulum stress (GO:0034976);; Cellular Component: intracellular non-membrane-bounded organelle (GO:0043232);; Cellular Component:…	--	--	--	--	Formin-like protein 6 (Precursor) GN=FH6 OS=Arabidopsis thaliana (Mouse-ear cress) PE=2 SV=1	S	Function unknown	Os02g0117200 [Oryza sativa Japonica Group]
LOC_Os11g34700	lncRNA_target	--	--	--	--	--	[O]	Posttranslational modification, protein turnover, chaperones	--	O	Posttranslational modification, protein turnover, chaperones	expressed protein [Oryza sativa Japonica Group]
LOC_Os04g29670	lncRNA_target	--	--	--	--	--	--	--	--	--	--	hypothetical protein OsI_15515 [Oryza sativa Indica Group]
LOC_Os12g24500	lncRNA_target	--	--	Cellular Component: mitochondrion (GO:0005739);;	--	--	--	--	--	--	--	expressed protein [Oryza sativa Japonica Group]
LOC_Os09g25440	lncRNA_target	--	--	Molecular Function: nucleic acid binding (GO:0003676);; Cellular Component: nucleus (GO:0005634);; Molecular Function: zinc ion binding (GO:0008270);;	--	--	[TZ]	Signal transduction mechanisms;; Cytoskeleton	Formin-like protein 18 (Precursor) GN=B1160F02.7 OS=Oryza sativa subsp. japonica (Rice) PE=2 SV=1	R	General function prediction only	hypothetical protein [Oryza sativa Japonica Group]
LOC_Os08g07680	lncRNA_target	--	--	--	--	--	--	--	--	--	--	hypothetical protein [Oryza sativa Japonica Group]
LOC_Os04g39050	lncRNA_target	--	--	Biological Process: cell morphogenesis (GO:0000902);; Molecular Function: nucleic acid binding (GO:0003676);; Molecular Function: sequence-specific DNA binding transcription factor activity (GO:0003700);; Cellular Component: mitochondrion (GO:0005739);; Biological Process: regulation of transcription, DNA-templated (GO:0006355);; Molecular Function: zinc ion binding (GO:0008270);; Biological Proc…	--	--	--	--	Vegetative cell wall protein gp1 (Precursor) GN=GP1 OS=Chlamydomonas reinhardtii (Chlamydomonas smithii) PE=1 SV=1	R	General function prediction only	Os04g0464600 [Oryza sativa Japonica Group]
LOC_Os10g17950	lncRNA_target	[RTKL]	General function prediction only;; Signal transduction mechanisms;; Transcription;; Replication, recombination and repair	Molecular Function: protein serine/threonine kinase activity (GO:0004674);; Molecular Function: protein tyrosine kinase activity (GO:0004713);; Molecular Function: ATP binding (GO:0005524);; Cellular Component: mitochondrion (GO:0005739);; Cellular Component: vacuole (GO:0005773);; Cellular Component: plasma membrane (GO:0005886);; Biological Process: protein phosphorylation (GO:0006468);; Biolog…	--	--	--	--	Cysteine-rich receptor-like protein kinase 10 (Precursor) GN=F21P8.70 OS=Arabidopsis thaliana (Mouse-ear cress) PE=1 SV=3	T	Signal transduction mechanisms	putative serine/threonine kinase [Oryza sativa Japonica Group]
LOC_Os11g40540	lncRNA_target	[GEPR]	Carbohydrate transport and metabolism;; Amino acid transport and metabolism;; Inorganic ion transport and metabolism;; General function prediction only	Molecular Function: myo-inositol:proton symporter activity (GO:0005366);; Cellular Component: mitochondrion (GO:0005739);; Cellular Component: Golgi apparatus (GO:0005794);; Biological Process: carbohydrate transport (GO:0008643);; Cellular Component: plant-type vacuole membrane (GO:0009705);; Biological Process: positive regulation of seed germination (GO:0010030);; Biological Process: myo-inosi…	--	--	[R]	General function prediction only	Monosaccharide-sensing protein 2 GN=MSSP2 OS=Arabidopsis thaliana (Mouse-ear cress) PE=1 SV=2	R	General function prediction only	Sugar transporter, putative, expressed [Oryza sativa Japonica Group]
LOC_Os11g43620	lncRNA_target	[K]	Transcription	Biological Process: RNA methylation (GO:0001510);; Molecular Function: nucleic acid binding (GO:0003676);; Cellular Component: nucleolus (GO:0005730);; Cellular Component: small nucleolar ribonucleoprotein complex (GO:0005732);; Cellular Component: cytosol (GO:0005829);; Biological Process: RNA processing (GO:0006396);; Cellular Component: ribonucleoprotein complex (GO:0030529);;	K11098|7.29929e-56|osa:4351052|Os11g0657300; K11098 small nuclear ribonucleoprotein F (A)	Spliceosome (ko03040)	[A]	RNA processing and modification	Probable small nuclear ribonucleoprotein F GN=At4g30220 OS=Arabidopsis thaliana (Mouse-ear cress) PE=2 SV=1	A	RNA processing and modification	Os11g0657300 [Oryza sativa Japonica Group]
LOC_Os08g39810	lncRNA_target	[D]	Cell cycle control, cell division, chromosome partitioning	Biological Process: defense response to insect (GO:0002213);; Molecular Function: DNA binding (GO:0003677);; Molecular Function: RNA binding (GO:0003723);; Molecular Function: RNA-directed DNA polymerase activity (GO:0003964);; Molecular Function: aspartic-type endopeptidase activity (GO:0004190);; Molecular Function: RNA-DNA hybrid ribonuclease activity (GO:0004523);; Molecular Function: chitina…	--	--	[BT]	Chromatin structure and dynamics;; Signal transduction mechanisms	Putative lysine-specific demethylase JMJD5 GN=MOE17.12 OS=Arabidopsis thaliana (Mouse-ear cress) PE=2 SV=1	S	Function unknown	putative retrotransposon protein [Oryza sativa Japonica Group]
LOC_Os11g25980	lncRNA_target	[P]	Inorganic ion transport and metabolism	Molecular Function: magnesium ion binding (GO:0000287);; Molecular Function: phospholipid-translocating ATPase activity (GO:0004012);; Molecular Function: binding (GO:0005488);; Molecular Function: ATP binding (GO:0005524);; Cellular Component: nucleus (GO:0005634);; Cellular Component: endosome (GO:0005768);; Cellular Component: Golgi apparatus (GO:0005794);; Cellular Component: trans-Golgi netw…	K01530|0|osa:4350436|Os11g0446500; K01530 phospholipid-translocating ATPase [EC:3.6.3.1] (A)	--	[R]	General function prediction only	Phospholipid-transporting ATPase 2 GN=ALA2 OS=Arabidopsis thaliana (Mouse-ear cress) PE=1 SV=1	P	Inorganic ion transport and metabolism	Os11g0446500 [Oryza sativa Japonica Group]
LOC_Os11g28104	lncRNA_target	[RTKL]	General function prediction only;; Signal transduction mechanisms;; Transcription;; Replication, recombination and repair	Biological Process: response to reactive oxygen species (GO:0000302);; Molecular Function: protein serine/threonine kinase activity (GO:0004674);; Molecular Function: protein binding (GO:0005515);; Molecular Function: ATP binding (GO:0005524);; Biological Process: protein phosphorylation (GO:0006468);; Biological Process: defense response (GO:0006952);; Biological Process: response to organic sub…	--	--	--	--	Cysteine-rich receptor-like protein kinase 42 (Precursor) GN=CRK42 OS=Arabidopsis thaliana (Mouse-ear cress) PE=2 SV=1	T	Signal transduction mechanisms	Protein kinase domain containing protein, expressed [Oryza sativa Japonica Group]
LOC_Os06g09330	lncRNA_target	[O]	Posttranslational modification, protein turnover, chaperones	Molecular Function: ubiquitin-protein transferase activity (GO:0004842);; Molecular Function: protein binding (GO:0005515);; Cellular Component: cytosol (GO:0005829);; Biological Process: ubiquitin-dependent protein catabolic process (GO:0006511);; Biological Process: protein targeting (GO:0006605);; Biological Process: photomorphogenesis (GO:0009640);; Biological Process: UV protection (GO:00096…	K04554|3.70598e-148|osa:4340379|Os06g0193000; K04554 ubiquitin-conjugating enzyme E2 J2 [EC:6.3.2.19] (A)	Ubiquitin mediated proteolysis (ko04120);; Protein processing in endoplasmic reticulum (ko04141)	[O]	Posttranslational modification, protein turnover, chaperones	Ubiquitin-conjugating enzyme E2 34 GN=UBC34 OS=Arabidopsis thaliana (Mouse-ear cress) PE=2 SV=1	O	Posttranslational modification, protein turnover, chaperones	Os06g0193000 [Oryza sativa Japonica Group]
LOC_Os03g38260	lncRNA_target	[J]	Translation, ribosomal structure and biogenesis	Biological Process: RNA methylation (GO:0001510);; Molecular Function: structural constituent of ribosome (GO:0003735);; Cellular Component: nucleolus (GO:0005730);; Cellular Component: mitochondrion (GO:0005739);; Cellular Component: plasma membrane (GO:0005886);; Biological Process: gluconeogenesis (GO:0006094);; Biological Process: glycolytic process (GO:0006096);; Biological Process: chromati…	K02885|7.02581e-97|dosa:Os03t0579300-00|Os03g0579300; 60S ribosomal protein L19.; K02885 large subunit ribosomal protein L19e (A)	Ribosome (ko03010)	[J]	Translation, ribosomal structure and biogenesis	60S ribosomal protein L19-1 GN=F22D16.23 OS=Arabidopsis thaliana (Mouse-ear cress) PE=2 SV=1	J	Translation, ribosomal structure and biogenesis	putative ribosomal protein L19 [Oryza sativa Japonica Group]
LOC_Os04g26120	lncRNA_target	--	--	Cellular Component: cytoplasmic membrane-bounded vesicle (GO:0016023);;	--	--	--	--	--	S	Function unknown	OSJNBa0082E08.3 [Oryza sativa Japonica Group]
LOC_Os06g40740	lncRNA_target	[M]	Cell wall/membrane/envelope biogenesis	Molecular Function: binding (GO:0005488);; Biological Process: response to oxidative stress (GO:0006979);; Biological Process: cellular process (GO:0009987);; Cellular Component: intracellular organelle part (GO:0044446);;	--	--	--	--	Formin-like protein 5 GN=P0453E05.107 OS=Oryza sativa subsp. japonica (Rice) PE=2 SV=2	S	Function unknown	unknown [Oryza glaberrima]
LOC_Os05g05220	lncRNA_target	--	--	Biological Process: defense response to insect (GO:0002213);; Molecular Function: chitinase activity (GO:0004568);; Molecular Function: protein serine/threonine kinase activity (GO:0004674);; Molecular Function: binding (GO:0005488);; Cellular Component: extracellular region (GO:0005576);; Cellular Component: mitochondrion (GO:0005739);; Cellular Component: plasma membrane (GO:0005886);; Biologic…	K14840|0|dosa:Os05t0144200-01|Os05g0144200; Similar to glioma tumor suppressor-like protein.; K14840 nucleolar protein 53 (A)	--	[R]	General function prediction only	Uncharacterized protein At2g40430 GN=At2g40430 OS=Arabidopsis thaliana (Mouse-ear cress) PE=1 SV=2	R	General function prediction only	unnamed protein product [Oryza sativa Japonica Group]
LOC_Os08g05190	lncRNA_target	--	--	Molecular Function: translation elongation factor activity (GO:0003746);; Molecular Function: GTPase activity (GO:0003924);; Molecular Function: copper ion binding (GO:0005507);; Molecular Function: GTP binding (GO:0005525);; Cellular Component: nucleolus (GO:0005730);; Cellular Component: cytosol (GO:0005829);; Cellular Component: plasma membrane (GO:0005886);; Biological Process: GTP catabolic …	--	--	--	--	--	CG	Energy production and conversion;; Carbohydrate transport and metabolism	retrotransposon protein, putative, Ty3-gypsy subclass [Oryza sativa Japonica Group]
LOC_Os01g46300	lncRNA_target	--	--	Cellular Component: ubiquitin ligase complex (GO:0000151);; Molecular Function: ubiquitin-protein transferase activity (GO:0004842);; Biological Process: defense response (GO:0006952);; Cellular Component: integral component of membrane (GO:0016021);; Molecular Function: kinase activity (GO:0016301);; Biological Process: phosphorylation (GO:0016310);; Biological Process: protein ubiquitination (G…	--	--	--	--	--	S	Function unknown	hypothetical protein OsI_03089 [Oryza sativa Indica Group]
LOC_Os02g48790	lncRNA_target	--	--	Molecular Function: nucleotide binding (GO:0000166);; Molecular Function: RNA binding (GO:0003723);; Molecular Function: protein binding (GO:0005515);; Cellular Component: nucleus (GO:0005634);; Biological Process: fatty acid beta-oxidation (GO:0006635);; Biological Process: gene expression (GO:0010467);; Biological Process: mRNA metabolic process (GO:0016071);; Biological Process: protein import…	--	--	[D]	Cell cycle control, cell division, chromosome partitioning	Protein MEI2-like 2 GN=OJ1008_D06.12-1 OS=Oryza sativa subsp. japonica (Rice) PE=2 SV=1	D	Cell cycle control, cell division, chromosome partitioning	hypothetical protein OsJ_08169 [Oryza sativa Japonica Group]
LOC_Os08g09840	lncRNA_target	--	--	Molecular Function: sequence-specific DNA binding transcription factor activity (GO:0003700);; Cellular Component: mitochondrion (GO:0005739);; Biological Process: regulation of transcription, DNA-templated (GO:0006355);; Biological Process: cellular process (GO:0009987);; Molecular Function: sequence-specific DNA binding (GO:0043565);; Biological Process: single-organism process (GO:0044699);; M…	--	--	[L]	Replication, recombination and repair	Zinc finger BED domain-containing protein RICESLEEPER 2 OS=Oryza sativa subsp. japonica (Rice) PE=2 SV=1	L	Replication, recombination and repair	hypothetical protein OsI_28164 [Oryza sativa Indica Group]
LOC_Os07g01420	lncRNA_target	--	--	Molecular Function: peroxidase activity (GO:0004601);; Cellular Component: nucleus (GO:0005634);; Biological Process: iron ion transport (GO:0006826);; Biological Process: response to oxidative stress (GO:0006979);; Biological Process: response to desiccation (GO:0009269);; Biological Process: response to cold (GO:0009409);; Cellular Component: plant-type cell wall (GO:0009505);; Cellular Compone…	--	--	--	--	Peroxidase 3 (Precursor) GN=YUP8H12.13 OS=Arabidopsis thaliana (Mouse-ear cress) PE=2 SV=1	R	General function prediction only	Os07g0104600 [Oryza sativa Japonica Group]
LOC_Os12g14660	lncRNA_target	--	--	Molecular Function: catalytic activity (GO:0003824);; Molecular Function: ATP binding (GO:0005524);; Biological Process: mismatch repair (GO:0006298);; Molecular Function: pyridoxal phosphate binding (GO:0030170);; Molecular Function: mismatched DNA binding (GO:0030983);;	--	--	--	--	Leucine-rich repeat extensin-like protein 3 (Precursor) GN=LRX3 OS=Arabidopsis thaliana (Mouse-ear cress) PE=1 SV=1	--	--	hypothetical protein LOC_Os12g14660 [Oryza sativa Japonica Group]
LOC_Os11g17690	lncRNA_target	[L]	Replication, recombination and repair	Molecular Function: DNA binding (GO:0003677);; Molecular Function: RNA binding (GO:0003723);; Molecular Function: RNA-directed DNA polymerase activity (GO:0003964);; Biological Process: RNA-dependent DNA replication (GO:0006278);; Biological Process: DNA recombination (GO:0006310);; Biological Process: DNA integration (GO:0015074);; Molecular Function: transferase activity (GO:0016740);;	--	--	[R]	General function prediction only	RNA-directed DNA polymerase homolog OS=Oenothera berteroana (Bertero&apos;s evening primrose) PE=4 SV=1	L	Replication, recombination and repair	Reverse transcriptase (RNA-dependent DNA polymerase), putative [Oryza sativa Japonica Group]
LOC_Os11g17400	lncRNA_target	--	--	Molecular Function: RNA binding (GO:0003723);; Molecular Function: RNA-directed DNA polymerase activity (GO:0003964);; Molecular Function: protein serine/threonine kinase activity (GO:0004674);; Molecular Function: ATP binding (GO:0005524);; Cellular Component: mitochondrion (GO:0005739);; Biological Process: RNA-dependent DNA replication (GO:0006278);; Biological Process: protein phosphorylation…	--	--	--	--	--	R	General function prediction only	transposon protein, putative, CACTA, En/Spm sub-class [Oryza sativa Japonica Group]
LOC_Os02g01679	lncRNA_target	[S]	Function unknown	Molecular Function: RNA binding (GO:0003723);; Molecular Function: RNA-directed DNA polymerase activity (GO:0003964);; Molecular Function: aspartic-type endopeptidase activity (GO:0004190);; Biological Process: RNA-dependent DNA replication (GO:0006278);; Biological Process: proteolysis (GO:0006508);; Molecular Function: zinc ion binding (GO:0008270);; Biological Process: DNA integration (GO:0015…	--	--	--	--	--	--	--	retrotransposon protein, putative, Ty3-gypsy subclass [Oryza sativa Japonica Group]
LOC_Os05g24950	lncRNA_target	--	--	Biological Process: multicellular organismal development (GO:0007275);;	--	--	[U]	Intracellular trafficking, secretion, and vesicular transport	Nucleolin 1 OS=Oryza sativa subsp. japonica (Rice) PE=2 SV=1	S	Function unknown	putative gypsy-type retrotransposon protein [Oryza sativa Japonica Group]
LOC_Os02g02520	lncRNA_target	--	--	Biological Process: aromatic amino acid family biosynthetic process (GO:0009073);; Cellular Component: chloroplast stroma (GO:0009570);; Cellular Component: proplastid stroma (GO:0009571);; Biological Process: photosystem II assembly (GO:0010207);; Biological Process: iron-sulfur cluster assembly (GO:0016226);;	--	--	--	--	Protein LOW PSII ACCUMULATION 3, chloroplastic (Precursor) GN=LPA3 OS=Arabidopsis thaliana (Mouse-ear cress) PE=1 SV=1	S	Function unknown	Os02g0117100 [Oryza sativa Japonica Group]
LOC_Os11g41350	lncRNA_target	--	--	Molecular Function: protein binding (GO:0005515);; Cellular Component: cytoplasm (GO:0005737);; Biological Process: response to osmotic stress (GO:0006970);; Biological Process: cell communication (GO:0007154);; Biological Process: RNA metabolic process (GO:0016070);; Biological Process: cellular response to stress (GO:0033554);; Cellular Component: nuclear part (GO:0044428);; Biological Process:…	K10523|6.0977e-111|obr:102718113|BTB/POZ and MATH domain-containing protein 1-like; K10523 speckle-type POZ protein (A)	--	[DR]	Cell cycle control, cell division, chromosome partitioning;; General function prediction only	BTB/POZ and MATH domain-containing protein 1 GN=BPM1 OS=Arabidopsis thaliana (Mouse-ear cress) PE=1 SV=1	D	Cell cycle control, cell division, chromosome partitioning	BTB/POZ domain containing protein [Oryza sativa Japonica Group]
LOC_Os11g34710	lncRNA_target	[R]	General function prediction only	Molecular Function: DNA binding (GO:0003677);; Molecular Function: sequence-specific DNA binding transcription factor activity (GO:0003700);; Molecular Function: acid phosphatase activity (GO:0003993);; Molecular Function: protein serine/threonine phosphatase activity (GO:0004722);; Cellular Component: extracellular region (GO:0005576);; Cellular Component: nucleus (GO:0005634);; Cellular Compone…	--	--	[O]	Posttranslational modification, protein turnover, chaperones	Purple acid phosphatase 3 (Precursor) GN=PAP3 OS=Arabidopsis thaliana (Mouse-ear cress) PE=2 SV=1	R	General function prediction only	Os11g0549615 [Oryza sativa Japonica Group]
LOC_Os04g02640	lncRNA_target	--	--	Biological Process: very long-chain fatty acid metabolic process (GO:0000038);; Biological Process: sulfur amino acid metabolic process (GO:0000096);; Biological Process: polysaccharide biosynthetic process (GO:0000271);; Cellular Component: mitochondrion (GO:0005739);; Cellular Component: endoplasmic reticulum (GO:0005783);; Biological Process: glycine catabolic process (GO:0006546);; Biological…	K15397|0|dosa:Os04t0116800-01|Os04g0116800; Similar to 3-ketoacyl-CoA synthase.; K15397 3-ketoacyl-CoA synthase [EC:2.3.1.199] (A)	Fatty acid elongation (ko00062)	--	--	3-ketoacyl-CoA synthase 6 GN=T26J14.10 OS=Arabidopsis thaliana (Mouse-ear cress) PE=1 SV=1	S	Function unknown	unnamed protein product [Oryza sativa Japonica Group]
LOC_Os03g45130	lncRNA_target	--	--	Cellular Component: mitochondrion (GO:0005739);; Molecular Function: zinc ion binding (GO:0008270);; Cellular Component: plastid (GO:0009536);;	--	--	--	--	--	--	--	hypothetical protein OSJNBa0092N01.18 [Oryza sativa Japonica Group]
LOC_Os12g01600	lncRNA_target	--	--	Cellular Component: intracellular membrane-bounded organelle (GO:0043231);; Cellular Component: cytoplasmic part (GO:0044444);; Cellular Component: cell part (GO:0044464);;	--	--	--	--	Vegetative cell wall protein gp1 (Precursor) GN=GP1 OS=Chlamydomonas reinhardtii (Chlamydomonas smithii) PE=1 SV=1	S	Function unknown	retrotransposon protein, putative, unclassified [Oryza sativa Japonica Group]
LOC_Os02g52990	lncRNA_target	--	--	Molecular Function: calmodulin binding (GO:0005516);; Cellular Component: mitochondrion (GO:0005739);; Biological Process: auxin-activated signaling pathway (GO:0009734);; Biological Process: cellular process (GO:0009987);;	K14488|1.24363e-36|osa:4330855|Os02g0769100; K14488 SAUR family protein (A)	Plant hormone signal transduction (ko04075)	--	--	Auxin-induced protein X10A OS=Glycine max (Soybean) PE=2 SV=1	S	Function unknown	Os02g0769100 [Oryza sativa Japonica Group]
LOC_Os01g25760	lncRNA_target	--	--	Molecular Function: binding (GO:0005488);; Biological Process: defense response (GO:0006952);; Molecular Function: ADP binding (GO:0043531);;	--	--	[T]	Signal transduction mechanisms	Putative disease resistance protein RGA4 GN=RGA4 OS=Solanum bulbocastanum (Wild potato) PE=2 SV=1	T	Signal transduction mechanisms	Os01g0359800 [Oryza sativa Japonica Group]
LOC_Os02g05320	lncRNA_target	[I]	Lipid transport and metabolism	Cellular Component: membrane (GO:0016020);; Cellular Component: cytoplasmic membrane-bounded vesicle (GO:0016023);; Molecular Function: transferase activity, transferring phosphorus-containing groups (GO:0016772);;	K00902|0|obr:102709141|dolichol kinase-like; K00902 dolichol kinase [EC:2.7.1.108] (A)	N-Glycan biosynthesis (ko00510)	[I]	Lipid transport and metabolism	--	I	Lipid transport and metabolism	hypothetical protein OsI_05838 [Oryza sativa Indica Group]
LOC_Os12g34550	lncRNA_target	[J]	Translation, ribosomal structure and biogenesis	Molecular Function: magnesium ion binding (GO:0000287);; Molecular Function: RNA binding (GO:0003723);; Molecular Function: structural constituent of ribosome (GO:0003735);; Cellular Component: nucleolus (GO:0005730);; Cellular Component: plasma membrane (GO:0005886);; Biological Process: translation (GO:0006412);; Cellular Component: chloroplast stroma (GO:0009570);; Biological Process: carbon f…	K02956|2.11491e-36|osa:3131438|rps15, OrsajCp095; ribosomal protein S15; K02956 small subunit ribosomal protein S15 (A)	Ribosome (ko03010)	[J]	Translation, ribosomal structure and biogenesis	30S ribosomal protein S15, chloroplastic GN=rps15-B OS=Oryza sativa subsp. japonica (Rice) PE=3 SV=1	J	Translation, ribosomal structure and biogenesis	ribosomal protein S15 containing protein [Oryza sativa Japonica Group]
LOC_Os11g16540	lncRNA_target	[R]	General function prediction only	Biological Process: mitotic cell cycle (GO:0000278);; Biological Process: nuclear-transcribed mRNA catabolic process (GO:0000956);; Molecular Function: binding (GO:0005488);; Cellular Component: cell wall (GO:0005618);; Biological Process: RNA processing (GO:0006396);; Biological Process: membrane fusion (GO:0006944);; Biological Process: defense response (GO:0006952);; Biological Process: catabo…	K15201|0|osa:4350254|Os11g0266800; K15201 general transcription factor 3C polypeptide 3 (transcription factor C subunit 4) (A)	--	[K]	Transcription	Sulfated surface glycoprotein 185 (Precursor) OS=Volvox carteri (Green alga) PE=1 SV=1	K	Transcription	Os11g0266800 [Oryza sativa Japonica Group]
LOC_Os02g52880	lncRNA_target	[S]	Function unknown	Molecular Function: aminoacyl-tRNA editing activity (GO:0002161);; Molecular Function: aminoacyl-tRNA ligase activity (GO:0004812);; Cellular Component: cytosol (GO:0005829);; Biological Process: regulation of translational fidelity (GO:0006450);;	--	--	--	--	--	S	Function unknown	hypothetical protein OsJ_08514 [Oryza sativa Japonica Group]
LOC_Os11g18700	lncRNA_target	--	--	Molecular Function: nucleic acid binding (GO:0003676);; Molecular Function: zinc ion binding (GO:0008270);;	--	--	--	--	--	R	General function prediction only	Transposable element protein, putative [Oryza sativa Japonica Group]
LOC_Os10g37780	lncRNA_target	--	--	Biological Process: anatomical structure morphogenesis (GO:0009653);; Biological Process: cell differentiation (GO:0030154);; Biological Process: multicellular organismal process (GO:0032501);; Cellular Component: intracellular membrane-bounded organelle (GO:0043231);; Cellular Component: cytoplasmic part (GO:0044444);; Cellular Component: cell part (GO:0044464);; Biological Process: single-organ…	--	--	--	--	Pollen-specific leucine-rich repeat extensin-like protein 3 (Precursor) GN=PEX3 OS=Arabidopsis thaliana (Mouse-ear cress) PE=2 SV=1	--	--	hypothetical protein [Oryza sativa Japonica Group]
LOC_Os12g01180	lncRNA_target	--	--	Molecular Function: sequence-specific DNA binding transcription factor activity (GO:0003700);; Cellular Component: nucleus (GO:0005634);; Biological Process: regulation of transcription, DNA-templated (GO:0006355);; Biological Process: proteolysis (GO:0006508);; Biological Process: response to osmotic stress (GO:0006970);; Molecular Function: cysteine-type peptidase activity (GO:0008234);; Molecu…	K08597|0|osa:4351243|Os12g0102300; K08597 sentrin-specific protease 8 [EC:3.4.22.68] (A)	--	[R]	General function prediction only	NEDD8-specific protease 1 GN=F15L12.8 OS=Arabidopsis thaliana (Mouse-ear cress) PE=2 SV=1	O	Posttranslational modification, protein turnover, chaperones	Os12g0102300 [Oryza sativa Japonica Group]
LOC_Os05g02920	lncRNA_target	[D]	Cell cycle control, cell division, chromosome partitioning	Molecular Function: superoxide dismutase activity (GO:0004784);; Cellular Component: mitochondrion (GO:0005739);; Biological Process: anatomical structure morphogenesis (GO:0009653);; Biological Process: cellular component organization (GO:0016043);; Biological Process: cell differentiation (GO:0030154);; Biological Process: multicellular organismal process (GO:0032501);; Cellular Component: cell…	--	--	--	--	Formin-like protein 3 OS=Oryza sativa subsp. japonica (Rice) PE=2 SV=2	--	--	unnamed protein product [Oryza sativa]
LOC_Os07g27590	lncRNA_target	--	--	Molecular Function: nucleic acid binding (GO:0003676);; Biological Process: DNA metabolic process (GO:0006259);; Molecular Function: hydrolase activity (GO:0016787);; Molecular Function: metal ion binding (GO:0046872);;	--	--	[R]	General function prediction only	Endonuclease OS=Nicotiana tabacum (Common tobacco) PE=2 SV=1	R	General function prediction only	putative polyprotein [Oryza sativa Japonica Group]
LOC_Os06g30460	lncRNA_target	[C]	Energy production and conversion	Molecular Function: dihydrolipoyllysine-residue succinyltransferase activity (GO:0004149);; Molecular Function: dihydrolipoyllysine-residue acetyltransferase activity (GO:0004742);; Molecular Function: ATP binding (GO:0005524);; Cellular Component: mitochondrion (GO:0005739);; Cellular Component: cytosol (GO:0005829);; Biological Process: pyruvate metabolic process (GO:0006090);; Biological Proce…	K00627|0|osa:4341113|Os06g0499900; K00627 pyruvate dehydrogenase E2 component (dihydrolipoamide acetyltransferase) [EC:2.3.1.12] (A)	Glycolysis / Gluconeogenesis (ko00010);; Citrate cycle (TCA cycle) (ko00020);; Pyruvate metabolism (ko00620);; Carbon metabolism (ko01200)	[C]	Energy production and conversion	Dihydrolipoyllysine-residue acetyltransferase component 1 of pyruvate dehydrogenase complex, mitochondrial (Precursor) GN=LTA3 OS=Arabidopsis thaliana (Mouse-ear cress) PE=2 SV=2	C	Energy production and conversion	Os06g0499900 [Oryza sativa Japonica Group]
LOC_Os11g13720	lncRNA_target	--	--	Cellular Component: cytoplasmic membrane-bounded vesicle (GO:0016023);; Cellular Component: intracellular membrane-bounded organelle (GO:0043231);; Biological Process: primary metabolic process (GO:0044238);; Biological Process: cellular macromolecule metabolic process (GO:0044260);;	--	--	--	--	Serine/arginine-rich splicing factor SR45 GN=F19K19.9 OS=Arabidopsis thaliana (Mouse-ear cress) PE=1 SV=1	R	General function prediction only	Os11g0241200 [Oryza sativa Japonica Group]
LOC_Os04g49550	lncRNA_target	--	--	Molecular Function: ubiquitin-protein transferase activity (GO:0004842);; Cellular Component: nucleus (GO:0005634);; Cellular Component: mitochondrion (GO:0005739);; Molecular Function: zinc ion binding (GO:0008270);; Biological Process: pollen development (GO:0009555);; Biological Process: response to brassinosteroid (GO:0009741);; Biological Process: anther dehiscence (GO:0009901);; Biological …	--	--	[O]	Posttranslational modification, protein turnover, chaperones	RING-H2 finger protein ATL44 OS=Arabidopsis thaliana (Mouse-ear cress) PE=2 SV=1	O	Posttranslational modification, protein turnover, chaperones	OSJNBa0013K16.6 [Oryza sativa Japonica Group]
LOC_Os11g18130	lncRNA_target	--	--	Molecular Function: binding (GO:0005488);; Biological Process: cellular process (GO:0009987);;	--	--	--	--	Leucine-rich repeat extensin-like protein 3 (Precursor) GN=LRX3 OS=Arabidopsis thaliana (Mouse-ear cress) PE=1 SV=1	--	--	hypothetical protein [Oryza sativa Japonica Group]
LOC_Os12g39560	lncRNA_target	--	--	--	--	--	--	--	--	--	--	hypothetical protein LOC_Os12g39560 [Oryza sativa Japonica Group]
LOC_Os04g24830	lncRNA_target	--	--	Molecular Function: nucleic acid binding (GO:0003676);; Molecular Function: zinc ion binding (GO:0008270);;	--	--	--	--	--	--	--	OSJNBa0087H01.7 [Oryza sativa Japonica Group]
LOC_Os02g21685	lncRNA_target	--	--	Cellular Component: nucleus (GO:0005634);; Cellular Component: cytoplasm (GO:0005737);; Biological Process: regulation of transcription, DNA-templated (GO:0006355);;	--	--	--	--	Scarecrow-like protein 8 GN=SCL8 OS=Arabidopsis thaliana (Mouse-ear cress) PE=2 SV=1	S	Function unknown	scarecrow transcriptional regulator-like protein [Oryza sativa Japonica Group]
LOC_Os01g25810	lncRNA_target	--	--	Molecular Function: binding (GO:0005488);; Biological Process: defense response (GO:0006952);; Molecular Function: ADP binding (GO:0043531);;	--	--	[T]	Signal transduction mechanisms	Putative disease resistance protein RGA4 GN=RGA4 OS=Solanum bulbocastanum (Wild potato) PE=2 SV=1	T	Signal transduction mechanisms	putative powdery mildew resistance protein PM3b [Oryza sativa Japonica Group]
LOC_Os01g36600	lncRNA_target	--	--	Cellular Component: mitochondrion (GO:0005739);; Cellular Component: plastid (GO:0009536);; Biological Process: seed germination (GO:0009845);;	--	--	[R]	General function prediction only	Pentatricopeptide repeat-containing protein At4g38150 GN=At4g38150 OS=Arabidopsis thaliana (Mouse-ear cress) PE=2 SV=1	R	General function prediction only	Os01g0546500 [Oryza sativa Japonica Group]
LOC_Os08g18920	lncRNA_target	[RTKL]	General function prediction only;; Signal transduction mechanisms;; Transcription;; Replication, recombination and repair	Molecular Function: protein serine/threonine kinase activity (GO:0004674);; Molecular Function: protein binding (GO:0005515);; Molecular Function: ATP binding (GO:0005524);; Cellular Component: plasma membrane (GO:0005886);; Biological Process: protein phosphorylation (GO:0006468);; Cellular Component: chloroplast (GO:0009507);; Biological Process: defense response to bacterium, incompatible inte…	--	--	[T]	Signal transduction mechanisms	Probable receptor-like protein kinase At1g80640 (Precursor) GN=At1g80640 OS=Arabidopsis thaliana (Mouse-ear cress) PE=2 SV=1	T	Signal transduction mechanisms	hypothetical protein OsJ_26747 [Oryza sativa Japonica Group]
LOC_Os05g46490	lncRNA_target	--	--	Cellular Component: nucleus (GO:0005634);; Biological Process: DNA repair (GO:0006281);; Biological Process: DNA recombination (GO:0006310);; Biological Process: response to abiotic stimulus (GO:0009628);; Biological Process: protein metabolic process (GO:0019538);; Biological Process: cellular metabolic process (GO:0044237);; Cellular Component: intracellular part (GO:0044424);; Biological Proce…	K11864|0|osa:4339481|Os05g0542600; K11864 BRCA1/BRCA2-containing complex subunit 3 (A)	--	[O]	Posttranslational modification, protein turnover, chaperones	26S proteasome non-ATPase regulatory subunit 14 homolog GN=RPN11 OS=Arabidopsis thaliana (Mouse-ear cress) PE=1 SV=1	O	Posttranslational modification, protein turnover, chaperones	Os05g0542600 [Oryza sativa Japonica Group]
LOC_Os12g40970	lncRNA_target	--	--	Cellular Component: mitochondrion (GO:0005739);; Biological Process: proteolysis (GO:0006508);; Molecular Function: cysteine-type peptidase activity (GO:0008234);; Cellular Component: plastid (GO:0009536);;	--	--	--	--	--	--	--	transposon protein, putative, CACTA, En/Spm sub-class [Oryza sativa Japonica Group]
LOC_Os07g16160	lncRNA_target	--	--	Molecular Function: nucleic acid binding (GO:0003676);; Molecular Function: aspartic-type endopeptidase activity (GO:0004190);; Biological Process: proteolysis (GO:0006508);; Biological Process: DNA integration (GO:0015074);; Molecular Function: hydrolase activity (GO:0016787);;	--	--	[R]	General function prediction only	Endonuclease OS=Nicotiana tabacum (Common tobacco) PE=2 SV=1	R	General function prediction only	retrotransposon protein, putative, Ty1-copia subclass [Oryza sativa Japonica Group]
LOC_Os08g41300	lncRNA_target	[J]	Translation, ribosomal structure and biogenesis	Molecular Function: structural constituent of ribosome (GO:0003735);; Cellular Component: nucleolus (GO:0005730);; Cellular Component: mitochondrion (GO:0005739);; Biological Process: translation (GO:0006412);; Cellular Component: chloroplast (GO:0009507);; Cellular Component: plastid (GO:0009536);; Cellular Component: cytosolic large ribosomal subunit (GO:0022625);; Biological Process: ribosome …	K02912|1.90449e-83|obr:102718015|60S ribosomal protein L32-1-like; K02912 large subunit ribosomal protein L32e (A)	Ribosome (ko03010)	[J]	Translation, ribosomal structure and biogenesis	60S ribosomal protein L32-1 GN=RPL32A OS=Arabidopsis thaliana (Mouse-ear cress) PE=2 SV=2	J	Translation, ribosomal structure and biogenesis	PREDICTED: 60S ribosomal protein L32-1-like [Oryza brachyantha]
LOC_Os03g48440	lncRNA_target	--	--	Cellular Component: plastid (GO:0009536);;	--	--	--	--	--	--	--	hypothetical protein [Oryza sativa Japonica Group]
LOC_Os01g34750	lncRNA_target	[L]	Replication, recombination and repair	Molecular Function: DNA binding (GO:0003677);; Molecular Function: RNA binding (GO:0003723);; Molecular Function: RNA-directed DNA polymerase activity (GO:0003964);; Molecular Function: RNA-DNA hybrid ribonuclease activity (GO:0004523);; Molecular Function: sugar:proton symporter activity (GO:0005351);; Biological Process: RNA-dependent DNA replication (GO:0006278);; Biological Process: DNA recom…	--	--	[R]	General function prediction only	--	R	General function prediction only	retrotransposon protein, putative, unclassified [Oryza sativa Japonica Group]
LOC_Os07g24480	lncRNA_target	--	--	Cellular Component: plastid (GO:0009536);;	--	--	[M]	Cell wall/membrane/envelope biogenesis	--	R	General function prediction only	H0825G02.11 [Oryza sativa Indica Group]
LOC_Os02g07628	lncRNA_target	--	--	Cellular Component: cell wall (GO:0005618);; Biological Process: defense response (GO:0006952);; Biological Process: anatomical structure morphogenesis (GO:0009653);; Biological Process: plant-type cell wall modification (GO:0009827);; Cellular Component: cytoplasmic membrane-bounded vesicle (GO:0016023);; Biological Process: cell growth (GO:0016049);; Biological Process: defense response to bact…	--	--	--	--	Defensin D2 (Fragment) OS=Spinacia oleracea (Spinach) PE=1 SV=1	R	General function prediction only	Os02g0172500 [Oryza sativa Japonica Group]
LOC_Os03g12760	lncRNA_target	--	--	Biological Process: cell fate specification (GO:0001708);; Molecular Function: DNA binding (GO:0003677);; Molecular Function: protein binding (GO:0005515);; Cellular Component: nucleus (GO:0005634);; Biological Process: regulation of transcription, DNA-templated (GO:0006355);; Biological Process: endoplasmic reticulum organization (GO:0007029);; Cellular Component: plastid (GO:0009536);; Biologic…	--	--	--	--	Transcription factor bHLH18 GN=T30L20.1 OS=Arabidopsis thaliana (Mouse-ear cress) PE=2 SV=1	S	Function unknown	Putative bHLH transcription factor [Oryza sativa Japonica Group]
LOC_Os11g40500	lncRNA_target	[U]	Intracellular trafficking, secretion, and vesicular transport	Biological Process: proteolysis (GO:0006508);; Biological Process: protein processing involved in protein targeting to mitochondrion (GO:0006627);; Molecular Function: serine-type peptidase activity (GO:0008236);; Cellular Component: integral component of membrane (GO:0016021);; Cellular Component: mitochondrial inner membrane peptidase complex (GO:0042720);;	K09647|4.14855e-94|osa:4350939|Os11g0620000; K09647 mitochondrial inner membrane protease subunit 1 [EC:3.4.21.-] (A)	Protein export (ko03060)	[O]	Posttranslational modification, protein turnover, chaperones	Serine/arginine-rich splicing factor SR45 GN=F19K19.9 OS=Arabidopsis thaliana (Mouse-ear cress) PE=1 SV=1	O	Posttranslational modification, protein turnover, chaperones	signal peptidase I family protein, expressed [Oryza sativa Japonica Group]
LOC_Os01g25460	lncRNA_target	--	--	Biological Process: cell morphogenesis involved in differentiation (GO:0000904);; Biological Process: regionalization (GO:0003002);; Molecular Function: protein kinase activity (GO:0004672);; Molecular Function: signal transducer activity (GO:0004871);; Molecular Function: protein binding (GO:0005515);; Biological Process: cell cycle (GO:0007049);; Biological Process: signal transduction (GO:0007…	--	--	--	--	Pollen-specific leucine-rich repeat extensin-like protein 4 (Precursor) GN=PEX4 OS=Arabidopsis thaliana (Mouse-ear cress) PE=2 SV=1	R	General function prediction only	Os01g0356900 [Oryza sativa Japonica Group]
LOC_Os04g26270	lncRNA_target	--	--	Molecular Function: nucleic acid binding (GO:0003676);; Molecular Function: zinc ion binding (GO:0008270);;	--	--	--	--	--	S	Function unknown	hypothetical protein OsI_05166 [Oryza sativa Indica Group]
LOC_Os01g60790	lncRNA_target	[J]	Translation, ribosomal structure and biogenesis	Molecular Function: structural constituent of ribosome (GO:0003735);; Biological Process: translation (GO:0006412);; Biological Process: nucleotide biosynthetic process (GO:0009165);; Cellular Component: chloroplast (GO:0009507);; Biological Process: plant-type cell wall organization (GO:0009664);; Cellular Component: membrane (GO:0016020);; Cellular Component: cytosolic small ribosomal subunit (…	K02976|6.13321e-41|sbi:SORBI_09g023400|SORBIDRAFT_09g023400, Sb09g023400; hypothetical protein; K02976 small subunit ribosomal protein S26e (A)	Ribosome (ko03010)	[J]	Translation, ribosomal structure and biogenesis	40S ribosomal protein S26 OS=Oryza sativa subsp. japonica (Rice) PE=2 SV=2	J	Translation, ribosomal structure and biogenesis	Os01g0823300 [Oryza sativa Japonica Group]
LOC_Os11g27795	lncRNA_target	--	--	Cellular Component: integral component of membrane (GO:0016021);;	--	--	--	--	--	S	Function unknown	expressed protein [Oryza sativa Japonica Group]
LOC_Os01g44160	lncRNA_target	--	--	--	--	--	--	--	--	--	--	hypothetical protein [Oryza sativa Japonica Group]
LOC_Os05g52000	lncRNA_target	--	--	Molecular Function: nucleic acid binding (GO:0003676);; Cellular Component: mitochondrion (GO:0005739);; Molecular Function: zinc ion binding (GO:0008270);;	--	--	[R]	General function prediction only	--	R	General function prediction only	OSJNBa0085C10.1 [Oryza sativa Japonica Group]
LOC_Os06g09210	lncRNA_target	[Q]	Secondary metabolites biosynthesis, transport and catabolism	Molecular Function: monooxygenase activity (GO:0004497);; Molecular Function: binding (GO:0005488);; Molecular Function: iron ion binding (GO:0005506);; Cellular Component: mitochondrion (GO:0005739);; Molecular Function: steroid hydroxylase activity (GO:0008395);; Molecular Function: electron carrier activity (GO:0009055);; Biological Process: response to light stimulus (GO:0009416);; Cellular C…	--	--	[QI]	Secondary metabolites biosynthesis, transport and catabolism;; Lipid transport and metabolism	Cytochrome P450 734A6 GN=OSJNBb0008D07.26 OS=Oryza sativa subsp. japonica (Rice) PE=2 SV=1	Q	Secondary metabolites biosynthesis, transport and catabolism	Os06g0191700 [Oryza sativa Japonica Group]
LOC_Os03g48490	lncRNA_target	--	--	Cellular Component: nucleus (GO:0005634);; Cellular Component: intracellular organelle part (GO:0044446);; Biological Process: single-organism cellular process (GO:0044763);; Biological Process: shoot system development (GO:0048367);; Cellular Component: cell periphery (GO:0071944);;	--	--	--	--	Uncharacterized protein At4g38062 GN=At4g38062 OS=Arabidopsis thaliana (Mouse-ear cress) PE=4 SV=1	S	Function unknown	Os03g0691500 [Oryza sativa Japonica Group]
LOC_Os07g12160	lncRNA_target	[G]	Carbohydrate transport and metabolism	Biological Process: metabolic process (GO:0008152);; Cellular Component: plastid (GO:0009536);; Molecular Function: lyase activity (GO:0016829);;	--	--	--	--	--	S	Function unknown	hypothetical protein OsI_25398 [Oryza sativa Indica Group]
LOC_Os12g41320	lncRNA_target	--	--	Molecular Function: catalytic activity (GO:0003824);; Cellular Component: mitochondrion (GO:0005739);; Cellular Component: plastid (GO:0009536);; Biological Process: anatomical structure morphogenesis (GO:0009653);; Biological Process: cellular component organization (GO:0016043);; Biological Process: single-organism developmental process (GO:0044767);; Biological Process: cellular developmental …	K07556|1.94186e-13|obr:102708547|ATP synthase mitochondrial F1 complex assembly factor 2-like; K07556 ATP synthase mitochondrial F1 complex assembly factor 2 (A)	--	--	--	Formin-like protein 6 OS=Oryza sativa subsp. japonica (Rice) PE=2 SV=2	C	Energy production and conversion	hypothetical protein LOC_Os12g41320 [Oryza sativa Japonica Group]
LOC_Os10g27090	lncRNA_target	--	--	--	--	--	--	--	Zinc finger CCCH domain-containing protein 6 OS=Oryza sativa subsp. japonica (Rice) PE=2 SV=2	--	--	Os10g0410900 [Oryza sativa Japonica Group]
LOC_Os03g08800	lncRNA_target	[P]	Inorganic ion transport and metabolism	Molecular Function: copper ion binding (GO:0005507);; Cellular Component: chloroplast (GO:0009507);; Biological Process: response to metal ion (GO:0010038);; Biological Process: photoperiodism, flowering (GO:0048573);; Biological Process: protein homotrimerization (GO:0070207);;	K03926|1.55145e-76|dosa:Os03t0186950-01|Os03g0186950; Similar to CUTA.; K03926 periplasmic divalent cation tolerance protein (A)	--	[P]	Inorganic ion transport and metabolism	Protein CutA 1, chloroplastic (Precursor) GN=OsJ_31315 OS=Oryza sativa subsp. japonica (Rice) PE=1 SV=1	P	Inorganic ion transport and metabolism	Protein CutA, chloroplast precursor, putative, expressed [Oryza sativa Japonica Group]
LOC_Os08g16410	lncRNA_target	--	--	Molecular Function: protein binding (GO:0005515);; Cellular Component: mitochondrion (GO:0005739);; Biological Process: defense response (GO:0006952);; Biological Process: catabolic process (GO:0009056);; Cellular Component: plant-type cell wall (GO:0009505);; Cellular Component: plasmodesma (GO:0009506);; Cellular Component: plastid (GO:0009536);; Cellular Component: cytoplasmic membrane-bounded…	--	--	--	--	Sulfated surface glycoprotein 185 (Precursor) OS=Volvox carteri (Green alga) PE=1 SV=1	--	--	hypothetical protein [Oryza sativa Japonica Group]
LOC_Os05g18030	lncRNA_target	--	--	Molecular Function: nucleic acid binding (GO:0003676);; Molecular Function: zinc ion binding (GO:0008270);;	--	--	[O]	Posttranslational modification, protein turnover, chaperones	--	--	--	retrotransposon protein, putative, unclassified [Oryza sativa Japonica Group]
LOC_Os09g36890	lncRNA_target	--	--	Molecular Function: RNA polymerase II transcription cofactor activity (GO:0001104);; Molecular Function: protein binding (GO:0005515);; Biological Process: regulation of transcription from RNA polymerase II promoter (GO:0006357);; Biological Process: RNA processing (GO:0006396);; Cellular Component: mediator complex (GO:0016592);; Biological Process: regulation of cellular process (GO:0050794);; …	--	--	--	--	Mediator of RNA polymerase II transcription subunit 4 GN=F9G14.160 OS=Arabidopsis thaliana (Mouse-ear cress) PE=1 SV=1	S	Function unknown	Os09g0540500 [Oryza sativa Japonica Group]
LOC_Os05g20990	lncRNA_target	[L]	Replication, recombination and repair	Molecular Function: DNA binding (GO:0003677);; Molecular Function: RNA binding (GO:0003723);; Molecular Function: RNA-directed DNA polymerase activity (GO:0003964);; Molecular Function: sugar:proton symporter activity (GO:0005351);; Biological Process: RNA-dependent DNA replication (GO:0006278);; Biological Process: DNA recombination (GO:0006310);; Biological Process: phosphoenolpyruvate-dependen…	--	--	[R]	General function prediction only	--	R	General function prediction only	OSJNBb0096E05.7 [Oryza sativa Japonica Group]
LOC_Os01g39200	lncRNA_target	[L]	Replication, recombination and repair	Molecular Function: DNA binding (GO:0003677);; Molecular Function: RNA binding (GO:0003723);; Molecular Function: RNA-directed DNA polymerase activity (GO:0003964);; Molecular Function: aspartic-type endopeptidase activity (GO:0004190);; Biological Process: RNA-dependent DNA replication (GO:0006278);; Biological Process: DNA recombination (GO:0006310);; Biological Process: proteolysis (GO:0006508…	--	--	[R]	General function prediction only	RNA-directed DNA polymerase homolog OS=Oenothera berteroana (Bertero&apos;s evening primrose) PE=4 SV=1	L	Replication, recombination and repair	putative gag-pol polyprotein [Oryza sativa Japonica Group]
LOC_Os02g13770	lncRNA_target	--	--	--	--	--	[L]	Replication, recombination and repair	--	L	Replication, recombination and repair	Os02g0231600 [Oryza sativa Japonica Group]
LOC_Os03g15110	lncRNA_target	--	--	Molecular Function: magnesium ion binding (GO:0000287);; Cellular Component: mitochondrion (GO:0005739);; Cellular Component: cytosol (GO:0005829);; Molecular Function: phosphoglycolate phosphatase activity (GO:0008967);; Cellular Component: chloroplast stroma (GO:0009570);; Biological Process: L-methionine biosynthetic process from methylthioadenosine (GO:0019509);; Molecular Function: acireduct…	--	--	[G]	Carbohydrate transport and metabolism	Enolase-phosphatase E1 {ECO:0000255|HAMAP-Rule:MF_03118} GN=SORBIDRAFT_0019s002010 OS=Sorghum bicolor (Sorghum) PE=3 SV=1	--	--	expressed protein, having alternative splicing products [Oryza sativa Japonica Group]
LOC_Os01g72370	lncRNA_target	--	--	Molecular Function: DNA binding (GO:0003677);; Molecular Function: protein binding (GO:0005515);; Cellular Component: nucleus (GO:0005634);; Biological Process: regulation of transcription, DNA-templated (GO:0006355);; Biological Process: response to water deprivation (GO:0009414);; Biological Process: stomatal complex morphogenesis (GO:0010103);; Biological Process: cellular response to iron ion…	--	--	--	--	Transcription factor bHLH100 GN=F13H10.21 OS=Arabidopsis thaliana (Mouse-ear cress) PE=2 SV=1	K	Transcription	bHLH transcription factor-like [Oryza sativa Japonica Group]
LOC_Os05g24000	lncRNA_target	--	--	Molecular Function: DNA binding (GO:0003677);; Molecular Function: chromatin binding (GO:0003682);;	--	--	--	--	--	R	General function prediction only	Os05g0305700 [Oryza sativa Japonica Group]
LOC_Os12g06190	lncRNA_target	--	--	Cellular Component: plastid (GO:0009536);;	--	--	[A]	RNA processing and modification	Formin-like protein 1 (Precursor) OS=Oryza sativa subsp. japonica (Rice) PE=2 SV=1	S	Function unknown	hypothetical protein OsI_37544 [Oryza sativa Indica Group]
LOC_Os05g43252	lncRNA_target	--	--	Molecular Function: binding (GO:0005488);; Cellular Component: mitochondrion (GO:0005739);; Biological Process: cellular process (GO:0009987);; Cellular Component: membrane (GO:0016020);; Cellular Component: nuclear part (GO:0044428);;	--	--	[A]	RNA processing and modification	Nuclear pore complex protein NUP62 {ECO:0000303|PubMed:21189294} OS=Arabidopsis thaliana (Mouse-ear cress) PE=1 SV=1	S	Function unknown	hypothetical protein OsJ_19141 [Oryza sativa Japonica Group]
LOC_Os10g09600	lncRNA_target	--	--	Cellular Component: mitochondrion (GO:0005739);;	--	--	--	--	Leucine-rich repeat extensin-like protein 3 (Precursor) GN=LRX3 OS=Arabidopsis thaliana (Mouse-ear cress) PE=1 SV=1	R	General function prediction only	Hypothetical protein [Oryza sativa Japonica Group]
LOC_Os01g38070	lncRNA_target	--	--	Cellular Component: plastid (GO:0009536);; Cellular Component: membrane (GO:0016020);;	--	--	--	--	--	S	Function unknown	HGWP repeat containing protein-like [Oryza sativa Japonica Group]
LOC_Os02g34130	lncRNA_target	--	--	--	--	--	--	--	--	S	Function unknown	PREDICTED: uncharacterized protein LOC101507116 [Cicer arietinum]
LOC_Os08g28060	lncRNA_target	--	--	Molecular Function: DNA binding (GO:0003677);; Molecular Function: serine-type endopeptidase activity (GO:0004252);; Molecular Function: calcium ion binding (GO:0005509);; Biological Process: DNA recombination (GO:0006310);; Biological Process: proteolysis (GO:0006508);; Molecular Function: zinc ion binding (GO:0008270);; Biological Process: DNA integration (GO:0015074);; Molecular Function: hydr…	--	--	[R]	General function prediction only	Endonuclease OS=Nicotiana tabacum (Common tobacco) PE=2 SV=1	R	General function prediction only	retrotransposon protein, putative, Ty1-copia sub-class [Oryza sativa Japonica Group]
LOC_Os12g25170	lncRNA_target	--	--	Molecular Function: binding (GO:0005488);; Molecular Function: ADP binding (GO:0043531);;	--	--	[T]	Signal transduction mechanisms	Disease resistance protein RGA2 GN=RGA2 OS=Solanum bulbocastanum (Wild potato) PE=1 SV=1	T	Signal transduction mechanisms	Os12g0438300 [Oryza sativa Japonica Group]
LOC_Os11g40690	lncRNA_target	[R]	General function prediction only	Biological Process: MAPK cascade (GO:0000165);; Biological Process: respiratory burst involved in defense response (GO:0002679);; Molecular Function: copper ion binding (GO:0005507);; Cellular Component: mitochondrion (GO:0005739);; Cellular Component: cytosol (GO:0005829);; Biological Process: protein targeting to membrane (GO:0006612);; Biological Process: fatty acid beta-oxidation (GO:0006635)…	--	--	[Q]	Secondary metabolites biosynthesis, transport and catabolism	Putative cinnamyl alcohol dehydrogenase 4 GN=CAD4 OS=Oryza sativa subsp. japonica (Rice) PE=3 SV=2	C	Energy production and conversion	Os11g0622800 [Oryza sativa Japonica Group]
LOC_Os12g42940	lncRNA_target	--	--	Molecular Function: DNA binding (GO:0003677);; Cellular Component: cytosol (GO:0005829);; Biological Process: post-embryonic development (GO:0009791);; Molecular Function: protein dimerization activity (GO:0046983);;	--	--	[L]	Replication, recombination and repair	Putative AC9 transposase OS=Zea mays (Maize) PE=4 SV=1	L	Replication, recombination and repair	hAT family dimerisation domain containing protein [Oryza sativa Japonica Group]
LOC_Os03g14950	lncRNA_target	--	--	Molecular Function: phospholipase activity (GO:0004620);; Cellular Component: plasma membrane (GO:0005886);; Biological Process: lipid metabolic process (GO:0006629);; Biological Process: phospholipid metabolic process (GO:0006644);; Molecular Function: hydrolase activity (GO:0016787);; Biological Process: galactolipid metabolic process (GO:0019374);; Molecular Function: acyl-CoA hydrolase activi…	--	--	[I]	Lipid transport and metabolism	Patatin-like protein 6 GN=PLP6 OS=Arabidopsis thaliana (Mouse-ear cress) PE=2 SV=1	I	Lipid transport and metabolism	Os03g0254400 [Oryza sativa Japonica Group]
LOC_Os05g39740	lncRNA_target	[L]	Replication, recombination and repair	Molecular Function: DNA binding (GO:0003677);; Molecular Function: RNA binding (GO:0003723);; Molecular Function: RNA-directed DNA polymerase activity (GO:0003964);; Molecular Function: aspartic-type endopeptidase activity (GO:0004190);; Biological Process: RNA-dependent DNA replication (GO:0006278);; Biological Process: DNA recombination (GO:0006310);; Biological Process: proteolysis (GO:0006508…	--	--	[R]	General function prediction only	RNA-directed DNA polymerase homolog OS=Oenothera berteroana (Bertero&apos;s evening primrose) PE=4 SV=1	R	General function prediction only	retrotransposon protein, putative, Ty3-gypsy subclass [Oryza sativa Japonica Group]
LOC_Os02g48964	lncRNA_target	[R]	General function prediction only	Biological Process: response to stress (GO:0006950);; Biological Process: signal transduction (GO:0007165);; Biological Process: embryo sac development (GO:0009553);; Biological Process: response to abiotic stimulus (GO:0009628);; Biological Process: post-embryonic development (GO:0009791);; Biological Process: fruit development (GO:0010154);; Biological Process: gene expression (GO:0010467);; Bi…	--	--	--	--	Katanin p80 WD40 repeat-containing subunit B1 homolog {ECO:0000255|HAMAP-Rule:MF_03022} GN=At5g23430 OS=Arabidopsis thaliana (Mouse-ear cress) PE=2 SV=3	R	General function prediction only	Os02g0721600 [Oryza sativa Japonica Group]
LOC_Os10g26690	lncRNA_target	--	--	Molecular Function: structural constituent of ribosome (GO:0003735);; Cellular Component: mitochondrion (GO:0005739);; Biological Process: translation (GO:0006412);; Cellular Component: large ribosomal subunit (GO:0015934);;	K02911|8.67105e-34|osa:4348590|Os10g0407100; K02911 large subunit ribosomal protein L32 (A)	Ribosome (ko03010)	--	--	--	S	Function unknown	Os10g0407100 [Oryza sativa Japonica Group]
LOC_Os03g01760	lncRNA_target	--	--	Cellular Component: Golgi membrane (GO:0000139);; Cellular Component: endosome (GO:0005768);; Cellular Component: trans-Golgi network (GO:0005802);; Cellular Component: plasma membrane (GO:0005886);; Biological Process: plant-type secondary cell wall biogenesis (GO:0009834);; Biological Process: glucuronoxylan biosynthetic process (GO:0010417);; Cellular Component: integral component of membrane …	--	--	[GMW]	Carbohydrate transport and metabolism;; Cell wall/membrane/envelope biogenesis;; Extracellular structures	Probable glucuronosyltransferase Os03g0107900 OS=Oryza sativa subsp. japonica (Rice) PE=2 SV=1	GMW	Carbohydrate transport and metabolism;; Cell wall/membrane/envelope biogenesis;; Extracellular structures	Os03g0107900 [Oryza sativa Japonica Group]
LOC_Os10g13510	lncRNA_target	--	--	Molecular Function: zinc ion binding (GO:0008270);; Cellular Component: cytoplasmic membrane-bounded vesicle (GO:0016023);; Molecular Function: organic cyclic compound binding (GO:0097159);; Molecular Function: heterocyclic compound binding (GO:1901363);;	--	--	--	--	--	S	Function unknown	Transposable element protein, putative, MuDR [Oryza sativa Japonica Group]
LOC_Os10g18150	lncRNA_target	[R]	General function prediction only	Cellular Component: mitochondrion (GO:0005739);; Biological Process: RNA processing (GO:0006396);; Biological Process: regulation of cellular metabolic process (GO:0031323);; Biological Process: cellular macromolecule biosynthetic process (GO:0034645);; Cellular Component: intracellular membrane-bounded organelle (GO:0043231);; Cellular Component: cytoplasmic part (GO:0044444);; Biological Proces…	K12869|0|osa:4348330|Os10g0328700; K12869 crooked neck (A)	Spliceosome (ko03040)	[D]	Cell cycle control, cell division, chromosome partitioning	Nuclear pore complex protein NUP62 {ECO:0000303|PubMed:21189294} OS=Arabidopsis thaliana (Mouse-ear cress) PE=1 SV=1	A	RNA processing and modification	Os10g0328700 [Oryza sativa Japonica Group]
LOC_Os07g16210	lncRNA_target	--	--	--	--	--	--	--	--	--	--	hypothetical protein [Oryza sativa Japonica Group]
LOC_Os06g28260	lncRNA_target	--	--	Molecular Function: catalytic activity (GO:0003824);; Molecular Function: binding (GO:0005488);; Cellular Component: mitochondrion (GO:0005739);; Cellular Component: plastid (GO:0009536);; Biological Process: macromolecule metabolic process (GO:0043170);; Biological Process: primary metabolic process (GO:0044238);;	--	--	--	--	--	R	General function prediction only	hypothetical protein OsJ_21349 [Oryza sativa Japonica Group]
LOC_Os07g05690	lncRNA_target	--	--	Cellular Component: mitochondrion (GO:0005739);;	--	--	[A]	RNA processing and modification	Vegetative cell wall protein gp1 (Precursor) GN=GP1 OS=Chlamydomonas reinhardtii (Chlamydomonas smithii) PE=1 SV=1	--	--	Os07g0151700 [Oryza sativa Japonica Group]
LOC_Os04g13340	lncRNA_target	--	--	Molecular Function: RNA binding (GO:0003723);; Molecular Function: RNA-directed DNA polymerase activity (GO:0003964);; Molecular Function: RNA-DNA hybrid ribonuclease activity (GO:0004523);; Biological Process: RNA-dependent DNA replication (GO:0006278);; Cellular Component: plastid (GO:0009536);; Biological Process: DNA integration (GO:0015074);;	--	--	--	--	--	--	--	OSJNBa0083I11.4 [Oryza sativa Japonica Group]
LOC_Os02g07610	lncRNA_target	--	--	Cellular Component: mitochondrion (GO:0005739);; Molecular Function: oxidoreductase activity (GO:0016491);; Molecular Function: transition metal ion binding (GO:0046914);; Biological Process: oxidation-reduction process (GO:0055114);;	--	--	--	--	--	--	--	transposon protein, putative, CACTA, En/Spm sub-class [Oryza sativa Japonica Group]
LOC_Os03g56920	lncRNA_target	--	--	Cellular Component: mitochondrion (GO:0005739);; Biological Process: RNA processing (GO:0006396);; Biological Process: ubiquitin-dependent protein catabolic process (GO:0006511);;	--	--	[A]	RNA processing and modification	Splicing factor U2af large subunit A GN=U2AF65A OS=Arabidopsis thaliana (Mouse-ear cress) PE=2 SV=2	S	Function unknown	hypothetical protein [Oryza sativa Japonica Group]
LOC_Os11g40950	lncRNA_target	--	--	Cellular Component: membrane (GO:0016020);;	--	--	--	--	--	S	Function unknown	transposon protein, putative, CACTA, En/Spm sub-class [Oryza sativa Japonica Group]
LOC_Os12g11480	lncRNA_target	--	--	Molecular Function: DNA binding (GO:0003677);; Molecular Function: RNA binding (GO:0003723);; Molecular Function: RNA-directed DNA polymerase activity (GO:0003964);; Biological Process: RNA-dependent DNA replication (GO:0006278);; Biological Process: DNA recombination (GO:0006310);; Biological Process: DNA integration (GO:0015074);;	--	--	[R]	General function prediction only	--	L	Replication, recombination and repair	retrotransposon protein, putative, unclassified [Oryza sativa Japonica Group]
LOC_Os09g12130	lncRNA_target	[L]	Replication, recombination and repair	Molecular Function: RNA binding (GO:0003723);; Molecular Function: RNA-directed DNA polymerase activity (GO:0003964);; Molecular Function: RNA-DNA hybrid ribonuclease activity (GO:0004523);; Biological Process: RNA-dependent DNA replication (GO:0006278);; Cellular Component: plastid (GO:0009536);; Biological Process: DNA integration (GO:0015074);;	--	--	[R]	General function prediction only	RNA-directed DNA polymerase homolog OS=Oenothera berteroana (Bertero&apos;s evening primrose) PE=4 SV=1	L	Replication, recombination and repair	putative GAG-POL precursor [Oryza sativa Japonica Group]
LOC_Os12g14430	lncRNA_target	--	--	Molecular Function: nucleic acid binding (GO:0003676);; Molecular Function: zinc ion binding (GO:0008270);;	--	--	[R]	General function prediction only	--	R	General function prediction only	retrotransposon protein, putative, unclassified [Oryza sativa Japonica Group]
LOC_Os07g06590	lncRNA_target	--	--	Cellular Component: vacuole (GO:0005773);; Cellular Component: cytoplasmic membrane-bounded vesicle (GO:0016023);;	--	--	[R]	General function prediction only	Vegetative cell wall protein gp1 (Precursor) GN=GP1 OS=Chlamydomonas reinhardtii (Chlamydomonas smithii) PE=1 SV=1	R	General function prediction only	Os07g0159800 [Oryza sativa Japonica Group]
LOC_Os04g24840	lncRNA_target	--	--	Cellular Component: nucleus (GO:0005634);; Cellular Component: mitochondrion (GO:0005739);; Biological Process: protein targeting to membrane (GO:0006612);; Biological Process: metabolic process (GO:0008152);; Cellular Component: chloroplast (GO:0009507);; Biological Process: salicylic acid metabolic process (GO:0009696);; Biological Process: salicylic acid mediated signaling pathway (GO:0009863)…	--	--	[GC]	Carbohydrate transport and metabolism;; Energy production and conversion	UDP-glycosyltransferase 85A5 GN=T16E15.2 OS=Arabidopsis thaliana (Mouse-ear cress) PE=2 SV=1	CG	Energy production and conversion;; Carbohydrate transport and metabolism	OSJNBa0087H01.8 [Oryza sativa Japonica Group]
LOC_Os05g50000	lncRNA_target	[J]	Translation, ribosomal structure and biogenesis	--	--	--	[AR]	RNA processing and modification;; General function prediction only	--	S	Function unknown	hypothetical protein [Oryza sativa Japonica Group]
LOC_Os10g39920	lncRNA_target	--	--	Molecular Function: cyclin-dependent protein serine/threonine kinase inhibitor activity (GO:0004861);; Molecular Function: protein binding (GO:0005515);; Cellular Component: nucleus (GO:0005634);; Biological Process: cell cycle (GO:0007049);; Biological Process: negative regulation of protein serine/threonine kinase activity (GO:0071901);;	--	--	[A]	RNA processing and modification	Cyclin-dependent protein kinase inhibitor SMR1 GN=OSJNBa0001O14.8 OS=Oryza sativa subsp. japonica (Rice) PE=2 SV=1	D	Cell cycle control, cell division, chromosome partitioning	Os10g0546400 [Oryza sativa Japonica Group]
LOC_Os06g02520	lncRNA_target	--	--	--	--	--	--	--	--	S	Function unknown	CYCLOPS [Oryza sativa Japonica Group]
LOC_Os11g34740	lncRNA_target	--	--	--	--	--	--	--	--	--	--	hypothetical protein LOC_Os11g34740 [Oryza sativa Japonica Group]
LOC_Os05g07170	lncRNA_target	--	--	Molecular Function: magnesium ion binding (GO:0000287);; Molecular Function: pyruvate kinase activity (GO:0004743);; Cellular Component: plasma membrane (GO:0005886);; Biological Process: glycolytic process (GO:0006096);; Cellular Component: plastid (GO:0009536);; Biological Process: phosphorylation (GO:0016310);; Molecular Function: potassium ion binding (GO:0030955);; Biological Process: respon…	--	--	--	--	--	S	Function unknown	hypothetical protein OsI_11943 [Oryza sativa Indica Group]
LOC_Os08g13620	lncRNA_target	[L]	Replication, recombination and repair	Molecular Function: DNA binding (GO:0003677);; Molecular Function: RNA binding (GO:0003723);; Molecular Function: RNA-directed DNA polymerase activity (GO:0003964);; Molecular Function: RNA-DNA hybrid ribonuclease activity (GO:0004523);; Biological Process: RNA-dependent DNA replication (GO:0006278);; Biological Process: DNA recombination (GO:0006310);; Biological Process: DNA integration (GO:001…	--	--	[R]	General function prediction only	RNA-directed DNA polymerase homolog OS=Oenothera berteroana (Bertero&apos;s evening primrose) PE=4 SV=1	R	General function prediction only	retrotransposon protein, putative, Ty3-gypsy subclass [Oryza sativa Japonica Group]
LOC_Os05g39880	lncRNA_target	--	--	Cellular Component: extracellular region (GO:0005576);; Cellular Component: mitochondrion (GO:0005739);; Cellular Component: chloroplast (GO:0009507);; Biological Process: guard cell differentiation (GO:0010052);; Biological Process: negative regulation of stomatal complex development (GO:2000122);;	--	--	--	--	CHALLAH {ECO:0000303|PubMed:22027592} (Precursor) GN=T9D9.18 OS=Arabidopsis thaliana (Mouse-ear cress) PE=1 SV=1	S	Function unknown	hypothetical protein OsI_20331 [Oryza sativa Indica Group]
LOC_Os04g28870	lncRNA_target	[CR]	Energy production and conversion;; General function prediction only	Molecular Function: endonuclease activity (GO:0004519);; Cellular Component: mitochondrion (GO:0005739);; Cellular Component: vacuole (GO:0005773);; Cellular Component: Golgi apparatus (GO:0005794);; Cellular Component: cytosol (GO:0005829);; Cellular Component: plasma membrane (GO:0005886);; Biological Process: DNA repair (GO:0006281);; Molecular Function: zinc ion binding (GO:0008270);; Cellula…	--	--	[CR]	Energy production and conversion;; General function prediction only	Putative quinone-oxidoreductase homolog, chloroplastic GN=At4g13010 OS=Arabidopsis thaliana (Mouse-ear cress) PE=2 SV=1	Q	Secondary metabolites biosynthesis, transport and catabolism	OSJNBa0018J19.3 [Oryza sativa Japonica Group]
LOC_Os12g25220	lncRNA_target	--	--	Molecular Function: DNA binding (GO:0003677);; Molecular Function: RNA binding (GO:0003723);; Molecular Function: RNA-directed DNA polymerase activity (GO:0003964);; Molecular Function: aspartic-type endopeptidase activity (GO:0004190);; Cellular Component: mitochondrion (GO:0005739);; Biological Process: RNA-dependent DNA replication (GO:0006278);; Biological Process: DNA recombination (GO:00063…	--	--	[R]	General function prediction only	Ubiquitin receptor RAD23c GN=F16B3.17 OS=Arabidopsis thaliana (Mouse-ear cress) PE=1 SV=2	R	General function prediction only	retrotransposon protein, putative, Ty3-gypsy subclass [Oryza sativa Japonica Group]
LOC_Os04g30250	lncRNA_target	--	--	Molecular Function: catalytic activity (GO:0003824);; Molecular Function: protein serine/threonine kinase activity (GO:0004674);; Molecular Function: calcium ion binding (GO:0005509);; Molecular Function: ATP binding (GO:0005524);; Biological Process: protein phosphorylation (GO:0006468);; Biological Process: phosphate-containing compound metabolic process (GO:0006796);; Biological Process: biosy…	--	--	--	--	Wall-associated receptor kinase 2 (Precursor) GN=WAK2 OS=Arabidopsis thaliana (Mouse-ear cress) PE=1 SV=1	T	Signal transduction mechanisms	hypothetical protein OsJ_14462 [Oryza sativa Japonica Group]
LOC_Os11g41210	lncRNA_target	--	--	Biological Process: defense response (GO:0006952);; Molecular Function: ADP binding (GO:0043531);;	--	--	[R]	General function prediction only	Putative leucine-rich repeat receptor-like serine/threonine-protein kinase At3g53590 (Precursor) GN=At3g53590 OS=Arabidopsis thaliana (Mouse-ear cress) PE=3 SV=2	Z	Cytoskeleton	disease resistance protein RPM1, putative, expressed [Oryza sativa Japonica Group]
LOC_Os11g41690	lncRNA_target	--	--	Molecular Function: DNA binding (GO:0003677);; Molecular Function: catalytic activity (GO:0003824);; Molecular Function: serine-type endopeptidase activity (GO:0004252);; Biological Process: DNA recombination (GO:0006310);; Biological Process: proteolysis (GO:0006508);; Molecular Function: zinc ion binding (GO:0008270);; Biological Process: DNA integration (GO:0015074);;	--	--	[R]	General function prediction only	Endonuclease OS=Nicotiana tabacum (Common tobacco) PE=2 SV=1	S	Function unknown	retrotransposon protein, putative, unclassified [Oryza sativa Japonica Group]
LOC_Os02g12840	lncRNA_target	[LKJ]	Replication, recombination and repair;; Transcription;; Translation, ribosomal structure and biogenesis	Molecular Function: translation initiation factor activity (GO:0003743);; Molecular Function: protein binding (GO:0005515);; Molecular Function: ATP binding (GO:0005524);; Cellular Component: cell wall (GO:0005618);; Cellular Component: nucleolus (GO:0005730);; Cellular Component: cytoplasm (GO:0005737);; Cellular Component: vacuolar membrane (GO:0005774);; Cellular Component: Golgi apparatus (GO…	K03257|0|dosa:Os02t0221300-01|Os02g0221300; Similar to cDNA clone:001-114-H08, full insert sequence.; K03257 translation initiation factor 4A (A)	RNA transport (ko03013)	[J]	Translation, ribosomal structure and biogenesis	Putative eukaryotic initiation factor 4A-2 OS=Oryza sativa subsp. japonica (Rice) PE=3 SV=2	J	Translation, ribosomal structure and biogenesis	hypothetical protein OsJ_05927 [Oryza sativa Japonica Group]
LOC_Os03g27450	lncRNA_target	[R]	General function prediction only	Molecular Function: nucleotide binding (GO:0000166);; Molecular Function: DNA binding (GO:0003677);; Molecular Function: protein binding (GO:0005515);; Molecular Function: GTP binding (GO:0005525);; Cellular Component: intracellular (GO:0005622);; Cellular Component: Golgi apparatus (GO:0005794);; Biological Process: glucose catabolic process (GO:0006007);; Biological Process: chromatin silencing…	K07952|1.60013e-145|osa:4333026|Os03g0392300; K07952 ADP-ribosylation factor related protein 1 (A)	--	[U]	Intracellular trafficking, secretion, and vesicular transport	ADP-ribosylation factor 1 GN=ARF1 OS=Brassica rapa subsp. pekinensis (Chinese cabbage) PE=2 SV=3	U	Intracellular trafficking, secretion, and vesicular transport	Os03g0392300 [Oryza sativa Japonica Group]
LOC_Os03g29389	lncRNA_target	--	--	Molecular Function: DNA binding (GO:0003677);; Molecular Function: zinc ion binding (GO:0008270);;	--	--	--	--	--	--	--	hypothetical protein [Oryza sativa Japonica Group]
LOC_Os05g20760	lncRNA_target	--	--	Cellular Component: mitochondrion (GO:0005739);; Cellular Component: plastid (GO:0009536);; Cellular Component: membrane (GO:0016020);;	--	--	--	--	--	S	Function unknown	HGWP repeat containing protein-like [Oryza sativa Japonica Group]
LOC_Os08g08430	lncRNA_target	--	--	Biological Process: cellular process (GO:0009987);; Cellular Component: intracellular part (GO:0044424);;	--	--	[A]	RNA processing and modification	Serine/arginine-rich splicing factor SR45 GN=F19K19.9 OS=Arabidopsis thaliana (Mouse-ear cress) PE=1 SV=1	--	--	hypothetical protein [Oryza sativa Japonica Group]
LOC_Os11g17420	lncRNA_target	--	--	Molecular Function: nucleic acid binding (GO:0003676);; Molecular Function: zinc ion binding (GO:0008270);;	--	--	[R]	General function prediction only	--	R	General function prediction only	hypothetical protein LOC_Os11g17420 [Oryza sativa Japonica Group]
LOC_Os07g12030	lncRNA_target	--	--	--	--	--	--	--	--	--	--	hypothetical protein [Oryza sativa Japonica Group]
LOC_Os12g36020	lncRNA_target	--	--	Molecular Function: nucleic acid binding (GO:0003676);; Cellular Component: mitochondrion (GO:0005739);; Molecular Function: zinc ion binding (GO:0008270);; Molecular Function: oxidoreductase activity, acting on paired donors, with incorporation or reduction of molecular oxygen, 2-oxoglutarate as one donor, and incorporation of one atom each of oxygen into both donors (GO:0016706);; Molecular Fun…	--	--	[R]	General function prediction only	Endonuclease OS=Nicotiana tabacum (Common tobacco) PE=2 SV=1	R	General function prediction only	retrotransposon protein, putative, Ty1-copia subclass [Oryza sativa Japonica Group]
LOC_Os11g03360	lncRNA_target	--	--	Molecular Function: RNA binding (GO:0003723);; Molecular Function: RNA-directed DNA polymerase activity (GO:0003964);; Cellular Component: mitochondrion (GO:0005739);; Biological Process: RNA-dependent DNA replication (GO:0006278);;	--	--	[R]	General function prediction only	Uncharacterized mitochondrial protein AtMg00310 GN=AtMg00310 OS=Arabidopsis thaliana (Mouse-ear cress) PE=4 SV=1	R	General function prediction only	hypothetical protein LOC_Os11g03360 [Oryza sativa Japonica Group]
LOC_Os12g07480	lncRNA_target	--	--	Molecular Function: core promoter proximal region sequence-specific DNA binding (GO:0000987);; Molecular Function: sequence-specific DNA binding transcription factor activity (GO:0003700);; Molecular Function: protein binding (GO:0005515);; Cellular Component: nucleus (GO:0005634);; Biological Process: regulation of transcription, DNA-templated (GO:0006355);; Biological Process: signal transducti…	--	--	--	--	Transcription factor PCF3 GN=PCF3 OS=Oryza sativa subsp. japonica (Rice) PE=2 SV=1	K	Transcription	Os12g0173333 [Oryza sativa Japonica Group]
LOC_Os07g38610	lncRNA_target	[GER]	Carbohydrate transport and metabolism;; Amino acid transport and metabolism;; General function prediction only	Cellular Component: Golgi membrane (GO:0000139);; Molecular Function: nucleotide-sugar transmembrane transporter activity (GO:0005338);; Molecular Function: sugar:proton symporter activity (GO:0005351);; Cellular Component: endosome (GO:0005768);; Cellular Component: Golgi apparatus (GO:0005794);; Cellular Component: trans-Golgi network (GO:0005802);; Cellular Component: plasma membrane (GO:00058…	K15272|0|osa:4343687|Os07g0573700; K15272 solute carrier family 35 (UDP-sugar transporter), member A1/2/3 (A)	--	[G]	Carbohydrate transport and metabolism	CMP-sialic acid transporter 4 OS=Arabidopsis thaliana (Mouse-ear cress) PE=2 SV=1	G	Carbohydrate transport and metabolism	Os07g0573700 [Oryza sativa Japonica Group]
LOC_Os10g34180	lncRNA_target	--	--	Biological Process: response to salt stress (GO:0009651);; Cellular Component: cytoplasmic membrane-bounded vesicle (GO:0016023);;	K01527|1.51944e-84|osa:4348929|Os10g0483000; K01527 nascent polypeptide-associated complex subunit beta (A)	--	[K]	Transcription	--	K	Transcription	Os10g0483000 [Oryza sativa Japonica Group]
LOC_Os12g25420	lncRNA_target	--	--	--	--	--	--	--	--	--	--	hypothetical protein LOC_Os12g25420 [Oryza sativa Japonica Group]
LOC_Os11g38360	lncRNA_target	--	--	Cellular Component: mitochondrion (GO:0005739);; Biological Process: defense response (GO:0006952);; Cellular Component: plastid (GO:0009536);; Biological Process: negative regulation of translation (GO:0017148);; Molecular Function: rRNA N-glycosylase activity (GO:0030598);;	--	--	[O]	Posttranslational modification, protein turnover, chaperones	Classical arabinogalactan protein 7 (Precursor) GN=AGP7 OS=Arabidopsis thaliana (Mouse-ear cress) PE=1 SV=2	O	Posttranslational modification, protein turnover, chaperones	retrotransposon protein, putative, unclassified [Oryza sativa Japonica Group]
LOC_Os04g54500	lncRNA_target	[L]	Replication, recombination and repair	Molecular Function: DNA binding (GO:0003677);; Molecular Function: DNA-directed DNA polymerase activity (GO:0003887);; Cellular Component: nucleus (GO:0005634);; Cellular Component: mitochondrion (GO:0005739);; Biological Process: DNA replication (GO:0006260);; Biological Process: mitochondrial DNA replication (GO:0006264);; Biological Process: double-strand break repair (GO:0006302);; Molecular …	K02335|0|obr:102704056|uncharacterized LOC102704056; K02335 DNA polymerase I [EC:2.7.7.7] (A)	Purine metabolism (ko00230);; Pyrimidine metabolism (ko00240);; DNA replication (ko03030);; Base excision repair (ko03410);; Nucleotide excision repair (ko03420);; Homologous recombination (ko03440)	[R]	General function prediction only	DNA polymerase I A, chloroplastic (Precursor) OS=Oryza sativa subsp. japonica (Rice) PE=2 SV=1	L	Replication, recombination and repair	hypothetical protein OsJ_16332 [Oryza sativa Japonica Group]
LOC_Os12g25210	lncRNA_target	--	--	Cellular Component: mitochondrion (GO:0005739);; Cellular Component: signal peptidase complex (GO:0005787);; Biological Process: signal peptide processing (GO:0006465);; Molecular Function: peptidase activity (GO:0008233);; Cellular Component: integral component of membrane (GO:0016021);; Cellular Component: cytoplasmic membrane-bounded vesicle (GO:0016023);; Biological Process: sterol biosynthet…	K12946|1.0284e-50|dosa:Os12t0438900-01|Os12g0438900; Similar to Microsomal signal peptidase 12 kDa subunit family protein.; K12946 signal peptidase complex subunit 1 [EC:3.4.-.-] (A)	Protein export (ko03060)	[U]	Intracellular trafficking, secretion, and vesicular transport	Probable signal peptidase complex subunit 1 GN=At2g22425 OS=Arabidopsis thaliana (Mouse-ear cress) PE=2 SV=1	U	Intracellular trafficking, secretion, and vesicular transport	Os12g0438900 [Oryza sativa Japonica Group]
LOC_Os08g01450	lncRNA_target	[Q]	Secondary metabolites biosynthesis, transport and catabolism	Molecular Function: monooxygenase activity (GO:0004497);; Molecular Function: iron ion binding (GO:0005506);; Molecular Function: electron carrier activity (GO:0009055);; Cellular Component: cytoplasmic membrane-bounded vesicle (GO:0016023);; Molecular Function: oxidoreductase activity, acting on paired donors, with incorporation or reduction of molecular oxygen (GO:0016705);; Molecular Function:…	--	--	[Q]	Secondary metabolites biosynthesis, transport and catabolism	indole-2-monooxygenase GN=CYP71C4 OS=Zea mays (Maize) PE=1 SV=1	Q	Secondary metabolites biosynthesis, transport and catabolism	Os08g0105400 [Oryza sativa Japonica Group]
LOC_Os03g10840	lncRNA_target	--	--	Cellular Component: ubiquitin ligase complex (GO:0000151);; Molecular Function: RNA binding (GO:0003723);; Molecular Function: RNA-directed DNA polymerase activity (GO:0003964);; Molecular Function: serine-type endopeptidase activity (GO:0004252);; Molecular Function: protein tyrosine kinase activity (GO:0004713);; Molecular Function: ubiquitin-protein transferase activity (GO:0004842);; Molecula…	--	--	--	--	--	R	General function prediction only	hypothetical protein LOC_Os03g10840 [Oryza sativa Japonica Group]
LOC_Os12g24110	lncRNA_target	[L]	Replication, recombination and repair	Molecular Function: DNA binding (GO:0003677);; Molecular Function: RNA binding (GO:0003723);; Molecular Function: RNA-directed DNA polymerase activity (GO:0003964);; Molecular Function: aspartic-type endopeptidase activity (GO:0004190);; Biological Process: RNA-dependent DNA replication (GO:0006278);; Biological Process: DNA recombination (GO:0006310);; Biological Process: proteolysis (GO:0006508…	--	--	[R]	General function prediction only	RNA-directed DNA polymerase homolog OS=Oenothera berteroana (Bertero&apos;s evening primrose) PE=4 SV=1	L	Replication, recombination and repair	retrotransposon protein, putative, Ty3-gypsy subclass, expressed [Oryza sativa Japonica Group]
LOC_Os11g41680	lncRNA_target	[Q]	Secondary metabolites biosynthesis, transport and catabolism	Molecular Function: monooxygenase activity (GO:0004497);; Molecular Function: iron ion binding (GO:0005506);; Molecular Function: electron carrier activity (GO:0009055);; Cellular Component: membrane (GO:0016020);; Cellular Component: cytoplasmic membrane-bounded vesicle (GO:0016023);; Biological Process: diterpenoid biosynthetic process (GO:0016102);; Molecular Function: oxidoreductase activity,…	--	--	[Q]	Secondary metabolites biosynthesis, transport and catabolism	Cytochrome P450 71D10 GN=CYP71D10 OS=Glycine max (Soybean) PE=2 SV=1	Q	Secondary metabolites biosynthesis, transport and catabolism	Cytochrome P450 family protein [Oryza sativa Japonica Group]
LOC_Os04g17150	lncRNA_target	--	--	--	--	--	--	--	--	R	General function prediction only	hypothetical protein [Oryza sativa Japonica Group]
LOC_Os04g26230	lncRNA_target	--	--	Cellular Component: extracellular region (GO:0005576);; Cellular Component: cytoplasmic membrane-bounded vesicle (GO:0016023);;	--	--	--	--	Pollen allergen Phl p 2 (Precursor) GN=PHLPII OS=Phleum pratense (Common timothy) PE=1 SV=1	R	General function prediction only	Os04g0329300 [Oryza sativa Japonica Group]
LOC_Os09g03560	lncRNA_target	--	--	Molecular Function: nucleic acid binding (GO:0003676);; Cellular Component: mitochondrion (GO:0005739);; Molecular Function: zinc ion binding (GO:0008270);; Cellular Component: plastid (GO:0009536);;	--	--	--	--	--	R	General function prediction only	OSJNBa0079C19.13 [Oryza sativa Japonica Group]
LOC_Os12g34796	lncRNA_target	--	--	Cellular Component: plastid (GO:0009536);;	--	--	--	--	--	--	--	Os12g0532500 [Oryza sativa Japonica Group]
LOC_Os06g42870	lncRNA_target	--	--	Cellular Component: ribosome (GO:0005840);; Molecular Function: hydrolase activity, acting on ester bonds (GO:0016788);;	--	--	--	--	--	S	Function unknown	ribosomal protein-like [Oryza sativa Japonica Group]
LOC_Os09g25290	lncRNA_target	[L]	Replication, recombination and repair	Biological Process: base-excision repair (GO:0006284);; Molecular Function: DNA-3-methyladenine glycosylase activity (GO:0008725);;	K01246|0|osa:4347081|Os09g0420300; K01246 DNA-3-methyladenine glycosylase I [EC:3.2.2.20] (A)	Base excision repair (ko03410)	--	--	Serine/arginine-rich splicing factor SR45 GN=F19K19.9 OS=Arabidopsis thaliana (Mouse-ear cress) PE=1 SV=1	R	General function prediction only	Os09g0420300 [Oryza sativa Japonica Group]
LOC_Os02g25800	lncRNA_target	--	--	Cellular Component: mitochondrion (GO:0005739);;	--	--	[A]	RNA processing and modification	--	R	General function prediction only	Transposable element protein, putative, Transposase_28 [Oryza sativa Japonica Group]
LOC_Os06g04070	lncRNA_target	[E]	Amino acid transport and metabolism	Biological Process: arginine catabolic process (GO:0006527);; Biological Process: protein targeting to membrane (GO:0006612);; Biological Process: response to oxidative stress (GO:0006979);; Biological Process: spermidine biosynthetic process (GO:0008295);; Molecular Function: arginine decarboxylase activity (GO:0008792);; Biological Process: response to cold (GO:0009409);; Biological Process: re…	K01583|0|osa:4340008|Os06g0131300; K01583 arginine decarboxylase [EC:4.1.1.19] (A)	Arginine and proline metabolism (ko00330)	--	--	Arginine decarboxylase 1 GN=P0493C11.18 OS=Oryza sativa subsp. japonica (Rice) PE=1 SV=1	E	Amino acid transport and metabolism	Os06g0131300 [Oryza sativa Japonica Group]
LOC_Os01g34730	lncRNA_target	[L]	Replication, recombination and repair	Molecular Function: DNA binding (GO:0003677);; Molecular Function: RNA binding (GO:0003723);; Molecular Function: RNA-directed DNA polymerase activity (GO:0003964);; Molecular Function: RNA-DNA hybrid ribonuclease activity (GO:0004523);; Molecular Function: sugar:proton symporter activity (GO:0005351);; Biological Process: RNA-dependent DNA replication (GO:0006278);; Biological Process: DNA recom…	--	--	[R]	General function prediction only	RNA-directed DNA polymerase homolog OS=Oenothera berteroana (Bertero&apos;s evening primrose) PE=4 SV=1	L	Replication, recombination and repair	OSJNBa0070M12.15 [Oryza sativa Japonica Group]
LOC_Os06g13540	lncRNA_target	--	--	Molecular Function: nucleic acid binding (GO:0003676);; Molecular Function: DNA binding (GO:0003677);; Cellular Component: nucleus (GO:0005634);; Cellular Component: cytosol (GO:0005829);; Biological Process: DNA recombination (GO:0006310);; Biological Process: response to cold (GO:0009409);; Cellular Component: plastid (GO:0009536);; Biological Process: embryo development (GO:0009790);; Biologic…	--	--	[R]	General function prediction only	Endonuclease OS=Nicotiana tabacum (Common tobacco) PE=2 SV=1	R	General function prediction only	unknown [Oryza sativa Japonica Group]
LOC_Os06g04640	lncRNA_target	--	--	Biological Process: mRNA splicing, via spliceosome (GO:0000398);; Molecular Function: DNA binding (GO:0003677);; Molecular Function: histone acetyltransferase activity (GO:0004402);; Molecular Function: protein binding (GO:0005515);; Cellular Component: nucleus (GO:0005634);; Biological Process: chromatin remodeling (GO:0006338);; Biological Process: embryo sac egg cell differentiation (GO:000956…	--	--	[K]	Transcription	Transcription factor GTE1 GN=F19I3.13 OS=Arabidopsis thaliana (Mouse-ear cress) PE=2 SV=1	K	Transcription	DNA-binding bromodomain-containing protein-like [Oryza sativa Japonica Group]
LOC_Os04g34760	lncRNA_target	--	--	Cellular Component: mitochondrion (GO:0005739);;	--	--	--	--	Formin-like protein 3 OS=Oryza sativa subsp. japonica (Rice) PE=2 SV=2	--	--	OSJNBa0085H03.1 [Oryza sativa Japonica Group]
LOC_Os06g16470	lncRNA_target	--	--	Molecular Function: RNA binding (GO:0003723);; Molecular Function: RNA-directed DNA polymerase activity (GO:0003964);; Molecular Function: RNA-DNA hybrid ribonuclease activity (GO:0004523);; Cellular Component: mitochondrion (GO:0005739);; Biological Process: RNA-dependent DNA replication (GO:0006278);;	--	--	[R]	General function prediction only	--	R	General function prediction only	OSJNBa0052O21.8 [Oryza sativa Japonica Group]
LOC_Os08g13610	lncRNA_target	--	--	--	--	--	--	--	--	R	General function prediction only	retrotransposon protein, putative, Ty3-gypsy subclass [Oryza sativa Japonica Group]
LOC_Os04g20650	lncRNA_target	--	--	Biological Process: cellular process (GO:0009987);; Molecular Function: kinase activity (GO:0016301);;	--	--	--	--	--	R	General function prediction only	OSJNBb0058J09.11 [Oryza sativa Japonica Group]
LOC_Os12g24240	lncRNA_target	--	--	Cellular Component: chloroplast envelope (GO:0009941);; Cellular Component: membrane (GO:0016020);; Cellular Component: cytoplasmic membrane-bounded vesicle (GO:0016023);;	--	--	--	--	--	S	Function unknown	hypothetical protein OsJ_35929 [Oryza sativa Japonica Group]
LOC_Os08g16600	lncRNA_target	--	--	Molecular Function: protein kinase activity (GO:0004672);; Molecular Function: binding (GO:0005488);; Cellular Component: cell wall (GO:0005618);; Cellular Component: nuclear envelope (GO:0005635);; Biological Process: DNA-dependent DNA replication (GO:0006261);; Biological Process: protein phosphorylation (GO:0006468);; Cellular Component: chloroplast (GO:0009507);; Biological Process: cellular …	--	--	--	--	Nuclear pore complex protein NUP43 {ECO:0000303|PubMed:21189294} OS=Arabidopsis thaliana (Mouse-ear cress) PE=1 SV=1	R	General function prediction only	Os08g0266600 [Oryza sativa Japonica Group]
LOC_Os03g27390	lncRNA_target	--	--	Molecular Function: DNA binding (GO:0003677);; Molecular Function: sequence-specific DNA binding transcription factor activity (GO:0003700);; Cellular Component: nucleus (GO:0005634);; Cellular Component: mitochondrion (GO:0005739);; Biological Process: regulation of transcription, DNA-templated (GO:0006355);; Biological Process: fruit dehiscence (GO:0010047);; Biological Process: transmitting ti…	--	--	--	--	Transcription factor bHLH143 GN=T5E8.260 OS=Arabidopsis thaliana (Mouse-ear cress) PE=2 SV=1	S	Function unknown	Os03g0391700 [Oryza sativa Japonica Group]
LOC_Os10g32400	lncRNA_target	--	--	Molecular Function: calcium ion binding (GO:0005509);; Biological Process: pentose-phosphate shunt (GO:0006098);; Biological Process: rRNA processing (GO:0006364);; Cellular Component: chloroplast thylakoid lumen (GO:0009543);; Cellular Component: photosystem II oxygen evolving complex (GO:0009654);; Biological Process: plastid organization (GO:0009657);; Biological Process: stomatal complex morp…	K02717|2.51317e-144|osa:4348816|Os10g0461100; K02717 photosystem II oxygen-evolving enhancer protein 2 (A)	Photosynthesis (ko00195)	--	--	PsbP-like protein 1, chloroplastic (Precursor) GN=PPL1 OS=Arabidopsis thaliana (Mouse-ear cress) PE=1 SV=1	G	Carbohydrate transport and metabolism	PsbP family protein, expressed [Oryza sativa Japonica Group]
LOC_Os01g07730	lncRNA_target	--	--	Molecular Function: inorganic phosphate transmembrane transporter activity (GO:0005315);; Cellular Component: mitochondrion (GO:0005739);; Biological Process: purine nucleobase transport (GO:0006863);; Biological Process: vacuole organization (GO:0007033);; Biological Process: carbohydrate transport (GO:0008643);; Cellular Component: plastid inner membrane (GO:0009528);; Biological Process: embry…	K15283|0|osa:4327644|Os01g0172100; K15283 solute carrier family 35, member E1 (A)	--	[GE]	Carbohydrate transport and metabolism;; Amino acid transport and metabolism	Phosphoenolpyruvate/phosphate translocator 3, chloroplastic (Precursor) GN=P0583G08.29 OS=Oryza sativa subsp. japonica (Rice) PE=2 SV=1	G	Carbohydrate transport and metabolism	Os01g0172100 [Oryza sativa Japonica Group]
LOC_Os07g44030	lncRNA_target	--	--	--	--	--	[K]	Transcription	TSL-kinase interacting protein 1 GN=TKI1 OS=Arabidopsis thaliana (Mouse-ear cress) PE=1 SV=2	K	Transcription	Os07g0634100 [Oryza sativa Japonica Group]
LOC_Os10g34810	lncRNA_target	[J]	Translation, ribosomal structure and biogenesis	Molecular Function: binding (GO:0005488);; Cellular Component: nucleus (GO:0005634);; Biological Process: cellular component organization (GO:0016043);; Molecular Function: kinase activity (GO:0016301);; Cellular Component: intrinsic component of membrane (GO:0031224);; Biological Process: multicellular organismal process (GO:0032501);; Biological Process: primary metabolic process (GO:0044238);;…	--	--	[S]	Function unknown	Serine/arginine-rich splicing factor SR45 GN=F19K19.9 OS=Arabidopsis thaliana (Mouse-ear cress) PE=1 SV=1	S	Function unknown	hypothetical protein [Oryza sativa Japonica Group]
LOC_Os03g10980	lncRNA_target	--	--	Cellular Component: nuclear part (GO:0044428);;	--	--	--	--	Nuclear pore complex protein NUP62 {ECO:0000303|PubMed:21189294} OS=Arabidopsis thaliana (Mouse-ear cress) PE=1 SV=1	S	Function unknown	Hypothetical protein [Oryza sativa Japonica Group]
LOC_Os12g03750	lncRNA_target	--	--	Molecular Function: binding (GO:0005488);; Biological Process: defense response (GO:0006952);; Cellular Component: cytoplasmic membrane-bounded vesicle (GO:0016023);; Molecular Function: ADP binding (GO:0043531);;	--	--	[T]	Signal transduction mechanisms	Disease resistance protein RGA2 GN=RGA2 OS=Solanum bulbocastanum (Wild potato) PE=1 SV=1	T	Signal transduction mechanisms	NB-ARC domain containing protein, expressed [Oryza sativa Japonica Group]
LOC_Os07g46555	lncRNA_target	--	--	Molecular Function: ubiquitin-protein transferase activity (GO:0004842);; Cellular Component: nucleus (GO:0005634);; Cellular Component: mitochondrion (GO:0005739);; Biological Process: ubiquitin-dependent protein catabolic process (GO:0006511);; Biological Process: multicellular organismal development (GO:0007275);; Molecular Function: zinc ion binding (GO:0008270);; Biological Process: protein …	--	--	--	--	F-box protein SKIP5 GN=SKIP5 OS=Arabidopsis thaliana (Mouse-ear cress) PE=1 SV=1	R	General function prediction only	hypothetical protein OsJ_25443 [Oryza sativa Japonica Group]
LOC_Os12g01380	lncRNA_target	--	--	Cellular Component: nucleus (GO:0005634);; Cellular Component: Golgi apparatus (GO:0005794);; Cellular Component: plasma membrane (GO:0005886);; Biological Process: response to water deprivation (GO:0009414);; Cellular Component: plastid (GO:0009536);; Biological Process: response to fungus (GO:0009620);; Biological Process: response to salt stress (GO:0009651);; Biological Process: plant-type ce…	--	--	--	--	Protein ESKIMO 1 GN=F27K19.170 OS=Arabidopsis thaliana (Mouse-ear cress) PE=1 SV=1	S	Function unknown	Os12g0104700 [Oryza sativa Japonica Group]
LOC_Os04g30980	lncRNA_target	--	--	Biological Process: cellular process (GO:0009987);; Cellular Component: cytoplasmic membrane-bounded vesicle (GO:0016023);; Cellular Component: intracellular membrane-bounded organelle (GO:0043231);;	--	--	[AR]	RNA processing and modification;; General function prediction only	Vegetative cell wall protein gp1 (Precursor) GN=GP1 OS=Chlamydomonas reinhardtii (Chlamydomonas smithii) PE=1 SV=1	--	--	OSJNBa0083D01.19 [Oryza sativa Japonica Group]
LOC_Os04g21160	lncRNA_target	[R]	General function prediction only	Biological Process: defense response to insect (GO:0002213);; Cellular Component: mitochondrion (GO:0005739);; Biological Process: coenzyme metabolic process (GO:0006732);; Biological Process: multicellular organismal development (GO:0007275);; Biological Process: lipid biosynthetic process (GO:0008610);; Biological Process: cellular amino acid biosynthetic process (GO:0008652);; Biological Proce…	--	--	[I]	Lipid transport and metabolism	Triacylglycerol lipase 2 (Precursor) GN=LIP2 OS=Arabidopsis thaliana (Mouse-ear cress) PE=2 SV=1	I	Lipid transport and metabolism	OSJNBa0079F16.20 [Oryza sativa Japonica Group]
LOC_Os11g41710	lncRNA_target	[Q]	Secondary metabolites biosynthesis, transport and catabolism	Molecular Function: monooxygenase activity (GO:0004497);; Molecular Function: iron ion binding (GO:0005506);; Molecular Function: electron carrier activity (GO:0009055);; Cellular Component: membrane (GO:0016020);; Cellular Component: cytoplasmic membrane-bounded vesicle (GO:0016023);; Biological Process: diterpenoid biosynthetic process (GO:0016102);; Molecular Function: oxidoreductase activity,…	--	--	[Q]	Secondary metabolites biosynthesis, transport and catabolism	Cytochrome P450 71D10 GN=CYP71D10 OS=Glycine max (Soybean) PE=2 SV=1	Q	Secondary metabolites biosynthesis, transport and catabolism	Os11g0635500 [Oryza sativa Japonica Group]
LOC_Os05g07100	lncRNA_target	--	--	Cellular Component: mitochondrion (GO:0005739);; Biological Process: metabolic process (GO:0008152);; Cellular Component: plastid (GO:0009536);; Cellular Component: membrane (GO:0016020);; Molecular Function: transferase activity, transferring hexosyl groups (GO:0016758);;	--	--	--	--	--	S	Function unknown	hypothetical protein, contains HGWP domain [Oryza sativa Japonica Group]
LOC_Os03g33660	lncRNA_target	--	--	--	--	--	--	--	--	--	--	hypothetical protein [Oryza sativa Japonica Group]
LOC_Os02g49050	lncRNA_target	--	--	Biological Process: RNA splicing, via endonucleolytic cleavage and ligation (GO:0000394);; Cellular Component: nucleus (GO:0005634);; Cellular Component: mitochondrion (GO:0005739);; Cellular Component: endosome (GO:0005768);; Cellular Component: vacuole (GO:0005773);; Cellular Component: vacuolar membrane (GO:0005774);; Cellular Component: Golgi apparatus (GO:0005794);; Cellular Component: Golgi…	--	--	[U]	Intracellular trafficking, secretion, and vesicular transport	Transmembrane 9 superfamily member 12 {ECO:0000305} (Precursor) OS=Arabidopsis thaliana (Mouse-ear cress) PE=2 SV=1	U	Intracellular trafficking, secretion, and vesicular transport	Os02g0722300 [Oryza sativa Japonica Group]
LOC_Os12g39510	lncRNA_target	--	--	Molecular Function: DNA binding (GO:0003677);; Biological Process: DNA recombination (GO:0006310);; Molecular Function: zinc ion binding (GO:0008270);; Biological Process: DNA integration (GO:0015074);;	--	--	--	--	--	R	General function prediction only	hypothetical protein LOC_Os12g39510 [Oryza sativa Japonica Group]
LOC_Os04g17280	lncRNA_target	[L]	Replication, recombination and repair	Molecular Function: DNA binding (GO:0003677);; Molecular Function: RNA binding (GO:0003723);; Molecular Function: RNA-directed DNA polymerase activity (GO:0003964);; Molecular Function: RNA-DNA hybrid ribonuclease activity (GO:0004523);; Molecular Function: sugar:proton symporter activity (GO:0005351);; Cellular Component: mitochondrion (GO:0005739);; Biological Process: RNA-dependent DNA replica…	--	--	[R]	General function prediction only	RNA-directed DNA polymerase homolog OS=Oenothera berteroana (Bertero&apos;s evening primrose) PE=4 SV=1	L	Replication, recombination and repair	OSJNBa0061A09.2 [Oryza sativa Japonica Group]
LOC_Os05g43060	lncRNA_target	--	--	Biological Process: reproduction (GO:0000003);; Molecular Function: nucleotide binding (GO:0000166);; Cellular Component: nucleus (GO:0005634);; Biological Process: DNA metabolic process (GO:0006259);; Biological Process: DNA methylation (GO:0006306);; Biological Process: regulation of transcription from RNA polymerase II promoter (GO:0006357);; Biological Process: anatomical structure morphogene…	--	--	[K]	Transcription	Putative transcription elongation factor SPT5 homolog 1 GN=At4g08350 OS=Arabidopsis thaliana (Mouse-ear cress) PE=1 SV=2	K	Transcription	hypothetical protein OsI_20547 [Oryza sativa Indica Group]
LOC_Os09g26650	lncRNA_target	[C]	Energy production and conversion	Cellular Component: mitochondrion (GO:0005739);; Molecular Function: electron carrier activity (GO:0009055);; Biological Process: methylglyoxal catabolic process to D-lactate (GO:0019243);; Molecular Function: metal ion binding (GO:0046872);; Biological Process: pollen tube development (GO:0048868);; Molecular Function: 2 iron, 2 sulfur cluster binding (GO:0051537);;	--	--	[C]	Energy production and conversion	Adrenodoxin-like protein 2, mitochondrial {ECO:0000303|PubMed:12714594} (Precursor) OS=Arabidopsis thaliana (Mouse-ear cress) PE=2 SV=1	C	Energy production and conversion	Os09g0437900 [Oryza sativa Japonica Group]
LOC_Os01g60700	lncRNA_target	[RTKL]	General function prediction only;; Signal transduction mechanisms;; Transcription;; Replication, recombination and repair	Molecular Function: protein kinase activity (GO:0004672);; Molecular Function: ATP binding (GO:0005524);; Cellular Component: nucleolus (GO:0005730);; Cellular Component: cytoplasm (GO:0005737);; Cellular Component: plasma membrane (GO:0005886);; Biological Process: protein phosphorylation (GO:0006468);; Biological Process: cellular aromatic compound metabolic process (GO:0006725);; Biological Pr…	--	--	[T]	Signal transduction mechanisms	Probable receptor-like protein kinase At3g55450 GN=At3g55450 OS=Arabidopsis thaliana (Mouse-ear cress) PE=1 SV=1	T	Signal transduction mechanisms	Os01g0822200 [Oryza sativa Japonica Group]
LOC_Os04g49580	lncRNA_target	--	--	Biological Process: endonucleolytic cleavage involved in rRNA processing (GO:0000478);; Cellular Component: nucleoplasm (GO:0005654);; Cellular Component: nucleolus (GO:0005730);; Cellular Component: mitochondrion (GO:0005739);; Biological Process: pyrimidine ribonucleotide biosynthetic process (GO:0009220);; Biological Process: embryo development ending in seed dormancy (GO:0009793);; Cellular C…	K14771|0|dosa:Os04t0585300-01|Os04g0585300; Similar to H0307D04.2 protein.; K14771 U3 small nucleolar RNA-associated protein 19 (A)	--	[J]	Translation, ribosomal structure and biogenesis	Proline-rich receptor-like protein kinase PERK1 GN=PERK1 OS=Arabidopsis thaliana (Mouse-ear cress) PE=2 SV=1	J	Translation, ribosomal structure and biogenesis	hypothetical protein OsJ_15930 [Oryza sativa Japonica Group]
LOC_Os07g08090	lncRNA_target	--	--	Biological Process: respiratory burst involved in defense response (GO:0002679);; Molecular Function: ubiquitin-protein transferase activity (GO:0004842);; Cellular Component: cytosol (GO:0005829);; Biological Process: amino acid transport (GO:0006865);; Biological Process: response to water deprivation (GO:0009414);; Biological Process: response to chitin (GO:0010200);; Biological Process: membr…	--	--	--	--	E3 ubiquitin-protein ligase PUB23 GN=PUB23 OS=Arabidopsis thaliana (Mouse-ear cress) PE=1 SV=1	R	General function prediction only	hypothetical protein [Oryza sativa Japonica Group]
LOC_Os08g08740	lncRNA_target	--	--	Molecular Function: transporter activity (GO:0005215);; Cellular Component: mitochondrion (GO:0005739);; Biological Process: oligopeptide transport (GO:0006857);; Cellular Component: plastid (GO:0009536);; Cellular Component: membrane (GO:0016020);; Molecular Function: transferase activity, transferring glycosyl groups (GO:0016757);;	--	--	--	--	--	O	Posttranslational modification, protein turnover, chaperones	hypothetical protein [Oryza sativa Japonica Group]
LOC_Os04g42120	lncRNA_target	--	--	Molecular Function: damaged DNA binding (GO:0003684);; Molecular Function: DNA-directed DNA polymerase activity (GO:0003887);; Biological Process: DNA repair (GO:0006281);; Biological Process: sister chromatid cohesion (GO:0007062);; Biological Process: embryo sac development (GO:0009553);; Biological Process: embryo development (GO:0009790);;	K11268|0|dosa:Os04t0498900-01|Os04g0498900; Similar to N-acetyltransferase ESCO1.; K11268 N-acetyltransferase [EC:2.3.1.-] (A)	--	[L]	Replication, recombination and repair	Protein CHROMOSOME TRANSMISSION FIDELITY 7 GN=F3L17.7 OS=Arabidopsis thaliana (Mouse-ear cress) PE=1 SV=1	L	Replication, recombination and repair	unnamed protein product [Oryza sativa Japonica Group]
LOC_Os04g24989	lncRNA_target	[L]	Replication, recombination and repair	Molecular Function: DNA binding (GO:0003677);; Molecular Function: RNA binding (GO:0003723);; Molecular Function: RNA-directed DNA polymerase activity (GO:0003964);; Molecular Function: RNA-directed RNA polymerase activity (GO:0003968);; Molecular Function: aspartic-type endopeptidase activity (GO:0004190);; Cellular Component: mitochondrion (GO:0005739);; Biological Process: RNA-dependent DNA re…	--	--	[R]	General function prediction only	RNA-directed DNA polymerase homolog OS=Oenothera berteroana (Bertero&apos;s evening primrose) PE=4 SV=1	L	Replication, recombination and repair	OSJNBa0004L19.10 [Oryza sativa Japonica Group]
LOC_Os11g16970	lncRNA_target	--	--	Molecular Function: catalytic activity (GO:0003824);;	--	--	--	--	Serine/arginine-rich splicing factor SR45 GN=F19K19.9 OS=Arabidopsis thaliana (Mouse-ear cress) PE=1 SV=1	--	--	Os11g0270000 [Oryza sativa Japonica Group]
LOC_Os07g06560	lncRNA_target	--	--	Molecular Function: ubiquitin-protein transferase activity (GO:0004842);; Molecular Function: zinc ion binding (GO:0008270);; Biological Process: response to light stimulus (GO:0009416);; Biological Process: protein ubiquitination (GO:0016567);; Biological Process: response to L-ascorbic acid (GO:0033591);; Cellular Component: intracellular membrane-bounded organelle (GO:0043231);; Biological Pro…	--	--	[O]	Posttranslational modification, protein turnover, chaperones	RING-H2 finger protein ATL70 GN=ATL70 OS=Arabidopsis thaliana (Mouse-ear cress) PE=2 SV=1	O	Posttranslational modification, protein turnover, chaperones	C3HC4-type RING zinc finger protein-like [Oryza sativa Japonica Group]
LOC_Os03g27230	lncRNA_target	[E]	Amino acid transport and metabolism	Molecular Function: 3-deoxy-7-phosphoheptulonate synthase activity (GO:0003849);; Cellular Component: mitochondrion (GO:0005739);; Biological Process: aromatic amino acid family biosynthetic process (GO:0009073);; Biological Process: chorismate biosynthetic process (GO:0009423);; Cellular Component: chloroplast (GO:0009507);; Biological Process: response to wounding (GO:0009611);; Biological Proc…	K01626|0|osa:4333014|Os03g0389700; K01626 3-deoxy-7-phosphoheptulonate synthase [EC:2.5.1.54] (A)	Phenylalanine, tyrosine and tryptophan biosynthesis (ko00400);; Biosynthesis of amino acids (ko01230)	--	--	Phospho-2-dehydro-3-deoxyheptonate aldolase 1, chloroplastic (Precursor) GN=OSJNBa0017N12.13 OS=Oryza sativa subsp. japonica (Rice) PE=2 SV=2	E	Amino acid transport and metabolism	putative phosphate synthase [Oryza sativa Japonica Group]
LOC_Os04g07060	lncRNA_target	[L]	Replication, recombination and repair	Molecular Function: DNA binding (GO:0003677);; Molecular Function: RNA binding (GO:0003723);; Molecular Function: RNA-directed DNA polymerase activity (GO:0003964);; Molecular Function: aspartic-type endopeptidase activity (GO:0004190);; Biological Process: RNA-dependent DNA replication (GO:0006278);; Biological Process: DNA recombination (GO:0006310);; Biological Process: proteolysis (GO:0006508…	--	--	[R]	General function prediction only	RNA-directed DNA polymerase homolog OS=Oenothera berteroana (Bertero&apos;s evening primrose) PE=4 SV=1	L	Replication, recombination and repair	OSJNBa0089E12.2 [Oryza sativa Japonica Group]
LOC_Os11g42570	lncRNA_target	--	--	Cellular Component: cytoplasmic membrane-bounded vesicle (GO:0016023);;	--	--	--	--	--	R	General function prediction only	hypothetical protein LOC_Os11g42570 [Oryza sativa Japonica Group]
LOC_Os02g18350	lncRNA_target	--	--	Molecular Function: protein serine/threonine kinase activity (GO:0004674);; Molecular Function: ATP binding (GO:0005524);; Cellular Component: mitochondrion (GO:0005739);; Biological Process: protein phosphorylation (GO:0006468);; Biological Process: response to stress (GO:0006950);; Molecular Function: hydrolase activity (GO:0016787);; Biological Process: macromolecule metabolic process (GO:0043…	--	--	--	--	Sulfated surface glycoprotein 185 (Precursor) OS=Volvox carteri (Green alga) PE=1 SV=1	R	General function prediction only	hypothetical protein [Oryza sativa Japonica Group]
LOC_Os06g36220	lncRNA_target	--	--	--	--	--	--	--	F-box/LRR-repeat protein At3g26922 GN=At3g26922 OS=Arabidopsis thaliana (Mouse-ear cress) PE=2 SV=2	R	General function prediction only	Os06g0556300 [Oryza sativa Japonica Group]
LOC_Os02g03600	lncRNA_target	[O]	Posttranslational modification, protein turnover, chaperones	Cellular Component: endoplasmic reticulum lumen (GO:0005788);; Cellular Component: Golgi stack (GO:0005795);; Cellular Component: plasma membrane (GO:0005886);; Biological Process: DNA-dependent DNA replication (GO:0006261);; Biological Process: protein folding (GO:0006457);; Biological Process: response to stress (GO:0006950);; Molecular Function: cytoskeletal protein binding (GO:0008092);; Biol…	K09510|0|osa:4328175|Os02g0128400; K09510 DnaJ homolog subfamily B member 4 (A)	--	[O]	Posttranslational modification, protein turnover, chaperones	DnaJ protein homolog 2 (Precursor) GN=LDJ2 OS=Allium porrum (Leek) PE=2 SV=1	O	Posttranslational modification, protein turnover, chaperones	Os02g0128400 [Oryza sativa Japonica Group]
LOC_Os05g14340	lncRNA_target	[L]	Replication, recombination and repair	Molecular Function: RNA binding (GO:0003723);; Molecular Function: RNA-directed DNA polymerase activity (GO:0003964);; Molecular Function: RNA-DNA hybrid ribonuclease activity (GO:0004523);; Molecular Function: calcium ion binding (GO:0005509);; Biological Process: RNA-dependent DNA replication (GO:0006278);; Cellular Component: plastid (GO:0009536);; Biological Process: DNA integration (GO:00150…	--	--	[R]	General function prediction only	RNA-directed DNA polymerase homolog OS=Oenothera berteroana (Bertero&apos;s evening primrose) PE=4 SV=1	R	General function prediction only	putative polyprotein [Oryza sativa Japonica Group]
LOC_Os08g08510	lncRNA_target	--	--	Molecular Function: nucleic acid binding (GO:0003676);; Cellular Component: mitochondrion (GO:0005739);; Biological Process: DNA integration (GO:0015074);; Cellular Component: membrane (GO:0016020);; Molecular Function: transferase activity, transferring hexosyl groups (GO:0016758);;	--	--	--	--	--	R	General function prediction only	circumsporozoite protein-like [Oryza sativa Japonica Group]
LOC_Os04g20490	lncRNA_target	--	--	Cellular Component: fungal-type cell wall (GO:0009277);;	--	--	--	--	--	--	--	beta strand repeat-containing protein [Trichosporon asahii var. asahii CBS 8904]
LOC_Os10g11500	lncRNA_target	[S]	Function unknown	Biological Process: MAPK cascade (GO:0000165);; Cellular Component: extracellular region (GO:0005576);; Cellular Component: cell wall (GO:0005618);; Biological Process: protein targeting to membrane (GO:0006612);; Biological Process: response to water deprivation (GO:0009414);; Biological Process: detection of biotic stimulus (GO:0009595);; Biological Process: salicylic acid biosynthetic process …	K13449|4.85838e-90|osa:4348237|Os10g0191300; K13449 pathogenesis-related protein 1 (A)	Plant hormone signal transduction (ko04075);; Plant-pathogen interaction (ko04626)	[S]	Function unknown	Pathogenesis-related protein PRB1-2 (Precursor) OS=Hordeum vulgare (Barley) PE=2 SV=1	S	Function unknown	Os10g0191300 [Oryza sativa Japonica Group]
LOC_Os10g36710	lncRNA_target	[RTKL]	General function prediction only;; Signal transduction mechanisms;; Transcription;; Replication, recombination and repair	Molecular Function: nucleotide binding (GO:0000166);; Molecular Function: actin binding (GO:0003779);; Molecular Function: protein serine/threonine kinase activity (GO:0004674);; Molecular Function: calmodulin-dependent protein kinase activity (GO:0004683);; Molecular Function: receptor signaling protein serine/threonine kinase activity (GO:0004702);; Molecular Function: protein tyrosine kinase a…	--	--	[T]	Signal transduction mechanisms	CDPK-related kinase 3 GN=T3A4.8 OS=Arabidopsis thaliana (Mouse-ear cress) PE=1 SV=1	T	Signal transduction mechanisms	putative kinase [Oryza sativa Japonica Group]
LOC_Os02g29530	lncRNA_target	--	--	Cellular Component: mitochondrion (GO:0005739);; Cellular Component: endosome (GO:0005768);; Cellular Component: Golgi apparatus (GO:0005794);; Cellular Component: trans-Golgi network (GO:0005802);; Biological Process: pollen development (GO:0009555);; Biological Process: pollen tube growth (GO:0009860);; Biological Process: regulation of meristem growth (GO:0010075);; Biological Process: homogal…	K13648|0|osa:4329416|Os02g0498700; K13648 alpha-1,4-galacturonosyltransferase [EC:2.4.1.43] (A)	Starch and sucrose metabolism (ko00500);; Amino sugar and nucleotide sugar metabolism (ko00520)	--	--	Galacturonosyltransferase 8 GN=MJL12.8 OS=Arabidopsis thaliana (Mouse-ear cress) PE=1 SV=1	G	Carbohydrate transport and metabolism	putative glycosyl transferase [Oryza sativa Japonica Group]
LOC_Os12g06230	lncRNA_target	[L]	Replication, recombination and repair	Biological Process: telomere maintenance (GO:0000723);; Biological Process: developmental process involved in reproduction (GO:0003006);; Molecular Function: DNA helicase activity (GO:0003678);; Molecular Function: binding (GO:0005488);; Molecular Function: ATP binding (GO:0005524);; Biological Process: DNA repair (GO:0006281);; Biological Process: DNA recombination (GO:0006310);; Biological Proc…	--	--	[D]	Cell cycle control, cell division, chromosome partitioning	Replication protein A 70 kDa DNA-binding subunit B OS=Oryza sativa subsp. japonica (Rice) PE=1 SV=1	D	Cell cycle control, cell division, chromosome partitioning	hypothetical protein LOC_Os12g06230 [Oryza sativa Japonica Group]
LOC_Os04g34880	lncRNA_target	--	--	Cellular Component: mitochondrion (GO:0005739);; Cellular Component: cytoplasmic membrane-bounded vesicle (GO:0016023);;	--	--	--	--	--	R	General function prediction only	OSJNBa0042L16.1 [Oryza sativa Japonica Group]
LOC_Os12g34540	lncRNA_target	--	--	--	--	--	--	--	--	R	General function prediction only	retrotransposon protein, putative, unclassified [Oryza sativa Japonica Group]
LOC_Os01g60670	lncRNA_target	[S]	Function unknown	Biological Process: polysaccharide biosynthetic process (GO:0000271);; Biological Process: regionalization (GO:0003002);; Molecular Function: protein kinase activity (GO:0004672);; Molecular Function: protein serine/threonine kinase activity (GO:0004674);; Molecular Function: protein tyrosine kinase activity (GO:0004713);; Molecular Function: binding (GO:0005488);; Molecular Function: ATP binding…	--	--	--	--	Probably inactive leucine-rich repeat receptor-like protein kinase At3g28040 (Precursor) GN=At3g28040 OS=Arabidopsis thaliana (Mouse-ear cress) PE=2 SV=1	T	Signal transduction mechanisms	putative receptor-like protein kinase [Oryza sativa Japonica Group]
LOC_Os04g13480	lncRNA_target	[T]	Signal transduction mechanisms	Molecular Function: phosphorelay response regulator activity (GO:0000156);; Biological Process: phosphorelay signal transduction system (GO:0000160);; Biological Process: regulation of transcription, DNA-templated (GO:0006355);; Biological Process: signal transduction (GO:0007165);; Biological Process: intracellular signal transduction (GO:0035556);; Cellular Component: intracellular part (GO:004…	--	--	[T]	Signal transduction mechanisms	Two-component response regulator ARR22 GN=ARR22 OS=Arabidopsis thaliana (Mouse-ear cress) PE=2 SV=1	S	Function unknown	OSJNBa0021F22.1 [Oryza sativa Japonica Group]
LOC_Os04g26380	lncRNA_target	--	--	Molecular Function: aspartic-type endopeptidase activity (GO:0004190);; Biological Process: proteolysis (GO:0006508);; Cellular Component: cytoplasmic membrane-bounded vesicle (GO:0016023);;	--	--	[O]	Posttranslational modification, protein turnover, chaperones	Aspartic proteinase-like protein 2 (Precursor) GN=At1g65240 OS=Arabidopsis thaliana (Mouse-ear cress) PE=1 SV=2	O	Posttranslational modification, protein turnover, chaperones	hypothetical protein OsI_15370 [Oryza sativa Indica Group]
LOC_Os10g20540	lncRNA_target	--	--	Cellular Component: cytoplasmic membrane-bounded vesicle (GO:0016023);;	--	--	--	--	--	--	--	Hypothetical protein [Oryza sativa Japonica Group]
LOC_Os03g33710	lncRNA_target	--	--	Molecular Function: RNA binding (GO:0003723);; Molecular Function: RNA-directed DNA polymerase activity (GO:0003964);; Molecular Function: RNA-DNA hybrid ribonuclease activity (GO:0004523);; Cellular Component: mitochondrion (GO:0005739);; Biological Process: RNA-dependent DNA replication (GO:0006278);; Molecular Function: zinc ion binding (GO:0008270);; Biological Process: DNA integration (GO:00…	--	--	--	--	--	L	Replication, recombination and repair	retrotransposon protein, putative, Ty3-gypsy sub-class [Oryza sativa Japonica Group]
LOC_Os12g23590	lncRNA_target	--	--	Cellular Component: plastid (GO:0009536);; Biological Process: cellular process (GO:0009987);; Biological Process: macromolecule metabolic process (GO:0043170);; Biological Process: primary metabolic process (GO:0044238);;	--	--	--	--	Proline-rich receptor-like protein kinase PERK1 GN=PERK1 OS=Arabidopsis thaliana (Mouse-ear cress) PE=2 SV=1	S	Function unknown	transposon protein, putative, unclassified [Oryza sativa Japonica Group]
LOC_Os07g02400	lncRNA_target	--	--	Cellular Component: mitochondrion (GO:0005739);;	--	--	--	--	--	--	--	hypothetical protein [Oryza sativa Japonica Group]
LOC_Os04g06980	lncRNA_target	--	--	Molecular Function: DNA binding (GO:0003677);; Molecular Function: RNA binding (GO:0003723);; Molecular Function: actin binding (GO:0003779);; Molecular Function: RNA-directed DNA polymerase activity (GO:0003964);; Molecular Function: aspartic-type endopeptidase activity (GO:0004190);; Cellular Component: mitochondrion (GO:0005739);; Biological Process: RNA-dependent DNA replication (GO:0006278);…	--	--	[R]	General function prediction only	--	R	General function prediction only	OSJNBb0040D15.14 [Oryza sativa Japonica Group]
LOC_Os10g18340	lncRNA_target	[I]	Lipid transport and metabolism	--	--	--	--	--	Serine/arginine-rich splicing factor SR45 GN=F19K19.9 OS=Arabidopsis thaliana (Mouse-ear cress) PE=1 SV=1	S	Function unknown	Os10g0330000 [Oryza sativa Japonica Group]
LOC_Os07g44210	lncRNA_target	[KL]	Transcription;; Replication, recombination and repair	Biological Process: regionalization (GO:0003002);; Molecular Function: DNA binding (GO:0003677);; Molecular Function: helicase activity (GO:0004386);; Molecular Function: ATP binding (GO:0005524);; Cellular Component: nucleus (GO:0005634);; Cellular Component: mitochondrion (GO:0005739);; Biological Process: double-strand break repair (GO:0006302);; Biological Process: DNA recombination (GO:00063…	K14440|0|osa:4344031|Os07g0636200; K14440 SWI/SNF-related matrix-associated actin-dependent regulator of chromatin subfamily A-like protein 1 [EC:3.6.4.12] (A)	--	[B]	Chromatin structure and dynamics	TATA-binding protein-associated factor BTAF1 GN=F24B22.240 OS=Arabidopsis thaliana (Mouse-ear cress) PE=1 SV=1	B	Chromatin structure and dynamics	Os07g0636200 [Oryza sativa Japonica Group]
LOC_Os05g27770	lncRNA_target	--	--	Molecular Function: DNA binding (GO:0003677);; Biological Process: DNA recombination (GO:0006310);; Molecular Function: zinc ion binding (GO:0008270);; Biological Process: DNA integration (GO:0015074);; Cellular Component: cytoplasmic membrane-bounded vesicle (GO:0016023);; Molecular Function: hydrolase activity (GO:0016787);;	--	--	[R]	General function prediction only	Endonuclease OS=Nicotiana tabacum (Common tobacco) PE=2 SV=1	R	General function prediction only	putative polyprotein [Oryza sativa Japonica Group]
LOC_Os07g06730	lncRNA_target	--	--	Cellular Component: plastid (GO:0009536);; Biological Process: single-organism process (GO:0044699);;	--	--	--	--	F-box/FBD/LRR-repeat protein At1g13570 GN=At1g13570 OS=Arabidopsis thaliana (Mouse-ear cress) PE=2 SV=1	R	General function prediction only	hypothetical protein OsJ_23172 [Oryza sativa Japonica Group]
LOC_Os10g25040	lncRNA_target	[J]	Translation, ribosomal structure and biogenesis	Molecular Function: binding (GO:0005488);; Cellular Component: cell wall (GO:0005618);; Cellular Component: nucleus (GO:0005634);; Biological Process: mRNA processing (GO:0006397);; Biological Process: cellular aromatic compound metabolic process (GO:0006725);; Biological Process: response to stress (GO:0006950);; Biological Process: catabolic process (GO:0009056);; Cellular Component: plastid (G…	K13545|2.63541e-102|dosa:Os10t0389300-01|Os10g0389300; Similar to Red chlorophyll catabolite reductase (Fragment).; K13545 red chlorophyll catabolite reductase [EC:1.3.1.80] (A)	Porphyrin and chlorophyll metabolism (ko00860)	--	--	Red chlorophyll catabolite reductase (Fragment) GN=rccR OS=Hordeum vulgare (Barley) PE=2 SV=1	R	General function prediction only	red chlorophyll catabolite reductase 2 [Oryza sativa Japonica Group]
LOC_Os07g39120	lncRNA_target	--	--	--	--	--	--	--	--	--	--	Os07g0579100 [Oryza sativa Japonica Group]
LOC_Os10g37690	lncRNA_target	[U]	Intracellular trafficking, secretion, and vesicular transport	Molecular Function: binding (GO:0005488);; Cellular Component: cell wall (GO:0005618);; Cellular Component: mitochondrion (GO:0005739);; Cellular Component: mitochondrial inner membrane (GO:0005743);; Biological Process: protein complex assembly (GO:0006461);; Molecular Function: P-P-bond-hydrolysis-driven protein transmembrane transporter activity (GO:0015450);; Cellular Component: membrane (GO:…	K03217|0|dosa:Os10t0521300-01|Os10g0521300; Inner membrane protein OXA1-like, mitochondrial precursor.; K03217 YidC/Oxa1 family membrane protein insertase (A)	Protein export (ko03060)	[OU]	Posttranslational modification, protein turnover, chaperones;; Intracellular trafficking, secretion, and vesicular transport	Mitochondrial inner membrane protein OXA1-like (Precursor) GN=OXA1L OS=Arabidopsis thaliana (Mouse-ear cress) PE=2 SV=1	U	Intracellular trafficking, secretion, and vesicular transport	putative cytochrome oxidase assembly protein [Oryza sativa Japonica Group]
LOC_Os08g41360	lncRNA_target	--	--	Cellular Component: extracellular region (GO:0005576);; Biological Process: cell-cell signaling (GO:0007267);; Biological Process: stomatal complex patterning (GO:0010375);; Cellular Component: cytoplasmic membrane-bounded vesicle (GO:0016023);; Biological Process: mRNA modification (GO:0016556);; Biological Process: positive regulation of stomatal complex development (GO:2000123);;	--	--	--	--	Stomagen {ECO:0000303|PubMed:20010603} (Precursor) GN=F25G13.60 OS=Arabidopsis thaliana (Mouse-ear cress) PE=1 SV=1	S	Function unknown	hypothetical protein [Oryza sativa Japonica Group]
LOC_Os05g11090	lncRNA_target	[OC]	Posttranslational modification, protein turnover, chaperones;; Energy production and conversion	Molecular Function: enzyme inhibitor activity (GO:0004857);; Molecular Function: protein binding (GO:0005515);; Cellular Component: mitochondrion (GO:0005739);; Cellular Component: cytosol (GO:0005829);; Biological Process: glycerol ether metabolic process (GO:0006662);; Biological Process: response to oxidative stress (GO:0006979);; Molecular Function: enzyme activator activity (GO:0008047);; Mo…	--	--	[O]	Posttranslational modification, protein turnover, chaperones	Thioredoxin-like 2, chloroplastic (Precursor) GN=OSJNBa0017O06.11 OS=Oryza sativa subsp. japonica (Rice) PE=2 SV=1	O	Posttranslational modification, protein turnover, chaperones	RecName: Full=Thioredoxin-like 2, chloroplastic; AltName: Full=Lilium-type thioredoxin 2; AltName: Full=OsTrx19; Flags: Precursor [Oryza sativa Japonica Group]
LOC_Os12g03980	lncRNA_target	--	--	Cellular Component: cytoplasmic membrane-bounded vesicle (GO:0016023);;	--	--	--	--	--	S	Function unknown	Os12g0133600 [Oryza sativa Japonica Group]
LOC_Os04g23410	lncRNA_target	--	--	Molecular Function: DNA binding (GO:0003677);; Molecular Function: RNA binding (GO:0003723);; Molecular Function: RNA-directed DNA polymerase activity (GO:0003964);; Molecular Function: aspartic-type endopeptidase activity (GO:0004190);; Molecular Function: RNA-DNA hybrid ribonuclease activity (GO:0004523);; Biological Process: RNA-dependent DNA replication (GO:0006278);; Biological Process: DNA …	--	--	[R]	General function prediction only	Splicing factor U2af large subunit A GN=U2AF65A OS=Nicotiana plumbaginifolia (Leadwort-leaved tobacco) PE=2 SV=1	R	General function prediction only	OSJNBb0013O03.9 [Oryza sativa Japonica Group]
LOC_Os02g03830	lncRNA_target	--	--	Cellular Component: plasma membrane (GO:0005886);; Cellular Component: intracellular organelle (GO:0043229);;	--	--	--	--	Formin-like protein 20 GN=MBK20.20/MBK20.21 OS=Arabidopsis thaliana (Mouse-ear cress) PE=2 SV=3	S	Function unknown	Os02g0131000 [Oryza sativa Japonica Group]
LOC_Os02g03820	lncRNA_target	[M]	Cell wall/membrane/envelope biogenesis	Molecular Function: catalytic activity (GO:0003824);; Biological Process: phosphatidylinositol biosynthetic process (GO:0006661);; Biological Process: single-organism cellular process (GO:0044763);; Cellular Component: cell periphery (GO:0071944);;	--	--	--	--	Formin-like protein 14 GN=FH14 OS=Arabidopsis thaliana (Mouse-ear cress) PE=3 SV=3	S	Function unknown	unknown protein [Oryza sativa Japonica Group]
LOC_Os01g07600	lncRNA_target	--	--	Cellular Component: plastid (GO:0009536);;	--	--	--	--	--	R	General function prediction only	Os01g0170700 [Oryza sativa Japonica Group]
LOC_Os07g25730	lncRNA_target	--	--	Cellular Component: mitochondrion (GO:0005739);;	--	--	--	--	--	--	--	unnamed protein product [Oryza sativa Japonica Group]
LOC_Os08g33430	lncRNA_target	--	--	Molecular Function: profilin binding (GO:0005522);; Cellular Component: nucleus (GO:0005634);; Cellular Component: actin filament (GO:0005884);; Cellular Component: plasma membrane (GO:0005886);; Cellular Component: cell-cell junction (GO:0005911);; Biological Process: tissue development (GO:0009888);; Biological Process: cell tip growth (GO:0009932);; Biological Process: response to organic subs…	--	--	[TZ]	Signal transduction mechanisms;; Cytoskeleton	Formin-like protein 9 (Precursor) OS=Oryza sativa subsp. japonica (Rice) PE=3 SV=1	TZ	Signal transduction mechanisms;; Cytoskeleton	Os08g0431200 [Oryza sativa Japonica Group]
LOC_Os07g39080	lncRNA_target	--	--	Molecular Function: binding (GO:0005488);; Cellular Component: nucleus (GO:0005634);; Biological Process: RNA processing (GO:0006396);; Cellular Component: plastid (GO:0009536);;	--	--	[A]	RNA processing and modification	Peptidyl-prolyl cis-trans isomerase CYP95 GN=F8B4.120 OS=Arabidopsis thaliana (Mouse-ear cress) PE=1 SV=2	--	--	Os07g0578700 [Oryza sativa Japonica Group]
LOC_Os12g30490	lncRNA_target	[J]	Translation, ribosomal structure and biogenesis	Molecular Function: structural constituent of ribosome (GO:0003735);; Cellular Component: mitochondrion (GO:0005739);; Cellular Component: ribosome (GO:0005840);; Biological Process: translation (GO:0006412);; Cellular Component: plastid (GO:0009536);; Biological Process: gene expression (GO:0010467);; Biological Process: cellular macromolecule biosynthetic process (GO:0034645);; Biological Proce…	K02926|3.76896e-164|osa:4352238|Os12g0488600; K02926 large subunit ribosomal protein L4 (A)	Ribosome (ko03010)	[J]	Translation, ribosomal structure and biogenesis	50S ribosomal protein L4, chloroplastic GN=rpl4 OS=Phaeodactylum tricornutum (strain CCAP 1055/1) PE=3 SV=1	J	Translation, ribosomal structure and biogenesis	ribosomal protein L4/L1 family protein [Oryza sativa Japonica Group]
LOC_Os01g14690	lncRNA_target	--	--	--	--	--	--	--	--	S	Function unknown	Os01g0249300 [Oryza sativa Japonica Group]
LOC_Os04g54690	lncRNA_target	--	--	Biological Process: post-embryonic development (GO:0009791);; Cellular Component: intracellular organelle (GO:0043229);; Biological Process: single-organism cellular process (GO:0044763);; Biological Process: anatomical structure development (GO:0048856);; Biological Process: response to stimulus (GO:0050896);;	--	--	--	--	Formin-like protein 5 GN=P0453E05.107 OS=Oryza sativa subsp. japonica (Rice) PE=2 SV=2	--	--	OSJNBb0003B01.11 [Oryza sativa Japonica Group]
LOC_Os04g52330	lncRNA_target	--	--	--	--	--	--	--	--	S	Function unknown	Os04g0613300 [Oryza sativa Japonica Group]
LOC_Os07g27400	lncRNA_target	--	--	Cellular Component: plastid (GO:0009536);;	--	--	--	--	Formin-like protein 14 GN=FH14 OS=Arabidopsis thaliana (Mouse-ear cress) PE=3 SV=3	--	--	hypothetical protein [Oryza sativa Japonica Group]
LOC_Os04g42130	lncRNA_target	[GEPR]	Carbohydrate transport and metabolism;; Amino acid transport and metabolism;; Inorganic ion transport and metabolism;; General function prediction only	Molecular Function: transporter activity (GO:0005215);; Cellular Component: nucleus (GO:0005634);; Biological Process: transport (GO:0006810);; Cellular Component: membrane (GO:0016020);; Biological Process: brassinosteroid biosynthetic process (GO:0016132);; Biological Process: response to stimulus (GO:0050896);;	--	--	--	--	Probable folate-biopterin transporter 2 GN=At5g25050 OS=Arabidopsis thaliana (Mouse-ear cress) PE=2 SV=1	R	General function prediction only	Os04g0499100 [Oryza sativa Japonica Group]
LOC_Os04g28840	lncRNA_target	--	--	Cellular Component: cytoplasmic membrane-bounded vesicle (GO:0016023);;	--	--	--	--	--	--	--	OSJNBb0066J23.23 [Oryza sativa Japonica Group]
LOC_Os08g08170	lncRNA_target	--	--	Cellular Component: vacuole (GO:0005773);; Biological Process: response to wounding (GO:0009611);;	--	--	--	--	--	S	Function unknown	OSJNBa0074B10.17 [Oryza sativa Japonica Group]
LOC_Os08g13890	lncRNA_target	--	--	Cellular Component: protein phosphatase type 2A complex (GO:0000159);; Molecular Function: DNA binding (GO:0003677);; Molecular Function: exonuclease activity (GO:0004527);; Cellular Component: nucleolus (GO:0005730);; Cellular Component: peroxisome (GO:0005777);; Cellular Component: cytosol (GO:0005829);; Biological Process: signal transduction (GO:0007165);; Molecular Function: protein phosphat…	--	--	--	--	--	S	Function unknown	unknown protein [Oryza sativa Japonica Group]
LOC_Os06g29580	lncRNA_target	[L]	Replication, recombination and repair	Molecular Function: binding (GO:0005488);; Cellular Component: mitochondrion (GO:0005739);; Cellular Component: ribosome (GO:0005840);; Cellular Component: plastid (GO:0009536);; Molecular Function: hydrolase activity, acting on ester bonds (GO:0016788);; Biological Process: macromolecule metabolic process (GO:0043170);; Biological Process: primary metabolic process (GO:0044238);;	--	--	[R]	General function prediction only	RNA-directed DNA polymerase homolog OS=Oenothera berteroana (Bertero&apos;s evening primrose) PE=4 SV=1	L	Replication, recombination and repair	PREDICTED: uncharacterized protein LOC103342989 [Prunus mume]
LOC_Os12g30570	lncRNA_target	--	--	Biological Process: microtubule cytoskeleton organization (GO:0000226);; Biological Process: mitotic cell cycle (GO:0000278);; Biological Process: cytokinesis by cell plate formation (GO:0000911);; Molecular Function: protein serine/threonine kinase activity (GO:0004674);; Molecular Function: protein serine/threonine/tyrosine kinase activity (GO:0004712);; Molecular Function: signal transducer ac…	--	--	[T]	Signal transduction mechanisms	Serine/threonine-protein kinase HT1 GN=HT1 OS=Arabidopsis thaliana (Mouse-ear cress) PE=1 SV=1	T	Signal transduction mechanisms	ATMRK1, putative [Oryza sativa Japonica Group]
LOC_Os12g01170	lncRNA_target	--	--	Biological Process: microtubule cytoskeleton organization (GO:0000226);; Biological Process: preprophase band assembly (GO:0000913);; Molecular Function: protein binding (GO:0005515);; Cellular Component: nucleus (GO:0005634);; Cellular Component: microtubule organizing center (GO:0005815);; Cellular Component: plasma membrane (GO:0005886);; Biological Process: mitotic recombination (GO:0006312);…	K16546|0|osa:4351242|Os12g0102200; K16546 FGFR1 oncogene partner (A)	--	--	--	Protein TONNEAU 1a GN=F28P10 OS=Arabidopsis thaliana (Mouse-ear cress) PE=1 SV=1	S	Function unknown	Os11g0102600 [Oryza sativa Japonica Group]
LOC_Os01g73960	lncRNA_target	--	--	--	--	--	--	--	Protein DEHYDRATION-INDUCED 19 homolog 5 OS=Oryza sativa subsp. japonica (Rice) PE=2 SV=1	S	Function unknown	Os01g0971100 [Oryza sativa Japonica Group]
LOC_Os06g23360	lncRNA_target	--	--	Cellular Component: mitochondrion (GO:0005739);;	--	--	[R]	General function prediction only	--	R	General function prediction only	Os06g0341500 [Oryza sativa Japonica Group]
LOC_Os07g44340	lncRNA_target	--	--	Molecular Function: nucleotide binding (GO:0000166);; Molecular Function: nucleic acid binding (GO:0003676);; Molecular Function: cysteamine dioxygenase activity (GO:0047800);; Molecular Function: coenzyme binding (GO:0050662);; Biological Process: oxidation-reduction process (GO:0055114);;	--	--	--	--	--	R	General function prediction only	hypothetical protein [Oryza sativa Japonica Group]
LOC_Os02g37720	lncRNA_target	--	--	Cellular Component: membrane (GO:0016020);;	--	--	--	--	--	S	Function unknown	transposon protein, putative, CACTA, En/Spm sub-class [Oryza sativa Japonica Group]
LOC_Os11g07680	lncRNA_target	[D]	Cell cycle control, cell division, chromosome partitioning	Cellular Component: extracellular region (GO:0005576);; Cellular Component: cell wall (GO:0005618);; Biological Process: polyamine catabolic process (GO:0006598);; Biological Process: systemic acquired resistance (GO:0009627);; Biological Process: phenylpropanoid metabolic process (GO:0009698);; Cellular Component: cytoplasmic membrane-bounded vesicle (GO:0016023);; Biological Process: actin fila…	--	--	--	--	Dirigent protein 3 (Precursor) GN=DIR3 OS=Arabidopsis thaliana (Mouse-ear cress) PE=3 SV=1	R	General function prediction only	Os11g0179000 [Oryza sativa Japonica Group]
LOC_Os01g60860	lncRNA_target	--	--	Cellular Component: ubiquitin ligase complex (GO:0000151);; Molecular Function: ubiquitin-protein transferase activity (GO:0004842);; Molecular Function: protein binding (GO:0005515);; Cellular Component: plastid (GO:0009536);; Biological Process: plant-type hypersensitive response (GO:0009626);; Biological Process: defense response to fungus, incompatible interaction (GO:0009817);; Biological Pr…	--	--	[S]	Function unknown	U-box domain-containing protein 16 GN=PUB16 OS=Arabidopsis thaliana (Mouse-ear cress) PE=2 SV=1	S	Function unknown	Os01g0823900 [Oryza sativa Japonica Group]
LOC_Os06g43060	lncRNA_target	--	--	Biological Process: cell morphogenesis (GO:0000902);; Biological Process: trichoblast differentiation (GO:0010054);; Cellular Component: membrane (GO:0016020);; Cellular Component: cytoplasmic membrane-bounded vesicle (GO:0016023);; Biological Process: cell growth (GO:0016049);; Molecular Function: hydrolase activity (GO:0016787);; Biological Process: cell development (GO:0048468);; Biological Pr…	--	--	--	--	Formin-like protein 4 (Precursor) GN=OSJNBb0078C13.8 OS=Oryza sativa subsp. japonica (Rice) PE=3 SV=1	R	General function prediction only	Os06g0636800 [Oryza sativa Japonica Group]
LOC_Os02g28170	lncRNA_target	--	--	Cellular Component: mitochondrion (GO:0005739);; Molecular Function: O-acyltransferase activity (GO:0008374);; Cellular Component: plastid (GO:0009536);; Biological Process: phenylpropanoid metabolic process (GO:0009698);; Molecular Function: transferase activity, transferring acyl groups other than amino-acyl groups (GO:0016747);; Biological Process: primary metabolic process (GO:0044238);; Biol…	--	--	--	--	Phenolic glucoside malonyltransferase 1 GN=PMAT1 OS=Arabidopsis thaliana (Mouse-ear cress) PE=1 SV=1	S	Function unknown	Os02g0483500 [Oryza sativa Japonica Group]
LOC_Os04g44700	lncRNA_target	[R]	General function prediction only	Biological Process: transport (GO:0006810);; Biological Process: response to stress (GO:0006950);; Biological Process: organelle organization (GO:0006996);; Biological Process: signal transduction (GO:0007165);; Biological Process: protein localization (GO:0008104);; Biological Process: response to organic substance (GO:0010033);; Biological Process: gene expression (GO:0010467);; Cellular Compon…	--	--	[S]	Function unknown	Protein Mut11 GN=Mut11 OS=Chlamydomonas reinhardtii (Chlamydomonas smithii) PE=2 SV=1	R	General function prediction only	hypothetical protein OsI_16737 [Oryza sativa Indica Group]
LOC_Os07g12150	lncRNA_target	[IQ]	Lipid transport and metabolism;; Secondary metabolites biosynthesis, transport and catabolism	Molecular Function: ACP phosphopantetheine attachment site binding involved in fatty acid biosynthetic process (GO:0000036);; Biological Process: very long-chain fatty acid metabolic process (GO:0000038);; Molecular Function: protein binding (GO:0005515);; Cellular Component: mitochondrial matrix (GO:0005759);; Biological Process: fatty acid biosynthetic process (GO:0006633);; Biological Process:…	K03955|7.91888e-62|osa:4342743|Os07g0222800; K03955 NADH dehydrogenase (ubiquinone) 1 alpha/beta subcomplex 1 (A)	Oxidative phosphorylation (ko00190)	[CIQ]	Energy production and conversion;; Lipid transport and metabolism;; Secondary metabolites biosynthesis, transport and catabolism	Acyl carrier protein 1, mitochondrial (Precursor) GN=MTACP1 OS=Arabidopsis thaliana (Mouse-ear cress) PE=2 SV=1	C	Energy production and conversion	Os07g0222800 [Oryza sativa Japonica Group]
LOC_Os05g07840	lncRNA_target	--	--	Cellular Component: cytoplasmic membrane-bounded vesicle (GO:0016023);;	--	--	--	--	--	R	General function prediction only	CLE family OsCLE503 protein [Oryza sativa Japonica Group]
LOC_Os07g01230	lncRNA_target	--	--	Biological Process: cell morphogenesis (GO:0000902);; Cellular Component: mitochondrion (GO:0005739);; Cellular Component: plastid (GO:0009536);; Biological Process: cell growth (GO:0016049);; Biological Process: root development (GO:0048364);; Biological Process: cell development (GO:0048468);; Biological Process: developmental growth involved in morphogenesis (GO:0060560);; Cellular Component: …	--	--	--	--	Vegetative cell wall protein gp1 (Precursor) GN=GP1 OS=Chlamydomonas reinhardtii (Chlamydomonas smithii) PE=1 SV=1	S	Function unknown	Os07g0102200 [Oryza sativa Japonica Group]
LOC_Os07g46520	lncRNA_target	[R]	General function prediction only	Molecular Function: binding (GO:0005488);; Cellular Component: cell wall (GO:0005618);; Cellular Component: mitochondrion (GO:0005739);; Biological Process: defense response (GO:0006952);; Biological Process: metabolic process (GO:0008152);; Molecular Function: phosphoglycolate phosphatase activity (GO:0008967);; Biological Process: catabolic process (GO:0009056);; Biological Process: xylem and p…	--	--	[R]	General function prediction only	Sulfated surface glycoprotein 185 (Precursor) OS=Volvox carteri (Green alga) PE=1 SV=1	R	General function prediction only	hypothetical protein OsI_27188 [Oryza sativa Indica Group]
LOC_Os04g28770	lncRNA_target	--	--	Cellular Component: vacuole (GO:0005773);; Biological Process: response to wounding (GO:0009611);;	--	--	--	--	--	S	Function unknown	OSJNBb0066J23.16 [Oryza sativa Japonica Group]
LOC_Os01g44200	lncRNA_target	[L]	Replication, recombination and repair	Biological Process: telomere maintenance (GO:0000723);; Molecular Function: DNA helicase activity (GO:0003678);; Biological Process: DNA repair (GO:0006281);; Biological Process: DNA duplex unwinding (GO:0032508);;	--	--	[D]	Cell cycle control, cell division, chromosome partitioning	--	D	Cell cycle control, cell division, chromosome partitioning	hypothetical protein SORBIDRAFT_09g008040 [Sorghum bicolor]
LOC_Os10g07114	lncRNA_target	--	--	Cellular Component: mitochondrion (GO:0005739);; Cellular Component: integral component of membrane (GO:0016021);;	--	--	--	--	--	E	Amino acid transport and metabolism	Os10g0159033 [Oryza sativa Japonica Group]
LOC_Os04g30890	lncRNA_target	--	--	Molecular Function: DNA binding (GO:0003677);; Molecular Function: chromatin binding (GO:0003682);;	K09522|0|dosa:Os04t0377932-00|Os04g0377932; Similar to Gonidia forming protein GlsA.; K09522 DnaJ homolog subfamily C member 2 (A)	--	[O]	Posttranslational modification, protein turnover, chaperones	--	O	Posttranslational modification, protein turnover, chaperones	Os04g0377932 [Oryza sativa Japonica Group]
LOC_Os02g05360	lncRNA_target	--	--	Molecular Function: catalytic activity (GO:0003824);; Cellular Component: mitochondrion (GO:0005739);; Cellular Component: membrane (GO:0016020);; Biological Process: macromolecule metabolic process (GO:0043170);; Biological Process: cellular metabolic process (GO:0044237);; Biological Process: primary metabolic process (GO:0044238);; Biological Process: single-organism cellular process (GO:00447…	--	--	--	--	Vegetative cell wall protein gp1 (Precursor) GN=GP1 OS=Chlamydomonas reinhardtii (Chlamydomonas smithii) PE=1 SV=1	--	--	Os02g0146900 [Oryza sativa Japonica Group]
LOC_Os04g06690	lncRNA_target	--	--	Molecular Function: binding (GO:0005488);; Biological Process: proteolysis (GO:0006508);; Molecular Function: cysteine-type peptidase activity (GO:0008234);; Cellular Component: plant-type cell wall (GO:0009505);; Cellular Component: plastid (GO:0009536);; Biological Process: xylem and phloem pattern formation (GO:0010051);; Biological Process: anatomical structure development (GO:0048856);;	--	--	[R]	General function prediction only	Sulfated surface glycoprotein 185 (Precursor) OS=Volvox carteri (Green alga) PE=1 SV=1	--	--	OSJNBb0076A11.12 [Oryza sativa Japonica Group]
LOC_Os06g18058	lncRNA_target	--	--	Molecular Function: nucleic acid binding (GO:0003676);; Molecular Function: zinc ion binding (GO:0008270);; Cellular Component: plastid (GO:0009536);;	--	--	[O]	Posttranslational modification, protein turnover, chaperones	--	--	--	Zinc knuckle containing protein-like [Oryza sativa Japonica Group]
LOC_Os07g06620	lncRNA_target	--	--	Molecular Function: DNA binding (GO:0003677);; Molecular Function: protein binding (GO:0005515);; Cellular Component: nucleus (GO:0005634);; Biological Process: chromatin assembly or disassembly (GO:0006333);; Biological Process: regulation of translation (GO:0006417);; Biological Process: plastid organization (GO:0009657);; Biological Process: regulation of flower development (GO:0009909);; Biol…	--	--	--	--	Protein YABBY 1 OS=Oryza sativa subsp. japonica (Rice) PE=2 SV=1	R	General function prediction only	hypothetical protein OsJ_23161 [Oryza sativa Japonica Group]
LOC_Os09g36770	lncRNA_target	--	--	Biological Process: plasma membrane repair (GO:0001778);; Cellular Component: endosome (GO:0005768);; Cellular Component: vacuole (GO:0005773);; Cellular Component: Golgi apparatus (GO:0005794);; Cellular Component: plasma membrane (GO:0005886);; Biological Process: intracellular protein transport (GO:0006886);; Biological Process: endocytosis (GO:0006897);; Biological Process: protein secretion …	--	--	[R]	General function prediction only	Synaptotagmin-1 OS=Arabidopsis thaliana (Mouse-ear cress) PE=1 SV=2	R	General function prediction only	Os09g0538800 [Oryza sativa Japonica Group]
LOC_Os12g03420	lncRNA_target	[S]	Function unknown	Cellular Component: plastid (GO:0009536);; Cellular Component: membrane (GO:0016020);; Biological Process: single-organism cellular process (GO:0044763);; Biological Process: single-organism developmental process (GO:0044767);; Biological Process: system development (GO:0048731);; Biological Process: regulation of developmental process (GO:0050793);; Cellular Component: cell periphery (GO:0071944…	--	--	--	--	Leucine-rich repeat extensin-like protein 3 (Precursor) GN=LRX3 OS=Arabidopsis thaliana (Mouse-ear cress) PE=1 SV=1	S	Function unknown	unnamed protein product [Oryza sativa Japonica Group]
LOC_Os02g07680	lncRNA_target	[Q]	Secondary metabolites biosynthesis, transport and catabolism	Biological Process: maltose metabolic process (GO:0000023);; Molecular Function: monooxygenase activity (GO:0004497);; Molecular Function: iron ion binding (GO:0005506);; Biological Process: unsaturated fatty acid biosynthetic process (GO:0006636);; Biological Process: phosphatidylglycerol biosynthetic process (GO:0006655);; Molecular Function: electron carrier activity (GO:0009055);; Cellular Co…	--	--	[QI]	Secondary metabolites biosynthesis, transport and catabolism;; Lipid transport and metabolism	Cytochrome P450 97B2, chloroplastic (Precursor) GN=CYP97B2 OS=Glycine max (Soybean) PE=2 SV=1	Q	Secondary metabolites biosynthesis, transport and catabolism	putative cytochrome P450 [Oryza sativa Japonica Group]
LOC_Os11g45210	lncRNA_target	--	--	Cellular Component: mitochondrion (GO:0005739);;	--	--	--	--	--	--	--	expressed protein [Oryza sativa Japonica Group]
LOC_Os11g38900	lncRNA_target	[R]	General function prediction only	Molecular Function: DNA binding (GO:0003677);; Cellular Component: nucleus (GO:0005634);; Cellular Component: chromosome (GO:0005694);; Cellular Component: nuclear heterochromatin (GO:0005720);; Biological Process: regulation of transcription, DNA-templated (GO:0006355);; Molecular Function: zinc ion binding (GO:0008270);; Biological Process: regulation of cell size (GO:0008361);; Biological Proc…	K11420|0|osa:4350865|Os11g0602200; K11420 euchromatic histone-lysine N-methyltransferase [EC:2.1.1.43] (A)	Lysine degradation (ko00310)	[BK]	Chromatin structure and dynamics;; Transcription	Histone-lysine N-methyltransferase, H3 lysine-9 specific SUVH1 GN=MUG13.20 OS=Arabidopsis thaliana (Mouse-ear cress) PE=2 SV=1	BK	Chromatin structure and dynamics;; Transcription	Os11g0602200 [Oryza sativa Japonica Group]
LOC_Os01g44240	lncRNA_target	[O]	Posttranslational modification, protein turnover, chaperones	Cellular Component: extrinsic component of vacuolar membrane (GO:0000306);; Molecular Function: catalytic activity (GO:0003824);; Molecular Function: ubiquitin-protein transferase activity (GO:0004842);; Biological Process: intracellular protein transport (GO:0006886);; Biological Process: metabolic process (GO:0008152);; Molecular Function: zinc ion binding (GO:0008270);; Cellular Component: pla…	--	--	[O]	Posttranslational modification, protein turnover, chaperones	Receptor homology region, transmembrane domain- and RING domain-containing protein 1 (Precursor) GN=K2A18.24 OS=Arabidopsis thaliana (Mouse-ear cress) PE=2 SV=1	O	Posttranslational modification, protein turnover, chaperones	transcription factor X2-like [Oryza sativa Japonica Group]
LOC_Os06g46580	lncRNA_target	[M]	Cell wall/membrane/envelope biogenesis	Molecular Function: DNA binding (GO:0003677);; Molecular Function: catalytic activity (GO:0003824);; Cellular Component: nucleus (GO:0005634);; Cellular Component: mitochondrion (GO:0005739);; Biological Process: response to stress (GO:0006950);; Biological Process: multicellular organismal development (GO:0007275);; Biological Process: response to abiotic stimulus (GO:0009628);; Biological Proce…	--	--	--	--	Serine/arginine-rich splicing factor SR45 GN=F19K19.9 OS=Arabidopsis thaliana (Mouse-ear cress) PE=1 SV=1	S	Function unknown	hypothetical protein [Oryza sativa Japonica Group]
LOC_Os05g46560	lncRNA_target	[TA]	Signal transduction mechanisms;; RNA processing and modification	Biological Process: M phase specific microtubule process (GO:0000072);; Biological Process: cytokinesis (GO:0000910);; Biological Process: cytokinesis by cell plate formation (GO:0000911);; Molecular Function: Ran GTPase activator activity (GO:0005098);; Molecular Function: protein binding (GO:0005515);; Cellular Component: nuclear envelope (GO:0005635);; Cellular Component: nuclear outer membran…	K14319|0|osa:4339487|Os05g0543200; K14319 Ran GTPase-activating protein 1 (A)	RNA transport (ko03013)	[AYT]	RNA processing and modification;; Nuclear structure;; Signal transduction mechanisms	RAN GTPase-activating protein 2 GN=RANGAP2 OS=Arabidopsis thaliana (Mouse-ear cress) PE=1 SV=2	ATY	RNA processing and modification;; Signal transduction mechanisms;; Nuclear structure	Os05g0543200 [Oryza sativa Japonica Group]
LOC_Os10g22790	lncRNA_target	--	--	--	--	--	--	--	--	--	--	hypothetical protein LOC_Os10g22790 [Oryza sativa Japonica Group]
LOC_Os10g35000	lncRNA_target	--	--	Molecular Function: nucleic acid binding (GO:0003676);;	--	--	[R]	General function prediction only	SURP and G-patch domain-containing protein 1-like protein GN=At3g52120 OS=Arabidopsis thaliana (Mouse-ear cress) PE=2 SV=1	R	General function prediction only	Os10g0491900 [Oryza sativa Japonica Group]
LOC_Os01g07620	lncRNA_target	--	--	Cellular Component: cytoplasmic membrane-bounded vesicle (GO:0016023);;	--	--	[A]	RNA processing and modification	--	R	General function prediction only	Os01g0170900 [Oryza sativa Japonica Group]
LOC_Os02g48980	lncRNA_target	--	--	Cellular Component: plasma membrane (GO:0005886);; Biological Process: double fertilization forming a zygote and endosperm (GO:0009567);; Biological Process: pollen tube guidance (GO:0010183);; Biological Process: synergid death (GO:0010198);; Biological Process: pollen tube reception (GO:0010483);; Cellular Component: cytoplasmic membrane-bounded vesicle (GO:0016023);;	--	--	--	--	GPI-anchored protein LORELEI (Precursor) GN=LRE OS=Arabidopsis thaliana (Mouse-ear cress) PE=2 SV=1	R	General function prediction only	Os02g0721700 [Oryza sativa Japonica Group]
LOC_Os06g28270	lncRNA_target	--	--	Molecular Function: RNA binding (GO:0003723);; Molecular Function: RNA-directed DNA polymerase activity (GO:0003964);; Cellular Component: mitochondrion (GO:0005739);; Biological Process: RNA-dependent DNA replication (GO:0006278);; Cellular Component: plastid (GO:0009536);; Cellular Component: cytoplasmic membrane-bounded vesicle (GO:0016023);;	--	--	[R]	General function prediction only	--	R	General function prediction only	Putative non-LTR retroelement reverse transcriptase [Oryza sativa Japonica Group]
LOC_Os08g41480	lncRNA_target	[M]	Cell wall/membrane/envelope biogenesis	Biological Process: metabolic process (GO:0008152);; Cellular Component: intracellular membrane-bounded organelle (GO:0043231);; Cellular Component: cytoplasmic part (GO:0044444);;	--	--	[A]	RNA processing and modification	Sulfated surface glycoprotein 185 (Precursor) OS=Volvox carteri (Green alga) PE=1 SV=1	R	General function prediction only	Os08g0526500 [Oryza sativa Japonica Group]
LOC_Os02g38000	lncRNA_target	--	--	Molecular Function: DNA binding (GO:0003677);; Molecular Function: catalytic activity (GO:0003824);; Cellular Component: mitochondrion (GO:0005739);; Biological Process: DNA recombination (GO:0006310);; Biological Process: response to stress (GO:0006950);; Molecular Function: zinc ion binding (GO:0008270);; Cellular Component: plastid (GO:0009536);; Biological Process: gene expression (GO:0010467…	--	--	[R]	General function prediction only	Endonuclease OS=Nicotiana tabacum (Common tobacco) PE=2 SV=1	S	Function unknown	Os03g0680566 [Oryza sativa Japonica Group]
LOC_Os11g16780	lncRNA_target	--	--	--	--	--	--	--	--	--	--	hypothetical protein LOC_Os11g16780 [Oryza sativa Japonica Group]
LOC_Os02g37150	lncRNA_target	--	--	--	--	--	--	--	--	S	Function unknown	Os02g0582400 [Oryza sativa Japonica Group]
LOC_Os03g57480	lncRNA_target	[L]	Replication, recombination and repair	Molecular Function: RNA binding (GO:0003723);; Molecular Function: RNA-directed DNA polymerase activity (GO:0003964);; Molecular Function: RNA-DNA hybrid ribonuclease activity (GO:0004523);; Molecular Function: serine-type endopeptidase inhibitor activity (GO:0004867);; Biological Process: RNA-dependent DNA replication (GO:0006278);; Cellular Component: plastid (GO:0009536);; Biological Process: …	--	--	[R]	General function prediction only	RNA-directed DNA polymerase homolog OS=Oenothera berteroana (Bertero&apos;s evening primrose) PE=4 SV=1	L	Replication, recombination and repair	putative gag-pol precursor [Oryza sativa Japonica Group]
LOC_Os05g20304	lncRNA_target	--	--	Cellular Component: mitochondrion (GO:0005739);; Cellular Component: plastid (GO:0009536);;	--	--	[U]	Intracellular trafficking, secretion, and vesicular transport	GTP-binding protein SAR1 GN=SAR1 OS=Nicotiana tabacum (Common tobacco) PE=2 SV=1	S	Function unknown	Os05g0281400 [Oryza sativa Japonica Group]
LOC_Os04g50970	lncRNA_target	--	--	--	--	--	--	--	--	S	Function unknown	Os04g0598000 [Oryza sativa Japonica Group]
LOC_Os12g37220	lncRNA_target	--	--	Molecular Function: nucleic acid binding (GO:0003676);; Molecular Function: copper ion binding (GO:0005507);; Cellular Component: mitochondrion (GO:0005739);; Biological Process: proteolysis (GO:0006508);; Molecular Function: cysteine-type peptidase activity (GO:0008234);; Molecular Function: zinc ion binding (GO:0008270);; Molecular Function: electron carrier activity (GO:0009055);; Cellular Com…	--	--	--	--	--	S	Function unknown	transposon protein, putative, CACTA, En/Spm sub-class [Oryza sativa Japonica Group]
LOC_Os05g14410	lncRNA_target	--	--	--	--	--	--	--	--	S	Function unknown	hypothetical protein [Oryza sativa Japonica Group]
LOC_Os01g60880	lncRNA_target	--	--	Molecular Function: nucleic acid binding (GO:0003676);; Molecular Function: zinc ion binding (GO:0008270);;	--	--	--	--	Serine/threonine-protein phosphatase 7 long form homolog GN=At1g48120 OS=Arabidopsis thaliana (Mouse-ear cress) PE=2 SV=1	--	--	putative MuDR family transposase [Oryza sativa Japonica Group]
LOC_Os07g39020	lncRNA_target	[O]	Posttranslational modification, protein turnover, chaperones	Molecular Function: serine-type endopeptidase activity (GO:0004252);; Cellular Component: cell wall (GO:0005618);; Cellular Component: plasma membrane (GO:0005886);; Biological Process: proteolysis (GO:0006508);; Cellular Component: plant-type cell wall (GO:0009505);; Biological Process: response to auxin (GO:0009733);; Biological Process: lateral root morphogenesis (GO:0010102);; Molecular Funct…	--	--	--	--	Subtilisin-like protease (Precursor) GN=At5g67360 OS=Arabidopsis thaliana (Mouse-ear cress) PE=1 SV=1	O	Posttranslational modification, protein turnover, chaperones	Os07g0578300 [Oryza sativa Japonica Group]
LOC_Os05g25910	lncRNA_target	--	--	Molecular Function: DNA binding (GO:0003677);; Cellular Component: nucleolus (GO:0005730);; Biological Process: embryo sac development (GO:0009553);; Cellular Component: cortical cytoskeleton (GO:0030863);; Cellular Component: intracellular organelle (GO:0043229);; Biological Process: negative regulation of transcription, DNA-templated (GO:0045892);;	--	--	--	--	Transcription repressor OFP1 GN=OFP1 OS=Arabidopsis thaliana (Mouse-ear cress) PE=1 SV=1	S	Function unknown	Os05g0324600 [Oryza sativa Japonica Group]
LOC_Os09g36900	lncRNA_target	[R]	General function prediction only	Biological Process: cytokinesis by cell plate formation (GO:0000911);; Molecular Function: protein binding (GO:0005515);; Cellular Component: nucleus (GO:0005634);; Cellular Component: chromatin silencing complex (GO:0005677);; Cellular Component: cytosol (GO:0005829);; Biological Process: regulation of DNA replication (GO:0006275);; Biological Process: DNA methylation (GO:0006306);; Biological P…	K10752|0|osa:4347727|Os09g0540600; K10752 histone-binding protein RBBP4 (A)	--	[B]	Chromatin structure and dynamics	Histone-binding protein MSI1 homolog GN=B1394A07.14 OS=Oryza sativa subsp. japonica (Rice) PE=2 SV=1	B	Chromatin structure and dynamics	Os09g0540600 [Oryza sativa Japonica Group]
LOC_Os01g11340	lncRNA_target	[Q]	Secondary metabolites biosynthesis, transport and catabolism	Molecular Function: C-22 sterol desaturase activity (GO:0000249);; Molecular Function: monooxygenase activity (GO:0004497);; Molecular Function: iron ion binding (GO:0005506);; Cellular Component: extracellular region (GO:0005576);; Molecular Function: electron carrier activity (GO:0009055);; Biological Process: toxin catabolic process (GO:0009407);; Biological Process: response to cyclopentenone…	K09832|0|obr:102709230|cytochrome P450 710A1-like; K09832 cytochrome P450, family 710, subfamily A (A)	Steroid biosynthesis (ko00100)	[QI]	Secondary metabolites biosynthesis, transport and catabolism;; Lipid transport and metabolism	Cytochrome P450 710A1 GN=CYP710A1 OS=Arabidopsis thaliana (Mouse-ear cress) PE=1 SV=1	Q	Secondary metabolites biosynthesis, transport and catabolism	sterol C-22 desaturase -like [Oryza sativa Japonica Group]
LOC_Os02g37850	lncRNA_target	--	--	Cellular Component: cytoplasmic membrane-bounded vesicle (GO:0016023);; Biological Process: cell cycle process (GO:0022402);; Biological Process: regulation of cellular process (GO:0050794);;	--	--	--	--	Protein POLYCHOME GN=T24P15.17 OS=Arabidopsis thaliana (Mouse-ear cress) PE=1 SV=1	S	Function unknown	unnamed protein product [Oryza sativa Japonica Group]
LOC_Os04g24910	lncRNA_target	--	--	--	--	--	--	--	--	--	--	OSJNBa0004L19.2 [Oryza sativa Japonica Group]
LOC_Os03g01830	lncRNA_target	[LKJ]	Replication, recombination and repair;; Transcription;; Translation, ribosomal structure and biogenesis	Molecular Function: RNA binding (GO:0003723);; Molecular Function: ATP-dependent RNA helicase activity (GO:0004004);; Molecular Function: ATP binding (GO:0005524);; Cellular Component: nucleus (GO:0005634);; Biological Process: rRNA processing (GO:0006364);; Biological Process: tRNA metabolic process (GO:0006399);; Biological Process: phosphatidylglycerol biosynthetic process (GO:0006655);; Biolo…	K13179|0|osa:4331339|Os03g0108600; K13179 ATP-dependent RNA helicase DDX18/HAS1 [EC:3.6.4.13] (A)	--	[A]	RNA processing and modification	DEAD-box ATP-dependent RNA helicase 50 OS=Oryza sativa subsp. japonica (Rice) PE=2 SV=2	A	RNA processing and modification	Os03g0108600 [Oryza sativa Japonica Group]
LOC_Os09g12250	lncRNA_target	--	--	--	--	--	--	--	--	--	--	hypothetical protein OsJ_28731 [Oryza sativa Japonica Group]
LOC_Os10g26990	lncRNA_target	--	--	Cellular Component: cytoplasm (GO:0005737);; Cellular Component: plastid (GO:0009536);; Biological Process: cellular process (GO:0009987);; Cellular Component: intracellular membrane-bounded organelle (GO:0043231);; Biological Process: single-organism process (GO:0044699);; Biological Process: response to stimulus (GO:0050896);;	--	--	[R]	General function prediction only	F-box/kelch-repeat protein At1g55270 GN=At1g55270 OS=Arabidopsis thaliana (Mouse-ear cress) PE=2 SV=1	R	General function prediction only	Os10g0409900 [Oryza sativa Japonica Group]
LOC_Os02g07850	lncRNA_target	--	--	Cellular Component: cell periphery (GO:0071944);;	--	--	--	--	Vegetative cell wall protein gp1 (Precursor) GN=GP1 OS=Chlamydomonas reinhardtii (Chlamydomonas smithii) PE=1 SV=1	S	Function unknown	leucine zipper protein-like [Oryza sativa Japonica Group]
LOC_Os02g17270	lncRNA_target	--	--	--	--	--	--	--	--	--	--	hypothetical protein [Oryza sativa Japonica Group]
LOC_Os04g23510	lncRNA_target	--	--	Molecular Function: binding (GO:0005488);; Biological Process: nitrogen compound metabolic process (GO:0006807);; Cellular Component: plant-type cell wall (GO:0009505);; Cellular Component: plastid (GO:0009536);; Biological Process: flower development (GO:0009908);; Molecular Function: hydrolase activity (GO:0016787);; Biological Process: cell differentiation (GO:0030154);; Biological Process: ce…	--	--	[T]	Signal transduction mechanisms	Chitin-binding lectin 1 (Precursor) OS=Solanum tuberosum (Potato) PE=1 SV=2	--	--	OSJNBb0018A10.4 [Oryza sativa Japonica Group]
LOC_Os06g41960	lncRNA_target	--	--	Biological Process: response to molecule of bacterial origin (GO:0002237);; Molecular Function: protein kinase activity (GO:0004672);; Molecular Function: ATP binding (GO:0005524);; Cellular Component: plasma membrane (GO:0005886);; Biological Process: protein phosphorylation (GO:0006468);; Biological Process: organelle organization (GO:0006996);; Biological Process: signal transduction (GO:00071…	--	--	--	--	Protein LYK5 (Precursor) GN=LYK5 OS=Arabidopsis thaliana (Mouse-ear cress) PE=2 SV=1	T	Signal transduction mechanisms	Os06g0625200 [Oryza sativa Japonica Group]
LOC_Os07g38620	lncRNA_target	[P]	Inorganic ion transport and metabolism	Molecular Function: pyridoxamine-phosphate oxidase activity (GO:0004733);; Cellular Component: chloroplast (GO:0009507);; Molecular Function: FMN binding (GO:0010181);; Biological Process: pyridoxal phosphate biosynthetic process (GO:0042823);; Biological Process: oxidation-reduction process (GO:0055114);;	--	--	--	--	--	S	Function unknown	Os07g0573800 [Oryza sativa Japonica Group]
LOC_Os10g17740	lncRNA_target	--	--	Molecular Function: nucleic acid binding (GO:0003676);; Molecular Function: catalytic activity (GO:0003824);; Biological Process: phosphatidylinositol biosynthetic process (GO:0006661);; Biological Process: response to stress (GO:0006950);; Molecular Function: zinc ion binding (GO:0008270);; Biological Process: gene expression (GO:0010467);; Cellular Component: membrane (GO:0016020);; Biological …	--	--	[WV]	Extracellular structures;; Defense mechanisms	Proline-rich receptor-like protein kinase PERK2 GN=PERK2 OS=Arabidopsis thaliana (Mouse-ear cress) PE=2 SV=3	R	General function prediction only	Os10g0324600 [Oryza sativa Japonica Group]
LOC_Os06g03790	lncRNA_target	--	--	Molecular Function: structural constituent of ribosome (GO:0003735);; Cellular Component: mitochondrial ribosome (GO:0005761);; Biological Process: DNA-templated transcription, elongation (GO:0006354);; Biological Process: translation (GO:0006412);;	K17428|2.90402e-68|osa:4339986|Os06g0128500; K17428 large subunit ribosomal protein L47 (A)	--	[J]	Translation, ribosomal structure and biogenesis	--	J	Translation, ribosomal structure and biogenesis	Os06g0128500 [Oryza sativa Japonica Group]
LOC_Os08g28030	lncRNA_target	--	--	--	--	--	--	--	--	--	--	Os08g0367400 [Oryza sativa Japonica Group]
LOC_Os08g32420	lncRNA_target	--	--	Molecular Function: binding (GO:0005488);; Biological Process: gene expression (GO:0010467);; Cellular Component: membrane (GO:0016020);; Biological Process: RNA metabolic process (GO:0016070);; Cellular Component: nuclear lumen (GO:0031981);; Cellular Component: intracellular non-membrane-bounded organelle (GO:0043232);; Biological Process: single-organism cellular process (GO:0044763);; Biologi…	--	--	[R]	General function prediction only	Serine/arginine-rich splicing factor SR45 GN=F19K19.9 OS=Arabidopsis thaliana (Mouse-ear cress) PE=1 SV=1	S	Function unknown	hypothetical protein [Oryza sativa Japonica Group]
LOC_Os11g34500	lncRNA_target	[L]	Replication, recombination and repair	Molecular Function: DNA binding (GO:0003677);; Molecular Function: RNA binding (GO:0003723);; Molecular Function: catalytic activity (GO:0003824);; Molecular Function: RNA-directed DNA polymerase activity (GO:0003964);; Molecular Function: RNA-DNA hybrid ribonuclease activity (GO:0004523);; Molecular Function: serine-type endopeptidase inhibitor activity (GO:0004867);; Biological Process: RNA-dep…	--	--	[R]	General function prediction only	RNA-directed DNA polymerase homolog OS=Oenothera berteroana (Bertero&apos;s evening primrose) PE=4 SV=1	L	Replication, recombination and repair	retrotransposon protein, putative, unclassified [Oryza sativa Japonica Group]
LOC_Os06g41850	lncRNA_target	[G]	Carbohydrate transport and metabolism	Cellular Component: vacuolar membrane (GO:0005774);; Cellular Component: endoplasmic reticulum (GO:0005783);; Cellular Component: plasma membrane (GO:0005886);; Biological Process: organelle organization (GO:0006996);; Biological Process: biosynthetic process (GO:0009058);; Cellular Component: plant-type cell wall (GO:0009505);; Cellular Component: plasmodesma (GO:0009506);; Biological Process: h…	--	--	[R]	General function prediction only	Protein STRICTOSIDINE SYNTHASE-LIKE 10 {ECO:0000303|PubMed:10777701} (Precursor) OS=Arabidopsis thaliana (Mouse-ear cress) PE=2 SV=1	R	General function prediction only	putative strictosidine synthase precursor [Oryza sativa Japonica Group]
LOC_Os09g04290	lncRNA_target	--	--	--	--	--	--	--	--	--	--	Os04g0250200 [Oryza sativa Japonica Group]
LOC_Os05g43220	lncRNA_target	--	--	Molecular Function: DNA binding (GO:0003677);; Molecular Function: exonuclease activity (GO:0004527);; Molecular Function: binding (GO:0005488);; Cellular Component: intracellular (GO:0005622);; Biological Process: DNA recombination (GO:0006310);; Molecular Function: zinc ion binding (GO:0008270);; Biological Process: DNA integration (GO:0015074);; Molecular Function: transferase activity (GO:001…	K12619|0|osa:4349826|Os11g0157000; K12619 5'-3' exoribonuclease 2 [EC:3.1.13.-] (A)	Ribosome biogenesis in eukaryotes (ko03008);; RNA degradation (ko03018)	[R]	General function prediction only	Endonuclease OS=Nicotiana tabacum (Common tobacco) PE=2 SV=1	S	Function unknown	putative polyprotein [Oryza sativa Japonica Group]
LOC_Os01g44210	lncRNA_target	[J]	Translation, ribosomal structure and biogenesis	Molecular Function: RNA binding (GO:0003723);; Molecular Function: structural constituent of ribosome (GO:0003735);; Molecular Function: structural molecule activity (GO:0005198);; Cellular Component: ribosome (GO:0005840);; Biological Process: pentose-phosphate shunt (GO:0006098);; Biological Process: rRNA processing (GO:0006364);; Biological Process: translation (GO:0006412);; Cellular Componen…	K02909|5.4882e-74|osa:4326593|Os01g0633000; K02909 large subunit ribosomal protein L31 (A)	Ribosome (ko03010)	--	--	50S ribosomal protein L31, chloroplastic (Precursor) GN=F1B16.11 OS=Arabidopsis thaliana (Mouse-ear cress) PE=2 SV=1	J	Translation, ribosomal structure and biogenesis	Os01g0633000 [Oryza sativa Japonica Group]
LOC_Os12g03250	lncRNA_target	--	--	Molecular Function: protein serine/threonine kinase activity (GO:0004674);; Molecular Function: ATP binding (GO:0005524);; Biological Process: protein phosphorylation (GO:0006468);; Cellular Component: plastid (GO:0009536);;	--	--	[L]	Replication, recombination and repair	--	L	Replication, recombination and repair	transposon protein, putative, CACTA, En/Spm sub-class [Oryza sativa Japonica Group]
LOC_Os05g48320	lncRNA_target	[J]	Translation, ribosomal structure and biogenesis	Molecular Function: structural constituent of ribosome (GO:0003735);; Cellular Component: mitochondrion (GO:0005739);; Biological Process: translation (GO:0006412);; Cellular Component: cytosolic large ribosomal subunit (GO:0022625);; Biological Process: ribosome biogenesis (GO:0042254);; Molecular Function: metal ion binding (GO:0046872);;	K02921|7.1104e-60|zma:100194153|uncharacterized LOC100194153; K02921 large subunit ribosomal protein L37Ae (A)	Ribosome (ko03010)	[J]	Translation, ribosomal structure and biogenesis	60S ribosomal protein L37a OS=Oryza sativa subsp. japonica (Rice) PE=1 SV=1	J	Translation, ribosomal structure and biogenesis	Os01g0679700 [Oryza sativa Japonica Group]
LOC_Os04g18650	lncRNA_target	--	--	Biological Process: respiratory burst involved in defense response (GO:0002679);; Molecular Function: DNA binding (GO:0003677);; Molecular Function: sequence-specific DNA binding transcription factor activity (GO:0003700);; Molecular Function: protein binding (GO:0005515);; Cellular Component: nucleus (GO:0005634);; Biological Process: regulation of transcription, DNA-templated (GO:0006355);; Bio…	--	--	--	--	Ethylene-responsive transcription factor ERF098 GN=ERF098 OS=Arabidopsis thaliana (Mouse-ear cress) PE=1 SV=1	K	Transcription	Os04g0257500 [Oryza sativa Japonica Group]
LOC_Os06g43130	lncRNA_target	--	--	Molecular Function: iron ion transmembrane transporter activity (GO:0005381);; Biological Process: cellular metal ion homeostasis (GO:0006875);; Cellular Component: chloroplast inner membrane (GO:0009706);; Molecular Function: copper uptake transmembrane transporter activity (GO:0015088);; Biological Process: iron ion transmembrane transport (GO:0034755);; Molecular Function: protein homodimeriza…	--	--	--	--	Protein TIC 21, chloroplastic (Precursor) GN=F27O10.6 OS=Arabidopsis thaliana (Mouse-ear cress) PE=1 SV=1	S	Function unknown	Os06g0638100 [Oryza sativa Japonica Group]
LOC_Os04g51090	lncRNA_target	--	--	Molecular Function: ATP binding (GO:0005524);; Molecular Function: hydrolase activity (GO:0016787);;	--	--	--	--	--	A	RNA processing and modification	OSJNBa0083N12.5 [Oryza sativa Japonica Group]
LOC_Os07g15020	lncRNA_target	--	--	Biological Process: defense response to insect (GO:0002213);; Molecular Function: nucleic acid binding (GO:0003676);; Molecular Function: chitinase activity (GO:0004568);; Molecular Function: protein binding (GO:0005515);; Cellular Component: extracellular region (GO:0005576);; Cellular Component: cell wall (GO:0005618);; Cellular Component: mitochondrion (GO:0005739);; Biological Process: chitin…	--	--	--	--	Leucine-rich repeat extensin-like protein 3 (Precursor) GN=LRX3 OS=Arabidopsis thaliana (Mouse-ear cress) PE=1 SV=1	R	General function prediction only	hypothetical protein OsJ_10180 [Oryza sativa Japonica Group]
LOC_Os10g17130	lncRNA_target	--	--	Molecular Function: binding (GO:0005488);; Cellular Component: cell wall (GO:0005618);; Cellular Component: nucleus (GO:0005634);; Cellular Component: mitochondrion (GO:0005739);; Biological Process: cellular process (GO:0009987);; Cellular Component: intracellular organelle part (GO:0044446);;	--	--	--	--	Formin-like protein 5 GN=P0453E05.107 OS=Oryza sativa subsp. japonica (Rice) PE=2 SV=2	--	--	Hypothetical protein [Oryza sativa Japonica Group]
LOC_Os04g35010	lncRNA_target	--	--	Biological Process: transition metal ion transport (GO:0000041);; Molecular Function: nucleic acid binding (GO:0003676);; Cellular Component: nucleus (GO:0005634);; Biological Process: defense response (GO:0006952);; Biological Process: signal transduction (GO:0007165);; Biological Process: anthocyanin-containing compound biosynthetic process (GO:0009718);; Biological Process: response to iron io…	--	--	--	--	Transcription factor bHLH95 GN=F14J22.2 OS=Arabidopsis thaliana (Mouse-ear cress) PE=2 SV=2	K	Transcription	Os04g0429400 [Oryza sativa Japonica Group]
LOC_Os02g07720	lncRNA_target	[MI]	Cell wall/membrane/envelope biogenesis;; Lipid transport and metabolism	Molecular Function: choline-phosphate cytidylyltransferase activity (GO:0004105);; Molecular Function: ethanolamine-phosphate cytidylyltransferase activity (GO:0004306);; Biological Process: phosphatidylcholine biosynthetic process (GO:0006656);; Biological Process: positive regulation of cell proliferation (GO:0008284);; Molecular Function: nucleotidyltransferase activity (GO:0016779);; Cellular…	K00968|0|osa:4328455|Os02g0173500; K00968 choline-phosphate cytidylyltransferase [EC:2.7.7.15] (A)	Glycerophospholipid metabolism (ko00564)	[I]	Lipid transport and metabolism	Choline-phosphate cytidylyltransferase 1 GN=T32F6.22 OS=Arabidopsis thaliana (Mouse-ear cress) PE=1 SV=1	I	Lipid transport and metabolism	Os02g0173500 [Oryza sativa Japonica Group]
LOC_Os01g37980	lncRNA_target	--	--	Cellular Component: plasma membrane (GO:0005886);; Biological Process: protein targeting to vacuole (GO:0006623);; Biological Process: membrane fusion (GO:0006944);; Biological Process: vesicle-mediated transport (GO:0016192);;	K08493|1.52545e-144|osa:4324687|Os01g0560200; K08493 vesicle transport through interaction with t-SNAREs 1 (A)	SNARE interactions in vesicular transport (ko04130)	[U]	Intracellular trafficking, secretion, and vesicular transport	Vesicle transport v-SNARE 13 GN=VTI13 OS=Arabidopsis thaliana (Mouse-ear cress) PE=2 SV=1	U	Intracellular trafficking, secretion, and vesicular transport	Os01g0560200 [Oryza sativa Japonica Group]
LOC_Os04g49620	lncRNA_target	--	--	Cellular Component: membrane (GO:0016020);;	--	--	--	--	Formin-like protein 20 GN=MBK20.20/MBK20.21 OS=Arabidopsis thaliana (Mouse-ear cress) PE=2 SV=3	S	Function unknown	Os04g0585700 [Oryza sativa Japonica Group]
LOC_Os06g09270	lncRNA_target	[S]	Function unknown	Cellular Component: nucleus (GO:0005634);; Cellular Component: Golgi apparatus (GO:0005794);; Biological Process: protein glycosylation (GO:0006486);; Molecular Function: galactosyltransferase activity (GO:0008378);; Biological Process: cellular process (GO:0009987);; Cellular Component: integral component of membrane (GO:0016021);; Cellular Component: cytoplasmic membrane-bounded vesicle (GO:001…	--	--	[G]	Carbohydrate transport and metabolism	Probable beta-1,3-galactosyltransferase 16 GN=B3GALT16 OS=Arabidopsis thaliana (Mouse-ear cress) PE=2 SV=1	G	Carbohydrate transport and metabolism	Os06g0192400 [Oryza sativa Japonica Group]
LOC_Os05g07900	lncRNA_target	--	--	Molecular Function: ATP transmembrane transporter activity (GO:0005347);; Cellular Component: mitochondrion (GO:0005739);; Cellular Component: mitochondrial inner membrane (GO:0005743);; Cellular Component: vacuole (GO:0005773);; Biological Process: glucose catabolic process (GO:0006007);; Biological Process: protein targeting to membrane (GO:0006612);; Biological Process: mitochondrial transport…	--	--	[C]	Energy production and conversion	Adenine nucleotide transporter BT1, chloroplastic/mitochondrial (Precursor) GN=F8B4.100 OS=Arabidopsis thaliana (Mouse-ear cress) PE=1 SV=1	C	Energy production and conversion	Os05g0171300 [Oryza sativa Japonica Group]
LOC_Os04g51050	lncRNA_target	[RTKL]	General function prediction only;; Signal transduction mechanisms;; Transcription;; Replication, recombination and repair	Molecular Function: protein serine/threonine kinase activity (GO:0004674);; Molecular Function: calcium ion binding (GO:0005509);; Molecular Function: ATP binding (GO:0005524);; Cellular Component: extracellular region (GO:0005576);; Cellular Component: plasma membrane (GO:0005886);; Biological Process: protein phosphorylation (GO:0006468);; Biological Process: defense response (GO:0006952);; Bio…	--	--	--	--	Wall-associated receptor kinase 5 (Precursor) GN=WAK5 OS=Arabidopsis thaliana (Mouse-ear cress) PE=2 SV=1	T	Signal transduction mechanisms	Os04g0599000 [Oryza sativa Japonica Group]
LOC_Os11g17890	lncRNA_target	--	--	Cellular Component: plastid (GO:0009536);; Molecular Function: cysteamine dioxygenase activity (GO:0047800);; Biological Process: oxidation-reduction process (GO:0055114);;	--	--	[R]	General function prediction only	--	R	General function prediction only	retrotransposon protein, putative, Ty3-gypsy sub-class [Oryza sativa Japonica Group]
LOC_Os05g07590	lncRNA_target	--	--	Biological Process: tRNA dihydrouridine synthesis (GO:0002943);; Molecular Function: DNA binding (GO:0003677);; Molecular Function: sugar:proton symporter activity (GO:0005351);; Cellular Component: nucleus (GO:0005634);; Cellular Component: mitochondrion (GO:0005739);; Biological Process: base-excision repair (GO:0006284);; Biological Process: DNA recombination (GO:0006310);; Biological Process:…	--	--	[R]	General function prediction only	Endonuclease OS=Nicotiana tabacum (Common tobacco) PE=2 SV=1	R	General function prediction only	hypothetical protein OsI_06355 [Oryza sativa Indica Group]
LOC_Os11g16690	lncRNA_target	--	--	Molecular Function: DNA binding (GO:0003677);; Cellular Component: mitochondrion (GO:0005739);; Biological Process: DNA recombination (GO:0006310);; Cellular Component: plastid (GO:0009536);; Biological Process: DNA integration (GO:0015074);;	--	--	--	--	--	R	General function prediction only	hypothetical protein LOC_Os11g16690 [Oryza sativa Japonica Group]
LOC_Os11g30020	lncRNA_target	--	--	Molecular Function: DNA binding (GO:0003677);; Cellular Component: mitochondrion (GO:0005739);; Biological Process: DNA recombination (GO:0006310);; Molecular Function: zinc ion binding (GO:0008270);; Biological Process: DNA integration (GO:0015074);; Cellular Component: cytoplasmic membrane-bounded vesicle (GO:0016023);; Molecular Function: hydrolase activity (GO:0016787);;	--	--	[R]	General function prediction only	Endonuclease OS=Nicotiana tabacum (Common tobacco) PE=2 SV=1	R	General function prediction only	retrotransposon protein, putative, Ty1-copia subclass [Oryza sativa Japonica Group]
LOC_Os01g04960	lncRNA_target	--	--	Molecular Function: nucleic acid binding (GO:0003676);; Molecular Function: aspartic-type endopeptidase activity (GO:0004190);; Molecular Function: hydrolase activity, hydrolyzing O-glycosyl compounds (GO:0004553);; Biological Process: carbohydrate metabolic process (GO:0005975);; Biological Process: proteolysis (GO:0006508);; Molecular Function: zinc ion binding (GO:0008270);; Molecular Function…	--	--	--	--	Serine/threonine-protein phosphatase 7 long form homolog GN=At1g48120 OS=Arabidopsis thaliana (Mouse-ear cress) PE=2 SV=1	--	--	putative polyprotein [Oryza sativa Japonica Group]
LOC_Os02g01765	lncRNA_target	--	--	--	--	--	--	--	Formin-like protein 3 OS=Oryza sativa subsp. japonica (Rice) PE=2 SV=2	--	--	Os02g0107300 [Oryza sativa Japonica Group]
LOC_Os07g23930	lncRNA_target	--	--	Biological Process: cell morphogenesis (GO:0000902);; Biological Process: carbohydrate metabolic process (GO:0005975);; Biological Process: phosphate-containing compound metabolic process (GO:0006796);; Biological Process: cytoskeleton organization (GO:0007010);; Cellular Component: cytoplasmic membrane-bounded vesicle (GO:0016023);; Biological Process: organophosphate metabolic process (GO:00196…	--	--	[I]	Lipid transport and metabolism	Phosphoinositide phosphatase SAC2 GN=SAC2 OS=Arabidopsis thaliana (Mouse-ear cress) PE=2 SV=1	I	Lipid transport and metabolism	hypothetical protein OsJ_23999 [Oryza sativa Japonica Group]
LOC_Os01g25820	lncRNA_target	--	--	Biological Process: MAPK cascade (GO:0000165);; Biological Process: respiratory burst involved in defense response (GO:0002679);; Molecular Function: peroxidase activity (GO:0004601);; Molecular Function: iron ion binding (GO:0005506);; Molecular Function: calcium ion binding (GO:0005509);; Cellular Component: nucleus (GO:0005634);; Cellular Component: Golgi apparatus (GO:0005794);; Cellular Comp…	K13447|0|osa:4326027|Os01g0360200; K13447 respiratory burst oxidase [EC:1.6.3.- 1.11.1.-] (A)	Plant-pathogen interaction (ko04626)	[PQ]	Inorganic ion transport and metabolism;; Secondary metabolites biosynthesis, transport and catabolism	Respiratory burst oxidase homolog protein B OS=Oryza sativa subsp. japonica (Rice) PE=1 SV=1	PQ	Inorganic ion transport and metabolism;; Secondary metabolites biosynthesis, transport and catabolism	Os01g0360200 [Oryza sativa Japonica Group]
LOC_Os04g53430	lncRNA_target	[M]	Cell wall/membrane/envelope biogenesis	Molecular Function: protein binding (GO:0005515);; Biological Process: DNA-dependent DNA replication (GO:0006261);; Biological Process: response to osmotic stress (GO:0006970);; Biological Process: cell communication (GO:0007154);; Biological Process: RNA metabolic process (GO:0016070);; Biological Process: regulation of cellular metabolic process (GO:0031323);; Cellular Component: macromolecular…	--	--	[DR]	Cell cycle control, cell division, chromosome partitioning;; General function prediction only	BTB/POZ and MATH domain-containing protein 2 GN=BPM2 OS=Arabidopsis thaliana (Mouse-ear cress) PE=1 SV=1	S	Function unknown	OSJNBa0053K19.29 [Oryza sativa Japonica Group]
LOC_Os01g13170	lncRNA_target	[O]	Posttranslational modification, protein turnover, chaperones	Biological Process: cell morphogenesis (GO:0000902);; Molecular Function: protein binding (GO:0005515);; Cellular Component: nucleus (GO:0005634);; Cellular Component: cytosol (GO:0005829);; Biological Process: postreplication repair (GO:0006301);; Biological Process: ubiquitin-dependent protein catabolic process (GO:0006511);; Biological Process: protein targeting (GO:0006605);; Biological Proce…	K10581|0|osa:4324280|Os01g0232500; K10581 ubiquitin-conjugating enzyme E2 O [EC:6.3.2.19] (A)	Ubiquitin mediated proteolysis (ko04120)	[O]	Posttranslational modification, protein turnover, chaperones	Probable ubiquitin-conjugating enzyme E2 26 GN=UBC26 OS=Arabidopsis thaliana (Mouse-ear cress) PE=2 SV=2	O	Posttranslational modification, protein turnover, chaperones	Os01g0232500 [Oryza sativa Japonica Group]
LOC_Os06g31210	lncRNA_target	[J]	Translation, ribosomal structure and biogenesis	Molecular Function: tRNA binding (GO:0000049);; Molecular Function: methionine-tRNA ligase activity (GO:0004825);; Molecular Function: ATP binding (GO:0005524);; Cellular Component: cytosol (GO:0005829);; Biological Process: methionyl-tRNA aminoacylation (GO:0006431);; Biological Process: response to cadmium ion (GO:0046686);;	K01874|0|bdi:100833517|probable methionine--tRNA ligase; K01874 methionyl-tRNA synthetase [EC:6.1.1.10] (A)	Selenocompound metabolism (ko00450);; Aminoacyl-tRNA biosynthesis (ko00970)	[J]	Translation, ribosomal structure and biogenesis	Probable methionine--tRNA ligase OS=Oryza sativa subsp. japonica (Rice) PE=2 SV=2	J	Translation, ribosomal structure and biogenesis	RecName: Full=Probable methionine--tRNA ligase; AltName: Full=Methionyl-tRNA synthetase; Short=MetRS [Oryza sativa Japonica Group]
LOC_Os12g39380	lncRNA_target	--	--	Cellular Component: late endosome (GO:0005770);; Cellular Component: plasma membrane (GO:0005886);; Biological Process: pattern specification process (GO:0007389);; Biological Process: response to blue light (GO:0009637);; Biological Process: pollen tube growth (GO:0009860);; Biological Process: flower development (GO:0009908);; Biological Process: positive regulation of flower development (GO:00…	--	--	--	--	BTB/POZ domain-containing protein NPY2 GN=NPY2 OS=Arabidopsis thaliana (Mouse-ear cress) PE=2 SV=1	R	General function prediction only	Os12g0583500 [Oryza sativa Japonica Group]
LOC_Os11g13770	lncRNA_target	--	--	Cellular Component: cytoplasmic membrane-bounded vesicle (GO:0016023);; Cellular Component: cell part (GO:0044464);;	--	--	--	--	CASP-like protein 4U1 GN=Sb03g029220 OS=Sorghum bicolor (Sorghum) PE=2 SV=1	R	General function prediction only	Protein of unknown function, DUF538, putative [Oryza sativa Japonica Group]
LOC_Os03g49890	lncRNA_target	--	--	Cellular Component: plastid (GO:0009536);;	--	--	--	--	--	K	Transcription	hypothetical protein [Oryza sativa Japonica Group]
LOC_Os05g27480	lncRNA_target	[L]	Replication, recombination and repair	Molecular Function: DNA binding (GO:0003677);; Molecular Function: RNA binding (GO:0003723);; Molecular Function: RNA-directed DNA polymerase activity (GO:0003964);; Biological Process: RNA-dependent DNA replication (GO:0006278);; Biological Process: DNA recombination (GO:0006310);; Molecular Function: zinc ion binding (GO:0008270);; Biological Process: DNA integration (GO:0015074);;	--	--	[R]	General function prediction only	--	L	Replication, recombination and repair	putative polyprotein [Oryza sativa Japonica Group]
LOC_Os02g49590	lncRNA_target	[U]	Intracellular trafficking, secretion, and vesicular transport	Biological Process: response to molecule of fungal origin (GO:0002238);; Cellular Component: endoplasmic reticulum membrane (GO:0005789);; Cellular Component: Golgi apparatus (GO:0005794);; Cellular Component: plasma membrane (GO:0005886);; Biological Process: lipid metabolic process (GO:0006629);; Cellular Component: integral component of membrane (GO:0016021);; Biological Process: sterol biosyn…	K04710|0|dosa:Os02t0728300-00|Os02g0728300; Similar to ASC1-like protein 2.; K04710 ceramide synthetase [EC:2.3.1.24] (A)	Sphingolipid metabolism (ko00600)	[U]	Intracellular trafficking, secretion, and vesicular transport	ASC1-like protein 2 OS=Oryza sativa subsp. japonica (Rice) PE=3 SV=2	U	Intracellular trafficking, secretion, and vesicular transport	RecName: Full=ASC1-like protein 2; AltName: Full=Alternaria stem canker resistance-like protein 2 [Oryza sativa Japonica Group]
LOC_Os05g27650	lncRNA_target	--	--	Cellular Component: mitochondrion (GO:0005739);;	--	--	--	--	--	S	Function unknown	unknown protein [Oryza sativa Japonica Group]
LOC_Os06g46740	lncRNA_target	[D]	Cell cycle control, cell division, chromosome partitioning	Molecular Function: copper ion binding (GO:0005507);; Molecular Function: electron carrier activity (GO:0009055);; Cellular Component: membrane (GO:0016020);; Cellular Component: cytoplasmic membrane-bounded vesicle (GO:0016023);; Biological Process: cellular component organization (GO:0016043);; Biological Process: primary metabolic process (GO:0044238);; Cellular Component: intracellular organe…	--	--	--	--	Early nodulin-like protein 2 (Precursor) GN=At4g27520 OS=Arabidopsis thaliana (Mouse-ear cress) PE=1 SV=1	R	General function prediction only	Os06g0681200 [Oryza sativa Japonica Group]
LOC_Os03g12670	lncRNA_target	--	--	--	--	--	--	--	--	--	--	unnamed protein product [Oryza sativa Japonica Group]
LOC_Os11g17340	lncRNA_target	--	--	--	--	--	--	--	--	--	--	hypothetical protein LOC_Os11g17340 [Oryza sativa Japonica Group]
LOC_Os06g31150	lncRNA_target	--	--	Cellular Component: plastid (GO:0009536);;	--	--	--	--	--	R	General function prediction only	putative gypsy type transposon [Oryza sativa Japonica Group]
LOC_Os12g35580	lncRNA_target	[H]	Coenzyme transport and metabolism	Molecular Function: catalytic activity (GO:0003824);; Molecular Function: riboflavin synthase activity (GO:0004746);; Molecular Function: binding (GO:0005488);; Cellular Component: nucleus (GO:0005634);; Biological Process: riboflavin biosynthetic process (GO:0009231);; Cellular Component: chloroplast (GO:0009507);; Molecular Function: oxidoreductase activity (GO:0016491);; Biological Process: pr…	K00793|5.82078e-159|dosa:Os12t0541000-01|Os12g0541000; Lumazine-binding protein family protein.; K00793 riboflavin synthase [EC:2.5.1.9] (A)	Riboflavin metabolism (ko00740)	[H]	Coenzyme transport and metabolism	Formin-like protein 6 OS=Oryza sativa subsp. japonica (Rice) PE=2 SV=2	H	Coenzyme transport and metabolism	unnamed protein product [Oryza sativa Japonica Group]
LOC_Os05g14400	lncRNA_target	--	--	Molecular Function: DNA binding (GO:0003677);; Molecular Function: catalytic activity (GO:0003824);; Molecular Function: serine-type endopeptidase activity (GO:0004252);; Biological Process: DNA recombination (GO:0006310);; Biological Process: proteolysis (GO:0006508);; Molecular Function: zinc ion binding (GO:0008270);; Biological Process: DNA integration (GO:0015074);;	--	--	[R]	General function prediction only	Endonuclease OS=Nicotiana tabacum (Common tobacco) PE=2 SV=1	L	Replication, recombination and repair	retrotransposon protein, putative, Ty1-copia subclass [Oryza sativa Japonica Group]
LOC_Os07g18190	lncRNA_target	[L]	Replication, recombination and repair	Molecular Function: DNA binding (GO:0003677);; Molecular Function: RNA binding (GO:0003723);; Molecular Function: RNA-directed DNA polymerase activity (GO:0003964);; Molecular Function: RNA-DNA hybrid ribonuclease activity (GO:0004523);; Biological Process: RNA-dependent DNA replication (GO:0006278);; Biological Process: DNA recombination (GO:0006310);; Biological Process: DNA integration (GO:001…	--	--	[R]	General function prediction only	Uncharacterized mitochondrial protein AtMg00860 GN=AtMg00860 OS=Arabidopsis thaliana (Mouse-ear cress) PE=4 SV=1	L	Replication, recombination and repair	putative polyprotein [Oryza sativa Japonica Group]
LOC_Os10g11672	lncRNA_target	[L]	Replication, recombination and repair	Molecular Function: DNA binding (GO:0003677);; Molecular Function: RNA binding (GO:0003723);; Molecular Function: RNA-directed DNA polymerase activity (GO:0003964);; Molecular Function: aspartic-type endopeptidase activity (GO:0004190);; Cellular Component: mitochondrion (GO:0005739);; Biological Process: RNA-dependent DNA replication (GO:0006278);; Biological Process: DNA recombination (GO:00063…	--	--	[R]	General function prediction only	RNA-directed DNA polymerase homolog OS=Oenothera berteroana (Bertero&apos;s evening primrose) PE=4 SV=1	L	Replication, recombination and repair	retrotransposon protein, putative, Ty3-gypsy subclass [Oryza sativa Japonica Group]
LOC_Os05g48520	lncRNA_target	--	--	Molecular Function: binding (GO:0005488);; Biological Process: cellular process (GO:0009987);; Cellular Component: membrane (GO:0016020);; Cellular Component: cytoplasmic membrane-bounded vesicle (GO:0016023);; Cellular Component: nuclear part (GO:0044428);;	--	--	--	--	Nuclear pore complex protein NUP62 {ECO:0000303|PubMed:21189294} OS=Arabidopsis thaliana (Mouse-ear cress) PE=1 SV=1	R	General function prediction only	Os05g0559000 [Oryza sativa Japonica Group]
LOC_Os09g25320	lncRNA_target	--	--	Cellular Component: nucleus (GO:0005634);; Cellular Component: cytosol (GO:0005829);; Cellular Component: plasma membrane (GO:0005886);; Biological Process: ethylene biosynthetic process (GO:0009693);; Biological Process: response to auxin (GO:0009733);; Biological Process: embryo development (GO:0009790);; Biological Process: protein neddylation (GO:0045116);;	K12158|4.98583e-91|sita:101756295|ubiquitin-NEDD8-like protein RUB1-like; K12158 ubiquitin-like protein Nedd8 (A)	--	[OR]	Posttranslational modification, protein turnover, chaperones;; General function prediction only	40S ribosomal protein S27a-1 (Precursor) OS=Oryza sativa subsp. japonica (Rice) PE=2 SV=1	O	Posttranslational modification, protein turnover, chaperones	Os09g0420800 [Oryza sativa Japonica Group]
LOC_Os08g18970	lncRNA_target	--	--	Biological Process: multicellular organismal development (GO:0007275);; Cellular Component: cytoplasmic membrane-bounded vesicle (GO:0016023);; Molecular Function: pectate lyase activity (GO:0030570);; Biological Process: regulation of biological quality (GO:0065008);;	K01728|0|dosa:Os08t0286100-00|Os08g0286100; Similar to predicted protein.; K01728 pectate lyase [EC:4.2.2.2] (A)	Pentose and glucuronate interconversions (ko00040)	--	--	Pectate lyase 1 (Precursor) OS=Cupressus arizonica (Arizona cypress) PE=1 SV=2	R	General function prediction only	putative Cup s 1 pollen allergen [Oryza sativa Japonica Group]
LOC_Os12g24420	lncRNA_target	[RTKL]	General function prediction only;; Signal transduction mechanisms;; Transcription;; Replication, recombination and repair	Biological Process: mitotic cell cycle (GO:0000278);; Biological Process: mRNA splicing, via spliceosome (GO:0000398);; Molecular Function: protein serine/threonine kinase activity (GO:0004674);; Molecular Function: protein binding (GO:0005515);; Molecular Function: ATP binding (GO:0005524);; Cellular Component: nucleus (GO:0005634);; Cellular Component: mitochondrion (GO:0005739);; Biological Pr…	K08818|4.24013e-170|dosa:Os12t0432000-00|Os12g0432000; Similar to Protein kinase domain containing protein.; K08818 cell division cycle 2-like [EC:2.7.11.22] (A)	--	[R]	General function prediction only	Putative cyclin-dependent kinase F-2 GN=CDKF-2 OS=Oryza sativa subsp. japonica (Rice) PE=3 SV=1	T	Signal transduction mechanisms	Protein kinase domain containing protein [Oryza sativa Japonica Group]
LOC_Os10g17000	lncRNA_target	--	--	--	--	--	--	--	--	--	--	Hypothetical protein [Oryza sativa Japonica Group]
LOC_Os12g14610	lncRNA_target	[RTKL]	General function prediction only;; Signal transduction mechanisms;; Transcription;; Replication, recombination and repair	Biological Process: response to reactive oxygen species (GO:0000302);; Molecular Function: protein kinase activity (GO:0004672);; Molecular Function: protein serine/threonine kinase activity (GO:0004674);; Molecular Function: ATP binding (GO:0005524);; Cellular Component: mitochondrion (GO:0005739);; Biological Process: protein phosphorylation (GO:0006468);; Biological Process: defense response (…	--	--	--	--	Putative G-type lectin S-receptor-like serine/threonine-protein kinase At1g61610 (Precursor) GN=At1g61610 OS=Arabidopsis thaliana (Mouse-ear cress) PE=3 SV=1	T	Signal transduction mechanisms	Protein kinase domain containing protein [Oryza sativa Japonica Group]
LOC_Os05g06240	lncRNA_target	--	--	Molecular Function: protein kinase activity (GO:0004672);; Molecular Function: protein serine/threonine kinase activity (GO:0004674);; Molecular Function: binding (GO:0005488);; Biological Process: defense response (GO:0006952);; Biological Process: signal transduction (GO:0007165);; Biological Process: anatomical structure morphogenesis (GO:0009653);; Biological Process: response to hormone (GO:…	--	--	--	--	Probable receptor protein kinase TMK1 (Precursor) GN=TMK1 OS=Arabidopsis thaliana (Mouse-ear cress) PE=1 SV=1	T	Signal transduction mechanisms	Os05g0154300 [Oryza sativa Japonica Group]
LOC_Os02g12980	lncRNA_target	[L]	Replication, recombination and repair	Molecular Function: RNA binding (GO:0003723);; Molecular Function: RNA-directed DNA polymerase activity (GO:0003964);; Molecular Function: RNA-DNA hybrid ribonuclease activity (GO:0004523);; Molecular Function: serine-type endopeptidase inhibitor activity (GO:0004867);; Biological Process: RNA-dependent DNA replication (GO:0006278);; Cellular Component: plastid (GO:0009536);; Biological Process: …	--	--	[R]	General function prediction only	RNA-directed DNA polymerase homolog OS=Oenothera berteroana (Bertero&apos;s evening primrose) PE=4 SV=1	R	General function prediction only	putative GAG-POL precursor [Oryza sativa Japonica Group]
LOC_Os02g05244	lncRNA_target	--	--	--	--	--	[AR]	RNA processing and modification;; General function prediction only	--	--	--	Os02g0145500 [Oryza sativa Japonica Group]
LOC_Os06g23274	lncRNA_target	--	--	Molecular Function: zinc ion binding (GO:0008270);; Cellular Component: membrane (GO:0016020);;	--	--	[A]	RNA processing and modification	Protein argonaute 12 GN=OSJNBb0070O09.6 OS=Oryza sativa subsp. japonica (Rice) PE=2 SV=2	A	RNA processing and modification	Os06g0340200 [Oryza sativa Japonica Group]
LOC_Os08g16559	lncRNA_target	--	--	--	--	--	--	--	--	S	Function unknown	Os08g0266200 [Oryza sativa Japonica Group]
LOC_Os02g05400	lncRNA_target	[I]	Lipid transport and metabolism	Molecular Function: dolichol kinase activity (GO:0004168);; Molecular Function: phosphatidate cytidylyltransferase activity (GO:0004605);; Biological Process: membrane fusion (GO:0006944);; Biological Process: phospholipid biosynthetic process (GO:0008654);; Biological Process: salicylic acid biosynthetic process (GO:0009697);; Biological Process: salicylic acid mediated signaling pathway (GO:000…	K00902|5.40178e-156|osa:4328285|Os02g0146500; K00902 dolichol kinase [EC:2.7.1.108] (A)	N-Glycan biosynthesis (ko00510)	[I]	Lipid transport and metabolism	--	I	Lipid transport and metabolism	unnamed protein product [Oryza sativa Japonica Group]
LOC_Os05g50150	lncRNA_target	[S]	Function unknown	--	--	--	[T]	Signal transduction mechanisms	Proline-rich receptor-like protein kinase PERK14 GN=PERK14 OS=Arabidopsis thaliana (Mouse-ear cress) PE=2 SV=1	--	--	hypothetical protein OsI_21107 [Oryza sativa Indica Group]
LOC_Os10g09950	lncRNA_target	[L]	Replication, recombination and repair	Molecular Function: DNA binding (GO:0003677);; Molecular Function: RNA binding (GO:0003723);; Molecular Function: RNA-directed DNA polymerase activity (GO:0003964);; Molecular Function: aspartic-type endopeptidase activity (GO:0004190);; Biological Process: RNA-dependent DNA replication (GO:0006278);; Biological Process: DNA recombination (GO:0006310);; Biological Process: proteolysis (GO:0006508…	--	--	[R]	General function prediction only	--	L	Replication, recombination and repair	Putative retroelement [Oryza sativa Japonica Group]
LOC_Os11g41420	lncRNA_target	--	--	--	--	--	--	--	--	--	--	hypothetical protein LOC_Os11g41420 [Oryza sativa Japonica Group]
LOC_Os11g28065	lncRNA_target	--	--	Molecular Function: iron ion binding (GO:0005506);; Molecular Function: protein binding (GO:0005515);; Biological Process: terpenoid metabolic process (GO:0006721);; Biological Process: defense response (GO:0006952);; Molecular Function: electron carrier activity (GO:0009055);; Cellular Component: plastid (GO:0009536);; Cellular Component: membrane (GO:0016020);; Molecular Function: oxidoreductas…	--	--	[Q]	Secondary metabolites biosynthesis, transport and catabolism	indole-2-monooxygenase GN=CYP71C4 OS=Zea mays (Maize) PE=1 SV=1	Q	Secondary metabolites biosynthesis, transport and catabolism	hypothetical protein OsI_36050 [Oryza sativa Indica Group]
LOC_Os03g33680	lncRNA_target	[L]	Replication, recombination and repair	Molecular Function: DNA binding (GO:0003677);; Molecular Function: RNA binding (GO:0003723);; Molecular Function: RNA-directed DNA polymerase activity (GO:0003964);; Molecular Function: RNA-DNA hybrid ribonuclease activity (GO:0004523);; Molecular Function: sugar:proton symporter activity (GO:0005351);; Cellular Component: mitochondrion (GO:0005739);; Biological Process: RNA-dependent DNA replica…	--	--	[R]	General function prediction only	RNA-directed DNA polymerase homolog OS=Oenothera berteroana (Bertero&apos;s evening primrose) PE=4 SV=1	L	Replication, recombination and repair	putative reverse transcriptase [Oryza sativa Japonica Group]
LOC_Os08g08650	lncRNA_target	--	--	Cellular Component: mitochondrion (GO:0005739);;	--	--	--	--	--	--	--	Os08g0185300 [Oryza sativa Japonica Group]
LOC_Os05g24850	lncRNA_target	[L]	Replication, recombination and repair	Molecular Function: DNA binding (GO:0003677);; Molecular Function: RNA binding (GO:0003723);; Molecular Function: RNA-directed DNA polymerase activity (GO:0003964);; Molecular Function: RNA-DNA hybrid ribonuclease activity (GO:0004523);; Cellular Component: mitochondrion (GO:0005739);; Biological Process: RNA-dependent DNA replication (GO:0006278);; Biological Process: DNA recombination (GO:00063…	--	--	[R]	General function prediction only	RNA-directed DNA polymerase homolog OS=Oenothera berteroana (Bertero&apos;s evening primrose) PE=4 SV=1	L	Replication, recombination and repair	putative polyprotein [Oryza sativa Japonica Group]
LOC_Os04g20640	lncRNA_target	--	--	Molecular Function: nucleic acid binding (GO:0003676);; Molecular Function: RNA-DNA hybrid ribonuclease activity (GO:0004523);; Cellular Component: mitochondrion (GO:0005739);; Biological Process: DNA metabolic process (GO:0006259);;	--	--	--	--	--	S	Function unknown	OSJNBb0058J09.10 [Oryza sativa Japonica Group]
LOC_Os06g13480	lncRNA_target	--	--	--	--	--	--	--	Formin-like protein 20 GN=MBK20.20/MBK20.21 OS=Arabidopsis thaliana (Mouse-ear cress) PE=2 SV=3	--	--	hypothetical protein OsJ_20783 [Oryza sativa Japonica Group]
LOC_Os06g46840	lncRNA_target	--	--	Molecular Function: RNA binding (GO:0003723);; Molecular Function: RNA-directed DNA polymerase activity (GO:0003964);; Cellular Component: mitochondrion (GO:0005739);; Biological Process: RNA-dependent DNA replication (GO:0006278);; Biological Process: microtubule nucleation (GO:0007020);; Cellular Component: chloroplast (GO:0009507);; Cellular Component: plastid (GO:0009536);; Biological Process…	--	--	[R]	General function prediction only	Pentatricopeptide repeat-containing protein At5g48910 GN=PCMP-H38 OS=Arabidopsis thaliana (Mouse-ear cress) PE=2 SV=1	R	General function prediction only	selenium-binding protein-like [Oryza sativa Japonica Group]
LOC_Os05g05320	lncRNA_target	--	--	Biological Process: mitotic G2 phase (GO:0000085);; Cellular Component: mitochondrion (GO:0005739);; Biological Process: carbohydrate metabolic process (GO:0005975);; Biological Process: pyrimidine ribonucleotide biosynthetic process (GO:0009220);; Biological Process: photomorphogenesis (GO:0009640);; Biological Process: regulation of flower development (GO:0009909);; Biological Process: cullin d…	--	--	[R]	General function prediction only	Pentatricopeptide repeat-containing protein At4g35850, mitochondrial (Precursor) GN=At4g35850 OS=Arabidopsis thaliana (Mouse-ear cress) PE=2 SV=1	R	General function prediction only	Os05g0145600 [Oryza sativa Japonica Group]
LOC_Os02g29370	lncRNA_target	--	--	--	--	--	--	--	--	S	Function unknown	OSJNBa0055C08.7 [Oryza sativa Japonica Group]
LOC_Os10g13840	lncRNA_target	--	--	Molecular Function: binding (GO:0005488);;	--	--	--	--	--	R	General function prediction only	hypothetical protein [Oryza sativa Japonica Group]
LOC_Os05g48370	lncRNA_target	--	--	Cellular Component: membrane (GO:0016020);; Cellular Component: cytoplasmic membrane-bounded vesicle (GO:0016023);;	--	--	--	--	--	S	Function unknown	hypothetical protein OsJ_19506 [Oryza sativa Japonica Group]
LOC_Os05g25920	lncRNA_target	--	--	--	--	--	--	--	--	R	General function prediction only	Os05g0324700 [Oryza sativa Japonica Group]
LOC_Os03g56830	lncRNA_target	--	--	Molecular Function: methyltransferase activity (GO:0008168);; Biological Process: methylation (GO:0032259);;	K16219|0|osa:4334312|Os03g0780900; K16219 protein N-terminal methyltransferase [EC:2.1.1.244] (A)	--	[R]	General function prediction only	Alpha N-terminal protein methyltransferase 1 OS=Oryza sativa subsp. japonica (Rice) PE=2 SV=2	R	General function prediction only	Os03g0780900 [Oryza sativa Japonica Group]
LOC_Os01g33615	lncRNA_target	--	--	Cellular Component: intracellular membrane-bounded organelle (GO:0043231);; Cellular Component: cytoplasmic part (GO:0044444);;	--	--	--	--	--	--	--	hypothetical protein [Oryza sativa Japonica Group]
LOC_Os04g59040	lncRNA_target	[C]	Energy production and conversion	Molecular Function: magnesium ion binding (GO:0000287);; Molecular Function: inorganic diphosphatase activity (GO:0004427);; Cellular Component: nucleus (GO:0005634);; Cellular Component: mitochondrion (GO:0005739);; Cellular Component: vacuolar membrane (GO:0005774);; Biological Process: phosphate-containing compound metabolic process (GO:0006796);; Biological Process: ion transport (GO:0006811)…	K01507|4.79786e-157|osa:4337476|Os04g0687100; K01507 inorganic pyrophosphatase [EC:3.6.1.1] (A)	Oxidative phosphorylation (ko00190)	[C]	Energy production and conversion	Soluble inorganic pyrophosphatase GN=IPP OS=Zea mays (Maize) PE=2 SV=1	C	Energy production and conversion	Os04g0687100 [Oryza sativa Japonica Group]
LOC_Os04g02630	lncRNA_target	--	--	--	--	--	--	--	--	R	General function prediction only	OSJNBb0060M15.5 [Oryza sativa Japonica Group]
LOC_Os12g40940	lncRNA_target	--	--	Cellular Component: plastid (GO:0009536);;	--	--	--	--	--	--	--	Os12g0602200 [Oryza sativa Japonica Group]
LOC_Os06g30810	lncRNA_target	--	--	Biological Process: MAPK cascade (GO:0000165);; Molecular Function: translation repressor activity, nucleic acid binding (GO:0000900);; Molecular Function: DNA binding (GO:0003677);; Molecular Function: sequence-specific DNA binding transcription factor activity (GO:0003700);; Cellular Component: nucleus (GO:0005634);; Biological Process: regulation of transcription, DNA-templated (GO:0006355);; …	--	--	[K]	Transcription	Agamous-like MADS-box protein AGL61 GN=F27C12.24 OS=Arabidopsis thaliana (Mouse-ear cress) PE=1 SV=1	K	Transcription	MADS-box protein-like [Oryza sativa Japonica Group]
LOC_Os04g23310	lncRNA_target	[L]	Replication, recombination and repair	Molecular Function: DNA binding (GO:0003677);; Molecular Function: RNA binding (GO:0003723);; Molecular Function: RNA-directed DNA polymerase activity (GO:0003964);; Molecular Function: RNA-DNA hybrid ribonuclease activity (GO:0004523);; Biological Process: RNA-dependent DNA replication (GO:0006278);; Biological Process: DNA recombination (GO:0006310);; Cellular Component: plastid (GO:0009536);; …	--	--	[R]	General function prediction only	RNA-directed DNA polymerase homolog OS=Oenothera berteroana (Bertero&apos;s evening primrose) PE=4 SV=1	R	General function prediction only	OSJNBa0035B13.14 [Oryza sativa Japonica Group]
LOC_Os01g23790	lncRNA_target	--	--	Molecular Function: DNA binding (GO:0003677);; Cellular Component: nucleus (GO:0005634);; Biological Process: regulation of transcription, DNA-templated (GO:0006355);; Molecular Function: protein dimerization activity (GO:0046983);;	--	--	--	--	--	--	--	hypothetical protein [Oryza sativa Japonica Group]
LOC_Os09g11880	lncRNA_target	[G]	Carbohydrate transport and metabolism	Molecular Function: protein binding (GO:0005515);; Cellular Component: plant-type cell wall (GO:0009505);; Cellular Component: plasmodesma (GO:0009506);; Cellular Component: plastid (GO:0009536);; Biological Process: phloem or xylem histogenesis (GO:0010087);; Biological Process: leaf vascular tissue pattern formation (GO:0010305);; Biological Process: cotyledon vascular tissue pattern formation …	--	--	--	--	Glycine-rich cell wall structural protein 1.0 (Precursor) OS=Phaseolus vulgaris (Kidney bean) PE=2 SV=1	--	--	hypothetical protein OsJ_28719 [Oryza sativa Japonica Group]
LOC_Os06g16730	lncRNA_target	--	--	--	--	--	--	--	--	S	Function unknown	hypothetical protein [Oryza sativa Japonica Group]
LOC_Os07g08270	lncRNA_target	--	--	Cellular Component: membrane (GO:0016020);; Cellular Component: cytoplasmic membrane-bounded vesicle (GO:0016023);;	--	--	--	--	--	S	Function unknown	hypothetical protein [Oryza sativa Japonica Group]
LOC_Os04g52500	lncRNA_target	--	--	Molecular Function: phosphatidylcholine-sterol O-acyltransferase activity (GO:0004607);; Molecular Function: phospholipase activity (GO:0004620);; Cellular Component: cytosol (GO:0005829);; Biological Process: membrane fusion (GO:0006944);; Biological Process: phospholipid catabolic process (GO:0009395);; Biological Process: Golgi vesicle transport (GO:0048193);;	--	--	[I]	Lipid transport and metabolism	Lecithin-cholesterol acyltransferase-like 4 GN=LCAT4 OS=Arabidopsis thaliana (Mouse-ear cress) PE=1 SV=1	I	Lipid transport and metabolism	Os04g0615100 [Oryza sativa Japonica Group]
LOC_Os12g14540	lncRNA_target	--	--	--	--	--	--	--	--	--	--	Os12g0248600 [Oryza sativa Japonica Group]
LOC_Os05g25950	lncRNA_target	--	--	Biological Process: regulation of cyclin-dependent protein serine/threonine kinase activity (GO:0000079);; Cellular Component: cytoplasm (GO:0005737);; Cellular Component: plastid (GO:0009536);; Molecular Function: protein kinase binding (GO:0019901);; Cellular Component: intracellular membrane-bounded organelle (GO:0043231);; Biological Process: single-organism cellular process (GO:0044763);;	--	--	[A]	RNA processing and modification	Cyclin-P4-1 OS=Oryza sativa subsp. japonica (Rice) PE=2 SV=1	R	General function prediction only	Os05g0325200 [Oryza sativa Japonica Group]
LOC_Os01g25600	lncRNA_target	--	--	Cellular Component: chloroplast (GO:0009507);; Biological Process: thylakoid membrane organization (GO:0010027);; Biological Process: photosystem II oxygen evolving complex assembly (GO:0010270);;	--	--	--	--	Protein LOW PSII ACCUMULATION 1, chloroplastic (Precursor) GN=LPA1 OS=Arabidopsis thaliana (Mouse-ear cress) PE=1 SV=1	S	Function unknown	Os01g0358300 [Oryza sativa Japonica Group]
LOC_Os08g05080	lncRNA_target	--	--	Molecular Function: catalytic activity (GO:0003824);; Biological Process: metabolic process (GO:0008152);;	--	--	--	--	--	S	Function unknown	hypothetical protein [Oryza sativa Japonica Group]
LOC_Os07g46650	lncRNA_target	--	--	Cellular Component: mitochondrion (GO:0005739);; Molecular Function: zinc ion binding (GO:0008270);;	--	--	--	--	--	S	Function unknown	hypothetical protein OsI_08502 [Oryza sativa Indica Group]
LOC_Os02g35470	lncRNA_target	--	--	Molecular Function: calmodulin binding (GO:0005516);;	--	--	--	--	--	R	General function prediction only	Os02g0562300 [Oryza sativa Japonica Group]
LOC_Os08g10000	lncRNA_target	--	--	--	--	--	--	--	--	--	--	hypothetical protein [Oryza sativa Japonica Group]
LOC_Os11g39010	lncRNA_target	--	--	Cellular Component: intracellular organelle (GO:0043229);;	--	--	--	--	Formin-like protein 14 GN=FH14 OS=Arabidopsis thaliana (Mouse-ear cress) PE=3 SV=3	S	Function unknown	Os11g0603100 [Oryza sativa Japonica Group]
LOC_Os07g44760	lncRNA_target	--	--	Cellular Component: mitochondrion (GO:0005739);;	--	--	--	--	--	--	--	hypothetical protein OsJ_25313 [Oryza sativa Japonica Group]
LOC_Os12g11000	lncRNA_target	--	--	Molecular Function: DNA binding (GO:0003677);; Molecular Function: chromatin binding (GO:0003682);; Molecular Function: RNA binding (GO:0003723);; Molecular Function: RNA-directed DNA polymerase activity (GO:0003964);; Cellular Component: mitochondrion (GO:0005739);; Biological Process: RNA-dependent DNA replication (GO:0006278);; Biological Process: proteolysis (GO:0006508);; Molecular Function:…	--	--	--	--	--	S	Function unknown	transposon protein, putative, CACTA, En/Spm sub-class [Oryza sativa Japonica Group]
LOC_Os02g05710	lncRNA_target	--	--	Molecular Function: metal ion binding (GO:0046872);;	--	--	--	--	--	S	Function unknown	Os02g0150900 [Oryza sativa Japonica Group]
LOC_Os05g51960	lncRNA_target	[M]	Cell wall/membrane/envelope biogenesis	Cellular Component: membrane (GO:0016020);;	--	--	--	--	Pistil-specific extensin-like protein (Precursor) OS=Nicotiana tabacum (Common tobacco) PE=2 SV=1	--	--	hypothetical protein [Oryza sativa Japonica Group]
LOC_Os01g36460	lncRNA_target	[KAD]	Transcription;; RNA processing and modification;; Cell cycle control, cell division, chromosome partitioning	Biological Process: tryptophan biosynthetic process (GO:0000162);; Biological Process: MAPK cascade (GO:0000165);; Biological Process: defense response to insect (GO:0002213);; Molecular Function: DNA binding (GO:0003677);; Molecular Function: chromatin binding (GO:0003682);; Molecular Function: sequence-specific DNA binding transcription factor activity (GO:0003700);; Cellular Component: nucleus…	K09422|1.28139e-161|obr:102718793|myb-related protein Hv33-like; K09422 myb proto-oncogene protein, plant (A)	--	[K]	Transcription	Myb-related protein Hv33 GN=MYB2 OS=Hordeum vulgare (Barley) PE=2 SV=3	K	Transcription	hypothetical protein OsJ_02147 [Oryza sativa Japonica Group]
LOC_Os01g33540	lncRNA_target	--	--	Molecular Function: binding (GO:0005488);; Cellular Component: mitochondrion (GO:0005739);; Biological Process: cellular protein modification process (GO:0006464);; Cellular Component: plastid (GO:0009536);; Biological Process: red or far-red light signaling pathway (GO:0010017);; Biological Process: RNA metabolic process (GO:0016070);; Biological Process: cellular biosynthetic process (GO:004424…	--	--	--	--	Protein FAR1-RELATED SEQUENCE 12 GN=FRS12 OS=Arabidopsis thaliana (Mouse-ear cress) PE=2 SV=1	S	Function unknown	OSJNBa0050F15.2 [Oryza sativa Japonica Group]
LOC_Os08g25830	lncRNA_target	--	--	Cellular Component: nucleus (GO:0005634);; Biological Process: RNA processing (GO:0006396);; Cellular Component: membrane (GO:0016020);; Biological Process: regulation of biological process (GO:0050789);;	--	--	[A]	RNA processing and modification	Peptidyl-prolyl cis-trans isomerase CYP95 GN=F8B4.120 OS=Arabidopsis thaliana (Mouse-ear cress) PE=1 SV=2	S	Function unknown	hypothetical protein [Oryza sativa Japonica Group]
LOC_Os02g35560	lncRNA_target	--	--	Cellular Component: cell part (GO:0044464);;	--	--	--	--	Putative F-box protein At2g02030 GN=At2g02030 OS=Arabidopsis thaliana (Mouse-ear cress) PE=3 SV=1	R	General function prediction only	Os02g0563800 [Oryza sativa Japonica Group]
LOC_Os11g35750	lncRNA_target	--	--	Cellular Component: nucleus (GO:0005634);; Biological Process: fatty acid metabolic process (GO:0006631);; Biological Process: response to salicylic acid (GO:0009751);;	K14972|6.65021e-41|osa:4346348|Os08g0564800; K14972 PAX-interacting protein 1 (A)	--	--	--	Mediator of RNA polymerase II transcription subunit 15a GN=F7H2.12 OS=Arabidopsis thaliana (Mouse-ear cress) PE=1 SV=1	S	Function unknown	hypothetical protein LOC_Os11g35750 [Oryza sativa Japonica Group]
LOC_Os02g18370	lncRNA_target	--	--	Biological Process: cellular protein modification process (GO:0006464);; Biological Process: response to stress (GO:0006950);; Molecular Function: zinc ion binding (GO:0008270);; Biological Process: red or far-red light signaling pathway (GO:0010017);; Biological Process: RNA metabolic process (GO:0016070);; Molecular Function: oxidoreductase activity (GO:0016491);; Biological Process: cellular b…	--	--	--	--	Protein FAR1-RELATED SEQUENCE 5 GN=FRS5 OS=Arabidopsis thaliana (Mouse-ear cress) PE=2 SV=1	S	Function unknown	hypothetical protein OsJ_06276 [Oryza sativa Japonica Group]
LOC_Os05g24860	lncRNA_target	--	--	Molecular Function: RNA binding (GO:0003723);; Molecular Function: RNA-directed DNA polymerase activity (GO:0003964);; Molecular Function: RNA-DNA hybrid ribonuclease activity (GO:0004523);; Biological Process: RNA-dependent DNA replication (GO:0006278);; Biological Process: DNA integration (GO:0015074);;	--	--	--	--	--	S	Function unknown	putative polyprotein [Oryza sativa Japonica Group]
LOC_Os11g40700	lncRNA_target	--	--	Biological Process: polysaccharide catabolic process (GO:0000272);; Molecular Function: chitinase activity (GO:0004568);; Biological Process: chitin catabolic process (GO:0006032);; Biological Process: defense response (GO:0006952);; Molecular Function: chitin binding (GO:0008061);; Cellular Component: plant-type cell wall (GO:0009505);; Biological Process: somatic embryogenesis (GO:0010262);; Ce…	--	--	--	--	--	R	General function prediction only	transposon protein, putative, CACTA, En/Spm sub-class [Oryza sativa Japonica Group]
LOC_Os12g14530	lncRNA_target	--	--	Cellular Component: mitochondrion (GO:0005739);; Biological Process: proteolysis (GO:0006508);; Molecular Function: peptidase activity (GO:0008233);;	--	--	--	--	--	--	--	hypothetical protein LOC_Os12g14530 [Oryza sativa Japonica Group]
LOC_Os06g09310	lncRNA_target	--	--	Molecular Function: binding (GO:0005488);; Cellular Component: cytosol (GO:0005829);; Cellular Component: ribosome (GO:0005840);; Biological Process: amino acid transport (GO:0006865);; Biological Process: defense response (GO:0006952);; Molecular Function: zinc ion binding (GO:0008270);; Biological Process: anatomical structure morphogenesis (GO:0009653);; Cellular Component: membrane (GO:001602…	--	--	[O]	Posttranslational modification, protein turnover, chaperones	RING-H2 finger protein ATL3 GN=ATL3 OS=Arabidopsis thaliana (Mouse-ear cress) PE=2 SV=1	O	Posttranslational modification, protein turnover, chaperones	unnamed protein product [Oryza sativa Japonica Group]
LOC_Os09g14990	lncRNA_target	--	--	Molecular Function: DNA binding (GO:0003677);; Biological Process: DNA recombination (GO:0006310);; Molecular Function: hydrolase activity (GO:0016787);; Molecular Function: metal ion binding (GO:0046872);;	--	--	[R]	General function prediction only	Endonuclease OS=Nicotiana tabacum (Common tobacco) PE=2 SV=1	S	Function unknown	retrotransposon protein, putative, Ty1-copia subclass [Oryza sativa Japonica Group]
LOC_Os05g39730	lncRNA_target	--	--	Cellular Component: plasma membrane (GO:0005886);;	--	--	--	--	--	S	Function unknown	Os05g0474900 [Oryza sativa Japonica Group]
LOC_Os06g46820	lncRNA_target	[GER]	Carbohydrate transport and metabolism;; Amino acid transport and metabolism;; General function prediction only	Biological Process: glucose catabolic process (GO:0006007);; Biological Process: transport (GO:0006810);; Cellular Component: integral component of membrane (GO:0016021);;	K15289|0|osa:4341862|Os06g0681700; K15289 solute carrier family 35, member F5 (A)	--	[S]	Function unknown	--	G	Carbohydrate transport and metabolism	Os06g0681700 [Oryza sativa Japonica Group]
LOC_Os08g32490	lncRNA_target	--	--	Cellular Component: mitochondrion (GO:0005739);; Cellular Component: plastid (GO:0009536);;	--	--	[R]	General function prediction only	Serine/arginine-rich splicing factor RSZ22A GN=F25P17.11 OS=Arabidopsis thaliana (Mouse-ear cress) PE=1 SV=1	--	--	hypothetical protein [Oryza sativa Japonica Group]
LOC_Os01g23880	lncRNA_target	--	--	--	--	--	[R]	General function prediction only	--	S	Function unknown	Os01g0341300 [Oryza sativa Japonica Group]
LOC_Os08g27860	lncRNA_target	--	--	Molecular Function: protein kinase activity (GO:0004672);; Cellular Component: cell wall (GO:0005618);; Cellular Component: nucleus (GO:0005634);; Cellular Component: mitochondrion (GO:0005739);; Biological Process: protein phosphorylation (GO:0006468);; Biological Process: entrainment of circadian clock (GO:0009649);; Biological Process: plant-type cell wall organization (GO:0009664);; Biologica…	--	--	--	--	Protein ELF4-LIKE 2 GN=F28P22.18 OS=Arabidopsis thaliana (Mouse-ear cress) PE=2 SV=1	S	Function unknown	Os08g0366200 [Oryza sativa Japonica Group]
LOC_Os07g12330	lncRNA_target	[E]	Amino acid transport and metabolism	Biological Process: cell fate specification (GO:0001708);; Biological Process: amino acid transmembrane transport (GO:0003333);; Molecular Function: L-tyrosine transmembrane transporter activity (GO:0005302);; Biological Process: purine nucleobase transport (GO:0006863);; Cellular Component: plastid (GO:0009536);; Biological Process: tyrosine transport (GO:0015828);; Cellular Component: membrane …	--	--	--	--	Anther-specific proline-rich protein APG (Precursor) GN=APG OS=Arabidopsis thaliana (Mouse-ear cress) PE=2 SV=2	E	Amino acid transport and metabolism	hypothetical protein OsJ_23588 [Oryza sativa Japonica Group]
LOC_Os06g22810	lncRNA_target	[RTKL]	General function prediction only;; Signal transduction mechanisms;; Transcription;; Replication, recombination and repair	Molecular Function: protein kinase activity (GO:0004672);; Molecular Function: protein serine/threonine kinase activity (GO:0004674);; Molecular Function: ATP binding (GO:0005524);; Cellular Component: mitochondrion (GO:0005739);; Biological Process: glucose catabolic process (GO:0006007);; Biological Process: protein phosphorylation (GO:0006468);; Biological Process: ion transport (GO:0006811);;…	--	--	[T]	Signal transduction mechanisms	Receptor-like protein kinase HERK 1 (Precursor) OS=Arabidopsis thaliana (Mouse-ear cress) PE=1 SV=1	T	Signal transduction mechanisms	Os06g0334300 [Oryza sativa Japonica Group]
LOC_Os04g24670	lncRNA_target	--	--	--	--	--	--	--	--	--	--	OSJNBb0054B09.9 [Oryza sativa Japonica Group]
LOC_Os05g49880	lncRNA_target	[C]	Energy production and conversion	Biological Process: sulfur amino acid metabolic process (GO:0000096);; Biological Process: MAPK cascade (GO:0000165);; Molecular Function: copper ion binding (GO:0005507);; Cellular Component: cell wall (GO:0005618);; Cellular Component: mitochondrion (GO:0005739);; Cellular Component: mitochondrial matrix (GO:0005759);; Cellular Component: vacuolar membrane (GO:0005774);; Cellular Component: Gol…	K00026|0|osa:4339682|Os05g0574400; K00026 malate dehydrogenase [EC:1.1.1.37] (A)	Citrate cycle (TCA cycle) (ko00020);; Cysteine and methionine metabolism (ko00270);; Pyruvate metabolism (ko00620);; Glyoxylate and dicarboxylate metabolism (ko00630);; Carbon fixation in photosynthetic organisms (ko00710);; Carbon metabolism (ko01200)	[C]	Energy production and conversion	Malate dehydrogenase, mitochondrial (Precursor) GN=MMDH OS=Citrullus lanatus (Watermelon) PE=1 SV=1	C	Energy production and conversion	Os05g0574400 [Oryza sativa Japonica Group]
LOC_Os04g23570	lncRNA_target	[D]	Cell cycle control, cell division, chromosome partitioning	Molecular Function: nucleotide binding (GO:0000166);; Molecular Function: nucleic acid binding (GO:0003676);; Molecular Function: binding (GO:0005488);; Cellular Component: cell wall (GO:0005618);; Cellular Component: mitochondrion (GO:0005739);; Biological Process: transcription, DNA-templated (GO:0006351);; Biological Process: mRNA processing (GO:0006397);; Biological Process: proteolysis (GO:0…	--	--	--	--	Vegetative cell wall protein gp1 (Precursor) GN=GP1 OS=Chlamydomonas reinhardtii (Chlamydomonas smithii) PE=1 SV=1	S	Function unknown	OSJNBb0018A10.8 [Oryza sativa Japonica Group]
LOC_Os12g24040	lncRNA_target	--	--	Molecular Function: aspartic-type endopeptidase activity (GO:0004190);; Cellular Component: extracellular region (GO:0005576);; Cellular Component: cell wall (GO:0005618);; Cellular Component: plasma membrane (GO:0005886);; Biological Process: proteolysis (GO:0006508);; Molecular Function: cellulase activity (GO:0008810);; Cellular Component: integral component of membrane (GO:0016021);; Cellular…	--	--	--	--	Endoglucanase 18 OS=Oryza sativa subsp. japonica (Rice) PE=2 SV=1	R	General function prediction only	Glycosyl hydrolase family 9 protein, expressed [Oryza sativa Japonica Group]
LOC_Os03g01710	lncRNA_target	--	--	Molecular Function: binding (GO:0005488);; Cellular Component: cytoplasm (GO:0005737);; Cellular Component: mitochondrion (GO:0005739);; Biological Process: post-embryonic development (GO:0009791);; Biological Process: protein modification by small protein conjugation (GO:0032446);; Cellular Component: nuclear part (GO:0044428);; Biological Process: shoot system development (GO:0048367);; Biologi…	--	--	--	--	WEB family protein At4g27595, chloroplastic (Precursor) GN=At4g27595 OS=Arabidopsis thaliana (Mouse-ear cress) PE=2 SV=1	S	Function unknown	Putative kinesin-related protein [Oryza sativa Japonica Group]
LOC_Os08g30490	lncRNA_target	--	--	Cellular Component: plastid (GO:0009536);;	--	--	--	--	--	--	--	Os08g0395500 [Oryza sativa Japonica Group]
LOC_Os07g11770	lncRNA_target	--	--	Cellular Component: mitochondrion (GO:0005739);;	--	--	--	--	--	S	Function unknown	ATP synthase subunit-like protein [Oryza sativa Japonica Group]
LOC_Os01g14530	lncRNA_target	--	--	Cellular Component: membrane (GO:0016020);; Cellular Component: cytoplasmic membrane-bounded vesicle (GO:0016023);;	--	--	--	--	--	S	Function unknown	Os01g0247900 [Oryza sativa Japonica Group]
LOC_Os11g44950	lncRNA_target	[G]	Carbohydrate transport and metabolism	Cellular Component: vacuolar membrane (GO:0005774);; Biological Process: carbohydrate metabolic process (GO:0005975);; Molecular Function: xylan 1,4-beta-xylosidase activity (GO:0009044);; Cellular Component: plant-type cell wall (GO:0009505);; Biological Process: seed coat development (GO:0010214);; Biological Process: arabinan catabolic process (GO:0031222);; Biological Process: xylan catabolic…	--	--	--	--	Probable beta-D-xylosidase 2 (Precursor) GN=BXL2 OS=Arabidopsis thaliana (Mouse-ear cress) PE=2 SV=1	G	Carbohydrate transport and metabolism	Os11g0673200 [Oryza sativa Japonica Group]
LOC_Os04g52580	lncRNA_target	[R]	General function prediction only	Molecular Function: binding (GO:0005488);; Biological Process: response to stress (GO:0006950);; Biological Process: response to abiotic stimulus (GO:0009628);; Biological Process: cellular protein metabolic process (GO:0044267);;	--	--	--	--	Peptidyl-prolyl cis-trans isomerase FKBP62 GN=MJL12.19 OS=Arabidopsis thaliana (Mouse-ear cress) PE=1 SV=2	R	General function prediction only	Os04g0616100 [Oryza sativa Japonica Group]
LOC_Os11g42850	lncRNA_target	--	--	Cellular Component: mitochondrion (GO:0005739);;	--	--	--	--	--	S	Function unknown	expressed protein [Oryza sativa Japonica Group]
LOC_Os11g19200	lncRNA_target	--	--	Biological Process: proteolysis (GO:0006508);; Molecular Function: cysteine-type peptidase activity (GO:0008234);; Cellular Component: plastid (GO:0009536);;	--	--	--	--	--	S	Function unknown	transposon protein, putative, CACTA, En/Spm sub-class [Oryza sativa Japonica Group]
LOC_Os06g22670	lncRNA_target	--	--	Biological Process: microtubule cytoskeleton organization (GO:0000226);; Cellular Component: mitochondrion (GO:0005739);; Biological Process: DNA metabolic process (GO:0006259);; Biological Process: regulation of transcription, DNA-templated (GO:0006355);; Biological Process: regulation of meristem growth (GO:0010075);; Biological Process: gene silencing (GO:0016458);; Biological Process: histone…	--	--	[P]	Inorganic ion transport and metabolism	Protein tesmin/TSO1-like CXC 5 GN=TCX5 OS=Arabidopsis thaliana (Mouse-ear cress) PE=1 SV=1	P	Inorganic ion transport and metabolism	tesmin-like [Oryza sativa Japonica Group]
LOC_Os02g37380	lncRNA_target	[J]	Translation, ribosomal structure and biogenesis	Cellular Component: cytoplasmic membrane-bounded vesicle (GO:0016023);;	--	--	--	--	Glycine-rich cell wall structural protein (Precursor) GN=GRP OS=Hordeum vulgare (Barley) PE=2 SV=1	--	--	Os02g0586000 [Oryza sativa Japonica Group]
LOC_Os04g25380	lncRNA_target	--	--	Cellular Component: nucleus (GO:0005634);; Cellular Component: mitochondrion (GO:0005739);; Biological Process: protein targeting to membrane (GO:0006612);; Biological Process: metabolic process (GO:0008152);; Biological Process: response to abiotic stimulus (GO:0009628);; Biological Process: flavonoid biosynthetic process (GO:0009813);; Biological Process: salicylic acid mediated signaling pathw…	--	--	[GC]	Carbohydrate transport and metabolism;; Energy production and conversion	7-deoxyloganetin glucosyltransferase GN=UGT85A24 OS=Gardenia jasminoides (Cape jasmine) PE=1 SV=1	CG	Energy production and conversion;; Carbohydrate transport and metabolism	Os04g0319800 [Oryza sativa Japonica Group]
LOC_Os04g30500	lncRNA_target	--	--	Biological Process: metabolic process (GO:0008152);;	--	--	[R]	General function prediction only	--	R	General function prediction only	hypothetical protein OsJ_14481 [Oryza sativa Japonica Group]
LOC_Os07g11560	lncRNA_target	--	--	Cellular Component: mitochondrion (GO:0005739);; Cellular Component: cell part (GO:0044464);; Molecular Function: metal ion binding (GO:0046872);;	--	--	[TZ]	Signal transduction mechanisms;; Cytoskeleton	Vegetative cell wall protein gp1 (Precursor) GN=GP1 OS=Chlamydomonas reinhardtii (Chlamydomonas smithii) PE=1 SV=1	--	--	hypothetical protein [Oryza sativa Japonica Group]
LOC_Os11g28740	lncRNA_target	--	--	Molecular Function: nucleic acid binding (GO:0003676);; Molecular Function: protein dimerization activity (GO:0046983);;	--	--	--	--	--	S	Function unknown	hAT family dimerisation domain containing protein [Oryza sativa Japonica Group]
LOC_Os02g17350	lncRNA_target	--	--	Cellular Component: intracellular (GO:0005622);; Biological Process: intracellular protein transport (GO:0006886);;	--	--	[U]	Intracellular trafficking, secretion, and vesicular transport	Transcription initiation factor TFIID subunit 12b GN=F28G4.8 OS=Arabidopsis thaliana (Mouse-ear cress) PE=1 SV=1	U	Intracellular trafficking, secretion, and vesicular transport	Os02g0273700 [Oryza sativa Japonica Group]
LOC_Os08g13720	lncRNA_target	--	--	Biological Process: anatomical structure morphogenesis (GO:0009653);; Biological Process: cellular component organization (GO:0016043);; Biological Process: cell differentiation (GO:0030154);; Cellular Component: intracellular organelle (GO:0043229);; Biological Process: root development (GO:0048364);; Biological Process: developmental growth (GO:0048589);; Cellular Component: cell periphery (GO:…	--	--	--	--	Leucine-rich repeat extensin-like protein 5 (Precursor) GN=LRX5 OS=Arabidopsis thaliana (Mouse-ear cress) PE=2 SV=2	--	--	hypothetical protein [Oryza sativa Japonica Group]
LOC_Os07g14840	lncRNA_target	--	--	Cellular Component: plasma membrane (GO:0005886);;	--	--	--	--	--	S	Function unknown	hypothetical protein OsJ_23731 [Oryza sativa Japonica Group]
LOC_Os01g14520	lncRNA_target	--	--	Cellular Component: plasma membrane (GO:0005886);; Biological Process: polyamine catabolic process (GO:0006598);; Biological Process: purine nucleobase transport (GO:0006863);; Biological Process: cellular ion homeostasis (GO:0006873);; Molecular Function: voltage-gated anion channel activity (GO:0008308);; Biological Process: response to humidity (GO:0009270);; Biological Process: phenylpropanoi…	--	--	--	--	S-type anion channel SLAH1 GN=SLAH1 OS=Arabidopsis thaliana (Mouse-ear cress) PE=2 SV=1	P	Inorganic ion transport and metabolism	hypothetical protein [Oryza sativa Japonica Group]
LOC_Os12g27570	lncRNA_target	--	--	Molecular Function: DNA binding (GO:0003677);; Molecular Function: serine-type endopeptidase activity (GO:0004252);; Cellular Component: mitochondrion (GO:0005739);; Biological Process: DNA recombination (GO:0006310);; Biological Process: proteolysis (GO:0006508);; Molecular Function: zinc ion binding (GO:0008270);; Biological Process: DNA integration (GO:0015074);;	--	--	--	--	--	R	General function prediction only	transposon protein, putative, unclassified [Oryza sativa Japonica Group]
LOC_Os12g42840	lncRNA_target	--	--	Biological Process: DNA-dependent DNA replication (GO:0006261);; Biological Process: DNA methylation (GO:0006306);; Biological Process: cell proliferation (GO:0008283);; Cellular Component: plastid (GO:0009536);; Biological Process: regulation of flower development (GO:0009909);; Biological Process: histone H3-K9 methylation (GO:0051567);;	--	--	--	--	Serine/arginine-rich splicing factor SR45 GN=F19K19.9 OS=Arabidopsis thaliana (Mouse-ear cress) PE=1 SV=1	S	Function unknown	Os12g0623400 [Oryza sativa Japonica Group]
LOC_Os09g14780	lncRNA_target	--	--	Cellular Component: mitochondrion (GO:0005739);;	--	--	--	--	--	--	--	hypothetical protein [Oryza sativa Japonica Group]
LOC_Os04g39240	lncRNA_target	--	--	--	--	--	[O]	Posttranslational modification, protein turnover, chaperones	--	S	Function unknown	Os04g0467100 [Oryza sativa Japonica Group]
LOC_Os10g18090	lncRNA_target	--	--	Biological Process: anatomical structure morphogenesis (GO:0009653);; Cellular Component: membrane (GO:0016020);; Biological Process: cellular component organization (GO:0016043);; Biological Process: cell differentiation (GO:0030154);; Biological Process: root development (GO:0048364);; Biological Process: developmental growth (GO:0048589);; Cellular Component: cell periphery (GO:0071944);;	--	--	--	--	Proline-rich receptor-like protein kinase PERK8 GN=PERK8 OS=Arabidopsis thaliana (Mouse-ear cress) PE=1 SV=1	--	--	Os10g0328100 [Oryza sativa Japonica Group]
LOC_Os07g26650	lncRNA_target	--	--	Cellular Component: mitochondrion (GO:0005739);;	--	--	--	--	--	--	--	hypothetical protein [Oryza sativa Japonica Group]
LOC_Os11g41640	lncRNA_target	--	--	Molecular Function: DNA binding (GO:0003677);; Molecular Function: sequence-specific DNA binding transcription factor activity (GO:0003700);; Molecular Function: protein binding (GO:0005515);; Cellular Component: nucleus (GO:0005634);; Cellular Component: mitochondrion (GO:0005739);; Biological Process: porphyrin-containing compound biosynthetic process (GO:0006779);; Biological Process: signal t…	--	--	--	--	Transcription factor bHLH85 GN=F17I5.70 OS=Arabidopsis thaliana (Mouse-ear cress) PE=2 SV=1	K	Transcription	Helix-loop-helix DNA-binding domain containing protein [Oryza sativa Japonica Group]
LOC_Os08g09820	lncRNA_target	--	--	Molecular Function: aspartic-type endopeptidase activity (GO:0004190);; Cellular Component: mitochondrion (GO:0005739);; Biological Process: proteolysis (GO:0006508);; Biological Process: cellular aromatic compound metabolic process (GO:0006725);; Molecular Function: peptidase activity (GO:0008233);; Cellular Component: cytoplasmic membrane-bounded vesicle (GO:0016023);; Cellular Component: intra…	--	--	[O]	Posttranslational modification, protein turnover, chaperones	Aspartic proteinase CDR1 (Precursor) GN=CDR1 OS=Arabidopsis thaliana (Mouse-ear cress) PE=1 SV=1	O	Posttranslational modification, protein turnover, chaperones	hypothetical protein LOC_Os03g60500 [Oryza sativa Japonica Group]
LOC_Os02g34060	lncRNA_target	--	--	--	--	--	--	--	--	--	--	hypothetical protein [Oryza sativa Japonica Group]
LOC_Os04g02800	lncRNA_target	--	--	Molecular Function: RNA binding (GO:0003723);; Molecular Function: RNA-directed DNA polymerase activity (GO:0003964);; Molecular Function: aspartic-type endopeptidase activity (GO:0004190);; Biological Process: RNA-dependent DNA replication (GO:0006278);; Biological Process: proteolysis (GO:0006508);; Molecular Function: zinc ion binding (GO:0008270);; Biological Process: DNA integration (GO:0015…	--	--	--	--	--	R	General function prediction only	OSJNBa0020P07.2 [Oryza sativa Japonica Group]
LOC_Os12g12720	lncRNA_target	--	--	Molecular Function: IgA binding (GO:0019862);; Biological Process: single-organism cellular process (GO:0044763);; Molecular Function: monosaccharide binding (GO:0048029);;	--	--	--	--	Protein GOS9 GN=OSJNBa0033B09.25 OS=Oryza sativa subsp. japonica (Rice) PE=2 SV=1	S	Function unknown	jasmonate-induced protein, putative [Oryza sativa Japonica Group]
LOC_Os11g41650	lncRNA_target	[P]	Inorganic ion transport and metabolism	Biological Process: sulfate assimilation (GO:0000103);; Molecular Function: adenylylsulfate kinase activity (GO:0004020);; Molecular Function: ATP binding (GO:0005524);; Cellular Component: cytosol (GO:0005829);; Biological Process: tryptophan catabolic process (GO:0006569);; Cellular Component: chloroplast (GO:0009507);; Biological Process: indoleacetic acid biosynthetic process (GO:0009684);; B…	K00860|1.09026e-179|dosa:Os11t0634800-00|Os11g0634800; Similar to Adenylyl-sulfate kinase.; K00860 adenylylsulfate kinase [EC:2.7.1.25] (A)	Purine metabolism (ko00230);; Sulfur metabolism (ko00920)	[P]	Inorganic ion transport and metabolism	Adenylyl-sulfate kinase 3 GN=APK3 OS=Arabidopsis thaliana (Mouse-ear cress) PE=1 SV=1	P	Inorganic ion transport and metabolism	Adenylyl-sulfate kinase, chloroplast precursor, putative, expressed [Oryza sativa Japonica Group]
LOC_Os11g30040	lncRNA_target	--	--	Molecular Function: protein binding (GO:0005515);; Cellular Component: mitochondrion (GO:0005739);; Biological Process: jasmonic acid metabolic process (GO:0009694);; Biological Process: salicylic acid metabolic process (GO:0009696);; Biological Process: defense response to fungus, incompatible interaction (GO:0009817);; Biological Process: systemic acquired resistance, salicylic acid mediated si…	--	--	--	--	Esterase PIR7B OS=Oryza sativa subsp. japonica (Rice) PE=2 SV=2	R	General function prediction only	Os11g0492800 [Oryza sativa Japonica Group]
LOC_Os08g27490	lncRNA_target	[E]	Amino acid transport and metabolism	Molecular Function: 3-deoxy-7-phosphoheptulonate synthase activity (GO:0003849);; Cellular Component: mitochondrion (GO:0005739);; Biological Process: aromatic amino acid family biosynthetic process (GO:0009073);; Biological Process: chorismate biosynthetic process (GO:0009423);; Cellular Component: chloroplast (GO:0009507);; Cellular Component: plastid (GO:0009536);; Biological Process: response…	--	--	--	--	Phospho-2-dehydro-3-deoxyheptonate aldolase 1, chloroplastic (Precursor) GN=OSJNBa0017N12.13 OS=Oryza sativa subsp. japonica (Rice) PE=2 SV=2	--	--	OSJNBb0065L13.10 [Oryza sativa Japonica Group]
LOC_Os04g46520	lncRNA_target	[J]	Translation, ribosomal structure and biogenesis	--	--	--	[W]	Extracellular structures	Formin-like protein 5 GN=P0453E05.107 OS=Oryza sativa subsp. japonica (Rice) PE=2 SV=2	S	Function unknown	OSJNBb0034G17.14 [Oryza sativa Japonica Group]
LOC_Os10g39740	lncRNA_target	[O]	Posttranslational modification, protein turnover, chaperones	Molecular Function: catalytic activity (GO:0003824);; Biological Process: defense response (GO:0006952);; Biological Process: catabolic process (GO:0009056);; Biological Process: flavonoid metabolic process (GO:0009812);; Molecular Function: transferase activity (GO:0016740);; Biological Process: carboxylic acid metabolic process (GO:0019752);; Biological Process: response to chemical (GO:0042221…	--	--	[O]	Posttranslational modification, protein turnover, chaperones	Glutathione S-transferase F11 GN=T17B22.12 OS=Arabidopsis thaliana (Mouse-ear cress) PE=2 SV=1	O	Posttranslational modification, protein turnover, chaperones	Os10g0543800 [Oryza sativa Japonica Group]
LOC_Os02g48950	lncRNA_target	[O]	Posttranslational modification, protein turnover, chaperones	Molecular Function: ubiquitin-protein transferase activity (GO:0004842);; Cellular Component: nucleus (GO:0005634);; Cellular Component: vacuole (GO:0005773);; Cellular Component: cytosol (GO:0005829);; Cellular Component: plasma membrane (GO:0005886);; Biological Process: postreplication repair (GO:0006301);; Biological Process: ubiquitin-dependent protein catabolic process (GO:0006511);; Biolog…	K06689|1.55242e-54|obr:102714710|ubiquitin-conjugating enzyme E2 11-like; K06689 ubiquitin-conjugating enzyme E2 D/E [EC:6.3.2.19] (A)	Ubiquitin mediated proteolysis (ko04120);; Protein processing in endoplasmic reticulum (ko04141)	[O]	Posttranslational modification, protein turnover, chaperones	Ubiquitin-conjugating enzyme E2 11 GN=UBC11 OS=Arabidopsis thaliana (Mouse-ear cress) PE=1 SV=2	O	Posttranslational modification, protein turnover, chaperones	putative ubiquitin-conjugating enzyme 11 [Oryza sativa Japonica Group]
LOC_Os12g23660	lncRNA_target	[L]	Replication, recombination and repair	Molecular Function: DNA binding (GO:0003677);; Molecular Function: RNA binding (GO:0003723);; Molecular Function: RNA-directed DNA polymerase activity (GO:0003964);; Molecular Function: RNA-DNA hybrid ribonuclease activity (GO:0004523);; Biological Process: RNA-dependent DNA replication (GO:0006278);; Biological Process: DNA recombination (GO:0006310);; Biological Process: DNA integration (GO:001…	--	--	[R]	General function prediction only	RNA-directed DNA polymerase homolog OS=Oenothera berteroana (Bertero&apos;s evening primrose) PE=4 SV=1	L	Replication, recombination and repair	retrotransposon protein, putative, Ty3-gypsy subclass [Oryza sativa Japonica Group]
LOC_Os10g35100	lncRNA_target	--	--	Cellular Component: plastid (GO:0009536);;	--	--	[R]	General function prediction only	Vegetative cell wall protein gp1 (Precursor) GN=GP1 OS=Chlamydomonas reinhardtii (Chlamydomonas smithii) PE=1 SV=1	--	--	Os10g0493300 [Oryza sativa Japonica Group]
LOC_Os12g12590	lncRNA_target	[R]	General function prediction only	Cellular Component: nucleus (GO:0005634);; Cellular Component: cytosol (GO:0005829);; Biological Process: response to oxidative stress (GO:0006979);; Molecular Function: zinc ion binding (GO:0008270);; Biological Process: toxin catabolic process (GO:0009407);; Biological Process: response to cyclopentenone (GO:0010583);; Biological Process: proline transport (GO:0015824);; Molecular Function: 2-a…	K07119|0|dosa:Os12t0227400-01|Os12g0227400; Allyl alcohol dehydrogenase.; K07119 (A)	--	[R]	General function prediction only	2-alkenal reductase (NADP(+)-dependent) GN=DBR OS=Nicotiana tabacum (Common tobacco) PE=1 SV=1	R	General function prediction only	NADP-dependent oxidoreductase P1, putative, expressed [Oryza sativa Japonica Group]
LOC_Os09g25314	lncRNA_target	--	--	Cellular Component: mitochondrial intermembrane space (GO:0005758);; Biological Process: protein targeting to mitochondrion (GO:0006626);; Biological Process: copper ion transport (GO:0006825);; Cellular Component: chloroplast (GO:0009507);; Biological Process: response to bacterium (GO:0009617);; Molecular Function: copper chaperone activity (GO:0016531);; Biological Process: response to copper …	K02260|3.3397e-47|osa:4347084|Os09g0420700; K02260 cytochrome c oxidase assembly protein subunit 17 (A)	Oxidative phosphorylation (ko00190)	[O]	Posttranslational modification, protein turnover, chaperones	Cytochrome c oxidase copper chaperone 1 GN=K7L4.21 OS=Arabidopsis thaliana (Mouse-ear cress) PE=2 SV=1	O	Posttranslational modification, protein turnover, chaperones	Os09g0420700 [Oryza sativa Japonica Group]
LOC_Os11g14060	lncRNA_target	--	--	Cellular Component: nucleus (GO:0005634);; Cellular Component: plastid (GO:0009536);;	--	--	--	--	Formin-like protein 14 GN=FH14 OS=Arabidopsis thaliana (Mouse-ear cress) PE=3 SV=3	--	--	Os11g0245400 [Oryza sativa Japonica Group]
LOC_Os05g20200	lncRNA_target	[L]	Replication, recombination and repair	Molecular Function: DNA binding (GO:0003677);; Molecular Function: RNA binding (GO:0003723);; Molecular Function: RNA-directed DNA polymerase activity (GO:0003964);; Molecular Function: aspartic-type endopeptidase activity (GO:0004190);; Cellular Component: mitochondrion (GO:0005739);; Biological Process: RNA-dependent DNA replication (GO:0006278);; Biological Process: DNA recombination (GO:00063…	--	--	[R]	General function prediction only	RNA-directed DNA polymerase homolog OS=Oenothera berteroana (Bertero&apos;s evening primrose) PE=4 SV=1	L	Replication, recombination and repair	OSJNBa0028M15.7 [Oryza sativa Japonica Group]
LOC_Os08g05270	lncRNA_target	[GEPR]	Carbohydrate transport and metabolism;; Amino acid transport and metabolism;; Inorganic ion transport and metabolism;; General function prediction only	Molecular Function: nucleotide binding (GO:0000166);; Biological Process: anion transport (GO:0006820);; Biological Process: cell communication (GO:0007154);; Cellular Component: plastid (GO:0009536);; Cellular Component: membrane (GO:0016020);; Cellular Component: integral component of membrane (GO:0016021);; Molecular Function: oxidoreductase activity (GO:0016491);; Molecular Function: transfer…	--	--	[R]	General function prediction only	Organic cation/carnitine transporter 4 GN=F3H11.5 OS=Arabidopsis thaliana (Mouse-ear cress) PE=2 SV=1	R	General function prediction only	HGWP repeat containing protein-like protein [Oryza sativa Japonica Group]
LOC_Os01g74140	lncRNA_target	--	--	Biological Process: respiratory burst involved in defense response (GO:0002679);; Molecular Function: sequence-specific DNA binding transcription factor activity (GO:0003700);; Cellular Component: nucleus (GO:0005634);; Biological Process: regulation of transcription, DNA-templated (GO:0006355);; Biological Process: toxin catabolic process (GO:0009407);; Biological Process: response to water depr…	--	--	--	--	Probable WRKY transcription factor 49 GN=WRKY49 OS=Arabidopsis thaliana (Mouse-ear cress) PE=2 SV=1	K	Transcription	Os01g0972800 [Oryza sativa Japonica Group]
LOC_Os01g49440	lncRNA_target	--	--	Cellular Component: plastid (GO:0009536);;	--	--	--	--	Vegetative cell wall protein gp1 (Precursor) GN=GP1 OS=Chlamydomonas reinhardtii (Chlamydomonas smithii) PE=1 SV=1	S	Function unknown	Os01g0689000 [Oryza sativa Japonica Group]
LOC_Os03g45000	lncRNA_target	--	--	Molecular Function: nucleic acid binding (GO:0003676);; Cellular Component: mitochondrion (GO:0005739);; Biological Process: proteolysis (GO:0006508);; Molecular Function: peptidase activity (GO:0008233);; Cellular Component: plastid (GO:0009536);; Cellular Component: cytoplasmic membrane-bounded vesicle (GO:0016023);;	--	--	--	--	--	R	General function prediction only	hypothetical protein Os03g45000 [Oryza sativa Japonica Group]
LOC_Os04g53350	lncRNA_target	--	--	Cellular Component: mitochondrion (GO:0005739);; Cellular Component: plastid (GO:0009536);;	--	--	--	--	Uncharacterized protein At5g41620 GN=At5g41620 OS=Arabidopsis thaliana (Mouse-ear cress) PE=2 SV=2	S	Function unknown	OSJNBa0053K19.22 [Oryza sativa Japonica Group]
LOC_Os12g42670	lncRNA_target	--	--	--	--	--	--	--	Serine/arginine-rich splicing factor SR45 GN=F19K19.9 OS=Arabidopsis thaliana (Mouse-ear cress) PE=1 SV=1	S	Function unknown	Os12g0621600 [Oryza sativa Japonica Group]
LOC_Os09g26720	lncRNA_target	--	--	Molecular Function: RNA binding (GO:0003723);; Molecular Function: RNA-directed DNA polymerase activity (GO:0003964);; Cellular Component: mitochondrion (GO:0005739);; Biological Process: RNA-dependent DNA replication (GO:0006278);; Molecular Function: zinc ion binding (GO:0008270);; Cellular Component: plastid (GO:0009536);;	--	--	[R]	General function prediction only	--	R	General function prediction only	retrotransposon protein, putative, unclassified [Oryza sativa Japonica Group]
LOC_Os02g35710	lncRNA_target	--	--	Cellular Component: membrane (GO:0016020);; Cellular Component: cell part (GO:0044464);;	--	--	--	--	Vegetative cell wall protein gp1 (Precursor) GN=GP1 OS=Chlamydomonas reinhardtii (Chlamydomonas smithii) PE=1 SV=1	--	--	Os02g0565150 [Oryza sativa Japonica Group]
LOC_Os06g38320	lncRNA_target	--	--	Cellular Component: vacuole (GO:0005773);; Cellular Component: membrane (GO:0016020);; Cellular Component: cytoplasmic membrane-bounded vesicle (GO:0016023);;	--	--	--	--	--	S	Function unknown	Os06g0581300 [Oryza sativa Japonica Group]
LOC_Os06g17190	lncRNA_target	--	--	Molecular Function: nucleic acid binding (GO:0003676);; Molecular Function: zinc ion binding (GO:0008270);; Cellular Component: plastid (GO:0009536);;	--	--	[O]	Posttranslational modification, protein turnover, chaperones	--	--	--	OSJNBa0034E24.15 [Oryza sativa Japonica Group]
LOC_Os11g41780	lncRNA_target	--	--	Cellular Component: nucleus (GO:0005634);; Biological Process: nucleosome assembly (GO:0006334);;	--	--	--	--	Protein FANTASTIC FOUR 1 GN=FAF1 OS=Arabidopsis thaliana (Mouse-ear cress) PE=2 SV=1	S	Function unknown	transposon protein, putative, CACTA, En/Spm sub-class [Oryza sativa Japonica Group]
LOC_Os04g26000	lncRNA_target	--	--	Biological Process: defense response to insect (GO:0002213);; Molecular Function: chitinase activity (GO:0004568);; Molecular Function: binding (GO:0005488);; Cellular Component: extracellular region (GO:0005576);; Biological Process: chitin catabolic process (GO:0006032);; Biological Process: proteolysis (GO:0006508);; Molecular Function: cysteine-type peptidase activity (GO:0008234);; Cellular …	--	--	[R]	General function prediction only	Sulfated surface glycoprotein 185 (Precursor) OS=Volvox carteri (Green alga) PE=1 SV=1	--	--	OSJNBb0033P05.10 [Oryza sativa Japonica Group]
LOC_Os08g07660	lncRNA_target	--	--	Cellular Component: plastid (GO:0009536);;	--	--	[W]	Extracellular structures	Formin-like protein 12 OS=Oryza sativa subsp. japonica (Rice) PE=3 SV=3	--	--	Os08g0173300 [Oryza sativa Japonica Group]
LOC_Os03g23970	lncRNA_target	[J]	Translation, ribosomal structure and biogenesis	Molecular Function: diphthine synthase activity (GO:0004164);; Cellular Component: cytoplasm (GO:0005737);; Biological Process: pyrimidine ribonucleotide biosynthetic process (GO:0009220);; Biological Process: peptidyl-diphthamide biosynthetic process from peptidyl-histidine (GO:0017183);; Biological Process: methylation (GO:0032259);;	K00586|0|osa:4332866|Os03g0355800; K00586 diphthine synthase [EC:2.1.1.98] (A)	--	[J]	Translation, ribosomal structure and biogenesis	Probable diphthine synthase GN=At4g31790 OS=Arabidopsis thaliana (Mouse-ear cress) PE=2 SV=1	J	Translation, ribosomal structure and biogenesis	Os03g0355800 [Oryza sativa Japonica Group]
LOC_Os02g37830	lncRNA_target	[RTKL]	General function prediction only;; Signal transduction mechanisms;; Transcription;; Replication, recombination and repair	Biological Process: cytokinesis by cell plate formation (GO:0000911);; Molecular Function: protein serine/threonine kinase activity (GO:0004674);; Molecular Function: ATP binding (GO:0005524);; Biological Process: DNA replication (GO:0006260);; Biological Process: chromatin silencing (GO:0006342);; Biological Process: protein phosphorylation (GO:0006468);; Biological Process: cell adhesion (GO:00…	K08857|0|dosa:Os02t0590800-00|Os02g0590800; Similar to Serine/threonine-protein kinase Nek6.; K08857 NIMA (never in mitosis gene a)-related kinase [EC:2.7.11.1] (A)	--	[R]	General function prediction only	Serine/threonine-protein kinase Nek6 GN=OSJNBa0006O15.28 OS=Oryza sativa subsp. japonica (Rice) PE=3 SV=2	T	Signal transduction mechanisms	RecName: Full=Serine/threonine-protein kinase Nek6; AltName: Full=NimA-related protein kinase 6; AltName: Full=OsNek6 [Oryza sativa Japonica Group]
LOC_Os04g34840	lncRNA_target	--	--	Cellular Component: membrane (GO:0016020);;	--	--	--	--	--	S	Function unknown	OSJNBa0085H03.5 [Oryza sativa Japonica Group]
LOC_Os02g12910	lncRNA_target	--	--	Biological Process: polysaccharide catabolic process (GO:0000272);; Biological Process: regionalization (GO:0003002);; Molecular Function: protein kinase activity (GO:0004672);; Molecular Function: protein serine/threonine kinase activity (GO:0004674);; Molecular Function: protein binding (GO:0005515);; Molecular Function: ATP binding (GO:0005524);; Cellular Component: plasma membrane (GO:0005886…	--	--	--	--	Receptor-like protein kinase HSL1 (Precursor) GN=HSL1 OS=Arabidopsis thaliana (Mouse-ear cress) PE=2 SV=1	T	Signal transduction mechanisms	putative CLAVATA1 receptor kinase [Oryza sativa Japonica Group]
LOC_Os07g39240	lncRNA_target	--	--	Cellular Component: membrane (GO:0016020);; Cellular Component: cytoplasmic membrane-bounded vesicle (GO:0016023);;	--	--	--	--	Serine/arginine-rich splicing factor SR45 GN=F19K19.9 OS=Arabidopsis thaliana (Mouse-ear cress) PE=1 SV=1	R	General function prediction only	Os07g0580700 [Oryza sativa Japonica Group]
LOC_Os07g08330	lncRNA_target	[J]	Translation, ribosomal structure and biogenesis	Biological Process: RNA methylation (GO:0001510);; Molecular Function: structural constituent of ribosome (GO:0003735);; Cellular Component: cell wall (GO:0005618);; Cellular Component: nucleolus (GO:0005730);; Cellular Component: vacuole (GO:0005773);; Cellular Component: plasma membrane (GO:0005886);; Biological Process: translation (GO:0006412);; Biological Process: pyrimidine ribonucleotide b…	K02930|0|dosa:Os07t0180900-01|Os07g0180900; Similar to 60S ribosomal protein L4.; K02930 large subunit ribosomal protein L4e (A)	Ribosome (ko03010)	[A]	RNA processing and modification	60S ribosomal protein L4-1 GN=RPL4A OS=Arabidopsis thaliana (Mouse-ear cress) PE=2 SV=1	J	Translation, ribosomal structure and biogenesis	Chain C, Localization Of The Large Subunit Ribosomal Proteins Into A 5.5 A Cryo-em Map Of Triticum Aestivum Translating 80s Ribosome
LOC_Os05g10950	lncRNA_target	--	--	--	--	--	[B]	Chromatin structure and dynamics	Pollen coat protein B6 OS=Brassica napus (Rape) PE=1 SV=3	R	General function prediction only	putative transposon protein [Oryza sativa Japonica Group]
LOC_Os07g26520	lncRNA_target	--	--	--	--	--	--	--	--	S	Function unknown	hypothetical protein OsI_25837 [Oryza sativa Indica Group]
LOC_Os08g07690	lncRNA_target	--	--	Cellular Component: plastid (GO:0009536);;	--	--	--	--	--	--	--	hypothetical protein OsJ_22683 [Oryza sativa Japonica Group]
LOC_Os06g17060	lncRNA_target	--	--	Molecular Function: DNA binding (GO:0003677);; Biological Process: DNA recombination (GO:0006310);; Molecular Function: zinc ion binding (GO:0008270);; Biological Process: DNA integration (GO:0015074);; Cellular Component: cytoplasmic membrane-bounded vesicle (GO:0016023);; Molecular Function: hydrolase activity (GO:0016787);;	--	--	[R]	General function prediction only	Endonuclease OS=Nicotiana tabacum (Common tobacco) PE=2 SV=1	R	General function prediction only	retrotransposon protein, putative, Ty1-copia subclass [Oryza sativa Japonica Group]
LOC_Os11g38920	lncRNA_target	[U]	Intracellular trafficking, secretion, and vesicular transport	Cellular Component: nucleus (GO:0005634);; Cellular Component: mitochondrion (GO:0005739);; Biological Process: response to desiccation (GO:0009269);; Biological Process: response to cold (GO:0009409);; Cellular Component: plasmodesma (GO:0009506);; Cellular Component: chloroplast (GO:0009507);; Biological Process: pollen development (GO:0009555);; Biological Process: response to abscisic acid (G…	K17279|3.01267e-159|osa:4350866|Os11g0602300; K17279 receptor expression-enhancing protein 5/6 (A)	--	[U]	Intracellular trafficking, secretion, and vesicular transport	HVA22-like protein a GN=HVA22A OS=Arabidopsis thaliana (Mouse-ear cress) PE=2 SV=1	U	Intracellular trafficking, secretion, and vesicular transport	Os11g0602300 [Oryza sativa Japonica Group]
LOC_Os11g43670	lncRNA_target	[L]	Replication, recombination and repair	Molecular Function: RNA binding (GO:0003723);; Molecular Function: RNA-directed DNA polymerase activity (GO:0003964);; Molecular Function: RNA-DNA hybrid ribonuclease activity (GO:0004523);; Molecular Function: calcium ion binding (GO:0005509);; Biological Process: RNA-dependent DNA replication (GO:0006278);; Cellular Component: plastid (GO:0009536);; Biological Process: DNA integration (GO:00150…	--	--	[R]	General function prediction only	RNA-directed DNA polymerase homolog OS=Oenothera berteroana (Bertero&apos;s evening primrose) PE=4 SV=1	R	General function prediction only	retrotransposon protein, putative, unclassified [Oryza sativa Japonica Group]
LOC_Os04g40590	lncRNA_target	[J]	Translation, ribosomal structure and biogenesis	Molecular Function: binding (GO:0005488);; Biological Process: steroid metabolic process (GO:0008202);; Cellular Component: membrane (GO:0016020);; Molecular Function: transferase activity (GO:0016740);; Cellular Component: intracellular membrane-bounded organelle (GO:0043231);; Biological Process: cellular metabolic process (GO:0044237);; Cellular Component: organelle part (GO:0044422);;	--	--	--	--	Probable long-chain-alcohol O-fatty-acyltransferase 5 GN=AT5 OS=Arabidopsis thaliana (Mouse-ear cress) PE=2 SV=1	S	Function unknown	Os04g0481900 [Oryza sativa Japonica Group]
LOC_Os08g33540	lncRNA_target	[S]	Function unknown	Cellular Component: mitochondrion (GO:0005739);; Biological Process: proteolysis (GO:0006508);; Molecular Function: peptidase activity (GO:0008233);; Biological Process: protein catabolic process (GO:0030163);;	K06891|1.34692e-96|osa:4345646|Os08g0432500; K06891 ATP-dependent Clp protease adaptor protein ClpS (A)	--	--	--	--	S	Function unknown	Os08g0432500 [Oryza sativa Japonica Group]
LOC_Os06g23260	lncRNA_target	--	--	Molecular Function: protein kinase activity (GO:0004672);; Biological Process: protein metabolic process (GO:0019538);;	--	--	--	--	Formin-like protein 14 GN=FH14 OS=Arabidopsis thaliana (Mouse-ear cress) PE=3 SV=3	R	General function prediction only	OSJNBb0061C13.13 [Oryza sativa Japonica Group]
LOC_Os05g11060	lncRNA_target	--	--	Cellular Component: Golgi apparatus (GO:0005794);; Biological Process: chromatin silencing (GO:0006342);; Biological Process: protein glycosylation (GO:0006486);; Molecular Function: galactosyltransferase activity (GO:0008378);; Cellular Component: integral component of membrane (GO:0016021);; Biological Process: covalent chromatin modification (GO:0016569);; Molecular Function: transferase activ…	--	--	[G]	Carbohydrate transport and metabolism	Probable beta-1,3-galactosyltransferase 12 GN=B3GALT12 OS=Arabidopsis thaliana (Mouse-ear cress) PE=2 SV=1	G	Carbohydrate transport and metabolism	Os05g0199500 [Oryza sativa Japonica Group]
LOC_Os06g40910	lncRNA_target	[F]	Nucleotide transport and metabolism	Molecular Function: cytidine deaminase activity (GO:0004126);; Cellular Component: cytosol (GO:0005829);; Molecular Function: zinc ion binding (GO:0008270);; Biological Process: cytidine deamination (GO:0009972);; Cellular Component: intracellular membrane-bounded organelle (GO:0043231);;	K01489|4.90813e-110|dosa:Os06t0611600-00|Os06g0611600; Similar to CDA1.; K01489 cytidine deaminase [EC:3.5.4.5] (A)	Pyrimidine metabolism (ko00240)	[F]	Nucleotide transport and metabolism	Cytidine deaminase 1 GN=F3P11 OS=Arabidopsis thaliana (Mouse-ear cress) PE=1 SV=1	F	Nucleotide transport and metabolism	hypothetical protein OsJ_21956 [Oryza sativa Japonica Group]
LOC_Os11g34720	lncRNA_target	[R]	General function prediction only	Molecular Function: DNA binding (GO:0003677);; Molecular Function: sequence-specific DNA binding transcription factor activity (GO:0003700);; Molecular Function: acid phosphatase activity (GO:0003993);; Molecular Function: protein serine/threonine phosphatase activity (GO:0004722);; Cellular Component: extracellular region (GO:0005576);; Cellular Component: cell wall (GO:0005618);; Cellular Compo…	--	--	[O]	Posttranslational modification, protein turnover, chaperones	Purple acid phosphatase 4 (Precursor) GN=PAP4 OS=Arabidopsis thaliana (Mouse-ear cress) PE=2 SV=1	O	Posttranslational modification, protein turnover, chaperones	Os11g0549620 [Oryza sativa Japonica Group]
LOC_Os07g24390	lncRNA_target	--	--	Molecular Function: RNA binding (GO:0003723);; Molecular Function: RNA-directed DNA polymerase activity (GO:0003964);; Cellular Component: mitochondrion (GO:0005739);; Biological Process: RNA-dependent DNA replication (GO:0006278);; Cellular Component: plastid (GO:0009536);;	--	--	--	--	--	L	Replication, recombination and repair	retrotransposon protein, putative, unclassified [Oryza sativa Japonica Group]
LOC_Os11g42400	lncRNA_target	--	--	Cellular Component: mitochondrion (GO:0005739);; Cellular Component: plastid (GO:0009536);;	--	--	--	--	Vegetative cell wall protein gp1 (Precursor) GN=GP1 OS=Chlamydomonas reinhardtii (Chlamydomonas smithii) PE=1 SV=1	--	--	hypothetical protein LOC_Os11g42400 [Oryza sativa Japonica Group]
LOC_Os03g38620	lncRNA_target	--	--	Biological Process: post-embryonic development (GO:0009791);; Biological Process: cellular process (GO:0009987);; Cellular Component: cell part (GO:0044464);; Biological Process: anatomical structure development (GO:0048856);; Biological Process: response to stimulus (GO:0050896);;	--	--	--	--	Vegetative cell wall protein gp1 (Precursor) GN=GP1 OS=Chlamydomonas reinhardtii (Chlamydomonas smithii) PE=1 SV=1	--	--	hypothetical protein [Oryza sativa Japonica Group]
LOC_Os12g12530	lncRNA_target	--	--	Cellular Component: mitochondrion (GO:0005739);; Biological Process: metabolic process (GO:0008152);; Cellular Component: plastid (GO:0009536);; Cellular Component: membrane (GO:0016020);; Molecular Function: transferase activity (GO:0016740);;	--	--	--	--	--	S	Function unknown	hypothetical protein LOC_Os12g12530 [Oryza sativa Japonica Group]
LOC_Os11g26950	lncRNA_target	--	--	Biological Process: metabolic process (GO:0008152);; Biological Process: anthocyanin-containing compound biosynthetic process (GO:0009718);; Molecular Function: transferase activity, transferring hexosyl groups (GO:0016758);; Molecular Function: UDP-xylosyltransferase activity (GO:0035252);; Biological Process: pigmentation (GO:0043473);; Cellular Component: cytoplasmic part (GO:0044444);; Biolog…	--	--	[GC]	Carbohydrate transport and metabolism;; Energy production and conversion	Anthocyanidin 3-O-glucosyltransferase GN=RT OS=Petunia hybrida (Petunia) PE=2 SV=1	CG	Energy production and conversion;; Carbohydrate transport and metabolism	Os11g0457300 [Oryza sativa Japonica Group]
LOC_Os04g44510	lncRNA_target	--	--	Molecular Function: protein binding (GO:0005515);; Cellular Component: cytosol (GO:0005829);; Cellular Component: chloroplast (GO:0009507);; Biological Process: trichome differentiation (GO:0010026);; Biological Process: regulation of epidermal cell division (GO:0010482);; Biological Process: single-organism transport (GO:0044765);; Biological Process: intracellular transport (GO:0046907);; Biolo…	--	--	--	--	GEM-like protein 4 GN=At5g08350 OS=Arabidopsis thaliana (Mouse-ear cress) PE=2 SV=1	S	Function unknown	Os04g0527000 [Oryza sativa Japonica Group]
LOC_Os02g28630	lncRNA_target	--	--	Biological Process: proteolysis (GO:0006508);; Molecular Function: cysteine-type peptidase activity (GO:0008234);; Cellular Component: membrane (GO:0016020);; Cellular Component: cytoplasmic membrane-bounded vesicle (GO:0016023);;	--	--	--	--	--	S	Function unknown	OSJNBa0069D17.12 [Oryza sativa Japonica Group]
LOC_Os10g20660	lncRNA_target	--	--	Molecular Function: DNA binding (GO:0003677);; Molecular Function: hydrolase activity, hydrolyzing O-glycosyl compounds (GO:0004553);; Cellular Component: mitochondrion (GO:0005739);; Biological Process: carbohydrate metabolic process (GO:0005975);; Biological Process: DNA recombination (GO:0006310);; Molecular Function: zinc ion binding (GO:0008270);; Biological Process: DNA integration (GO:0015…	--	--	[R]	General function prediction only	Endonuclease OS=Nicotiana tabacum (Common tobacco) PE=2 SV=1	R	General function prediction only	Putative retroelement [Oryza sativa Japonica Group]
LOC_Os11g13520	lncRNA_target	--	--	--	--	--	--	--	--	--	--	hypothetical protein LOC_Os11g13520 [Oryza sativa Japonica Group]
LOC_Os05g08080	lncRNA_target	--	--	Molecular Function: nucleic acid binding (GO:0003676);; Molecular Function: hydrolase activity, hydrolyzing O-glycosyl compounds (GO:0004553);; Biological Process: carbohydrate metabolic process (GO:0005975);; Molecular Function: zinc ion binding (GO:0008270);;	--	--	--	--	Serine/threonine-protein phosphatase 7 long form homolog GN=At1g48120 OS=Arabidopsis thaliana (Mouse-ear cress) PE=2 SV=1	--	--	putative polyprotein [Oryza sativa Japonica Group]
LOC_Os06g32740	lncRNA_target	[E]	Amino acid transport and metabolism	Molecular Function: serine-type carboxypeptidase activity (GO:0004185);; Cellular Component: extracellular region (GO:0005576);; Cellular Component: mitochondrion (GO:0005739);; Biological Process: proteolysis (GO:0006508);; Molecular Function: cysteine-type peptidase activity (GO:0008234);; Cellular Component: plant-type cell wall (GO:0009505);; Cellular Component: plastid (GO:0009536);; Molecul…	--	--	--	--	Serine carboxypeptidase-like 16 (Precursor) OS=Arabidopsis thaliana (Mouse-ear cress) PE=2 SV=1	S	Function unknown	B1159F04.14 [Oryza sativa Japonica Group]
LOC_Os01g36580	lncRNA_target	[GER]	Carbohydrate transport and metabolism;; Amino acid transport and metabolism;; General function prediction only	Molecular Function: protein binding (GO:0005515);; Cellular Component: plasma membrane (GO:0005886);; Cellular Component: cell cortex (GO:0005938);; Biological Process: Golgi to vacuole transport (GO:0006896);; Biological Process: response to abiotic stimulus (GO:0009628);; Cellular Component: plant-type vacuole membrane (GO:0009705);; Biological Process: auxin-activated signaling pathway (GO:000…	--	--	--	--	WAT1-related protein At5g64700 GN=At5g64700 OS=Arabidopsis thaliana (Mouse-ear cress) PE=2 SV=1	S	Function unknown	Os01g0546400 [Oryza sativa Japonica Group]
LOC_Os01g74190	lncRNA_target	[R]	General function prediction only	Cellular Component: mitochondrion (GO:0005739);; Molecular Function: RNA methyltransferase activity (GO:0008173);; Biological Process: chloroplast organization (GO:0009658);; Biological Process: tRNA methylation (GO:0030488);; Biological Process: protein targeting to chloroplast (GO:0045036);; Molecular Function: iron-sulfur cluster binding (GO:0051536);; Biological Process: rRNA base methylation…	K06941|0|osa:4326401|Os01g0973400; K06941 23S rRNA (adenine2503-C2)-methyltransferase [EC:2.1.1.192] (A)	--	--	--	--	R	General function prediction only	Os01g0973400 [Oryza sativa Japonica Group]
LOC_Os03g08710	lncRNA_target	--	--	--	--	--	--	--	Uncharacterized protein At5g64816 (Precursor) GN=At5g64816 OS=Arabidopsis thaliana (Mouse-ear cress) PE=2 SV=1	S	Function unknown	Os03g0185600 [Oryza sativa Japonica Group]
LOC_Os08g25690	lncRNA_target	--	--	Cellular Component: plastid (GO:0009536);; Cellular Component: membrane (GO:0016020);; Biological Process: cellular component organization (GO:0016043);; Molecular Function: kinase activity (GO:0016301);; Biological Process: primary metabolic process (GO:0044238);; Biological Process: cellular macromolecule metabolic process (GO:0044260);; Biological Process: single-organism cellular process (GO:…	--	--	[WV]	Extracellular structures;; Defense mechanisms	Vegetative cell wall protein gp1 (Precursor) GN=GP1 OS=Chlamydomonas reinhardtii (Chlamydomonas smithii) PE=1 SV=1	R	General function prediction only	hypothetical protein [Oryza sativa Japonica Group]
LOC_Os02g37300	lncRNA_target	--	--	Biological Process: defense response to insect (GO:0002213);; Molecular Function: chitinase activity (GO:0004568);; Cellular Component: extracellular region (GO:0005576);; Biological Process: chitin catabolic process (GO:0006032);; Biological Process: metal ion transport (GO:0030001);; Molecular Function: metal ion binding (GO:0046872);;	--	--	--	--	Chitin-binding lectin 1 (Precursor) OS=Solanum tuberosum (Potato) PE=1 SV=2	S	Function unknown	Os02g0584800 [Oryza sativa Japonica Group]
LOC_Os04g17220	lncRNA_target	--	--	--	--	--	--	--	Formin-like protein 13 GN=FH13 OS=Arabidopsis thaliana (Mouse-ear cress) PE=2 SV=3	--	--	hypothetical protein [Oryza sativa Japonica Group]
LOC_Os01g36380	lncRNA_target	--	--	Cellular Component: mitochondrion (GO:0005739);; Biological Process: metabolic process (GO:0008152);; Cellular Component: plastid (GO:0009536);; Cellular Component: membrane (GO:0016020);; Cellular Component: cytoplasmic membrane-bounded vesicle (GO:0016023);; Molecular Function: transferase activity, transferring hexosyl groups (GO:0016758);;	--	--	--	--	--	--	--	hypothetical protein LOC_Os03g26730 [Oryza sativa Japonica Group]
LOC_Os11g25990	lncRNA_target	--	--	Biological Process: cellular aromatic compound metabolic process (GO:0006725);; Biological Process: metabolic process (GO:0008152);; Biological Process: response to abiotic stimulus (GO:0009628);; Biological Process: flavonoid biosynthetic process (GO:0009813);; Biological Process: response to organic cyclic compound (GO:0014070);; Molecular Function: transferase activity, transferring hexosyl gr…	--	--	[GC]	Carbohydrate transport and metabolism;; Energy production and conversion	Cyanidin 3-O-rutinoside 5-O-glucosyltransferase GN=5GT OS=Iris hollandica (Dutch iris) PE=1 SV=1	CG	Energy production and conversion;; Carbohydrate transport and metabolism	hypothetical protein LOC_Os11g25990 [Oryza sativa Japonica Group]
LOC_Os06g40980	lncRNA_target	--	--	Molecular Function: nucleic acid binding (GO:0003676);; Molecular Function: structural constituent of ribosome (GO:0003735);; Molecular Function: catalytic activity (GO:0003824);; Cellular Component: ribosome (GO:0005840);; Biological Process: translation (GO:0006412);; Molecular Function: zinc ion binding (GO:0008270);; Biological Process: DNA integration (GO:0015074);; Cellular Component: cytop…	--	--	[R]	General function prediction only	Endonuclease OS=Nicotiana tabacum (Common tobacco) PE=2 SV=1	R	General function prediction only	putative polyprotein [Oryza sativa Japonica Group]
LOC_Os04g29150	lncRNA_target	--	--	Molecular Function: RNA binding (GO:0003723);; Molecular Function: RNA-directed DNA polymerase activity (GO:0003964);; Molecular Function: RNA-DNA hybrid ribonuclease activity (GO:0004523);; Biological Process: RNA-dependent DNA replication (GO:0006278);; Biological Process: DNA integration (GO:0015074);;	--	--	[R]	General function prediction only	--	R	General function prediction only	OSJNBa0034E24.14 [Oryza sativa Japonica Group]
LOC_Os03g54780	lncRNA_target	[RTKL]	General function prediction only;; Signal transduction mechanisms;; Transcription;; Replication, recombination and repair	Biological Process: MAPK cascade (GO:0000165);; Cellular Component: chromosome, centromeric region (GO:0000775);; Biological Process: cytokinesis by cell plate formation (GO:0000911);; Molecular Function: protein serine/threonine kinase activity (GO:0004674);; Molecular Function: MAP kinase activity (GO:0004707);; Molecular Function: MAP kinase kinase activity (GO:0004708);; Molecular Function: p…	--	--	[T]	Signal transduction mechanisms	Mitogen-activated protein kinase kinase kinase ANP1 GN=ANP1 OS=Arabidopsis thaliana (Mouse-ear cress) PE=1 SV=2	T	Signal transduction mechanisms	Os03g0755000 [Oryza sativa Japonica Group]
LOC_Os05g26070	lncRNA_target	--	--	Biological Process: regulation of cyclin-dependent protein serine/threonine kinase activity (GO:0000079);; Molecular Function: binding (GO:0005488);; Cellular Component: cytoplasm (GO:0005737);; Cellular Component: plastid (GO:0009536);; Molecular Function: kinase activity (GO:0016301);; Molecular Function: protein kinase binding (GO:0019901);; Cellular Component: intracellular membrane-bounded o…	--	--	[A]	RNA processing and modification	Cyclin-P4-1 OS=Oryza sativa subsp. japonica (Rice) PE=2 SV=1	R	General function prediction only	Os05g0327000 [Oryza sativa Japonica Group]
LOC_Os03g57630	lncRNA_target	--	--	--	--	--	--	--	--	V	Defense mechanisms	hypothetical protein [Oryza sativa Japonica Group]
LOC_Os02g13750	lncRNA_target	--	--	Molecular Function: DNA binding (GO:0003677);; Molecular Function: hydrolase activity, hydrolyzing O-glycosyl compounds (GO:0004553);; Biological Process: carbohydrate metabolic process (GO:0005975);; Biological Process: DNA recombination (GO:0006310);; Molecular Function: zinc ion binding (GO:0008270);; Biological Process: DNA integration (GO:0015074);; Molecular Function: hydrolase activity (GO…	--	--	[R]	General function prediction only	Endonuclease OS=Nicotiana tabacum (Common tobacco) PE=2 SV=1	R	General function prediction only	transposon protein, putative, CACTA, En/Spm sub-class [Oryza sativa Japonica Group]
LOC_Os11g34170	lncRNA_target	--	--	Molecular Function: hedgehog receptor activity (GO:0008158);; Cellular Component: integral component of membrane (GO:0016021);; Biological Process: cholesterol transport (GO:0030301);; Biological Process: transmembrane transport (GO:0055085);;	--	--	--	--	--	S	Function unknown	hypothetical protein LOC_Os11g34170 [Oryza sativa Japonica Group]
LOC_Os09g21980	lncRNA_target	--	--	Cellular Component: mitochondrion (GO:0005739);; Biological Process: proteolysis (GO:0006508);; Molecular Function: cysteine-type peptidase activity (GO:0008234);;	--	--	--	--	--	S	Function unknown	transposon protein, putative, CACTA, En/Spm sub-class [Oryza sativa Japonica Group]
LOC_Os02g34140	lncRNA_target	--	--	--	--	--	[K]	Transcription	--	--	--	hypothetical protein [Oryza sativa Japonica Group]
LOC_Os09g09870	lncRNA_target	[L]	Replication, recombination and repair	Molecular Function: DNA binding (GO:0003677);; Molecular Function: RNA binding (GO:0003723);; Molecular Function: RNA-directed DNA polymerase activity (GO:0003964);; Molecular Function: RNA-DNA hybrid ribonuclease activity (GO:0004523);; Biological Process: RNA-dependent DNA replication (GO:0006278);; Biological Process: DNA recombination (GO:0006310);; Biological Process: DNA integration (GO:001…	--	--	[R]	General function prediction only	RNA-directed DNA polymerase homolog OS=Oenothera berteroana (Bertero&apos;s evening primrose) PE=4 SV=1	R	General function prediction only	retrotransposon protein, putative, Ty3-gypsy subclass [Oryza sativa Japonica Group]
LOC_Os12g25490	lncRNA_target	[QR]	Secondary metabolites biosynthesis, transport and catabolism;; General function prediction only	Cellular Component: cytoplasm (GO:0005737);; Molecular Function: O-methyltransferase activity (GO:0008171);; Biological Process: isoflavonoid phytoalexin biosynthetic process (GO:0009701);; Biological Process: flavonoid metabolic process (GO:0009812);; Biological Process: alkaloid biosynthetic process (GO:0009821);; Molecular Function: isoflavone 4'-O-methyltransferase activity (GO:0030746);; Mol…	--	--	[R]	General function prediction only	O-methyltransferase ZRP4 GN=ZRP4 OS=Zea mays (Maize) PE=2 SV=1	R	General function prediction only	hypothetical protein OsI_38213 [Oryza sativa Indica Group]
LOC_Os10g37880	lncRNA_target	[R]	General function prediction only	Molecular Function: iron ion binding (GO:0005506);; Cellular Component: peroxisome (GO:0005777);; Biological Process: response to light stimulus (GO:0009416);; Biological Process: response to external stimulus (GO:0009605);; Biological Process: response to hormone (GO:0009725);; Biological Process: flavonoid biosynthetic process (GO:0009813);; Molecular Function: oxidoreductase activity, acting o…	--	--	[QR]	Secondary metabolites biosynthesis, transport and catabolism;; General function prediction only	Probable 2-oxoglutarate-dependent dioxygenase At3g49630 GN=At3g50210 OS=Arabidopsis thaliana (Mouse-ear cress) PE=2 SV=1	R	General function prediction only	Os10g0522900 [Oryza sativa Japonica Group]
LOC_Os02g13910	lncRNA_target	--	--	Molecular Function: nucleic acid binding (GO:0003676);; Molecular Function: structural constituent of ribosome (GO:0003735);; Molecular Function: catalytic activity (GO:0003824);; Cellular Component: ribosome (GO:0005840);; Biological Process: translation (GO:0006412);; Molecular Function: zinc ion binding (GO:0008270);; Biological Process: DNA integration (GO:0015074);; Cellular Component: cytop…	--	--	[R]	General function prediction only	Endonuclease OS=Nicotiana tabacum (Common tobacco) PE=2 SV=1	R	General function prediction only	retrotransposon protein, putative, Ty1-copia subclass [Oryza sativa Japonica Group]
LOC_Os01g11310	lncRNA_target	--	--	Cellular Component: ribosome (GO:0005840);; Molecular Function: hydrolase activity, acting on ester bonds (GO:0016788);;	--	--	--	--	--	S	Function unknown	OSJNBb0078D11.4 [Oryza sativa Japonica Group]
LOC_Os03g56944	lncRNA_target	--	--	Cellular Component: cytoplasmic membrane-bounded vesicle (GO:0016023);; Cellular Component: cell periphery (GO:0071944);;	--	--	--	--	Vegetative cell wall protein gp1 (Precursor) GN=GP1 OS=Chlamydomonas reinhardtii (Chlamydomonas smithii) PE=1 SV=1	R	General function prediction only	expressed protein [Oryza sativa Japonica Group]
LOC_Os04g35000	lncRNA_target	--	--	Cellular Component: nucleus (GO:0005634);; Molecular Function: protein dimerization activity (GO:0046983);;	--	--	[R]	General function prediction only	Serine/arginine-rich splicing factor SR45 GN=F19K19.9 OS=Arabidopsis thaliana (Mouse-ear cress) PE=1 SV=1	K	Transcription	unnamed protein product [Oryza sativa Japonica Group]
LOC_Os02g37490	lncRNA_target	--	--	Biological Process: alternative mRNA splicing, via spliceosome (GO:0000380);; Molecular Function: single-stranded DNA binding (GO:0003697);; Molecular Function: RNA binding (GO:0003723);; Molecular Function: protein kinase activity (GO:0004672);; Cellular Component: cell wall (GO:0005618);; Cellular Component: nucleolus (GO:0005730);; Cellular Component: mitochondrion (GO:0005739);; Cellular Comp…	--	--	--	--	Glycine-rich cell wall structural protein (Precursor) GN=GRP OS=Hordeum vulgare (Barley) PE=2 SV=1	--	--	Os02g0587000 [Oryza sativa Japonica Group]
LOC_Os10g09990	lncRNA_target	--	--	Cellular Component: cytosol (GO:0005829);; Biological Process: response to organic substance (GO:0010033);; Biological Process: response to UV-B (GO:0010224);; Molecular Function: abscisic acid glucosyltransferase activity (GO:0010294);; Biological Process: brassinosteroid metabolic process (GO:0016131);; Molecular Function: identical protein binding (GO:0042802);; Molecular Function: flavonol 3-…	--	--	[GC]	Carbohydrate transport and metabolism;; Energy production and conversion	UDP-glycosyltransferase 73C5 GN=F13K3.20 OS=Arabidopsis thaliana (Mouse-ear cress) PE=2 SV=1	CG	Energy production and conversion;; Carbohydrate transport and metabolism	Os10g0178500 [Oryza sativa Japonica Group]
LOC_Os06g04450	lncRNA_target	[U]	Intracellular trafficking, secretion, and vesicular transport	Biological Process: vesicle docking involved in exocytosis (GO:0006904);; Molecular Function: protein transporter activity (GO:0008565);; Biological Process: protein secretion (GO:0009306);;	K15292|0|obr:102719591|probable protein transport Sec1b-like; K15292 syntaxin-binding protein 1 (A)	--	[U]	Intracellular trafficking, secretion, and vesicular transport	Probable protein transport Sec1b OS=Oryza sativa subsp. japonica (Rice) PE=2 SV=1	U	Intracellular trafficking, secretion, and vesicular transport	RecName: Full=Probable protein transport Sec1b [Oryza sativa Japonica Group]
LOC_Os04g38120	lncRNA_target	--	--	Molecular Function: DNA binding (GO:0003677);; Molecular Function: RNA binding (GO:0003723);; Molecular Function: RNA-directed DNA polymerase activity (GO:0003964);; Molecular Function: aspartic-type endopeptidase activity (GO:0004190);; Biological Process: RNA-dependent DNA replication (GO:0006278);; Biological Process: DNA recombination (GO:0006310);; Biological Process: proteolysis (GO:0006508…	--	--	[R]	General function prediction only	--	R	General function prediction only	OSJNBa0027G07.18 [Oryza sativa Japonica Group]
LOC_Os03g08670	lncRNA_target	--	--	--	--	--	[T]	Signal transduction mechanisms	--	--	--	hypothetical protein LOC_Os03g08670 [Oryza sativa Japonica Group]
LOC_Os05g11010	lncRNA_target	--	--	Molecular Function: protein serine/threonine kinase activity (GO:0004674);; Cellular Component: plasma membrane (GO:0005886);; Cellular Component: plastid (GO:0009536);; Biological Process: cellular component organization (GO:0016043);; Biological Process: single-organism cellular process (GO:0044763);; Biological Process: protein autophosphorylation (GO:0046777);;	--	--	--	--	Vegetative cell wall protein gp1 (Precursor) GN=GP1 OS=Chlamydomonas reinhardtii (Chlamydomonas smithii) PE=1 SV=1	S	Function unknown	unknown protein [Oryza sativa Japonica Group]
LOC_Os02g33930	lncRNA_target	--	--	--	--	--	--	--	--	S	Function unknown	hypothetical protein OsJ_07070 [Oryza sativa Japonica Group]
LOC_Os04g46470	lncRNA_target	[Q]	Secondary metabolites biosynthesis, transport and catabolism	Molecular Function: acetylglutamate kinase activity (GO:0003991);; Molecular Function: glutamate 5-kinase activity (GO:0004349);; Biological Process: arginine biosynthetic process (GO:0006526);; Biological Process: proline biosynthetic process (GO:0006561);; Biological Process: response to stress (GO:0006950);; Cellular Component: chloroplast stroma (GO:0009570);; Biological Process: response to …	K17912|0|osa:4336591|Os04g0550600; K17912 9-cis-beta-carotene 9',10'-cleaving dioxygenase [EC:1.13.11.68] (A)	Carotenoid biosynthesis (ko00906)	[Q]	Secondary metabolites biosynthesis, transport and catabolism	Carotenoid cleavage dioxygenase 7, chloroplastic (Precursor) OS=Oryza sativa subsp. japonica (Rice) PE=1 SV=2	Q	Secondary metabolites biosynthesis, transport and catabolism	Os04g0550600 [Oryza sativa Japonica Group]
LOC_Os12g06450	lncRNA_target	--	--	--	--	--	--	--	--	--	--	hypothetical protein LOC_Os12g06450 [Oryza sativa Japonica Group]
LOC_Os01g43930	lncRNA_target	--	--	Molecular Function: DNA binding (GO:0003677);; Molecular Function: serine-type carboxypeptidase activity (GO:0004185);; Molecular Function: serine-type endopeptidase activity (GO:0004252);; Biological Process: DNA recombination (GO:0006310);; Biological Process: proteolysis (GO:0006508);; Molecular Function: zinc ion binding (GO:0008270);; Biological Process: DNA integration (GO:0015074);; Molecu…	--	--	[R]	General function prediction only	Endonuclease OS=Nicotiana tabacum (Common tobacco) PE=2 SV=1	R	General function prediction only	retrotransposon protein, putative, Ty1-copia subclass [Oryza sativa Japonica Group]
LOC_Os01g05064	lncRNA_target	--	--	--	--	--	--	--	--	S	Function unknown	Os01g0143900 [Oryza sativa Japonica Group]
LOC_Os08g13990	lncRNA_target	--	--	Molecular Function: endonuclease activity (GO:0004519);; Cellular Component: mitochondrion (GO:0005739);; Biological Process: regulation of transcription, DNA-templated (GO:0006355);; Biological Process: chromosome segregation (GO:0007059);; Biological Process: meiosis I (GO:0007127);; Biological Process: response to light stimulus (GO:0009416);; Cellular Component: chloroplast (GO:0009507);; Bio…	--	--	[R]	General function prediction only	Pentatricopeptide repeat-containing protein At2g37320 GN=PCMP-E50 OS=Arabidopsis thaliana (Mouse-ear cress) PE=2 SV=1	R	General function prediction only	Os08g0238100 [Oryza sativa Japonica Group]
LOC_Os12g42790	lncRNA_target	--	--	Molecular Function: RNA binding (GO:0003723);; Molecular Function: RNA-directed DNA polymerase activity (GO:0003964);; Molecular Function: RNA-DNA hybrid ribonuclease activity (GO:0004523);; Biological Process: RNA-dependent DNA replication (GO:0006278);; Cellular Component: plastid (GO:0009536);; Biological Process: DNA integration (GO:0015074);;	--	--	[R]	General function prediction only	--	R	General function prediction only	retrotransposon protein, putative, unclassified [Oryza sativa Japonica Group]
LOC_Os11g45080	lncRNA_target	--	--	--	--	--	--	--	--	--	--	hypothetical protein LOC_Os11g45080 [Oryza sativa Japonica Group]
LOC_Os08g05250	lncRNA_target	[L]	Replication, recombination and repair	Molecular Function: DNA binding (GO:0003677);; Molecular Function: RNA binding (GO:0003723);; Molecular Function: RNA-directed DNA polymerase activity (GO:0003964);; Molecular Function: RNA-DNA hybrid ribonuclease activity (GO:0004523);; Molecular Function: sugar:proton symporter activity (GO:0005351);; Biological Process: RNA-dependent DNA replication (GO:0006278);; Biological Process: DNA recom…	--	--	[R]	General function prediction only	RNA-directed DNA polymerase homolog OS=Oenothera berteroana (Bertero&apos;s evening primrose) PE=4 SV=1	L	Replication, recombination and repair	Putative retroelement [Oryza sativa Japonica Group]
LOC_Os07g10740	lncRNA_target	--	--	Molecular Function: polygalacturonase activity (GO:0004650);; Cellular Component: extracellular region (GO:0005576);; Biological Process: carbohydrate metabolic process (GO:0005975);; Cellular Component: plant-type cell wall (GO:0009505);; Biological Process: cell wall modification involved in abscission (GO:0009830);; Biological Process: pollen tube growth (GO:0009860);; Biological Process: anth…	--	--	--	--	Polygalacturonase (Precursor) OS=Actinidia deliciosa (Kiwi) PE=2 SV=1	R	General function prediction only	putative polygalacturonase PG1 [Oryza sativa Japonica Group]
LOC_Os02g48760	lncRNA_target	--	--	--	--	--	--	--	--	--	--	hypothetical protein [Oryza sativa Japonica Group]
LOC_Os03g47490	lncRNA_target	--	--	--	--	--	--	--	--	R	General function prediction only	hypothetical protein [Oryza sativa Japonica Group]
LOC_Os06g41140	lncRNA_target	--	--	Molecular Function: DNA binding (GO:0003677);; Molecular Function: serine-type endopeptidase activity (GO:0004252);; Biological Process: DNA recombination (GO:0006310);; Biological Process: proteolysis (GO:0006508);; Biological Process: sodium ion transport (GO:0006814);; Biological Process: regulation of pH (GO:0006885);; Molecular Function: zinc ion binding (GO:0008270);; Molecular Function: so…	--	--	--	--	--	R	General function prediction only	hypothetical protein LOC_Os12g39490 [Oryza sativa Japonica Group]
LOC_Os03g57140	lncRNA_target	--	--	Cellular Component: cytoplasm (GO:0005737);; Biological Process: cell death (GO:0008219);; Biological Process: response to salicylic acid (GO:0009751);; Biological Process: defense response to bacterium, incompatible interaction (GO:0009816);; Molecular Function: sphingosine transmembrane transporter activity (GO:0010175);; Biological Process: vesicle-mediated transport (GO:0016192);; Molecular F…	--	--	[S]	Function unknown	--	S	Function unknown	Os03g0784900 [Oryza sativa Japonica Group]
LOC_Os07g05720	lncRNA_target	--	--	Biological Process: MAPK cascade (GO:0000165);; Molecular Function: DNA binding (GO:0003677);; Molecular Function: protein binding (GO:0005515);; Biological Process: regulation of translation (GO:0006417);; Biological Process: protein targeting to membrane (GO:0006612);; Biological Process: negative regulation of cell proliferation (GO:0008285);; Biological Process: response to bacterium (GO:0009…	--	--	--	--	Transcription factor PCF6 GN=PCF6 OS=Oryza sativa subsp. indica (Rice) PE=3 SV=1	K	Transcription	Os07g0152000 [Oryza sativa Japonica Group]
LOC_Os07g44850	lncRNA_target	--	--	Molecular Function: carboxylic ester hydrolase activity (GO:0004091);; Molecular Function: binding (GO:0005488);; Cellular Component: cytoplasm (GO:0005737);; Cellular Component: mitochondrion (GO:0005739);; Biological Process: defense response (GO:0006952);; Biological Process: metabolic process (GO:0008152);; Biological Process: cell death (GO:0008219);; Biological Process: response to abiotic …	--	--	[V]	Defense mechanisms	Probable carboxylesterase 18 GN=CXE18 OS=Arabidopsis thaliana (Mouse-ear cress) PE=1 SV=1	V	Defense mechanisms	Os07g0643000 [Oryza sativa Japonica Group]
LOC_Os04g40880	lncRNA_target	[D]	Cell cycle control, cell division, chromosome partitioning	Molecular Function: nucleotide binding (GO:0000166);; Cellular Component: proteasome complex (GO:0000502);; Molecular Function: ATP binding (GO:0005524);; Cellular Component: nucleus (GO:0005634);; Cellular Component: cytosol (GO:0005829);; Cellular Component: plasma membrane (GO:0005886);; Biological Process: isoprenoid biosynthetic process (GO:0008299);; Biological Process: nucleotide metabolic…	--	--	[D]	Cell cycle control, cell division, chromosome partitioning	Cytosolic Fe-S cluster assembly factor NBP35 {ECO:0000255|HAMAP-Rule:MF_03038} GN=At5g50960 OS=Arabidopsis thaliana (Mouse-ear cress) PE=1 SV=1	D	Cell cycle control, cell division, chromosome partitioning	unnamed protein product [Oryza sativa Japonica Group]
LOC_Os01g20130	lncRNA_target	--	--	Cellular Component: mitochondrion (GO:0005739);; Biological Process: proteolysis (GO:0006508);; Molecular Function: cysteine-type peptidase activity (GO:0008234);; Cellular Component: plastid (GO:0009536);;	--	--	--	--	--	S	Function unknown	transposon protein, putative, CACTA, En/Spm sub-class [Oryza sativa Japonica Group]
LOC_Os01g38190	lncRNA_target	--	--	Cellular Component: mitochondrion (GO:0005739);;	--	--	--	--	UPF0481 protein At3g47200 GN=At3g47200 OS=Arabidopsis thaliana (Mouse-ear cress) PE=2 SV=1	S	Function unknown	hypothetical protein OsJ_02247 [Oryza sativa Japonica Group]
LOC_Os12g12560	lncRNA_target	[R]	General function prediction only	Cellular Component: nucleus (GO:0005634);; Cellular Component: cytosol (GO:0005829);; Biological Process: response to oxidative stress (GO:0006979);; Molecular Function: zinc ion binding (GO:0008270);; Biological Process: toxin catabolic process (GO:0009407);; Biological Process: response to cyclopentenone (GO:0010583);; Biological Process: proline transport (GO:0015824);; Molecular Function: 2-a…	K07119|0|osa:4351817|Os12g0226700; K07119 (A)	--	[R]	General function prediction only	2-alkenal reductase (NADP(+)-dependent) GN=DBR OS=Nicotiana tabacum (Common tobacco) PE=1 SV=1	R	General function prediction only	Os12g0226700 [Oryza sativa Japonica Group]
LOC_Os10g10290	lncRNA_target	--	--	Molecular Function: nucleic acid binding (GO:0003676);; Molecular Function: zinc ion binding (GO:0008270);; Biological Process: DNA integration (GO:0015074);;	--	--	--	--	--	R	General function prediction only	hypothetical protein LOC_Os10g10290 [Oryza sativa Japonica Group]
LOC_Os12g05010	lncRNA_target	--	--	--	--	--	--	--	Leucine-rich repeat extensin-like protein 5 (Precursor) GN=LRX5 OS=Arabidopsis thaliana (Mouse-ear cress) PE=2 SV=2	S	Function unknown	hypothetical protein LOC_Os12g05010 [Oryza sativa Japonica Group]
LOC_Os11g39040	lncRNA_target	--	--	Cellular Component: cytoplasmic membrane-bounded vesicle (GO:0016023);;	--	--	[AR]	RNA processing and modification;; General function prediction only	Peptidyl-prolyl cis-trans isomerase CYP95 GN=F8B4.120 OS=Arabidopsis thaliana (Mouse-ear cress) PE=1 SV=2	S	Function unknown	hypothetical protein LOC_Os11g39040 [Oryza sativa Japonica Group]
LOC_Os12g13520	lncRNA_target	--	--	--	--	--	--	--	--	--	--	hypothetical protein LOC_Os12g13520 [Oryza sativa Japonica Group]
LOC_Os06g04380	lncRNA_target	[R]	General function prediction only	Molecular Function: aminomethyltransferase activity (GO:0004047);; Cellular Component: mitochondrial matrix (GO:0005759);; Biological Process: glycine catabolic process (GO:0006546);; Biological Process: iron-sulfur cluster assembly (GO:0016226);; Biological Process: methylglyoxal catabolic process to D-lactate (GO:0019243);; Biological Process: methylation (GO:0032259);;	K06980|0|osa:4340033|Os06g0134800; K06980 (A)	--	[K]	Transcription	Serine/arginine-rich splicing factor SR45 GN=F19K19.9 OS=Arabidopsis thaliana (Mouse-ear cress) PE=1 SV=1	K	Transcription	Os06g0134800 [Oryza sativa Japonica Group]
LOC_Os10g34890	lncRNA_target	--	--	Molecular Function: DNA binding (GO:0003677);; Cellular Component: extracellular region (GO:0005576);; Biological Process: DNA recombination (GO:0006310);; Molecular Function: zinc ion binding (GO:0008270);; Biological Process: DNA integration (GO:0015074);; Cellular Component: cytoplasmic membrane-bounded vesicle (GO:0016023);; Molecular Function: hydrolase activity (GO:0016787);;	--	--	[R]	General function prediction only	Endonuclease OS=Nicotiana tabacum (Common tobacco) PE=2 SV=1	R	General function prediction only	retrotransposon protein, putative, Ty1-copia subclass [Oryza sativa Japonica Group]
LOC_Os06g16520	lncRNA_target	--	--	Cellular Component: membrane (GO:0016020);;	--	--	--	--	--	S	Function unknown	Transposase family protein [Oryza sativa Japonica Group]
LOC_Os08g28040	lncRNA_target	--	--	Molecular Function: nucleic acid binding (GO:0003676);; Molecular Function: catalytic activity (GO:0003824);; Molecular Function: aspartic-type endopeptidase activity (GO:0004190);; Biological Process: proteolysis (GO:0006508);; Biological Process: DNA integration (GO:0015074);;	--	--	[R]	General function prediction only	Endonuclease OS=Nicotiana tabacum (Common tobacco) PE=2 SV=1	R	General function prediction only	OSJNBa0021F22.5 [Oryza sativa Japonica Group]
LOC_Os02g37790	lncRNA_target	--	--	Molecular Function: DNA binding (GO:0003677);; Cellular Component: nucleus (GO:0005634);; Cellular Component: mitochondrion (GO:0005739);; Biological Process: regulation of transcription, DNA-templated (GO:0006355);; Molecular Function: zinc ion binding (GO:0008270);; Molecular Function: oxidoreductase activity, acting on paired donors, with incorporation or reduction of molecular oxygen, 2-oxogl…	K12619|5.59794e-48|osa:4349826|Os11g0157000; K12619 5'-3' exoribonuclease 2 [EC:3.1.13.-] (A)	Ribosome biogenesis in eukaryotes (ko03008);; RNA degradation (ko03018)	[R]	General function prediction only	Endonuclease OS=Nicotiana tabacum (Common tobacco) PE=2 SV=1	R	General function prediction only	OSJNBa0042I15.19 [Oryza sativa Japonica Group]
LOC_Os10g07180	lncRNA_target	--	--	Molecular Function: RNA binding (GO:0003723);; Molecular Function: RNA-directed DNA polymerase activity (GO:0003964);; Biological Process: RNA-dependent DNA replication (GO:0006278);; Cellular Component: cell part (GO:0044464);;	--	--	[R]	General function prediction only	Leucine-rich repeat extensin-like protein 5 (Precursor) GN=LRX5 OS=Arabidopsis thaliana (Mouse-ear cress) PE=2 SV=2	R	General function prediction only	Putative reverse transcriptase [Oryza sativa Japonica Group]
LOC_Os04g53510	lncRNA_target	--	--	--	--	--	--	--	--	R	General function prediction only	OSIGBa0148A10.14 [Oryza sativa Indica Group]
LOC_Os03g10920	lncRNA_target	--	--	Cellular Component: nucleus (GO:0005634);; Cellular Component: membrane (GO:0016020);; Biological Process: Golgi vesicle transport (GO:0048193);;	--	--	--	--	--	S	Function unknown	Os03g0207200 [Oryza sativa Japonica Group]
LOC_Os02g07740	lncRNA_target	[R]	General function prediction only	Molecular Function: RNA binding (GO:0003723);; Cellular Component: plasma membrane (GO:0005886);; Molecular Function: methyltransferase activity (GO:0008168);; Biological Process: methylation (GO:0032259);;	--	--	--	--	Sulfated surface glycoprotein 185 (Precursor) OS=Volvox carteri (Green alga) PE=1 SV=1	J	Translation, ribosomal structure and biogenesis	hypothetical protein OsI_06043 [Oryza sativa Indica Group]
LOC_Os07g39230	lncRNA_target	--	--	Molecular Function: DNA binding (GO:0003677);; Molecular Function: RNA binding (GO:0003723);; Cellular Component: nucleus (GO:0005634);; Biological Process: DNA metabolic process (GO:0006259);; Biological Process: DNA recombination (GO:0006310);; Biological Process: response to osmotic stress (GO:0006970);; Molecular Function: zinc ion binding (GO:0008270);; Molecular Function: electron carrier a…	--	--	[R]	General function prediction only	Endonuclease OS=Nicotiana tabacum (Common tobacco) PE=2 SV=1	R	General function prediction only	retrotransposon protein, putative, Ty1-copia subclass [Oryza sativa Japonica Group]
LOC_Os12g01150	lncRNA_target	--	--	Cellular Component: membrane (GO:0016020);;	--	--	--	--	--	--	--	hypothetical protein LOC_Os12g01150 [Oryza sativa Japonica Group]
LOC_Os07g06840	lncRNA_target	[I]	Lipid transport and metabolism	Molecular Function: binding (GO:0005488);; Cellular Component: cytoplasm (GO:0005737);; Biological Process: amino acid transport (GO:0006865);; Biological Process: defense response (GO:0006952);; Biological Process: metabolic process (GO:0008152);; Biological Process: cell death (GO:0008219);; Biological Process: response to abiotic stimulus (GO:0009628);; Biological Process: anatomical structure…	--	--	[V]	Defense mechanisms	Probable carboxylesterase 15 GN=CXE15 OS=Arabidopsis thaliana (Mouse-ear cress) PE=2 SV=1	V	Defense mechanisms	Os07g0162500 [Oryza sativa Japonica Group]
LOC_Os11g38959	lncRNA_target	[J]	Translation, ribosomal structure and biogenesis	Biological Process: RNA methylation (GO:0001510);; Molecular Function: RNA binding (GO:0003723);; Molecular Function: structural constituent of ribosome (GO:0003735);; Cellular Component: cell wall (GO:0005618);; Cellular Component: nucleolus (GO:0005730);; Cellular Component: mitochondrion (GO:0005739);; Cellular Component: vacuolar membrane (GO:0005774);; Cellular Component: Golgi apparatus (GO…	K02997|4.26457e-131|osa:4350869|Os11g0602600; K02997 small subunit ribosomal protein S9e (A)	Ribosome (ko03010)	[J]	Translation, ribosomal structure and biogenesis	40S ribosomal protein S9-2 GN=RPS9C OS=Arabidopsis thaliana (Mouse-ear cress) PE=2 SV=1	J	Translation, ribosomal structure and biogenesis	Os03g0154700 [Oryza sativa Japonica Group]
LOC_Os12g24530	lncRNA_target	--	--	Molecular Function: ubiquitin-protein transferase activity (GO:0004842);; Biological Process: amino acid transport (GO:0006865);; Molecular Function: zinc ion binding (GO:0008270);; Cellular Component: chloroplast (GO:0009507);; Biological Process: response to chitin (GO:0010200);; Cellular Component: membrane (GO:0016020);; Cellular Component: cytoplasmic membrane-bounded vesicle (GO:0016023);; …	--	--	[O]	Posttranslational modification, protein turnover, chaperones	RING-H2 finger protein ATL51 GN=ATL51 OS=Arabidopsis thaliana (Mouse-ear cress) PE=2 SV=2	O	Posttranslational modification, protein turnover, chaperones	Os12g0433100 [Oryza sativa Japonica Group]
LOC_Os01g05150	lncRNA_target	--	--	Cellular Component: membrane (GO:0016020);;	--	--	--	--	Alpha-amylase isozyme C OS=Oryza sativa subsp. japonica (Rice) PE=2 SV=1	--	--	Os01g0144800 [Oryza sativa Japonica Group]
LOC_Os08g18950	lncRNA_target	--	--	Biological Process: developmental process involved in reproduction (GO:0003006);; Biological Process: multicellular organismal development (GO:0007275);; Cellular Component: intracellular membrane-bounded organelle (GO:0043231);; Biological Process: primary metabolic process (GO:0044238);; Biological Process: cellular macromolecule metabolic process (GO:0044260);; Cellular Component: intracellula…	--	--	[W]	Extracellular structures	Extensin (Precursor) GN=HRGPNT3 OS=Nicotiana tabacum (Common tobacco) PE=2 SV=1	--	--	OSJNBa0029C04.5 [Oryza sativa Japonica Group]
LOC_Os08g39730	lncRNA_target	[Q]	Secondary metabolites biosynthesis, transport and catabolism	Molecular Function: monooxygenase activity (GO:0004497);; Molecular Function: iron ion binding (GO:0005506);; Molecular Function: electron carrier activity (GO:0009055);; Biological Process: response to UV (GO:0009411);; Biological Process: response to organic substance (GO:0010033);; Cellular Component: cytoplasmic membrane-bounded vesicle (GO:0016023);; Biological Process: cellular response to …	--	--	[Q]	Secondary metabolites biosynthesis, transport and catabolism	Cytochrome P450 76M5 {ECO:0000305} OS=Oryza sativa subsp. japonica (Rice) PE=1 SV=1	Q	Secondary metabolites biosynthesis, transport and catabolism	Os08g0508000 [Oryza sativa Japonica Group]
LOC_Os09g09130	lncRNA_target	[L]	Replication, recombination and repair	Molecular Function: RNA binding (GO:0003723);; Molecular Function: RNA-directed DNA polymerase activity (GO:0003964);; Molecular Function: aspartic-type endopeptidase activity (GO:0004190);; Cellular Component: cytoplasm (GO:0005737);; Biological Process: RNA-dependent DNA replication (GO:0006278);; Biological Process: proteolysis (GO:0006508);; Molecular Function: zinc ion binding (GO:0008270);;…	--	--	[R]	General function prediction only	RNA-directed DNA polymerase homolog OS=Oenothera berteroana (Bertero&apos;s evening primrose) PE=4 SV=1	L	Replication, recombination and repair	putative polyprotein [Oryza sativa Japonica Group]
LOC_Os10g13400	lncRNA_target	[L]	Replication, recombination and repair	Molecular Function: DNA binding (GO:0003677);; Molecular Function: RNA binding (GO:0003723);; Molecular Function: RNA-directed DNA polymerase activity (GO:0003964);; Molecular Function: RNA-DNA hybrid ribonuclease activity (GO:0004523);; Biological Process: RNA-dependent DNA replication (GO:0006278);; Biological Process: DNA recombination (GO:0006310);; Biological Process: DNA integration (GO:001…	--	--	[R]	General function prediction only	RNA-directed DNA polymerase homolog OS=Oenothera berteroana (Bertero&apos;s evening primrose) PE=4 SV=1	R	General function prediction only	Putative gag-pol precursor [Oryza sativa Japonica Group]
LOC_Os02g18230	lncRNA_target	--	--	Molecular Function: RNA binding (GO:0003723);; Molecular Function: RNA-directed DNA polymerase activity (GO:0003964);; Molecular Function: RNA-DNA hybrid ribonuclease activity (GO:0004523);; Cellular Component: mitochondrion (GO:0005739);; Biological Process: RNA-dependent DNA replication (GO:0006278);; Biological Process: DNA integration (GO:0015074);;	--	--	[R]	General function prediction only	--	R	General function prediction only	OSJNBa0032B23.1 [Oryza sativa Japonica Group]
LOC_Os05g46580	lncRNA_target	[H]	Coenzyme transport and metabolism	Molecular Function: dimethylallyltranstransferase activity (GO:0004161);; Molecular Function: geranyltranstransferase activity (GO:0004337);; Cellular Component: cytoplasm (GO:0005737);; Cellular Component: cytosol (GO:0005829);; Biological Process: acetyl-CoA metabolic process (GO:0006084);; Biological Process: cholesterol biosynthetic process (GO:0006695);; Cellular Component: plastid (GO:00095…	K00787|0|osa:4339489|Os05g0543400; K00787 farnesyl diphosphate synthase [EC:2.5.1.1 2.5.1.10] (A)	Terpenoid backbone biosynthesis (ko00900)	[H]	Coenzyme transport and metabolism	Farnesyl pyrophosphate synthase GN=FPS OS=Zea mays (Maize) PE=2 SV=1	H	Coenzyme transport and metabolism	Os05g0543400 [Oryza sativa Japonica Group]
LOC_Os12g41630	lncRNA_target	--	--	Biological Process: macromolecule metabolic process (GO:0043170);;	--	--	[R]	General function prediction only	F-box/LRR-repeat protein At3g48880 GN=At3g48880 OS=Arabidopsis thaliana (Mouse-ear cress) PE=2 SV=1	R	General function prediction only	F-box domain containing protein, expressed [Oryza sativa Japonica Group]
LOC_Os02g53010	lncRNA_target	--	--	--	--	--	--	--	--	--	--	hypothetical protein OsI_09090 [Oryza sativa Indica Group]
LOC_Os09g15200	lncRNA_target	--	--	Cellular Component: membrane (GO:0016020);;	--	--	[R]	General function prediction only	Ankyrin repeat-containing protein At5g02620 GN=At5g02620 OS=Arabidopsis thaliana (Mouse-ear cress) PE=1 SV=1	R	General function prediction only	ankyrin-like protein [Oryza sativa Japonica Group]
LOC_Os11g18790	lncRNA_target	[L]	Replication, recombination and repair	Molecular Function: DNA binding (GO:0003677);; Molecular Function: RNA binding (GO:0003723);; Molecular Function: RNA-directed DNA polymerase activity (GO:0003964);; Molecular Function: RNA-DNA hybrid ribonuclease activity (GO:0004523);; Biological Process: RNA-dependent DNA replication (GO:0006278);; Biological Process: DNA recombination (GO:0006310);; Biological Process: DNA integration (GO:001…	--	--	[R]	General function prediction only	--	R	General function prediction only	retrotransposon protein, putative, unclassified [Oryza sativa Japonica Group]
LOC_Os04g17440	lncRNA_target	[L]	Replication, recombination and repair	Molecular Function: DNA binding (GO:0003677);; Molecular Function: RNA binding (GO:0003723);; Molecular Function: RNA-directed DNA polymerase activity (GO:0003964);; Molecular Function: RNA-DNA hybrid ribonuclease activity (GO:0004523);; Biological Process: RNA-dependent DNA replication (GO:0006278);; Biological Process: DNA recombination (GO:0006310);; Cellular Component: plastid (GO:0009536);; …	--	--	[R]	General function prediction only	RNA-directed DNA polymerase homolog OS=Oenothera berteroana (Bertero&apos;s evening primrose) PE=4 SV=1	R	General function prediction only	OSJNBa0061A09.11 [Oryza sativa Japonica Group]
LOC_Os01g73980	lncRNA_target	--	--	Cellular Component: plant-type vacuole (GO:0000325);; Molecular Function: cysteine-type endopeptidase activity (GO:0004197);; Molecular Function: phospholipase A2 activity (GO:0004623);; Molecular Function: transporter activity (GO:0005215);; Molecular Function: protein binding (GO:0005515);; Cellular Component: cell wall (GO:0005618);; Cellular Component: nucleus (GO:0005634);; Cellular Componen…	K16290|0|dosa:Os01t0971400-01|Os01g0971400; Similar to Cysteine proteinase.; K16290 xylem cysteine proteinase [EC:3.4.22.-] (A)	--	[O]	Posttranslational modification, protein turnover, chaperones	Xylem cysteine proteinase 2 (Precursor) GN=XCP2 OS=Arabidopsis thaliana (Mouse-ear cress) PE=2 SV=2	O	Posttranslational modification, protein turnover, chaperones	Os01g0971400 [Oryza sativa Japonica Group]
LOC_Os12g39450	lncRNA_target	--	--	Cellular Component: cytoplasmic membrane-bounded vesicle (GO:0016023);;	--	--	--	--	--	--	--	hypothetical protein LOC_Os12g39450 [Oryza sativa Japonica Group]
LOC_Os09g21460	lncRNA_target	--	--	Biological Process: response to light intensity (GO:0009642);; Biological Process: regulation of gene expression (GO:0010468);; Cellular Component: plastid nucleoid (GO:0042646);;	--	--	--	--	--	S	Function unknown	Os09g0382400 [Oryza sativa Japonica Group]
LOC_Os05g48590	lncRNA_target	--	--	Molecular Function: acid phosphatase activity (GO:0003993);; Cellular Component: nucleus (GO:0005634);; Cellular Component: mitochondrion (GO:0005739);; Cellular Component: endosome (GO:0005768);; Cellular Component: Golgi apparatus (GO:0005794);; Cellular Component: trans-Golgi network (GO:0005802);; Biological Process: regulation of carbohydrate metabolic process (GO:0006109);; Biological Proce…	K14484|9.5054e-137|osa:4339588|Os05g0559400; K14484 auxin-responsive protein IAA (A)	Plant hormone signal transduction (ko04075)	--	--	Auxin-responsive protein IAA19 GN=OSJNBa0001A14.14 OS=Oryza sativa subsp. japonica (Rice) PE=2 SV=1	K	Transcription	Os05g0559400 [Oryza sativa Japonica Group]
LOC_Os02g18614	lncRNA_target	--	--	Biological Process: reproduction (GO:0000003);; Molecular Function: protein kinase activity (GO:0004672);; Biological Process: protein phosphorylation (GO:0006468);; Biological Process: plant-type cell wall organization (GO:0009664);; Cellular Component: membrane (GO:0016020);; Biological Process: anatomical structure development (GO:0048856);; Biological Process: multi-organism process (GO:00517…	--	--	[T]	Signal transduction mechanisms	Formin-like protein 3 OS=Oryza sativa subsp. japonica (Rice) PE=2 SV=2	S	Function unknown	hypothetical protein [Oryza sativa Japonica Group]
LOC_Os09g28310	lncRNA_target	--	--	Molecular Function: sequence-specific DNA binding transcription factor activity (GO:0003700);; Molecular Function: protein binding (GO:0005515);; Cellular Component: nucleus (GO:0005634);; Biological Process: regulation of transcription, DNA-templated (GO:0006355);; Biological Process: response to xenobiotic stimulus (GO:0009410);; Biological Process: response to water deprivation (GO:0009414);; …	K14432|1.60031e-145|osa:4347257|Os09g0456200; K14432 ABA responsive element binding factor (A)	Plant hormone signal transduction (ko04075)	--	--	bZIP transcription factor TRAB1 OS=Oryza sativa subsp. japonica (Rice) PE=1 SV=1	K	Transcription	Os09g0456200 [Oryza sativa Japonica Group]
LOC_Os12g34770	lncRNA_target	--	--	Molecular Function: DNA binding (GO:0003677);; Molecular Function: exonuclease activity (GO:0004527);; Cellular Component: intracellular (GO:0005622);; Biological Process: DNA recombination (GO:0006310);; Molecular Function: zinc ion binding (GO:0008270);; Biological Process: DNA integration (GO:0015074);; Molecular Function: hydrolase activity (GO:0016787);;	K12619|0|osa:4349826|Os11g0157000; K12619 5'-3' exoribonuclease 2 [EC:3.1.13.-] (A)	Ribosome biogenesis in eukaryotes (ko03008);; RNA degradation (ko03018)	[R]	General function prediction only	Endonuclease OS=Nicotiana tabacum (Common tobacco) PE=2 SV=1	R	General function prediction only	retrotransposon protein, putative, Ty1-copia subclass [Oryza sativa Japonica Group]
LOC_Os04g28810	lncRNA_target	--	--	Cellular Component: plastid (GO:0009536);;	--	--	--	--	--	--	--	OSJNBb0066J23.20 [Oryza sativa Japonica Group]
LOC_Os05g07060	lncRNA_target	--	--	Biological Process: mRNA splicing, via spliceosome (GO:0000398);; Molecular Function: catalytic activity (GO:0003824);; Molecular Function: binding (GO:0005488);; Cellular Component: extracellular region (GO:0005576);; Cellular Component: cell wall (GO:0005618);; Cellular Component: spliceosomal complex (GO:0005681);; Biological Process: nitrogen compound metabolic process (GO:0006807);; Biologic…	--	--	--	--	Fasciclin-like arabinogalactan protein 11 (Precursor) GN=FLA11 OS=Arabidopsis thaliana (Mouse-ear cress) PE=2 SV=2	R	General function prediction only	Os05g0163300 [Oryza sativa Japonica Group]
LOC_Os01g72670	lncRNA_target	--	--	--	--	--	--	--	--	S	Function unknown	Os01g0956700 [Oryza sativa Japonica Group]
LOC_Os02g37220	lncRNA_target	--	--	--	--	--	--	--	--	R	General function prediction only	OSIGBa0132O24.3 [Oryza sativa Indica Group]
LOC_Os04g52410	lncRNA_target	--	--	Biological Process: cell morphogenesis (GO:0000902);; Biological Process: cell fate specification (GO:0001708);; Molecular Function: DNA binding (GO:0003677);; Molecular Function: sequence-specific DNA binding transcription factor activity (GO:0003700);; Cellular Component: nucleus (GO:0005634);; Biological Process: regulation of transcription, DNA-templated (GO:0006355);; Biological Process: spe…	--	--	[K]	Transcription	MADS-box transcription factor 31 GN=MADS31 OS=Oryza sativa subsp. japonica (Rice) PE=2 SV=1	K	Transcription	hypothetical protein OsJ_16140 [Oryza sativa Japonica Group]
LOC_Os01g04950	lncRNA_target	[E]	Amino acid transport and metabolism	Molecular Function: protein binding (GO:0005515);; Cellular Component: Golgi apparatus (GO:0005794);; Cellular Component: plasma membrane (GO:0005886);; Biological Process: polysaccharide metabolic process (GO:0005976);; Biological Process: nitrogen compound metabolic process (GO:0006807);; Biological Process: lipid transport (GO:0006869);; Biological Process: intra-Golgi vesicle-mediated transpo…	K14638|0|osa:4325456|Os01g0142800; K14638 solute carrier family 15 (peptide/histidine transporter), member 3/4 (A)	--	[E]	Amino acid transport and metabolism	Protein NRT1/ PTR FAMILY 8.2 GN=F7J8.160 OS=Arabidopsis thaliana (Mouse-ear cress) PE=2 SV=1	E	Amino acid transport and metabolism	unnamed protein product [Oryza sativa Japonica Group]
LOC_Os08g27910	lncRNA_target	--	--	Molecular Function: nucleic acid binding (GO:0003676);; Molecular Function: zinc ion binding (GO:0008270);; Cellular Component: plastid (GO:0009536);;	--	--	[O]	Posttranslational modification, protein turnover, chaperones	--	--	--	OSJNBa0089E12.10 [Oryza sativa Japonica Group]
LOC_Os01g72540	lncRNA_target	[TZDR]	Signal transduction mechanisms;; Cytoskeleton;; Cell cycle control, cell division, chromosome partitioning;; General function prediction only	Molecular Function: calcium ion binding (GO:0005509);; Cellular Component: nucleus (GO:0005634);; Cellular Component: cytoplasm (GO:0005737);; Cellular Component: plasma membrane (GO:0005886);; Biological Process: response to cold (GO:0009409);; Biological Process: double fertilization forming a zygote and endosperm (GO:0009567);; Biological Process: response to wounding (GO:0009611);; Biological…	K13448|2.44765e-66|dosa:Os01t0955400-00|Os01g0955400; Similar to cDNA clone:001-105-G04, full insert sequence.; K13448 calcium-binding protein CML (A)	Plant-pathogen interaction (ko04626)	[T]	Signal transduction mechanisms	Putative calcium-binding protein CML23 OS=Oryza sativa subsp. japonica (Rice) PE=3 SV=1	T	Signal transduction mechanisms	RecName: Full=Putative calcium-binding protein CML23; AltName: Full=Calmodulin-like protein 23 [Oryza sativa Japonica Group]
LOC_Os06g32660	lncRNA_target	--	--	Cellular Component: mitochondrion (GO:0005739);; Cellular Component: cytoplasmic membrane-bounded vesicle (GO:0016023);; Molecular Function: oxidoreductase activity (GO:0016491);; Molecular Function: transition metal ion binding (GO:0046914);; Biological Process: oxidation-reduction process (GO:0055114);;	--	--	--	--	--	--	--	transposon protein, putative, CACTA, En/Spm sub-class [Oryza sativa Japonica Group]
LOC_Os08g19050	lncRNA_target	--	--	--	--	--	--	--	--	--	--	hypothetical protein OsJ_26751 [Oryza sativa Japonica Group]
LOC_Os06g04770	lncRNA_target	--	--	Molecular Function: nucleic acid binding (GO:0003676);; Molecular Function: hydrolase activity, hydrolyzing O-glycosyl compounds (GO:0004553);; Biological Process: carbohydrate metabolic process (GO:0005975);; Molecular Function: zinc ion binding (GO:0008270);; Cellular Component: membrane (GO:0016020);;	--	--	--	--	Serine/threonine-protein phosphatase 7 long form homolog GN=At1g48120 OS=Arabidopsis thaliana (Mouse-ear cress) PE=2 SV=1	--	--	transposon protein, putative, Mutator sub-class [Oryza sativa Japonica Group]
LOC_Os12g32000	lncRNA_target	--	--	Molecular Function: nucleic acid binding (GO:0003676);; Molecular Function: protein serine/threonine kinase activity (GO:0004674);; Molecular Function: ATP binding (GO:0005524);; Biological Process: protein phosphorylation (GO:0006468);; Biological Process: proteolysis (GO:0006508);; Molecular Function: cysteine-type peptidase activity (GO:0008234);; Cellular Component: plastid (GO:0009536);;	--	--	--	--	--	S	Function unknown	transposon protein, putative, CACTA, En/Spm sub-class [Oryza sativa Japonica Group]
LOC_Os12g34400	lncRNA_target	--	--	Molecular Function: glutathione synthase activity (GO:0004363);; Molecular Function: ATP binding (GO:0005524);; Cellular Component: cytosol (GO:0005829);; Biological Process: glutathione biosynthetic process (GO:0006750);; Cellular Component: chloroplast (GO:0009507);; Biological Process: response to jasmonic acid (GO:0009753);;	--	--	--	--	--	S	Function unknown	hypothetical protein LOC_Os12g34400 [Oryza sativa Japonica Group]
LOC_Os04g49310	lncRNA_target	[L]	Replication, recombination and repair	Biological Process: pollination (GO:0009856);; Biological Process: single-organism cellular process (GO:0044763);; Biological Process: anatomical structure development (GO:0048856);; Biological Process: response to stimulus (GO:0050896);;	K10706|0|dosa:Os04t0582600-01|Os04g0582600; Conserved hypothetical protein.; K10706 senataxin [EC:3.6.4.-] (A)	--	[A]	RNA processing and modification	Probable helicase MAGATAMA 3 GN=MAA3 OS=Arabidopsis thaliana (Mouse-ear cress) PE=2 SV=1	A	RNA processing and modification	Os04g0582600 [Oryza sativa Japonica Group]
LOC_Os03g47510	lncRNA_target	--	--	Cellular Component: mitochondrion (GO:0005739);;	--	--	--	--	--	--	--	hypothetical protein LOC_Os03g47510 [Oryza sativa Japonica Group]
LOC_Os03g10710	lncRNA_target	--	--	--	--	--	--	--	--	--	--	hypothetical protein LOC_Os03g10710 [Oryza sativa Japonica Group]
LOC_Os07g15060	lncRNA_target	--	--	Molecular Function: nucleic acid binding (GO:0003676);; Cellular Component: mitochondrion (GO:0005739);; Molecular Function: zinc ion binding (GO:0008270);;	--	--	--	--	--	R	General function prediction only	OSJNBa0052P16.16 [Oryza sativa Japonica Group]
LOC_Os10g10030	lncRNA_target	[RTKL]	General function prediction only;; Signal transduction mechanisms;; Transcription;; Replication, recombination and repair	Molecular Function: guanylate cyclase activity (GO:0004383);; Molecular Function: protein serine/threonine kinase activity (GO:0004674);; Molecular Function: protein tyrosine kinase activity (GO:0004713);; Molecular Function: calcium ion binding (GO:0005509);; Molecular Function: ATP binding (GO:0005524);; Cellular Component: mitochondrion (GO:0005739);; Cellular Component: plasma membrane (GO:00…	--	--	--	--	Wall-associated receptor kinase-like 10 (Precursor) GN=WAKL10 OS=Arabidopsis thaliana (Mouse-ear cress) PE=2 SV=1	T	Signal transduction mechanisms	Putative protein kinase [Oryza sativa Japonica Group]
LOC_Os05g27470	lncRNA_target	--	--	Biological Process: protein peptidyl-prolyl isomerization (GO:0000413);; Molecular Function: nucleic acid binding (GO:0003676);; Molecular Function: peptidyl-prolyl cis-trans isomerase activity (GO:0003755);; Biological Process: protein folding (GO:0006457);; Biological Process: proteolysis (GO:0006508);; Molecular Function: cysteine-type peptidase activity (GO:0008234);; Biological Process: DNA …	--	--	--	--	--	S	Function unknown	putative polyprotein [Oryza sativa Japonica Group]
LOC_Os07g42220	lncRNA_target	--	--	Biological Process: developmental process (GO:0032502);; Biological Process: single-organism process (GO:0044699);;	--	--	--	--	Formin-like protein 8 (Precursor) GN=FH8 OS=Oryza sativa subsp. japonica (Rice) PE=2 SV=1	S	Function unknown	Os07g0613800 [Oryza sativa Japonica Group]
LOC_Os10g03370	lncRNA_target	--	--	Cellular Component: plastid (GO:0009536);;	--	--	--	--	Formin-like protein 14 GN=FH14 OS=Arabidopsis thaliana (Mouse-ear cress) PE=3 SV=3	--	--	Hypothetical protein [Oryza sativa Japonica Group]
LOC_Os02g48740	lncRNA_target	--	--	Molecular Function: calcium ion binding (GO:0005509);; Cellular Component: cell wall (GO:0005618);; Cellular Component: vacuole (GO:0005773);; Cellular Component: cytosol (GO:0005829);; Biological Process: pollen germination (GO:0009846);; Biological Process: pollen tube growth (GO:0009860);; Biological Process: actin cytoskeleton organization (GO:0030036);; Biological Process: actin filament-bas…	--	--	[Z]	Cytoskeleton	Fimbrin-5 {ECO:0000305} OS=Arabidopsis thaliana (Mouse-ear cress) PE=1 SV=1	Z	Cytoskeleton	Os02g0719100 [Oryza sativa Japonica Group]
LOC_Os05g17390	lncRNA_target	--	--	Cellular Component: mitochondrion (GO:0005739);; Cellular Component: plastid (GO:0009536);; Cellular Component: membrane (GO:0016020);; Biological Process: developmental process (GO:0032502);; Cellular Component: cell part (GO:0044464);; Biological Process: single-organism process (GO:0044699);;	--	--	--	--	Formin-like protein 3 OS=Oryza sativa subsp. japonica (Rice) PE=2 SV=2	--	--	hypothetical protein [Oryza sativa Japonica Group]
LOC_Os03g01640	lncRNA_target	--	--	Cellular Component: extracellular region (GO:0005576);; Cellular Component: cell wall (GO:0005618);; Cellular Component: membrane (GO:0016020);; Cellular Component: cytoplasmic membrane-bounded vesicle (GO:0016023);; Biological Process: sexual reproduction (GO:0019953);;	--	--	--	--	Expansin-B10 (Precursor) GN=OSJNBa0009C08.18 OS=Oryza sativa subsp. japonica (Rice) PE=2 SV=1	R	General function prediction only	Os03g0106800 [Oryza sativa Japonica Group]
LOC_Os12g13590	lncRNA_target	--	--	Cellular Component: exocyst (GO:0000145);; Cellular Component: plasma membrane (GO:0005886);; Biological Process: exocytosis (GO:0006887);; Biological Process: actin filament organization (GO:0007015);; Cellular Component: plasmodesma (GO:0009506);; Biological Process: protein transport (GO:0015031);; Biological Process: vesicle docking (GO:0048278);;	--	--	[U]	Intracellular trafficking, secretion, and vesicular transport	Exocyst complex component 5 GN=OSJNBb0001P17 OS=Oryza sativa subsp. japonica (Rice) PE=2 SV=1	U	Intracellular trafficking, secretion, and vesicular transport	Os12g0238100 [Oryza sativa Japonica Group]
LOC_Os09g03690	lncRNA_target	--	--	Molecular Function: DNA binding (GO:0003677);; Molecular Function: chromatin binding (GO:0003682);; Cellular Component: nucleus (GO:0005634);; Molecular Function: zinc ion binding (GO:0008270);; Cellular Component: plastid (GO:0009536);; Cellular Component: cell part (GO:0044464);;	--	--	[T]	Signal transduction mechanisms	Vegetative cell wall protein gp1 (Precursor) GN=GP1 OS=Chlamydomonas reinhardtii (Chlamydomonas smithii) PE=1 SV=1	B	Chromatin structure and dynamics	hypothetical protein OsJ_28421 [Oryza sativa Japonica Group]
LOC_Os06g16580	lncRNA_target	--	--	Biological Process: defense response to insect (GO:0002213);; Molecular Function: chitinase activity (GO:0004568);; Cellular Component: extracellular region (GO:0005576);; Cellular Component: mitochondrion (GO:0005739);; Biological Process: chitin catabolic process (GO:0006032);; Biological Process: proteolysis (GO:0006508);; Molecular Function: cysteine-type peptidase activity (GO:0008234);; Cel…	--	--	--	--	Sulfated surface glycoprotein 185 (Precursor) OS=Volvox carteri (Green alga) PE=1 SV=1	--	--	transposon protein, putative, CACTA, En/Spm sub-class [Oryza sativa Japonica Group]
LOC_Os04g17300	lncRNA_target	--	--	Molecular Function: DNA binding (GO:0003677);; Molecular Function: catalytic activity (GO:0003824);; Molecular Function: serine-type endopeptidase activity (GO:0004252);; Biological Process: DNA recombination (GO:0006310);; Biological Process: proteolysis (GO:0006508);; Molecular Function: zinc ion binding (GO:0008270);; Biological Process: DNA integration (GO:0015074);; Molecular Function: trans…	--	--	--	--	Endonuclease OS=Nicotiana tabacum (Common tobacco) PE=2 SV=1	R	General function prediction only	OSJNBa0061A09.3 [Oryza sativa Japonica Group]
LOC_Os09g14830	lncRNA_target	[L]	Replication, recombination and repair	Molecular Function: RNA binding (GO:0003723);; Molecular Function: RNA-directed DNA polymerase activity (GO:0003964);; Molecular Function: RNA-DNA hybrid ribonuclease activity (GO:0004523);; Biological Process: RNA-dependent DNA replication (GO:0006278);; Cellular Component: plastid (GO:0009536);; Biological Process: DNA integration (GO:0015074);;	--	--	[R]	General function prediction only	RNA-directed DNA polymerase homolog OS=Oenothera berteroana (Bertero&apos;s evening primrose) PE=4 SV=1	R	General function prediction only	putative polyprotein [Oryza sativa Japonica Group]
LOC_Os11g45220	lncRNA_target	--	--	Molecular Function: catalytic activity (GO:0003824);; Molecular Function: enzyme inhibitor activity (GO:0004857);; Cellular Component: nucleolus (GO:0005730);; Biological Process: RNA processing (GO:0006396);; Biological Process: multicellular organismal development (GO:0007275);; Biological Process: nucleotide biosynthetic process (GO:0009165);; Cellular Component: membrane (GO:0016020);; Cellul…	--	--	--	--	Nucleolin 1 OS=Oryza sativa subsp. japonica (Rice) PE=2 SV=1	R	General function prediction only	Os11g0677400 [Oryza sativa Japonica Group]
LOC_Os02g18670	lncRNA_target	[V]	Defense mechanisms	Cellular Component: plant-type vacuole (GO:0000325);; Molecular Function: ATP binding (GO:0005524);; Cellular Component: nucleus (GO:0005634);; Cellular Component: vacuolar membrane (GO:0005774);; Cellular Component: Golgi apparatus (GO:0005794);; Cellular Component: plasma membrane (GO:0005886);; Biological Process: ATP catabolic process (GO:0006200);; Cellular Component: plasmodesma (GO:0009506…	--	--	[Q]	Secondary metabolites biosynthesis, transport and catabolism	ABC transporter C family member 3 GN=MJG19.3 OS=Arabidopsis thaliana (Mouse-ear cress) PE=1 SV=1	Q	Secondary metabolites biosynthesis, transport and catabolism	hypothetical protein OsI_06791 [Oryza sativa Indica Group]
LOC_Os09g12190	lncRNA_target	--	--	Molecular Function: nucleic acid binding (GO:0003676);; Molecular Function: zinc ion binding (GO:0008270);; Cellular Component: membrane (GO:0016020);;	--	--	--	--	--	S	Function unknown	OSIGBa0113K06.7 [Oryza sativa Indica Group]
LOC_Os09g25070	lncRNA_target	--	--	Biological Process: regulation of immune system process (GO:0002682);; Molecular Function: sequence-specific DNA binding transcription factor activity (GO:0003700);; Molecular Function: calmodulin binding (GO:0005516);; Cellular Component: nucleus (GO:0005634);; Biological Process: regulation of transcription, DNA-templated (GO:0006355);; Biological Process: iron ion transport (GO:0006826);; Biol…	--	--	--	--	Probable WRKY transcription factor 40 GN=WRKY40 OS=Arabidopsis thaliana (Mouse-ear cress) PE=1 SV=1	S	Function unknown	Os09g0417800 [Oryza sativa Japonica Group]
LOC_Os06g04540	lncRNA_target	--	--	Molecular Function: AT DNA binding (GO:0003680);; Molecular Function: double-stranded DNA binding (GO:0003690);; Biological Process: chromatin organization (GO:0006325);; Biological Process: photomorphogenesis (GO:0009640);; Biological Process: leaf senescence (GO:0010150);; Cellular Component: intrinsic component of membrane (GO:0031224);; Cellular Component: nuclear part (GO:0044428);; Cellular…	--	--	--	--	Putative DNA-binding protein ESCAROLA GN=ESC OS=Arabidopsis thaliana (Mouse-ear cress) PE=2 SV=1	S	Function unknown	Os06g0136900 [Oryza sativa Japonica Group]
LOC_Os12g34524	lncRNA_target	--	--	Biological Process: immune system process (GO:0002376);; Molecular Function: peroxidase activity (GO:0004601);; Cellular Component: nucleus (GO:0005634);; Biological Process: iron ion transport (GO:0006826);; Biological Process: response to oxidative stress (GO:0006979);; Biological Process: response to desiccation (GO:0009269);; Biological Process: response to cold (GO:0009409);; Cellular Compon…	K00430|0|osa:4352399|Os12g0530100; K00430 peroxidase [EC:1.11.1.7] (A)	Phenylalanine metabolism (ko00360);; Phenylpropanoid biosynthesis (ko00940)	--	--	Peroxidase 24 (Precursor) GN=T7F6.21 OS=Arabidopsis thaliana (Mouse-ear cress) PE=2 SV=1	G	Carbohydrate transport and metabolism	Os12g0530100 [Oryza sativa Japonica Group]
LOC_Os08g13840	lncRNA_target	[R]	General function prediction only	Biological Process: respiratory burst involved in defense response (GO:0002679);; Molecular Function: DNA binding (GO:0003677);; Molecular Function: sequence-specific DNA binding transcription factor activity (GO:0003700);; Molecular Function: calmodulin binding (GO:0005516);; Cellular Component: nucleus (GO:0005634);; Cellular Component: mitochondrion (GO:0005739);; Biological Process: regulatio…	--	--	--	--	Probable WRKY transcription factor 11 GN=WRKY11 OS=Arabidopsis thaliana (Mouse-ear cress) PE=2 SV=2	K	Transcription	Os08g0235800 [Oryza sativa Japonica Group]
LOC_Os08g05930	lncRNA_target	[L]	Replication, recombination and repair	Molecular Function: DNA binding (GO:0003677);; Molecular Function: RNA binding (GO:0003723);; Molecular Function: RNA-directed DNA polymerase activity (GO:0003964);; Molecular Function: RNA-DNA hybrid ribonuclease activity (GO:0004523);; Biological Process: RNA-dependent DNA replication (GO:0006278);; Biological Process: DNA recombination (GO:0006310);; Biological Process: DNA integration (GO:001…	--	--	[R]	General function prediction only	RNA-directed DNA polymerase homolog OS=Oenothera berteroana (Bertero&apos;s evening primrose) PE=4 SV=1	R	General function prediction only	retrotransposon protein, putative, Ty3-gypsy subclass [Oryza sativa Japonica Group]
LOC_Os04g26310	lncRNA_target	--	--	Molecular Function: DNA binding (GO:0003677);; Molecular Function: binding (GO:0005488);; Cellular Component: nucleus (GO:0005634);; Cellular Component: mitochondrion (GO:0005739);; Biological Process: regulation of transcription, DNA-templated (GO:0006355);; Biological Process: proteolysis (GO:0006508);; Molecular Function: cysteine-type peptidase activity (GO:0008234);; Cellular Component: plan…	--	--	[R]	General function prediction only	Sulfated surface glycoprotein 185 (Precursor) OS=Volvox carteri (Green alga) PE=1 SV=1	--	--	OSJNBa0063G07.8 [Oryza sativa Japonica Group]
LOC_Os12g03690	lncRNA_target	--	--	Biological Process: developmental process involved in reproduction (GO:0003006);; Molecular Function: protein serine/threonine kinase activity (GO:0004674);; Molecular Function: binding (GO:0005488);; Molecular Function: ATP binding (GO:0005524);; Cellular Component: plasma membrane (GO:0005886);; Biological Process: cellular protein modification process (GO:0006464);; Biological Process: protein…	--	--	--	--	Putative receptor protein kinase ZmPK1 (Precursor) GN=PK1 OS=Zea mays (Maize) PE=2 SV=2	T	Signal transduction mechanisms	D-mannose binding lectin family protein [Oryza sativa Japonica Group]
LOC_Os07g05560	lncRNA_target	--	--	Cellular Component: vacuolar membrane (GO:0005774);; Cellular Component: plasma membrane (GO:0005886);; Biological Process: RNA modification (GO:0009451);; Cellular Component: plasmodesma (GO:0009506);; Cellular Component: chloroplast (GO:0009507);; Cellular Component: chloroplast envelope (GO:0009941);; Cellular Component: cytoplasmic membrane-bounded vesicle (GO:0016023);; Biological Process: c…	--	--	[R]	General function prediction only	Pentatricopeptide repeat-containing protein At4g21065 GN=PCMP-H28 OS=Arabidopsis thaliana (Mouse-ear cress) PE=2 SV=2	S	Function unknown	Os07g0150000 [Oryza sativa Japonica Group]
LOC_Os03g48364	lncRNA_target	--	--	Molecular Function: DNA binding (GO:0003677);; Molecular Function: catalytic activity (GO:0003824);; Cellular Component: mitochondrion (GO:0005739);; Biological Process: macromolecule metabolic process (GO:0043170);; Biological Process: primary metabolic process (GO:0044238);;	--	--	--	--	--	R	General function prediction only	transposon protein, putative, unclassified [Oryza sativa Japonica Group]
LOC_Os01g44370	lncRNA_target	--	--	Molecular Function: DNA binding (GO:0003677);; Molecular Function: chromatin binding (GO:0003682);; Molecular Function: sequence-specific DNA binding transcription factor activity (GO:0003700);; Cellular Component: nucleus (GO:0005634);; Biological Process: regulation of transcription, DNA-templated (GO:0006355);; Cellular Component: chloroplast (GO:0009507);; Cellular Component: plastid (GO:0009…	--	--	[O]	Posttranslational modification, protein turnover, chaperones	Protein RADIALIS-like 3 GN=RL3 OS=Arabidopsis thaliana (Mouse-ear cress) PE=2 SV=1	K	Transcription	hypothetical protein [Oryza sativa Japonica Group]
LOC_Os02g03840	lncRNA_target	--	--	Molecular Function: binding (GO:0005488);; Cellular Component: plasma membrane (GO:0005886);; Biological Process: RNA processing (GO:0006396);; Biological Process: protein targeting to membrane (GO:0006612);; Biological Process: response to stress (GO:0006950);; Cellular Component: chloroplast (GO:0009507);; Cellular Component: plastid (GO:0009536);; Biological Process: response to abiotic stimul…	--	--	[S]	Function unknown	Putative WEB family protein At1g65010, chloroplastic (Precursor) GN=At1g65010 OS=Arabidopsis thaliana (Mouse-ear cress) PE=1 SV=1	S	Function unknown	hypothetical protein OsJ_05250 [Oryza sativa Japonica Group]
LOC_Os08g05870	lncRNA_target	--	--	Biological Process: MAPK cascade (GO:0000165);; Molecular Function: phospholipid binding (GO:0005543);; Cellular Component: nucleus (GO:0005634);; Biological Process: protein targeting to membrane (GO:0006612);; Molecular Function: oxysterol binding (GO:0008142);; Biological Process: steroid metabolic process (GO:0008202);; Biological Process: response to cold (GO:0009409);; Biological Process: r…	--	--	[I]	Lipid transport and metabolism	Oxysterol-binding protein-related protein 2A GN=ORP2A OS=Arabidopsis thaliana (Mouse-ear cress) PE=2 SV=1	T	Signal transduction mechanisms	hypothetical protein OsJ_26076 [Oryza sativa Japonica Group]
LOC_Os12g37050	lncRNA_target	--	--	Cellular Component: mitochondrion (GO:0005739);; Biological Process: proteolysis (GO:0006508);; Molecular Function: peptidase activity (GO:0008233);;	--	--	--	--	--	--	--	hypothetical protein LOC_Os12g37050 [Oryza sativa Japonica Group]
LOC_Os06g30420	lncRNA_target	[J]	Translation, ribosomal structure and biogenesis	Molecular Function: adenylate cyclase activity (GO:0004016);; Cellular Component: mitochondrion (GO:0005739);; Biological Process: embryo development ending in seed dormancy (GO:0009793);; Cellular Component: intracellular membrane-bounded organelle (GO:0043231);; Cellular Component: cytoplasmic part (GO:0044444);;	--	--	[R]	General function prediction only	Pentatricopeptide repeat-containing protein At4g20090 GN=EMB1025 OS=Arabidopsis thaliana (Mouse-ear cress) PE=3 SV=1	R	General function prediction only	Os06g0499301 [Oryza sativa Japonica Group]
LOC_Os12g41490	lncRNA_target	--	--	Biological Process: transition metal ion transport (GO:0000041);; Biological Process: microtubule cytoskeleton organization (GO:0000226);; Biological Process: cytokinesis by cell plate formation (GO:0000911);; Molecular Function: protein serine/threonine kinase activity (GO:0004674);; Molecular Function: binding (GO:0005488);; Molecular Function: ATP binding (GO:0005524);; Cellular Component: pla…	--	--	--	--	L-type lectin-domain containing receptor kinase IX.1 (Precursor) GN=LECRK91 OS=Arabidopsis thaliana (Mouse-ear cress) PE=2 SV=1	T	Signal transduction mechanisms	Os12g0608500 [Oryza sativa Japonica Group]
LOC_Os04g37880	lncRNA_target	--	--	--	--	--	[R]	General function prediction only	Formin-like protein 14 GN=FH14 OS=Arabidopsis thaliana (Mouse-ear cress) PE=3 SV=3	S	Function unknown	Os04g0451700 [Oryza sativa Japonica Group]
LOC_Os05g20680	lncRNA_target	[L]	Replication, recombination and repair	Molecular Function: DNA binding (GO:0003677);; Molecular Function: RNA binding (GO:0003723);; Molecular Function: RNA-directed DNA polymerase activity (GO:0003964);; Molecular Function: aspartic-type endopeptidase activity (GO:0004190);; Cellular Component: mitochondrion (GO:0005739);; Biological Process: RNA-dependent DNA replication (GO:0006278);; Biological Process: DNA recombination (GO:00063…	--	--	[R]	General function prediction only	Uncharacterized mitochondrial protein AtMg00860 GN=AtMg00860 OS=Arabidopsis thaliana (Mouse-ear cress) PE=4 SV=1	L	Replication, recombination and repair	OSJNBa0070D17.1 [Oryza sativa Japonica Group]
LOC_Os10g17870	lncRNA_target	--	--	Molecular Function: transaminase activity (GO:0008483);; Cellular Component: plastid (GO:0009536);;	--	--	--	--	--	R	General function prediction only	Hypothetical protein with similarity to putative retroelements [Oryza sativa Japonica Group]
LOC_Os01g49730	lncRNA_target	--	--	Cellular Component: plastid (GO:0009536);;	--	--	--	--	--	--	--	unnamed protein product [Oryza sativa Japonica Group]
LOC_Os05g17200	lncRNA_target	--	--	Molecular Function: DNA binding (GO:0003677);; Molecular Function: RNA binding (GO:0003723);; Molecular Function: RNA-directed DNA polymerase activity (GO:0003964);; Molecular Function: RNA-DNA hybrid ribonuclease activity (GO:0004523);; Biological Process: RNA-dependent DNA replication (GO:0006278);; Biological Process: DNA recombination (GO:0006310);; Molecular Function: zinc ion binding (GO:00…	--	--	--	--	--	L	Replication, recombination and repair	Hypothetical protein [Oryza sativa Japonica Group]
LOC_Os05g38860	lncRNA_target	--	--	--	--	--	--	--	--	--	--	Os05g0464200 [Oryza sativa Japonica Group]
LOC_Os11g13620	lncRNA_target	--	--	Cellular Component: plastid (GO:0009536);;	--	--	--	--	--	--	--	Os11g0239900 [Oryza sativa Japonica Group]
LOC_Os12g30310	lncRNA_target	--	--	Molecular Function: DNA binding (GO:0003677);; Cellular Component: mitochondrion (GO:0005739);; Biological Process: DNA recombination (GO:0006310);; Molecular Function: zinc ion binding (GO:0008270);; Biological Process: DNA integration (GO:0015074);; Cellular Component: cytoplasmic membrane-bounded vesicle (GO:0016023);; Molecular Function: hydrolase activity (GO:0016787);;	--	--	[R]	General function prediction only	Endonuclease OS=Nicotiana tabacum (Common tobacco) PE=2 SV=1	R	General function prediction only	retrotransposon protein, putative, Ty1-copia subclass [Oryza sativa Japonica Group]
LOC_Os08g19030	lncRNA_target	--	--	Molecular Function: DNA binding (GO:0003677);; Biological Process: DNA recombination (GO:0006310);; Cellular Component: plastid (GO:0009536);;	--	--	--	--	--	R	General function prediction only	Unknown protein [Oryza sativa Japonica Group]
LOC_Os01g43980	lncRNA_target	[L]	Replication, recombination and repair	Biological Process: telomere maintenance (GO:0000723);; Molecular Function: DNA helicase activity (GO:0003678);; Biological Process: DNA repair (GO:0006281);; Cellular Component: cytoplasmic membrane-bounded vesicle (GO:0016023);; Biological Process: DNA duplex unwinding (GO:0032508);;	--	--	[D]	Cell cycle control, cell division, chromosome partitioning	--	D	Cell cycle control, cell division, chromosome partitioning	Os01g0630700 [Oryza sativa Japonica Group]
LOC_Os12g30950	lncRNA_target	--	--	--	--	--	[A]	RNA processing and modification	F-box protein At3g07870 GN=At3g07870 OS=Arabidopsis thaliana (Mouse-ear cress) PE=2 SV=1	--	--	F-box protein interaction domain containing protein [Oryza sativa Japonica Group]
LOC_Os12g41150	lncRNA_target	--	--	Cellular Component: plastid (GO:0009536);;	--	--	--	--	--	L	Replication, recombination and repair	retrotransposon, putative, centromere-specific [Oryza sativa Japonica Group]
LOC_Os04g25220	lncRNA_target	--	--	Cellular Component: mitochondrion (GO:0005739);; Cellular Component: plastid (GO:0009536);; Molecular Function: metal ion binding (GO:0046872);;	--	--	--	--	--	--	--	OSJNBa0050F15.12 [Oryza sativa Japonica Group]
LOC_Os02g27940	lncRNA_target	[TZDR]	Signal transduction mechanisms;; Cytoskeleton;; Cell cycle control, cell division, chromosome partitioning;; General function prediction only	Biological Process: polysaccharide biosynthetic process (GO:0000271);; Molecular Function: calcium ion binding (GO:0005509);; Biological Process: detection of calcium ion (GO:0005513);; Molecular Function: protein binding (GO:0005515);; Cellular Component: plasma membrane (GO:0005886);; Cellular Component: plant-type vacuole membrane (GO:0009705);; Biological Process: multidimensional cell growth…	K06268|2.249e-72|dosa:Os02t0480800-00|Os02g0480800; Similar to ATCBL3 (ARABIDOPSIS THALIANA CALCINEURIN B-LIKE 3); calcium ion binding.; K06268 serine/threonine-protein phosphatase 2B regulatory subunit (A)	--	[T]	Signal transduction mechanisms	Calcineurin B-like protein 3 GN=T15N24.20 OS=Arabidopsis thaliana (Mouse-ear cress) PE=1 SV=2	T	Signal transduction mechanisms	hypothetical protein OsJ_06741 [Oryza sativa Japonica Group]
LOC_Os01g74010	lncRNA_target	--	--	Cellular Component: membrane (GO:0016020);; Cellular Component: intracellular membrane-bounded organelle (GO:0043231);; Cellular Component: cytoplasmic part (GO:0044444);; Cellular Component: cell periphery (GO:0071944);;	--	--	--	--	Proline-rich receptor-like protein kinase PERK2 GN=PERK2 OS=Arabidopsis thaliana (Mouse-ear cress) PE=2 SV=3	S	Function unknown	Os01g0971700 [Oryza sativa Japonica Group]
LOC_Os04g44560	lncRNA_target	--	--	Molecular Function: transporter activity (GO:0005215);; Biological Process: transport (GO:0006810);; Cellular Component: chloroplast thylakoid membrane (GO:0009535);; Cellular Component: chloroplast envelope (GO:0009941);; Cellular Component: integral component of membrane (GO:0016021);;	--	--	[R]	General function prediction only	Proline-rich receptor-like protein kinase PERK10 GN=PERK10 OS=Arabidopsis thaliana (Mouse-ear cress) PE=2 SV=2	S	Function unknown	Os04g0527800 [Oryza sativa Japonica Group]
LOC_Os04g25680	lncRNA_target	--	--	Molecular Function: hydrolase activity, hydrolyzing O-glycosyl compounds (GO:0004553);; Cellular Component: mitochondrion (GO:0005739);; Biological Process: carbohydrate metabolic process (GO:0005975);; Biological Process: proteolysis (GO:0006508);; Molecular Function: cysteine-type peptidase activity (GO:0008234);;	--	--	--	--	--	R	General function prediction only	OSJNBb0062H02.12 [Oryza sativa Japonica Group]
LOC_Os08g33380	lncRNA_target	--	--	Biological Process: rRNA processing (GO:0006364);; Cellular Component: chloroplast thylakoid membrane (GO:0009535);; Biological Process: plastid organization (GO:0009657);; Cellular Component: chloroplast envelope (GO:0009941);; Biological Process: stomatal complex morphogenesis (GO:0010103);; Biological Process: photosystem II assembly (GO:0010207);; Cellular Component: plastoglobule (GO:0010287…	--	--	--	--	Protein CURVATURE THYLAKOID 1A, chloroplastic (Precursor) OS=Arabidopsis thaliana (Mouse-ear cress) PE=1 SV=1	S	Function unknown	Os08g0430600 [Oryza sativa Japonica Group]
LOC_Os02g14100	lncRNA_target	--	--	Molecular Function: DNA binding (GO:0003677);; Molecular Function: RNA binding (GO:0003723);; Molecular Function: RNA-directed DNA polymerase activity (GO:0003964);; Molecular Function: RNA-DNA hybrid ribonuclease activity (GO:0004523);; Cellular Component: mitochondrion (GO:0005739);; Biological Process: RNA-dependent DNA replication (GO:0006278);; Biological Process: DNA recombination (GO:00063…	--	--	[R]	General function prediction only	Serine/arginine-rich splicing factor SR45 GN=F19K19.9 OS=Arabidopsis thaliana (Mouse-ear cress) PE=1 SV=1	L	Replication, recombination and repair	hypothetical protein OsI_07016 [Oryza sativa Indica Group]
LOC_Os06g41980	lncRNA_target	--	--	Molecular Function: protein kinase activity (GO:0004672);; Molecular Function: protein binding (GO:0005515);; Molecular Function: ATP binding (GO:0005524);; Cellular Component: cytoplasm (GO:0005737);; Cellular Component: mitochondrion (GO:0005739);; Cellular Component: plasma membrane (GO:0005886);; Biological Process: protein phosphorylation (GO:0006468);; Biological Process: signal transductio…	--	--	--	--	Protein LYK5 (Precursor) GN=LYK5 OS=Arabidopsis thaliana (Mouse-ear cress) PE=2 SV=1	T	Signal transduction mechanisms	Os06g0625300 [Oryza sativa Japonica Group]
LOC_Os07g44140	lncRNA_target	[Q]	Secondary metabolites biosynthesis, transport and catabolism	Molecular Function: monooxygenase activity (GO:0004497);; Molecular Function: binding (GO:0005488);; Molecular Function: iron ion binding (GO:0005506);; Molecular Function: steroid hydroxylase activity (GO:0008395);; Molecular Function: electron carrier activity (GO:0009055);; Biological Process: response to light stimulus (GO:0009416);; Cellular Component: plasmodesma (GO:0009506);; Biological P…	--	--	[QI]	Secondary metabolites biosynthesis, transport and catabolism;; Lipid transport and metabolism	Cytochrome P450 734A6 GN=OSJNBb0008D07.26 OS=Oryza sativa subsp. japonica (Rice) PE=2 SV=1	Q	Secondary metabolites biosynthesis, transport and catabolism	Os07g0635500 [Oryza sativa Japonica Group]
LOC_Os11g43440	lncRNA_target	--	--	Cellular Component: mitochondrion (GO:0005739);;	--	--	[T]	Signal transduction mechanisms	Vegetative cell wall protein gp1 (Precursor) GN=GP1 OS=Chlamydomonas reinhardtii (Chlamydomonas smithii) PE=1 SV=1	--	--	hypothetical protein LOC_Os11g43440 [Oryza sativa Japonica Group]
LOC_Os04g23420	lncRNA_target	[O]	Posttranslational modification, protein turnover, chaperones	Molecular Function: ATP binding (GO:0005524);; Cellular Component: cytoplasm (GO:0005737);; Cellular Component: cytosol (GO:0005829);; Biological Process: gluconeogenesis (GO:0006094);; Biological Process: glycolytic process (GO:0006096);; Biological Process: protein folding (GO:0006457);; Biological Process: cytoskeleton organization (GO:0007010);; Biological Process: response to salt stress (GO…	--	--	--	--	Ethylene-responsive transcription factor ERF038 GN=ERF038 OS=Arabidopsis thaliana (Mouse-ear cress) PE=2 SV=1	K	Transcription	OSJNBb0013O03.10 [Oryza sativa Japonica Group]
LOC_Os03g33650	lncRNA_target	--	--	Molecular Function: nucleic acid binding (GO:0003676);; Molecular Function: RNA binding (GO:0003723);; Cellular Component: nucleolus (GO:0005730);; Biological Process: meiotic nuclear division (GO:0007126);; Biological Process: embryo development ending in seed dormancy (GO:0009793);; Biological Process: organ morphogenesis (GO:0009887);; Biological Process: adaxial/abaxial pattern specification …	K11593|0|dosa:Os03t0449200-00|Os03g0449200, SHL4, AGO7, SHOOTLESS_4, ARGONAUTE_7; Similar to Protein argonaute 7.; K11593 eukaryotic translation initiation factor 2C (A)	--	[J]	Translation, ribosomal structure and biogenesis	Protein argonaute 7 GN=OSJNBa0034E08.23 OS=Oryza sativa subsp. japonica (Rice) PE=2 SV=2	J	Translation, ribosomal structure and biogenesis	RecName: Full=Protein argonaute 7; Short=OsAGO7; AltName: Full=Protein SHOOT ORGANIZATION 2; AltName: Full=Protein SHOOTLESS 4 [Oryza sativa Japonica Group]
LOC_Os12g06220	lncRNA_target	--	--	Biological Process: immune effector process (GO:0002252);; Molecular Function: protein kinase activity (GO:0004672);; Cellular Component: plasma membrane (GO:0005886);; Biological Process: protein phosphorylation (GO:0006468);; Biological Process: defense response (GO:0006952);; Biological Process: signal transduction (GO:0007165);; Biological Process: plant-type cell wall organization (GO:000966…	--	--	--	--	Vegetative cell wall protein gp1 (Precursor) GN=GP1 OS=Chlamydomonas reinhardtii (Chlamydomonas smithii) PE=1 SV=1	S	Function unknown	Os12g0159000 [Oryza sativa Japonica Group]
LOC_Os05g07490	lncRNA_target	--	--	Molecular Function: nucleic acid binding (GO:0003676);; Molecular Function: zinc ion binding (GO:0008270);;	--	--	[O]	Posttranslational modification, protein turnover, chaperones	--	--	--	hypothetical protein [Oryza sativa Japonica Group]
LOC_Os05g24630	lncRNA_target	--	--	Cellular Component: ribosome (GO:0005840);;	--	--	--	--	--	--	--	hypothetical protein OsJ_18008 [Oryza sativa Japonica Group]
LOC_Os11g41480	lncRNA_target	[L]	Replication, recombination and repair	Molecular Function: RNA binding (GO:0003723);; Molecular Function: RNA-directed DNA polymerase activity (GO:0003964);; Molecular Function: RNA-DNA hybrid ribonuclease activity (GO:0004523);; Molecular Function: sugar:proton symporter activity (GO:0005351);; Biological Process: RNA-dependent DNA replication (GO:0006278);; Biological Process: phosphoenolpyruvate-dependent sugar phosphotransferase s…	--	--	[R]	General function prediction only	RNA-directed DNA polymerase homolog OS=Oenothera berteroana (Bertero&apos;s evening primrose) PE=4 SV=1	R	General function prediction only	retrotransposon protein, putative, unclassified [Oryza sativa Japonica Group]
LOC_Os06g02470	lncRNA_target	--	--	Cellular Component: mitochondrion (GO:0005739);; Cellular Component: peroxisome (GO:0005777);; Cellular Component: plastid (GO:0009536);; Biological Process: response to bacterium (GO:0009617);; Biological Process: response to ozone (GO:0010193);; Cellular Component: membrane (GO:0016020);; Cellular Component: cytoplasmic membrane-bounded vesicle (GO:0016023);;	--	--	--	--	--	S	Function unknown	Os06g0115100 [Oryza sativa Japonica Group]
LOC_Os04g49410	lncRNA_target	--	--	Molecular Function: structural constituent of cell wall (GO:0005199);; Cellular Component: extracellular region (GO:0005576);; Cellular Component: cell wall (GO:0005618);; Cellular Component: cytosol (GO:0005829);; Biological Process: syncytium formation (GO:0006949);; Cellular Component: plant-type cell wall (GO:0009505);; Cellular Component: plasmodesma (GO:0009506);; Cellular Component: chloro…	--	--	--	--	Expansin-A10 (Precursor) GN=OSJNBa0088A01.16 OS=Oryza sativa subsp. japonica (Rice) PE=2 SV=2	R	General function prediction only	Os04g0583500 [Oryza sativa Japonica Group]
LOC_Os09g21570	lncRNA_target	--	--	Biological Process: proteolysis (GO:0006508);; Molecular Function: cysteine-type peptidase activity (GO:0008234);; Cellular Component: membrane (GO:0016020);;	--	--	--	--	--	S	Function unknown	OSJNBb0033P05.16 [Oryza sativa Japonica Group]
LOC_Os07g44690	lncRNA_target	--	--	Molecular Function: sequence-specific DNA binding transcription factor activity (GO:0003700);; Cellular Component: nucleus (GO:0005634);; Biological Process: regulation of transcription, DNA-templated (GO:0006355);; Biological Process: signal transduction (GO:0007165);; Biological Process: asymmetric cell division (GO:0008356);; Biological Process: response to heat (GO:0009408);; Biological Proce…	K09419|2.55565e-143|osa:4344063|Os07g0640900; K09419 heat shock transcription factor, other eukaryote (A)	--	[K]	Transcription	Heat stress transcription factor B-4b OS=Oryza sativa subsp. japonica (Rice) PE=1 SV=1	K	Transcription	Os07g0640900 [Oryza sativa Japonica Group]
LOC_Os02g37350	lncRNA_target	--	--	Molecular Function: protein kinase activity (GO:0004672);; Molecular Function: ATP binding (GO:0005524);; Cellular Component: plasma membrane (GO:0005886);; Biological Process: protein phosphorylation (GO:0006468);; Cellular Component: plastid (GO:0009536);; Cellular Component: integral component of membrane (GO:0016021);; Cellular Component: cell periphery (GO:0071944);;	--	--	--	--	Extensin (Precursor) GN=HRGP OS=Zea mays (Maize) PE=2 SV=1	--	--	hypothetical protein OsI_25983 [Oryza sativa Indica Group]
LOC_Os12g41040	lncRNA_target	--	--	Molecular Function: DNA binding (GO:0003677);; Molecular Function: chromatin binding (GO:0003682);; Molecular Function: sequence-specific DNA binding transcription factor activity (GO:0003700);; Molecular Function: RNA binding (GO:0003723);; Molecular Function: RNA-directed DNA polymerase activity (GO:0003964);; Molecular Function: protein kinase activity (GO:0004672);; Molecular Function: bindin…	--	--	--	--	Sulfated surface glycoprotein 185 (Precursor) OS=Volvox carteri (Green alga) PE=1 SV=1	R	General function prediction only	transposon protein, putative, CACTA, En/Spm sub-class [Oryza sativa Japonica Group]
LOC_Os10g22730	lncRNA_target	--	--	Molecular Function: DNA binding (GO:0003677);; Biological Process: regulation of transcription, DNA-templated (GO:0006355);; Biological Process: proteolysis (GO:0006508);; Molecular Function: cysteine-type peptidase activity (GO:0008234);; Cellular Component: cytoplasmic membrane-bounded vesicle (GO:0016023);;	--	--	--	--	--	--	--	expressed protein [Oryza sativa Japonica Group]
LOC_Os07g44820	lncRNA_target	--	--	Molecular Function: DNA binding (GO:0003677);; Molecular Function: catalytic activity (GO:0003824);; Cellular Component: nucleus (GO:0005634);; Biological Process: transcription, DNA-templated (GO:0006351);; Cellular Component: membrane (GO:0016020);; Biological Process: cellular component organization (GO:0016043);; Biological Process: macromolecule metabolic process (GO:0043170);; Biological Pr…	--	--	--	--	Probable mediator of RNA polymerase II transcription subunit 26b GN=K2A11.1 OS=Arabidopsis thaliana (Mouse-ear cress) PE=2 SV=1	S	Function unknown	Os07g0642600 [Oryza sativa Japonica Group]
LOC_Os11g42810	lncRNA_target	--	--	Cellular Component: mitochondrion (GO:0005739);; Cellular Component: plastid (GO:0009536);;	--	--	--	--	--	S	Function unknown	hypothetical protein LOC_Os11g42810 [Oryza sativa Japonica Group]
LOC_Os12g39350	lncRNA_target	--	--	Cellular Component: plastid (GO:0009536);; Cellular Component: cell periphery (GO:0071944);;	--	--	--	--	Formin-like protein 5 GN=P0453E05.107 OS=Oryza sativa subsp. japonica (Rice) PE=2 SV=2	--	--	hypothetical protein LOC_Os12g39350 [Oryza sativa Japonica Group]
LOC_Os08g39870	lncRNA_target	[G]	Carbohydrate transport and metabolism	Molecular Function: glucan exo-1,3-beta-glucosidase activity (GO:0004338);; Molecular Function: beta-galactosidase activity (GO:0004565);; Cellular Component: mitochondrion (GO:0005739);; Cellular Component: Golgi apparatus (GO:0005794);; Biological Process: carbohydrate metabolic process (GO:0005975);; Biological Process: calcium ion transport (GO:0006816);; Biological Process: Golgi organizatio…	K01188|0|osa:4345996|Os08g0509400; K01188 beta-glucosidase [EC:3.2.1.21] (A)	Cyanoamino acid metabolism (ko00460);; Starch and sucrose metabolism (ko00500);; Phenylpropanoid biosynthesis (ko00940)	[G]	Carbohydrate transport and metabolism	Beta-glucosidase 28 (Precursor) OS=Oryza sativa subsp. japonica (Rice) PE=2 SV=1	G	Carbohydrate transport and metabolism	RecName: Full=Beta-glucosidase 28; Short=Os8bglu28; Flags: Precursor [Oryza sativa Japonica Group]
LOC_Os07g18000	lncRNA_target	--	--	Molecular Function: nucleic acid binding (GO:0003676);; Molecular Function: zinc ion binding (GO:0008270);; Biological Process: DNA integration (GO:0015074);;	--	--	[R]	General function prediction only	--	R	General function prediction only	Putative polyprotein [Oryza sativa Japonica Group]
LOC_Os10g17800	lncRNA_target	[D]	Cell cycle control, cell division, chromosome partitioning	Molecular Function: RNA binding (GO:0003723);; Molecular Function: RNA-directed DNA polymerase activity (GO:0003964);; Molecular Function: RNA-DNA hybrid ribonuclease activity (GO:0004523);; Cellular Component: mitochondrion (GO:0005739);; Biological Process: RNA-dependent DNA replication (GO:0006278);; Biological Process: DNA integration (GO:0015074);;	--	--	[R]	General function prediction only	Auxin response factor 7 GN=At5g20730 OS=Arabidopsis thaliana (Mouse-ear cress) PE=1 SV=2	L	Replication, recombination and repair	Hypothetical protein with similarity to putative retroelement [Oryza sativa Japonica Group]
LOC_Os11g03230	lncRNA_target	[GO]	Carbohydrate transport and metabolism;; Posttranslational modification, protein turnover, chaperones	Molecular Function: guanosine-diphosphatase activity (GO:0004382);; Molecular Function: calmodulin binding (GO:0005516);; Molecular Function: ATP binding (GO:0005524);; Cellular Component: extracellular region (GO:0005576);; Cellular Component: extracellular space (GO:0005615);; Cellular Component: mitochondrion (GO:0005739);; Cellular Component: endosome (GO:0005768);; Cellular Component: Golgi …	K14641|0|dosa:Os11t0125900-00|Os11g0125900; Similar to GDA1/CD39 family protein, expressed.; K14641 apyrase [EC:3.6.1.5] (A)	Purine metabolism (ko00230);; Pyrimidine metabolism (ko00240)	[F]	Nucleotide transport and metabolism	Probable apyrase 3 (Precursor) GN=OsJ_35056 OS=Oryza sativa subsp. japonica (Rice) PE=2 SV=2	GO	Carbohydrate transport and metabolism;; Posttranslational modification, protein turnover, chaperones	hypothetical protein OsJ_32781 [Oryza sativa Japonica Group]
LOC_Os12g29220	lncRNA_target	--	--	Molecular Function: protein binding (GO:0005515);; Cellular Component: integral component of plasma membrane (GO:0005887);; Biological Process: calcium ion transport (GO:0006816);; Biological Process: copper ion transport (GO:0006825);; Biological Process: Golgi organization (GO:0007030);; Molecular Function: sucrose transmembrane transporter activity (GO:0008515);; Biological Process: carbohydra…	K15382|4.06912e-154|dosa:Os12t0476200-01|Os12g0476200, SWEET13; MtN3 protein precursor.; K15382 solute carrier family 50 (sugar transporter) (A)	--	[R]	General function prediction only	Bidirectional sugar transporter SWEET13 GN=OsJ_36063 OS=Oryza sativa subsp. japonica (Rice) PE=2 SV=1	R	General function prediction only	RecName: Full=Bidirectional sugar transporter SWEET13; Short=OsSWEET13 [Oryza sativa Japonica Group]
LOC_Os04g52361	lncRNA_target	[J]	Translation, ribosomal structure and biogenesis	Molecular Function: structural constituent of ribosome (GO:0003735);; Cellular Component: cell wall (GO:0005618);; Biological Process: translation (GO:0006412);; Cellular Component: plasmodesma (GO:0009506);; Cellular Component: chloroplast (GO:0009507);; Biological Process: embryo development ending in seed dormancy (GO:0009793);; Cellular Component: membrane (GO:0016020);; Molecular Function: r…	K02949|1.93132e-89|cit:102609988|40S ribosomal protein S11-like; K02949 small subunit ribosomal protein S11e (A)	Ribosome (ko03010)	[J]	Translation, ribosomal structure and biogenesis	40S ribosomal protein S11 GN=RPS11 OS=Zea mays (Maize) PE=2 SV=1	J	Translation, ribosomal structure and biogenesis	Os07g0565000 [Oryza sativa Japonica Group]
LOC_Os08g39820	lncRNA_target	--	--	--	K14800|2.80307e-108|osa:4345991|Os08g0508600; K14800 pre-rRNA-processing protein TSR2 (A)	--	[S]	Function unknown	--	S	Function unknown	Os08g0508600 [Oryza sativa Japonica Group]
LOC_Os06g02820	lncRNA_target	--	--	Molecular Function: catalytic activity (GO:0003824);; Cellular Component: mitochondrion (GO:0005739);; Biological Process: cellular component organization (GO:0016043);; Cellular Component: cell part (GO:0044464);; Biological Process: single-organism cellular process (GO:0044763);;	--	--	--	--	Formin-like protein 3 OS=Oryza sativa subsp. japonica (Rice) PE=2 SV=2	--	--	Epstein-Barr virus EBNA-1-like [Oryza sativa Japonica Group]
LOC_Os10g16890	lncRNA_target	--	--	--	--	--	--	--	--	--	--	Hypothetical protein [Oryza sativa Japonica Group]
LOC_Os09g28400	lncRNA_target	--	--	Molecular Function: alpha-amylase activity (GO:0004556);; Molecular Function: calcium ion binding (GO:0005509);; Biological Process: starch catabolic process (GO:0005983);; Biological Process: sucrose catabolic process (GO:0005987);; Biological Process: circadian rhythm (GO:0007623);; Cellular Component: chloroplast stroma (GO:0009570);; Biological Process: response to abscisic acid (GO:0009737);…	K01176|0|osa:4347262|Os09g0457400; K01176 alpha-amylase [EC:3.2.1.1] (A)	Starch and sucrose metabolism (ko00500)	[G]	Carbohydrate transport and metabolism	Alpha-amylase isozyme 3A (Precursor) OS=Oryza sativa subsp. japonica (Rice) PE=2 SV=2	G	Carbohydrate transport and metabolism	Os09g0457400 [Oryza sativa Japonica Group]
LOC_Os11g40680	lncRNA_target	--	--	Cellular Component: nucleoplasm (GO:0005654);; Cellular Component: cytosol (GO:0005829);; Cellular Component: plastid (GO:0009536);; Biological Process: mRNA metabolic process (GO:0016071);; Biological Process: regulation of protein ubiquitination (GO:0031396);; Biological Process: cellular macromolecule biosynthetic process (GO:0034645);; Biological Process: cellular response to water deprivatio…	K10523|0|osa:4350951|Os11g0622600; K10523 speckle-type POZ protein (A)	--	[DR]	Cell cycle control, cell division, chromosome partitioning;; General function prediction only	BTB/POZ and MATH domain-containing protein 1 GN=BPM1 OS=Arabidopsis thaliana (Mouse-ear cress) PE=1 SV=1	D	Cell cycle control, cell division, chromosome partitioning	Os11g0622600 [Oryza sativa Japonica Group]
LOC_Os05g24770	lncRNA_target	--	--	Molecular Function: calcium ion binding (GO:0005509);; Cellular Component: nucleus (GO:0005634);; Cellular Component: mitochondrion (GO:0005739);; Cellular Component: vacuole (GO:0005773);; Cellular Component: Golgi apparatus (GO:0005794);; Cellular Component: plasma membrane (GO:0005886);; Biological Process: glucose catabolic process (GO:0006007);; Cellular Component: plasmodesma (GO:0009506);;…	--	--	[U]	Intracellular trafficking, secretion, and vesicular transport	Reticulon-like protein B1 GN=F9D16.100 OS=Arabidopsis thaliana (Mouse-ear cress) PE=1 SV=1	U	Intracellular trafficking, secretion, and vesicular transport	Os05g0312500 [Oryza sativa Japonica Group]
LOC_Os05g02740	lncRNA_target	--	--	Cellular Component: cytoplasmic membrane-bounded vesicle (GO:0016023);;	--	--	--	--	--	S	Function unknown	Os05g0118800 [Oryza sativa Japonica Group]
LOC_Os10g09430	lncRNA_target	--	--	Molecular Function: DNA binding (GO:0003677);; Molecular Function: RNA binding (GO:0003723);; Molecular Function: RNA-directed DNA polymerase activity (GO:0003964);; Molecular Function: aspartic-type endopeptidase activity (GO:0004190);; Biological Process: RNA-dependent DNA replication (GO:0006278);; Biological Process: DNA recombination (GO:0006310);; Biological Process: proteolysis (GO:0006508…	--	--	[R]	General function prediction only	Proline-rich receptor-like protein kinase PERK10 GN=PERK10 OS=Arabidopsis thaliana (Mouse-ear cress) PE=2 SV=2	R	General function prediction only	Hypothetical protein similar to putative retroelements [Oryza sativa Japonica Group]
LOC_Os02g33850	lncRNA_target	[J]	Translation, ribosomal structure and biogenesis	Molecular Function: translation elongation factor activity (GO:0003746);; Molecular Function: GTPase activity (GO:0003924);; Molecular Function: GTP binding (GO:0005525);; Cellular Component: mitochondrion (GO:0005739);; Biological Process: nucleobase-containing compound metabolic process (GO:0006139);; Biological Process: GTP catabolic process (GO:0006184);; Biological Process: translational elo…	K14536|0|osa:4329604|Os02g0543300; K14536 ribosome assembly protein 1 [EC:3.6.5.-] (A)	Ribosome biogenesis in eukaryotes (ko03008)	[J]	Translation, ribosomal structure and biogenesis	Elongation factor 2 OS=Beta vulgaris (Sugar beet) PE=2 SV=1	J	Translation, ribosomal structure and biogenesis	Os02g0543300 [Oryza sativa Japonica Group]
LOC_Os04g34580	lncRNA_target	[HC]	Coenzyme transport and metabolism;; Energy production and conversion	Biological Process: RNA processing (GO:0006396);; Molecular Function: oxidoreductase activity, acting on paired donors, with incorporation or reduction of molecular oxygen, NAD(P)H as one donor, and incorporation of one atom of oxygen (GO:0016709);; Cellular Component: nuclear lumen (GO:0031981);; Biological Process: single-organism cellular process (GO:0044763);; Biological Process: regulation o…	--	--	[CR]	Energy production and conversion;; General function prediction only	Serine/arginine-rich splicing factor SR45 GN=F19K19.9 OS=Arabidopsis thaliana (Mouse-ear cress) PE=1 SV=1	C	Energy production and conversion	Os04g0423100 [Oryza sativa Japonica Group]
LOC_Os02g48830	lncRNA_target	--	--	Biological Process: polysaccharide catabolic process (GO:0000272);; Biological Process: cytokinesis (GO:0000910);; Biological Process: cytokinesis by cell plate formation (GO:0000911);; Biological Process: microtubule bundle formation (GO:0001578);; Cellular Component: nucleus (GO:0005634);; Cellular Component: mitochondrion (GO:0005739);; Cellular Component: spindle (GO:0005819);; Cellular Compo…	K16732|0|osa:4330548|Os02g0720200; K16732 protein regulator of cytokinesis 1 (A)	--	[DZ]	Cell cycle control, cell division, chromosome partitioning;; Cytoskeleton	65-kDa microtubule-associated protein 1 GN=MAP65-1 OS=Arabidopsis thaliana (Mouse-ear cress) PE=1 SV=1	DZ	Cell cycle control, cell division, chromosome partitioning;; Cytoskeleton	Os02g0720200 [Oryza sativa Japonica Group]
LOC_Os07g11650	lncRNA_target	--	--	Molecular Function: enzyme inhibitor activity (GO:0004857);; Molecular Function: serine-type endopeptidase inhibitor activity (GO:0004867);; Biological Process: metabolic process (GO:0008152);; Biological Process: cellular process (GO:0009987);; Cellular Component: cytoplasmic membrane-bounded vesicle (GO:0016023);; Cellular Component: nuclear lumen (GO:0031981);; Biological Process: response to …	--	--	[R]	General function prediction only	Trypsin/factor XIIA inhibitor (Precursor) OS=Zea mays (Maize) PE=1 SV=2	R	General function prediction only	Os07g0216700 [Oryza sativa Japonica Group]
LOC_Os03g27260	lncRNA_target	[J]	Translation, ribosomal structure and biogenesis	Molecular Function: structural constituent of ribosome (GO:0003735);; Cellular Component: nucleolus (GO:0005730);; Cellular Component: ribosome (GO:0005840);; Cellular Component: plasma membrane (GO:0005886);; Biological Process: rRNA processing (GO:0006364);; Biological Process: translation (GO:0006412);; Cellular Component: chloroplast (GO:0009507);; Cellular Component: cytosolic small ribosoma…	K02991|1.49358e-146|osa:4333016|Os03g0390000; K02991 small subunit ribosomal protein S6e (A)	Ribosome (ko03010)	[J]	Translation, ribosomal structure and biogenesis	40S ribosomal protein S6 GN=rps6 OS=Asparagus officinalis (Garden asparagus) PE=2 SV=1	J	Translation, ribosomal structure and biogenesis	Os03g0390000 [Oryza sativa Japonica Group]
LOC_Os10g39770	lncRNA_target	--	--	Cellular Component: extrinsic component of vacuolar membrane (GO:0000306);; Biological Process: respiratory burst involved in defense response (GO:0002679);; Molecular Function: catalytic activity (GO:0003824);; Molecular Function: protein binding (GO:0005515);; Cellular Component: mitochondrion (GO:0005739);; Biological Process: lipid transport (GO:0006869);; Biological Process: intra-Golgi vesi…	--	--	[O]	Posttranslational modification, protein turnover, chaperones	NEP1-interacting protein 1 GN=F4B14.110 OS=Arabidopsis thaliana (Mouse-ear cress) PE=1 SV=2	O	Posttranslational modification, protein turnover, chaperones	Os10g0544600 [Oryza sativa Japonica Group]
LOC_Os03g60100	lncRNA_target	[J]	Translation, ribosomal structure and biogenesis	Molecular Function: RNA binding (GO:0003723);; Molecular Function: structural constituent of ribosome (GO:0003735);; Cellular Component: ribosome (GO:0005840);; Biological Process: translation (GO:0006412);; Cellular Component: chloroplast stroma (GO:0009570);; Cellular Component: chloroplast envelope (GO:0009941);; Biological Process: isopentenyl diphosphate biosynthetic process, methylerythrito…	K02879|1.83483e-137|osa:4334555|Os03g0815400; K02879 large subunit ribosomal protein L17 (A)	Ribosome (ko03010)	[J]	Translation, ribosomal structure and biogenesis	50S ribosomal protein L17, chloroplastic (Precursor) GN=RPL17 OS=Arabidopsis thaliana (Mouse-ear cress) PE=2 SV=1	J	Translation, ribosomal structure and biogenesis	Os03g0815400 [Oryza sativa Japonica Group]
LOC_Os09g26680	lncRNA_target	--	--	Molecular Function: DNA binding (GO:0003677);; Molecular Function: ATP binding (GO:0005524);; Cellular Component: mitochondrion (GO:0005739);; Biological Process: ATP catabolic process (GO:0006200);; Cellular Component: plastid (GO:0009536);; Cellular Component: membrane (GO:0016020);; Molecular Function: ATPase activity (GO:0016887);; Molecular Function: protein dimerization activity (GO:0046983…	--	--	--	--	--	S	Function unknown	hAT family dimerisation domain containing protein [Oryza sativa Japonica Group]
LOC_Os03g48390	lncRNA_target	--	--	Cellular Component: cytoplasm (GO:0005737);; Biological Process: Golgi organization (GO:0007030);; Biological Process: vacuole organization (GO:0007033);;	--	--	[S]	Function unknown	Costars family protein OS=Oryza sativa subsp. japonica (Rice) PE=3 SV=1	S	Function unknown	Os03g0690000 [Oryza sativa Japonica Group]
LOC_Os08g06040	lncRNA_target	[J]	Translation, ribosomal structure and biogenesis	Biological Process: RNA methylation (GO:0001510);; Molecular Function: structural constituent of ribosome (GO:0003735);; Cellular Component: nucleolus (GO:0005730);; Cellular Component: mitochondrion (GO:0005739);; Cellular Component: vacuolar membrane (GO:0005774);; Cellular Component: plasma membrane (GO:0005886);; Biological Process: translation (GO:0006412);; Cellular Component: chloroplast (…	K02915|5.44954e-65|osa:4344696|Os08g0156800; K02915 large subunit ribosomal protein L34e (A)	Ribosome (ko03010)	[J]	Translation, ribosomal structure and biogenesis	60S ribosomal protein L34 GN=RPL34 OS=Pisum sativum (Garden pea) PE=2 SV=1	J	Translation, ribosomal structure and biogenesis	Os08g0156800 [Oryza sativa Japonica Group]
LOC_Os10g09790	lncRNA_target	--	--	Molecular Function: RNA binding (GO:0003723);; Molecular Function: RNA-directed DNA polymerase activity (GO:0003964);; Biological Process: RNA-dependent DNA replication (GO:0006278);; Cellular Component: plastid (GO:0009536);; Biological Process: DNA integration (GO:0015074);;	--	--	--	--	Extensin (Precursor) GN=HRGPNT3 OS=Nicotiana tabacum (Common tobacco) PE=2 SV=1	R	General function prediction only	Hypothetical protein [Oryza sativa]
LOC_Os11g14120	lncRNA_target	--	--	Cellular Component: mitochondrion (GO:0005739);; Cellular Component: plastid (GO:0009536);; Molecular Function: hydrolase activity (GO:0016787);;	--	--	[K]	Transcription	Formin-like protein 6 OS=Oryza sativa subsp. japonica (Rice) PE=2 SV=2	--	--	Os11g0245900 [Oryza sativa Japonica Group]
LOC_Os11g24260	lncRNA_target	--	--	Cellular Component: mitochondrion (GO:0005739);;	--	--	--	--	--	--	--	hypothetical protein LOC_Os11g24260 [Oryza sativa Japonica Group]
LOC_Os01g49680	lncRNA_target	[KL]	Transcription;; Replication, recombination and repair	Molecular Function: DNA binding (GO:0003677);; Molecular Function: ATP-dependent DNA helicase activity (GO:0004003);; Molecular Function: ATP binding (GO:0005524);; Cellular Component: nucleus (GO:0005634);; Cellular Component: cytoplasm (GO:0005737);; Biological Process: nucleotide-excision repair (GO:0006289);; Molecular Function: ATP-dependent helicase activity (GO:0008026);; Biological Proces…	K10843|0|obr:102716825|DNA repair helicase XPB1-like; K10843 DNA excision repair protein ERCC-3 [EC:3.6.4.12] (A)	Basal transcription factors (ko03022);; Nucleotide excision repair (ko03420)	[KL]	Transcription;; Replication, recombination and repair	DNA repair helicase XPB1 GN=XPB1 OS=Arabidopsis thaliana (Mouse-ear cress) PE=2 SV=3	L	Replication, recombination and repair	hypothetical protein OsJ_03086 [Oryza sativa Japonica Group]
LOC_Os03g12660	lncRNA_target	[Q]	Secondary metabolites biosynthesis, transport and catabolism	Biological Process: microtubule bundle formation (GO:0001578);; Molecular Function: binding (GO:0005488);; Molecular Function: iron ion binding (GO:0005506);; Cellular Component: endoplasmic reticulum (GO:0005783);; Molecular Function: electron carrier activity (GO:0009055);; Biological Process: skotomorphogenesis (GO:0009647);; Biological Process: unidimensional cell growth (GO:0009826);; Biolog…	K09587|0|osa:4332134|Os03g0227700; K09587 steroid 22-alpha-hydroxylase [EC:1.14.13.-] (A)	Brassinosteroid biosynthesis (ko00905)	[QI]	Secondary metabolites biosynthesis, transport and catabolism;; Lipid transport and metabolism	Cytochrome P450 90B1 GN=T3A5.40 OS=Arabidopsis thaliana (Mouse-ear cress) PE=1 SV=2	Q	Secondary metabolites biosynthesis, transport and catabolism	Os03g0227700 [Oryza sativa Japonica Group]
LOC_Os08g04880	lncRNA_target	--	--	Cellular Component: membrane (GO:0016020);;	--	--	--	--	--	S	Function unknown	Putative TNP2-like transposable element [Oryza sativa Japonica Group]
LOC_Os04g34930	lncRNA_target	--	--	Biological Process: mitotic G2 phase (GO:0000085);; Molecular Function: metalloendopeptidase activity (GO:0004222);; Molecular Function: protein binding (GO:0005515);; Biological Process: protein targeting to mitochondrion (GO:0006626);; Cellular Component: COP9 signalosome (GO:0008180);; Biological Process: photomorphogenesis (GO:0009640);; Biological Process: response to jasmonic acid (GO:00097…	K12181|1.35079e-143|osa:4335854|Os04g0428900; K12181 COP9 signalosome complex subunit 8 (A)	--	[OT]	Posttranslational modification, protein turnover, chaperones;; Signal transduction mechanisms	COP9 signalosome complex subunit 8 GN=dl3095c OS=Arabidopsis thaliana (Mouse-ear cress) PE=1 SV=1	OT	Posttranslational modification, protein turnover, chaperones;; Signal transduction mechanisms	Os04g0428900 [Oryza sativa Japonica Group]
LOC_Os05g24660	lncRNA_target	[J]	Translation, ribosomal structure and biogenesis	Molecular Function: nucleotide binding (GO:0000166);; Molecular Function: ATP binding (GO:0005524);; Cellular Component: nucleus (GO:0005634);; Cellular Component: cytosol (GO:0005829);; Biological Process: purine nucleotide biosynthetic process (GO:0006164);; Biological Process: reciprocal meiotic recombination (GO:0007131);; Biological Process: tRNA processing (GO:0008033);; Cellular Component:…	K10760|0|dosa:Os05t0311801-00|Os05g0311801; Similar to Isopentenyl transferase IPT7.; K10760 adenylate isopentenyltransferase (cytokinin synthase) (A)	Zeatin biosynthesis (ko00908)	[J]	Translation, ribosomal structure and biogenesis	Adenylate isopentenyltransferase 3, chloroplastic (Precursor) GN=IPT3 OS=Arabidopsis thaliana (Mouse-ear cress) PE=1 SV=1	J	Translation, ribosomal structure and biogenesis	adenylate isopentenyltransferase [Oryza sativa Japonica Group]
LOC_Os05g24810	lncRNA_target	--	--	Molecular Function: calcium ion binding (GO:0005509);; Cellular Component: chloroplast thylakoid membrane (GO:0009535);; Cellular Component: chloroplast thylakoid lumen (GO:0009543);; Cellular Component: chloroplast stroma (GO:0009570);; Cellular Component: photosystem II oxygen evolving complex (GO:0009654);; Biological Process: photosynthesis (GO:0015979);; Cellular Component: extrinsic compone…	--	--	--	--	Oxygen-evolving enhancer protein 3, chloroplastic (Precursor) GN=OJ1582_D10.19 OS=Oryza sativa subsp. japonica (Rice) PE=2 SV=1	--	--	hypothetical protein OsJ_18015 [Oryza sativa Japonica Group]
LOC_Os08g08520	lncRNA_target	--	--	Cellular Component: plastid (GO:0009536);;	--	--	[R]	General function prediction only	--	R	General function prediction only	hypothetical protein [Oryza sativa Japonica Group]
LOC_Os10g10170	lncRNA_target	--	--	Biological Process: carbohydrate metabolic process (GO:0005975);; Cellular Component: plastid (GO:0009536);; Biological Process: chloroplast relocation (GO:0009902);; Biological Process: thylakoid membrane organization (GO:0010027);; Biological Process: stomatal complex morphogenesis (GO:0010103);; Biological Process: mRNA modification (GO:0016556);; Molecular Function: transferase activity (GO:0…	--	--	[R]	General function prediction only	Pentatricopeptide repeat-containing protein MRL1, chloroplastic (Precursor) GN=T11I11.70/T11I11.60 OS=Arabidopsis thaliana (Mouse-ear cress) PE=2 SV=2	S	Function unknown	unnamed protein product [Oryza sativa Japonica Group]
LOC_Os03g09060	lncRNA_target	[H]	Coenzyme transport and metabolism	Biological Process: cellular aromatic compound metabolic process (GO:0006725);; Cellular Component: chloroplast (GO:0009507);; Biological Process: photosynthetic electron transport in photosystem II (GO:0009772);; Biological Process: stomatal complex morphogenesis (GO:0010103);; Biological Process: photosystem II assembly (GO:0010207);; Biological Process: plastoquinone biosynthetic process (GO:0…	K02548|0|osa:4331897|Os03g0190100; K02548 1,4-dihydroxy-2-naphthoate octaprenyltransferase [EC:2.5.1.74 2.5.1.-] (A)	Ubiquinone and other terpenoid-quinone biosynthesis (ko00130)	[S]	Function unknown	1,4-dihydroxy-2-naphthoate polyprenyltransferase, chloroplastic (Precursor) GN=ABC4 OS=Arabidopsis thaliana (Mouse-ear cress) PE=1 SV=2	S	Function unknown	Os03g0190100 [Oryza sativa Japonica Group]
LOC_Os08g09800	lncRNA_target	--	--	Molecular Function: sequence-specific DNA binding transcription factor activity (GO:0003700);; Molecular Function: binding (GO:0005488);; Cellular Component: mitochondrion (GO:0005739);; Biological Process: regulation of transcription, DNA-templated (GO:0006355);; Biological Process: defense response (GO:0006952);; Biological Process: response to heat (GO:0009408);; Biological Process: longitudin…	--	--	[L]	Replication, recombination and repair	Zinc finger BED domain-containing protein RICESLEEPER 2 OS=Oryza sativa subsp. japonica (Rice) PE=2 SV=1	L	Replication, recombination and repair	Os08g0198000 [Oryza sativa Japonica Group]
LOC_Os03g24110	lncRNA_target	[L]	Replication, recombination and repair	Molecular Function: RNA binding (GO:0003723);; Molecular Function: RNA-directed DNA polymerase activity (GO:0003964);; Molecular Function: RNA-DNA hybrid ribonuclease activity (GO:0004523);; Molecular Function: serine-type endopeptidase inhibitor activity (GO:0004867);; Biological Process: RNA-dependent DNA replication (GO:0006278);; Cellular Component: plastid (GO:0009536);; Biological Process: …	--	--	[R]	General function prediction only	RNA-directed DNA polymerase homolog OS=Oenothera berteroana (Bertero&apos;s evening primrose) PE=4 SV=1	R	General function prediction only	retrotransposon protein, putative, unclassified [Oryza sativa Japonica Group]
LOC_Os03g08730	lncRNA_target	[H]	Coenzyme transport and metabolism	Molecular Function: uroporphyrinogen-III synthase activity (GO:0004852);; Biological Process: uroporphyrinogen III biosynthetic process (GO:0006780);; Biological Process: protoporphyrinogen IX biosynthetic process (GO:0006782);; Cellular Component: chloroplast (GO:0009507);; Biological Process: chlorophyll biosynthetic process (GO:0015995);;	K01719|0|osa:4331869|Os03g0186100; K01719 uroporphyrinogen-III synthase [EC:4.2.1.75] (A)	Porphyrin and chlorophyll metabolism (ko00860)	--	--	Uroporphyrinogen-III synthase, chloroplastic (Precursor) OS=Oryza sativa subsp. japonica (Rice) PE=2 SV=1	H	Coenzyme transport and metabolism	Os03g0186100 [Oryza sativa Japonica Group]
LOC_Os09g10080	lncRNA_target	--	--	--	--	--	[J]	Translation, ribosomal structure and biogenesis	--	R	General function prediction only	retrotransposon protein, putative, Ty3-gypsy subclass [Oryza sativa Japonica Group]
LOC_Os04g42260	lncRNA_target	[T]	Signal transduction mechanisms	Molecular Function: DNA binding (GO:0003677);; Molecular Function: protein serine/threonine phosphatase activity (GO:0004722);; Cellular Component: plasma membrane (GO:0005886);; Biological Process: protein dephosphorylation (GO:0006470);; Biological Process: defense response (GO:0006952);; Biological Process: response to abscisic acid (GO:0009737);; Biological Process: cellular response to extra…	K17499|0|osa:9269012|Os04g0500900; K17499 protein phosphatase 1G [EC:3.1.3.16] (A)	--	[T]	Signal transduction mechanisms	Probable protein phosphatase 2C 42 GN=OSJNBa0029H02.20 OS=Oryza sativa subsp. japonica (Rice) PE=3 SV=4	T	Signal transduction mechanisms	RecName: Full=Probable protein phosphatase 2C 42; Short=OsPP2C42 [Oryza sativa Japonica Group]
LOC_Os05g07080	lncRNA_target	[RTKL]	General function prediction only;; Signal transduction mechanisms;; Transcription;; Replication, recombination and repair	Molecular Function: protein serine/threonine kinase activity (GO:0004674);; Molecular Function: binding (GO:0005488);; Cellular Component: nucleus (GO:0005634);; Biological Process: pollen-pistil interaction (GO:0009875);; Cellular Component: membrane (GO:0016020);; Cellular Component: cytoplasmic membrane-bounded vesicle (GO:0016023);; Molecular Function: transferase activity, transferring phosp…	--	--	--	--	G-type lectin S-receptor-like serine/threonine-protein kinase SD2-2 (Precursor) OS=Arabidopsis thaliana (Mouse-ear cress) PE=1 SV=1	T	Signal transduction mechanisms	hypothetical protein OsJ_17231 [Oryza sativa Japonica Group]
LOC_Os07g44744	lncRNA_target	--	--	Cellular Component: cytosol (GO:0005829);; Cellular Component: cytoplasmic membrane-bounded vesicle (GO:0016023);;	--	--	--	--	--	S	Function unknown	unknown protein [Oryza sativa Japonica Group]
LOC_Os02g18690	lncRNA_target	--	--	Biological Process: response to stress (GO:0006950);; Biological Process: response to abiotic stimulus (GO:0009628);; Cellular Component: intracellular membrane-bounded organelle (GO:0043231);; Cellular Component: cytoplasmic part (GO:0044444);; Biological Process: response to oxygen-containing compound (GO:1901700);;	--	--	--	--	BURP domain-containing protein 4 (Precursor) OS=Oryza sativa subsp. japonica (Rice) PE=2 SV=1	R	General function prediction only	RecName: Full=BURP domain-containing protein 4; Short=OsBURP04; Flags: Precursor [Oryza sativa Japonica Group]
LOC_Os07g18200	lncRNA_target	--	--	--	--	--	--	--	--	R	General function prediction only	Putative gypsy type transposon, putative [Oryza sativa Japonica Group]
LOC_Os04g52510	lncRNA_target	--	--	Biological Process: telomere maintenance (GO:0000723);; Molecular Function: DNA helicase activity (GO:0003678);; Molecular Function: ATP binding (GO:0005524);; Cellular Component: cytosol (GO:0005829);; Biological Process: DNA repair (GO:0006281);; Biological Process: response to organic substance (GO:0010033);; Molecular Function: abscisic acid glucosyltransferase activity (GO:0010294);; Molecul…	--	--	[GC]	Carbohydrate transport and metabolism;; Energy production and conversion	UDP-glucose flavonoid 3-O-glucosyltransferase 7 {ECO:0000303|PubMed:18487633} OS=Fragaria ananassa (Strawberry) PE=1 SV=1	CG	Energy production and conversion;; Carbohydrate transport and metabolism	H0525G02.1 [Oryza sativa Indica Group]
LOC_Os04g31050	lncRNA_target	--	--	--	--	--	--	--	Formin-like protein 5 GN=P0453E05.107 OS=Oryza sativa subsp. japonica (Rice) PE=2 SV=2	S	Function unknown	Os04g0379800 [Oryza sativa Japonica Group]
LOC_Os08g41340	lncRNA_target	[R]	General function prediction only	Molecular Function: DNA binding (GO:0003677);; Molecular Function: GTPase activity (GO:0003924);; Molecular Function: GTP binding (GO:0005525);; Cellular Component: endosome (GO:0005768);; Cellular Component: vacuolar membrane (GO:0005774);; Cellular Component: Golgi stack (GO:0005795);; Cellular Component: Golgi-associated vesicle (GO:0005798);; Cellular Component: trans-Golgi network (GO:000580…	--	--	[U]	Intracellular trafficking, secretion, and vesicular transport	Ras-related protein RABA5d GN=RABA5D OS=Arabidopsis thaliana (Mouse-ear cress) PE=1 SV=1	U	Intracellular trafficking, secretion, and vesicular transport	Os08g0525000 [Oryza sativa Japonica Group]
LOC_Os12g32010	lncRNA_target	--	--	Molecular Function: nucleic acid binding (GO:0003676);; Cellular Component: mitochondrion (GO:0005739);; Molecular Function: zinc ion binding (GO:0008270);; Molecular Function: transferase activity, transferring acyl groups other than amino-acyl groups (GO:0016747);;	--	--	--	--	--	R	General function prediction only	hypothetical protein LOC_Os12g32010 [Oryza sativa Japonica Group]
LOC_Os07g18040	lncRNA_target	--	--	Molecular Function: protein kinase activity (GO:0004672);; Molecular Function: ATP binding (GO:0005524);; Cellular Component: mitochondrion (GO:0005739);; Biological Process: protein phosphorylation (GO:0006468);; Cellular Component: integral component of membrane (GO:0016021);; Cellular Component: cytoplasmic membrane-bounded vesicle (GO:0016023);;	--	--	--	--	Probable inactive receptor kinase RLK902 (Precursor) GN=RLK902 OS=Arabidopsis thaliana (Mouse-ear cress) PE=1 SV=1	T	Signal transduction mechanisms	hypothetical protein [Oryza sativa Japonica Group]
LOC_Os12g35920	lncRNA_target	--	--	Cellular Component: mitochondrion (GO:0005739);;	--	--	--	--	--	--	--	hypothetical protein LOC_Os12g35920 [Oryza sativa Japonica Group]
LOC_Os04g29250	lncRNA_target	--	--	Molecular Function: DNA binding (GO:0003677);; Molecular Function: peroxidase activity (GO:0004601);; Cellular Component: mitochondrion (GO:0005739);; Biological Process: DNA recombination (GO:0006310);; Molecular Function: electron carrier activity (GO:0009055);; Cellular Component: plastid (GO:0009536);; Biological Process: DNA integration (GO:0015074);; Molecular Function: hydrolase activity (…	--	--	[R]	General function prediction only	Endonuclease OS=Nicotiana tabacum (Common tobacco) PE=2 SV=1	R	General function prediction only	OSJNBa0061G20.2 [Oryza sativa Japonica Group]
LOC_Os10g11580	lncRNA_target	--	--	Molecular Function: sequence-specific DNA binding transcription factor activity (GO:0003700);; Molecular Function: protein binding (GO:0005515);; Cellular Component: nucleus (GO:0005634);; Cellular Component: cytoplasm (GO:0005737);; Biological Process: regulation of transcription, DNA-templated (GO:0006355);; Biological Process: abscisic acid-activated signaling pathway (GO:0009738);; Cellular C…	K08066|0|osa:4348238|Os10g0191900; K08066 nuclear transcription factor Y, gamma (A)	--	[K]	Transcription	Nuclear transcription factor Y subunit C-4 GN=NFYC4 OS=Arabidopsis thaliana (Mouse-ear cress) PE=2 SV=1	K	Transcription	Os10g0191900 [Oryza sativa Japonica Group]
LOC_Os07g39220	lncRNA_target	--	--	Molecular Function: DNA binding (GO:0003677);; Molecular Function: sequence-specific DNA binding transcription factor activity (GO:0003700);; Molecular Function: protein binding (GO:0005515);; Cellular Component: nucleoplasm (GO:0005654);; Cellular Component: vacuole (GO:0005773);; Cellular Component: cytosol (GO:0005829);; Biological Process: RNA processing (GO:0006396);; Biological Process: res…	K14503|8.11812e-169|dosa:Os07t0580500-01|Os07g0580500; Similar to BES1/BZR1 protein.; K14503 brassinosteroid resistant 1/2 (A)	Plant hormone signal transduction (ko04075)	--	--	Protein BZR1 homolog 1 OS=Oryza sativa subsp. japonica (Rice) PE=1 SV=1	K	Transcription	RecName: Full=Protein BZR1 homolog 1; Short=OsBZR1; AltName: Full=Protein BRASSINAZOLE-RESISTANT 1 homolog 1 [Oryza sativa Japonica Group]
LOC_Os01g14590	lncRNA_target	--	--	Biological Process: defense response (GO:0006952);; Biological Process: response to biotic stimulus (GO:0009607);;	--	--	--	--	Pathogen-related protein OS=Hordeum vulgare (Barley) PE=2 SV=2	S	Function unknown	Os01g0248500 [Oryza sativa Japonica Group]
LOC_Os05g17990	lncRNA_target	--	--	Cellular Component: membrane (GO:0016020);;	--	--	--	--	--	S	Function unknown	unknown protein [Oryza sativa Japonica Group]
LOC_Os02g33705	lncRNA_target	--	--	--	--	--	--	--	--	--	--	hypothetical protein [Oryza sativa Japonica Group]
LOC_Os06g22900	lncRNA_target	--	--	Cellular Component: cytoplasmic membrane-bounded vesicle (GO:0016023);; Molecular Function: oxidoreductase activity (GO:0016491);; Molecular Function: transition metal ion binding (GO:0046914);; Biological Process: oxidation-reduction process (GO:0055114);;	--	--	--	--	--	--	--	transposon protein, putative, CACTA, En/Spm sub-class [Oryza sativa Japonica Group]
LOC_Os10g10010	lncRNA_target	--	--	Cellular Component: mitochondrion (GO:0005739);; Biological Process: macromolecule metabolic process (GO:0043170);; Biological Process: primary metabolic process (GO:0044238);;	--	--	--	--	--	R	General function prediction only	hypothetical protein LOC_Os10g10010 [Oryza sativa Japonica Group]
LOC_Os02g11940	lncRNA_target	[GC]	Carbohydrate transport and metabolism;; Energy production and conversion	Cellular Component: mitochondrion (GO:0005739);; Biological Process: metabolic process (GO:0008152);; Cellular Component: membrane (GO:0016020);; Molecular Function: transferase activity, transferring hexosyl groups (GO:0016758);; Molecular Function: sterol 3-beta-glucosyltransferase activity (GO:0016906);; Biological Process: primary metabolic process (GO:0044238);; Cellular Component: cell part…	--	--	[GC]	Carbohydrate transport and metabolism;; Energy production and conversion	Sterol 3-beta-glucosyltransferase UGT80B1 GN=T10P12.7 OS=Arabidopsis thaliana (Mouse-ear cress) PE=2 SV=1	S	Function unknown	PREDICTED: sterol 3-beta-glucosyltransferase UGT80B1-like [Oryza brachyantha]
LOC_Os03g15190	lncRNA_target	--	--	--	--	--	--	--	--	S	Function unknown	expressed protein [Oryza sativa Japonica Group]
LOC_Os06g41070	lncRNA_target	[Q]	Secondary metabolites biosynthesis, transport and catabolism	Molecular Function: monooxygenase activity (GO:0004497);; Molecular Function: binding (GO:0005488);; Molecular Function: iron ion binding (GO:0005506);; Cellular Component: endoplasmic reticulum (GO:0005783);; Molecular Function: electron carrier activity (GO:0009055);; Biological Process: response to UV (GO:0009411);; Biological Process: anatomical structure morphogenesis (GO:0009653);; Biologic…	--	--	[Q]	Secondary metabolites biosynthesis, transport and catabolism	Cytochrome P450 93A3 GN=CYP93A3 OS=Glycine max (Soybean) PE=2 SV=1	Q	Secondary metabolites biosynthesis, transport and catabolism	Os06g0613600 [Oryza sativa Japonica Group]
LOC_Os04g40870	lncRNA_target	--	--	Cellular Component: protein phosphatase type 2A complex (GO:0000159);; Cellular Component: nucleolus (GO:0005730);; Cellular Component: peroxisome (GO:0005777);; Cellular Component: cytosol (GO:0005829);; Biological Process: signal transduction (GO:0007165);; Molecular Function: protein phosphatase type 2A regulator activity (GO:0008601);; Biological Process: organ growth (GO:0035265);; Biologica…	K15627|2.16922e-172|osa:4336208|Os04g0485200; K15627 tether containing UBX domain for GLUT4 (A)	--	[O]	Posttranslational modification, protein turnover, chaperones	--	O	Posttranslational modification, protein turnover, chaperones	Os04g0485200 [Oryza sativa Japonica Group]
[truncated: 6,982 more rows]
