# Supplementary material for: Genome-Wide Identification of lncRNAs Involved in Fertility Transition in the Photo-Thermosensitive Genic Male Sterile Rice Line Wuxiang S
Source: Front Plant Sci. 2021 Jan 14;11:580050. doi: 10.3389/fpls.2020.580050 (PMC7840536; doi:10.3389/fpls.2020.580050)
Supplement: Supplementary Table 8 — KEGG pathway analysis of all target genes of DE-lncRNAs in WXS rice. [file Table_8.XLSX]

## Sheet: Table S8
Table S8 Kyoto Encyclopedia of Genes and Genomes (KEGG) pathway analysis for all target genes of DE-lncRNAs in WXS rice
KEGG Pathway	ko_ID	Number	Target gene of DE-lncRNAs
Limonene and pinene degradation	ko00903	1	LOC_Os06g46680
Aminoacyl-tRNA biosynthesis	ko00970	8	LOC_Os02g49030;LOC_Os03g11120;LOC_Os05g07030;LOC_Os05g48510;LOC_Os06g31210;LOC_Os10g10244;LOC_Os12g34860;LOC_Os12g35570
Phenylpropanoid biosynthesis	ko00940	17	LOC_Os01g07770;LOC_Os03g22020;LOC_Os04g34630;LOC_Os04g42250;LOC_Os04g52280;LOC_Os04g59150;LOC_Os05g06970;LOC_Os06g46799;LOC_Os07g01370;LOC_Os07g01380;LOC_Os07g02440;LOC_Os07g44550;LOC_Os08g04770;LOC_Os08g39860;LOC_Os08g39870;LOC_Os09g25150;LOC_Os12g34524
Synthesis and degradation of ketone bodies	ko00072	1	LOC_Os12g04020
Steroid biosynthesis	ko00100	10	LOC_Os01g11270;LOC_Os01g11280;LOC_Os01g11300;LOC_Os01g11340;LOC_Os02g21810;LOC_Os03g01820;LOC_Os07g10600;LOC_Os09g34090;LOC_Os10g39810;LOC_Os11g19140
Butanoate metabolism	ko00650	5	LOC_Os01g39270;LOC_Os02g07760;LOC_Os02g35500;LOC_Os04g52450;LOC_Os12g04020
Fatty acid metabolism	ko01212	14	LOC_Os02g17390;LOC_Os04g30760;LOC_Os04g31070;LOC_Os04g40730;LOC_Os05g07090;LOC_Os05g38590;LOC_Os07g42420;LOC_Os08g09950;LOC_Os08g10010;LOC_Os09g10600;LOC_Os11g43820;LOC_Os12g01160;LOC_Os12g01370;LOC_Os12g13930
Pantothenate and CoA biosynthesis	ko00770	9	LOC_Os01g25880;LOC_Os01g46380;LOC_Os01g59340;LOC_Os02g05780;LOC_Os03g01600;LOC_Os05g49800;LOC_Os07g08210;LOC_Os08g07880;LOC_Os12g03960
Cyanoamino acid metabolism	ko00460	4	LOC_Os04g08350;LOC_Os08g39860;LOC_Os08g39870;LOC_Os11g26860
Tryptophan metabolism	ko00380	4	LOC_Os01g07500;LOC_Os02g02400;LOC_Os02g17230;LOC_Os03g57690
Monoterpenoid biosynthesis	ko00902	1	LOC_Os10g34790
Amino sugar and nucleotide sugar metabolism	ko00520	19	LOC_Os01g44220;LOC_Os02g02560;LOC_Os02g29530;LOC_Os02g48650;LOC_Os03g11050;LOC_Os04g52370;LOC_Os05g02510;LOC_Os06g04620;LOC_Os07g23850;LOC_Os07g26540;LOC_Os07g38790;LOC_Os08g13930;LOC_Os08g25734;LOC_Os08g41440;LOC_Os09g22090;LOC_Os11g38810;LOC_Os12g03470;LOC_Os12g03530;LOC_Os12g03720
Cutin, suberine and wax biosynthesis	ko00073	1	LOC_Os02g29600
Spliceosome	ko03040	33	LOC_Os01g07740;LOC_Os01g34780;LOC_Os01g36860;LOC_Os01g36890;LOC_Os01g49430;LOC_Os01g72650;LOC_Os02g01740;LOC_Os02g05310;LOC_Os02g05410;LOC_Os02g12850;LOC_Os02g13990;LOC_Os02g37430;LOC_Os03g21990;LOC_Os03g23935;LOC_Os03g26630;LOC_Os03g59700;LOC_Os03g59710;LOC_Os04g02870;LOC_Os04g54440;LOC_Os05g02880;LOC_Os05g07000;LOC_Os05g07050;LOC_Os05g24970;LOC_Os06g07350;LOC_Os06g09280;LOC_Os07g18050;LOC_Os08g…
Peroxisome	ko04146	13	LOC_Os01g14580;LOC_Os02g02400;LOC_Os04g52400;LOC_Os05g07090;LOC_Os05g25850;LOC_Os06g02500;LOC_Os07g42430;LOC_Os07g42440;LOC_Os08g09860;LOC_Os10g18220;LOC_Os12g03430;LOC_Os12g04020;LOC_Os12g35890
Phenylalanine metabolism	ko00360	16	LOC_Os01g07770;LOC_Os02g14110;LOC_Os02g38010;LOC_Os03g22020;LOC_Os04g34630;LOC_Os04g59150;LOC_Os05g06970;LOC_Os06g23114;LOC_Os06g46799;LOC_Os07g01370;LOC_Os07g01380;LOC_Os07g02440;LOC_Os07g44550;LOC_Os08g04770;LOC_Os11g42510;LOC_Os12g34524
Stilbenoid, diarylheptanoid and gingerol biosynthesis	ko00945	2	LOC_Os04g42250;LOC_Os06g46680
Other glycan degradation	ko00511	4	LOC_Os01g72340;LOC_Os05g02510;LOC_Os07g26210;LOC_Os07g38790
Arginine and proline metabolism	ko00330	8	LOC_Os02g01440;LOC_Os02g14110;LOC_Os02g28110;LOC_Os04g39210;LOC_Os04g46460;LOC_Os05g03830;LOC_Os06g04070;LOC_Os07g27780
Riboflavin metabolism	ko00740	2	LOC_Os10g14814;LOC_Os12g35580
Ascorbate and aldarate metabolism	ko00053	1	LOC_Os09g36750
Folate biosynthesis	ko00790	3	LOC_Os02g17330;LOC_Os02g37910;LOC_Os12g26060
Fatty acid biosynthesis	ko00061	8	LOC_Os04g30760;LOC_Os04g31070;LOC_Os07g42420;LOC_Os08g09950;LOC_Os08g10010;LOC_Os09g10600;LOC_Os11g43820;LOC_Os12g13930
Proteasome	ko03050	10	LOC_Os02g05340;LOC_Os02g53060;LOC_Os04g40850;LOC_Os06g04800;LOC_Os06g07140;LOC_Os06g09290;LOC_Os07g12380;LOC_Os07g42260;LOC_Os09g33986;LOC_Os09g36710
Isoquinoline alkaloid biosynthesis	ko00950	4	LOC_Os02g14110;LOC_Os02g38010;LOC_Os06g23114;LOC_Os11g42510
Lipoic acid metabolism	ko00785	1	LOC_Os04g38330
Pyrimidine metabolism	ko00240	22	LOC_Os01g34614;LOC_Os01g46570;LOC_Os01g59340;LOC_Os02g02510;LOC_Os02g17320;LOC_Os02g35700;LOC_Os04g54500;LOC_Os05g06840;LOC_Os06g07210;LOC_Os06g40910;LOC_Os06g40950;LOC_Os07g29420;LOC_Os07g42395;LOC_Os07g44630;LOC_Os08g05940;LOC_Os08g07850;LOC_Os11g03230;LOC_Os11g03290;LOC_Os12g13950;LOC_Os12g26060;LOC_Os12g36194;LOC_Os12g36950
Tropane, piperidine and pyridine alkaloid biosynthesis	ko00960	4	LOC_Os02g14110;LOC_Os02g38010;LOC_Os06g23114;LOC_Os11g42510
Lysine degradation	ko00310	2	LOC_Os11g38900;LOC_Os12g35890
DNA replication	ko03030	12	LOC_Os01g36390;LOC_Os04g54500;LOC_Os05g06840;LOC_Os05g08100;LOC_Os05g14590;LOC_Os05g39850;LOC_Os05g46270;LOC_Os06g29560;LOC_Os08g07850;LOC_Os10g11590;LOC_Os11g27990;LOC_Os12g13950
Phenylalanine, tyrosine and tryptophan biosynthesis	ko00400	8	LOC_Os02g14110;LOC_Os03g14990;LOC_Os03g27230;LOC_Os04g39270;LOC_Os06g04280;LOC_Os09g36800;LOC_Os11g42510;LOC_Os12g34874
Fatty acid degradation	ko00071	4	LOC_Os02g17390;LOC_Os03g08999;LOC_Os03g09020;LOC_Os05g07090
Flavonoid biosynthesis	ko00941	4	LOC_Os01g44260;LOC_Os02g52840;LOC_Os04g42250;LOC_Os10g16974
Degradation of aromatic compounds	ko01220	2	LOC_Os03g08999;LOC_Os03g09020
Circadian rhythm - plant	ko04712	5	LOC_Os02g02380;LOC_Os02g05700;LOC_Os03g10940;LOC_Os07g02350;LOC_Os11g34460
Ribosome	ko03010	63	LOC_Os01g13080;LOC_Os01g14830;LOC_Os01g25610;LOC_Os01g39010;LOC_Os01g44210;LOC_Os01g60790;LOC_Os02g01540;LOC_Os02g01560;LOC_Os02g14059;LOC_Os02g18380;LOC_Os02g18550;LOC_Os02g21660;LOC_Os02g28810;LOC_Os02g34460;LOC_Os02g37862;LOC_Os02g48660;LOC_Os03g01900;LOC_Os03g21940;LOC_Os03g24020;LOC_Os03g26860;LOC_Os03g27260;LOC_Os03g29460;LOC_Os03g38260;LOC_Os03g54890;LOC_Os03g59720;LOC_Os03g60100;LOC_Os04g…
Glycerophospholipid metabolism	ko00564	13	LOC_Os01g07760;LOC_Os01g72520;LOC_Os01g74000;LOC_Os02g07720;LOC_Os03g27370;LOC_Os05g07880;LOC_Os05g25050;LOC_Os05g38710;LOC_Os06g29650;LOC_Os09g25390;LOC_Os09g26700;LOC_Os10g17990;LOC_Os10g24810
Diterpenoid biosynthesis	ko00904	4	LOC_Os01g11150;LOC_Os05g06670;LOC_Os11g28500;LOC_Os11g28530
Cysteine and methionine metabolism	ko00270	15	LOC_Os02g01510;LOC_Os02g12900;LOC_Os02g14110;LOC_Os03g08660;LOC_Os04g08350;LOC_Os05g49880;LOC_Os06g13450;LOC_Os07g29440;LOC_Os09g12290;LOC_Os11g42510;LOC_Os12g41390;LOC_Os12g41500;LOC_Os12g42876;LOC_Os12g42884;LOC_Os12g42980
Photosynthesis - antenna proteins	ko00196	1	LOC_Os07g38960
beta-Alanine metabolism	ko00410	3	LOC_Os01g59340;LOC_Os02g38010;LOC_Os06g23114
Carbon fixation in photosynthetic organisms	ko00710	10	LOC_Os02g05830;LOC_Os02g14110;LOC_Os03g08530;LOC_Os03g15050;LOC_Os03g56869;LOC_Os05g49880;LOC_Os06g04270;LOC_Os07g08030;LOC_Os10g25130;LOC_Os10g25140
Protein processing in endoplasmic reticulum	ko04141	29	LOC_Os01g05120;LOC_Os01g38510;LOC_Os01g49430;LOC_Os02g02410;LOC_Os02g03570;LOC_Os02g21650;LOC_Os02g48910;LOC_Os02g48920;LOC_Os02g48950;LOC_Os03g47500;LOC_Os03g48590;LOC_Os03g57340;LOC_Os04g39040;LOC_Os04g44820;LOC_Os05g43170;LOC_Os06g09330;LOC_Os06g30970;LOC_Os07g10830;LOC_Os07g38940;LOC_Os08g09770;LOC_Os08g33340;LOC_Os09g10020;LOC_Os09g12230;LOC_Os09g36830;LOC_Os10g39620;LOC_Os11g13980;LOC_Os11g…
Biosynthesis of unsaturated fatty acids	ko01040	9	LOC_Os04g30760;LOC_Os04g31070;LOC_Os04g40730;LOC_Os05g07090;LOC_Os05g38590;LOC_Os08g09950;LOC_Os08g10010;LOC_Os12g01370;LOC_Os12g13930
Other types of O-glycan biosynthesis	ko00514	1	LOC_Os02g28830
ABC transporters	ko02010	2	LOC_Os02g21750;LOC_Os04g40570
Starch and sucrose metabolism	ko00500	25	LOC_Os01g25510;LOC_Os01g44220;LOC_Os01g44340;LOC_Os02g01590;LOC_Os02g02560;LOC_Os02g03690;LOC_Os02g29530;LOC_Os03g26910;LOC_Os05g06160;LOC_Os06g03910;LOC_Os06g09450;LOC_Os06g23010;LOC_Os07g23880;LOC_Os07g23944;LOC_Os07g26540;LOC_Os07g42490;LOC_Os08g25734;LOC_Os08g39860;LOC_Os08g39870;LOC_Os08g41440;LOC_Os09g28400;LOC_Os09g28420;LOC_Os10g26680;LOC_Os10g37660;LOC_Os11g12810
Selenocompound metabolism	ko00450	5	LOC_Os03g11120;LOC_Os06g13450;LOC_Os06g31210;LOC_Os12g42876;LOC_Os12g42884
RNA transport	ko03013	28	LOC_Os01g13150;LOC_Os01g36890;LOC_Os01g44394;LOC_Os02g05330;LOC_Os02g12290;LOC_Os02g12840;LOC_Os02g17360;LOC_Os02g52820;LOC_Os03g26630;LOC_Os04g30780;LOC_Os04g34940;LOC_Os04g42140;LOC_Os05g46560;LOC_Os05g49890;LOC_Os06g23160;LOC_Os06g32730;LOC_Os07g12110;LOC_Os07g38650;LOC_Os07g38660;LOC_Os07g38690;LOC_Os08g01660;LOC_Os08g07960;LOC_Os11g18830;LOC_Os11g42420;LOC_Os11g45250;LOC_Os12g03540;LOC_Os12g…
Glycosphingolipid biosynthesis - ganglio series	ko00604	2	LOC_Os05g02510;LOC_Os07g38790
Purine metabolism	ko00230	27	LOC_Os01g34614;LOC_Os02g02510;LOC_Os02g03540;LOC_Os02g35700;LOC_Os03g27320;LOC_Os03g56800;LOC_Os04g54500;LOC_Os05g06840;LOC_Os06g03910;LOC_Os06g07210;LOC_Os06g40950;LOC_Os06g41360;LOC_Os07g29420;LOC_Os07g38560;LOC_Os07g42395;LOC_Os07g46630;LOC_Os08g05940;LOC_Os08g07850;LOC_Os08g19140;LOC_Os09g29190;LOC_Os11g03230;LOC_Os11g03290;LOC_Os11g41650;LOC_Os12g05110;LOC_Os12g13380;LOC_Os12g13950;LOC_Os12g…
Ether lipid metabolism	ko00565	6	LOC_Os01g07760;LOC_Os01g72520;LOC_Os03g27370;LOC_Os05g07880;LOC_Os05g25050;LOC_Os09g25390
Glycerolipid metabolism	ko00561	6	LOC_Os01g04920;LOC_Os05g38710;LOC_Os07g25760;LOC_Os09g25580;LOC_Os10g35070;LOC_Os10g35110
Taurine and hypotaurine metabolism	ko00430	4	LOC_Os03g45210;LOC_Os03g45250;LOC_Os04g06790;LOC_Os12g42860
Protein export	ko03060	10	LOC_Os01g38510;LOC_Os02g02410;LOC_Os02g35720;LOC_Os03g48590;LOC_Os04g08340;LOC_Os08g09770;LOC_Os10g37690;LOC_Os11g40500;LOC_Os12g01260;LOC_Os12g25210
Nitrogen metabolism	ko00910	7	LOC_Os01g25484;LOC_Os01g25520;LOC_Os01g36720;LOC_Os08g32750;LOC_Os08g32780;LOC_Os08g32840;LOC_Os10g17780
Ribosome biogenesis in eukaryotes	ko03008	38	LOC_Os01g72400;LOC_Os02g02360;LOC_Os02g28074;LOC_Os02g33850;LOC_Os02g37790;LOC_Os02g49610;LOC_Os02g49620;LOC_Os03g10940;LOC_Os04g23070;LOC_Os04g34940;LOC_Os05g43220;LOC_Os05g49890;LOC_Os06g09570;LOC_Os07g02350;LOC_Os07g06820;LOC_Os07g12320;LOC_Os07g44190;LOC_Os07g44620;LOC_Os08g01620;LOC_Os08g04970;LOC_Os08g05880;LOC_Os08g08370;LOC_Os08g08640;LOC_Os09g12090;LOC_Os10g03540;LOC_Os10g18420;LOC_Os10g…
Ubiquinone and other terpenoid-quinone biosynthesis	ko00130	5	LOC_Os03g09060;LOC_Os07g08200;LOC_Os07g38850;LOC_Os08g04770;LOC_Os11g42510
Regulation of autophagy	ko04140	5	LOC_Os02g02570;LOC_Os03g27350;LOC_Os04g58990;LOC_Os05g39870;LOC_Os05g39890
Homologous recombination	ko03440	9	LOC_Os02g29464;LOC_Os02g35450;LOC_Os02g35460;LOC_Os04g54500;LOC_Os06g29560;LOC_Os08g07850;LOC_Os10g11590;LOC_Os11g27990;LOC_Os11g44910
Photosynthesis	ko00195	10	LOC_Os03g48471;LOC_Os03g56670;LOC_Os03g57120;LOC_Os05g48630;LOC_Os07g01480;LOC_Os08g01380;LOC_Os08g10020;LOC_Os08g25900;LOC_Os10g32400;LOC_Os10g39880
Porphyrin and chlorophyll metabolism	ko00860	9	LOC_Os02g18500;LOC_Os03g08730;LOC_Os03g21900;LOC_Os03g22060;LOC_Os03g45194;LOC_Os04g25400;LOC_Os06g04150;LOC_Os10g25030;LOC_Os10g25040
Thiamine metabolism	ko00730	1	LOC_Os01g25440
Sesquiterpenoid and triterpenoid biosynthesis	ko00909	2	LOC_Os03g08624;LOC_Os03g08630
Propanoate metabolism	ko00640	2	LOC_Os02g01510;LOC_Os07g38970
Glycine, serine and threonine metabolism	ko00260	11	LOC_Os02g38010;LOC_Os03g21960;LOC_Os04g39020;LOC_Os05g06750;LOC_Os05g39770;LOC_Os06g23114;LOC_Os06g40940;LOC_Os09g12290;LOC_Os11g26860;LOC_Os12g31820;LOC_Os12g35890
Plant hormone signal transduction	ko04075	31	LOC_Os01g20700;LOC_Os01g59350;LOC_Os02g05050;LOC_Os02g05060;LOC_Os02g14130;LOC_Os02g18400;LOC_Os02g52780;LOC_Os02g52990;LOC_Os03g27280;LOC_Os03g49990;LOC_Os04g54474;LOC_Os05g06320;LOC_Os05g48590;LOC_Os06g04590;LOC_Os06g15900;LOC_Os06g22870;LOC_Os06g30440;LOC_Os06g41100;LOC_Os07g38860;LOC_Os07g38890;LOC_Os07g39220;LOC_Os07g42370;LOC_Os08g39830;LOC_Os09g10840;LOC_Os09g26610;LOC_Os09g26780;LOC_Os09g…
Galactose metabolism	ko00052	11	LOC_Os01g07530;LOC_Os01g72340;LOC_Os02g01590;LOC_Os02g02560;LOC_Os07g10840;LOC_Os07g23880;LOC_Os07g23944;LOC_Os07g25760;LOC_Os07g26540;LOC_Os10g35070;LOC_Os10g35110
One carbon pool by folate	ko00670	4	LOC_Os03g60090;LOC_Os07g39070;LOC_Os11g26860;LOC_Os12g26060
Oxidative phosphorylation	ko00190	11	LOC_Os02g52940;LOC_Os03g08560;LOC_Os03g27290;LOC_Os03g48310;LOC_Os03g48471;LOC_Os04g59040;LOC_Os07g12150;LOC_Os07g44650;LOC_Os09g08910;LOC_Os09g25314;LOC_Os12g23610
Phosphatidylinositol signaling system	ko04070	9	LOC_Os03g12840;LOC_Os03g24160;LOC_Os03g49800;LOC_Os06g29650;LOC_Os07g46490;LOC_Os08g01390;LOC_Os09g10650;LOC_Os10g17990;LOC_Os12g13440
Brassinosteroid biosynthesis	ko00905	2	LOC_Os03g12660;LOC_Os05g11130
Linoleic acid metabolism	ko00591	2	LOC_Os08g39840;LOC_Os08g39850
2-Oxocarboxylic acid metabolism	ko01210	13	LOC_Os01g14580;LOC_Os01g46380;LOC_Os02g05780;LOC_Os02g13840;LOC_Os02g14110;LOC_Os03g01600;LOC_Os03g08530;LOC_Os04g46460;LOC_Os05g03830;LOC_Os05g49800;LOC_Os07g27780;LOC_Os10g25130;LOC_Os10g25140
Sphingolipid metabolism	ko00600	6	LOC_Os01g72340;LOC_Os02g49590;LOC_Os07g25760;LOC_Os07g26210;LOC_Os10g35070;LOC_Os10g35110
Non-homologous end-joining	ko03450	2	LOC_Os02g29464;LOC_Os05g46270
Valine, leucine and isoleucine degradation	ko00280	4	LOC_Os03g01600;LOC_Os05g06750;LOC_Os12g04020;LOC_Os12g41250
Nicotinate and nicotinamide metabolism	ko00760	2	LOC_Os01g72690;LOC_Os04g35060
Carbon metabolism	ko01200	37	LOC_Os01g14580;LOC_Os01g39270;LOC_Os02g01500;LOC_Os02g03540;LOC_Os02g05830;LOC_Os02g12900;LOC_Os02g13840;LOC_Os02g14110;LOC_Os02g35500;LOC_Os03g08530;LOC_Os03g08660;LOC_Os03g08999;LOC_Os03g09020;LOC_Os03g15050;LOC_Os03g21950;LOC_Os03g56869;LOC_Os03g60090;LOC_Os04g02900;LOC_Os04g08350;LOC_Os04g40874;LOC_Os05g06750;LOC_Os05g49880;LOC_Os06g04270;LOC_Os06g04510;LOC_Os06g30460;LOC_Os06g40940;LOC_Os06g…
Zeatin biosynthesis	ko00908	3	LOC_Os01g49390;LOC_Os05g24660;LOC_Os07g46610
Sulfur metabolism	ko00920	9	LOC_Os02g12900;LOC_Os03g08660;LOC_Os04g08350;LOC_Os05g42350;LOC_Os06g13450;LOC_Os07g38560;LOC_Os11g41650;LOC_Os12g41500;LOC_Os12g42980
Plant-pathogen interaction	ko04626	36	LOC_Os01g25820;LOC_Os01g33810;LOC_Os01g36640;LOC_Os01g59360;LOC_Os01g72530;LOC_Os01g72540;LOC_Os01g72550;LOC_Os01g72680;LOC_Os02g01440;LOC_Os03g10900;LOC_Os03g10910;LOC_Os03g48270;LOC_Os03g57450;LOC_Os03g57510;LOC_Os04g49510;LOC_Os05g05460;LOC_Os05g27730;LOC_Os05g39720;LOC_Os05g50180;LOC_Os07g06740;LOC_Os08g04890;LOC_Os08g05800;LOC_Os08g41470;LOC_Os09g10054;LOC_Os09g33910;LOC_Os10g11500;LOC_Os10g…
Fatty acid elongation	ko00062	6	LOC_Os01g34560;LOC_Os04g02640;LOC_Os04g40730;LOC_Os05g38590;LOC_Os10g07010;LOC_Os12g01160
Inositol phosphate metabolism	ko00562	9	LOC_Os01g72520;LOC_Os03g12840;LOC_Os03g24160;LOC_Os03g49800;LOC_Os06g29650;LOC_Os07g46490;LOC_Os08g01390;LOC_Os09g10650;LOC_Os12g13440
Lysine biosynthesis	ko00300	1	LOC_Os09g12290
Citrate cycle (TCA cycle)	ko00020	10	LOC_Os01g14580;LOC_Os02g01500;LOC_Os02g13840;LOC_Os03g15050;LOC_Os03g21950;LOC_Os04g02900;LOC_Os05g06750;LOC_Os05g49880;LOC_Os06g30460;LOC_Os07g38970
Glycosphingolipid biosynthesis - globo series	ko00603	6	LOC_Os04g44740;LOC_Os05g02510;LOC_Os07g25760;LOC_Os07g38790;LOC_Os10g35070;LOC_Os10g35110
Pentose and glucuronate interconversions	ko00040	8	LOC_Os01g36620;LOC_Os01g44340;LOC_Os02g02560;LOC_Os02g12300;LOC_Os07g44660;LOC_Os08g18970;LOC_Os08g18980;LOC_Os10g26680
Glycosaminoglycan degradation	ko00531	4	LOC_Os05g02510;LOC_Os05g06360;LOC_Os07g38790;LOC_Os11g14080
Mismatch repair	ko03430	4	LOC_Os02g37920;LOC_Os06g29560;LOC_Os10g11590;LOC_Os11g27990
Basal transcription factors	ko03022	6	LOC_Os01g49680;LOC_Os03g29470;LOC_Os05g05260;LOC_Os05g10980;LOC_Os07g38600;LOC_Os11g28350
SNARE interactions in vesicular transport	ko04130	7	LOC_Os01g13350;LOC_Os01g37980;LOC_Os03g45260;LOC_Os04g44810;LOC_Os06g02570;LOC_Os06g07200;LOC_Os07g38990
Fructose and mannose metabolism	ko00051	9	LOC_Os03g11050;LOC_Os05g07130;LOC_Os06g03910;LOC_Os06g04620;LOC_Os07g26540;LOC_Os08g13930;LOC_Os08g25720;LOC_Os09g22090;LOC_Os11g38810
Alanine, aspartate and glutamate metabolism	ko00250	9	LOC_Os02g07760;LOC_Os02g14110;LOC_Os03g08530;LOC_Os03g21960;LOC_Os04g52450;LOC_Os05g39770;LOC_Os10g25130;LOC_Os10g25140;LOC_Os12g03720
N-Glycan biosynthesis	ko00510	6	LOC_Os01g07720;LOC_Os02g05320;LOC_Os02g05400;LOC_Os07g10830;LOC_Os07g46640;LOC_Os12g39340
Tyrosine metabolism	ko00350	10	LOC_Os02g14110;LOC_Os02g35590;LOC_Os02g38010;LOC_Os03g08999;LOC_Os03g09020;LOC_Os06g23114;LOC_Os11g14040;LOC_Os11g42510;LOC_Os12g10720;LOC_Os12g10730
Vitamin B6 metabolism	ko00750	3	LOC_Os01g39280;LOC_Os02g03740;LOC_Os10g11520
Nucleotide excision repair	ko03420	14	LOC_Os01g04870;LOC_Os01g49680;LOC_Os03g10780;LOC_Os04g54500;LOC_Os05g05260;LOC_Os05g06840;LOC_Os05g10980;LOC_Os06g29560;LOC_Os07g38600;LOC_Os08g07850;LOC_Os08g33340;LOC_Os10g11590;LOC_Os11g27990;LOC_Os11g28350
mRNA surveillance pathway	ko03015	13	LOC_Os01g36890;LOC_Os01g44350;LOC_Os02g25870;LOC_Os03g26630;LOC_Os03g54770;LOC_Os04g39250;LOC_Os04g40860;LOC_Os05g46570;LOC_Os08g01660;LOC_Os08g08200;LOC_Os08g08830;LOC_Os09g03480;LOC_Os10g27050
Carotenoid biosynthesis	ko00906	5	LOC_Os03g08570;LOC_Os04g31040;LOC_Os04g46470;LOC_Os07g18158;LOC_Os09g28390
alpha-Linolenic acid metabolism	ko00592	6	LOC_Os02g17390;LOC_Os05g07090;LOC_Os07g44560;LOC_Os08g39840;LOC_Os08g39850;LOC_Os12g26290
Flavone and flavonol biosynthesis	ko00944	1	LOC_Os10g16974
Sulfur relay system	ko04122	1	LOC_Os12g41500
Vancomycin resistance	ko01502	1	LOC_Os01g11260
RNA degradation	ko03018	30	LOC_Os01g05130;LOC_Os01g11130;LOC_Os01g72400;LOC_Os02g28074;LOC_Os02g37790;LOC_Os03g57130;LOC_Os04g23070;LOC_Os04g39260;LOC_Os04g52340;LOC_Os05g43220;LOC_Os05g46290;LOC_Os06g04510;LOC_Os06g04670;LOC_Os08g04970;LOC_Os08g08370;LOC_Os08g08640;LOC_Os09g03600;LOC_Os09g12090;LOC_Os10g03530;LOC_Os10g03560;LOC_Os10g18420;LOC_Os10g34120;LOC_Os11g07500;LOC_Os11g28550;LOC_Os11g28590;LOC_Os12g01190;LOC_Os12g…
Base excision repair	ko03410	8	LOC_Os04g42290;LOC_Os04g54500;LOC_Os05g06840;LOC_Os05g46270;LOC_Os08g07850;LOC_Os09g25290;LOC_Os11g16580;LOC_Os12g10850
Ubiquitin mediated proteolysis	ko04120	33	LOC_Os01g04870;LOC_Os01g13170;LOC_Os01g13280;LOC_Os01g13370;LOC_Os01g74146;LOC_Os02g02380;LOC_Os02g03620;LOC_Os02g48910;LOC_Os02g48920;LOC_Os02g48950;LOC_Os03g24040;LOC_Os03g47580;LOC_Os04g40830;LOC_Os04g51110;LOC_Os05g06120;LOC_Os05g06690;LOC_Os05g14300;LOC_Os05g38830;LOC_Os05g48380;LOC_Os05g48390;LOC_Os06g09330;LOC_Os06g30970;LOC_Os06g46540;LOC_Os07g38940;LOC_Os07g46560;LOC_Os09g10020;LOC_Os09g…
Histidine metabolism	ko00340	4	LOC_Os01g13190;LOC_Os02g33710;LOC_Os03g15120;LOC_Os11g28410
Pyruvate metabolism	ko00620	11	LOC_Os02g01500;LOC_Os02g01510;LOC_Os03g15050;LOC_Os03g21950;LOC_Os04g02900;LOC_Os05g06750;LOC_Os05g49880;LOC_Os06g30460;LOC_Os07g06890;LOC_Os09g34100;LOC_Os12g05110
RNA polymerase	ko03020	6	LOC_Os01g34614;LOC_Os02g02510;LOC_Os06g40950;LOC_Os07g29420;LOC_Os07g42395;LOC_Os08g05940
Biotin metabolism	ko00780	4	LOC_Os04g30760;LOC_Os07g42420;LOC_Os09g10600;LOC_Os12g13930
Glutathione metabolism	ko00480	12	LOC_Os01g14580;LOC_Os01g49710;LOC_Os02g28110;LOC_Os04g40874;LOC_Os05g03820;LOC_Os06g07210;LOC_Os07g28480;LOC_Os09g29200;LOC_Os09g36750;LOC_Os11g18170;LOC_Os11g42350;LOC_Os12g34380
Biosynthesis of amino acids	ko01230	41	LOC_Os01g13190;LOC_Os01g14580;LOC_Os01g46380;LOC_Os02g03540;LOC_Os02g05780;LOC_Os02g12900;LOC_Os02g13840;LOC_Os02g14110;LOC_Os03g01600;LOC_Os03g08530;LOC_Os03g08660;LOC_Os03g14990;LOC_Os03g15120;LOC_Os03g27230;LOC_Os03g56869;LOC_Os04g08350;LOC_Os04g39270;LOC_Os04g46460;LOC_Os05g03830;LOC_Os05g49800;LOC_Os06g04270;LOC_Os06g04280;LOC_Os06g04510;LOC_Os06g13450;LOC_Os06g41360;LOC_Os07g08030;LOC_Os07g…
Arachidonic acid metabolism	ko00590	2	LOC_Os03g45270;LOC_Os11g18170
Phagosome	ko04145	11	LOC_Os01g13350;LOC_Os01g38510;LOC_Os03g48590;LOC_Os03g56810;LOC_Os04g44810;LOC_Os05g43170;LOC_Os07g38730;LOC_Os08g01390;LOC_Os09g10650;LOC_Os12g01260;LOC_Os12g13440
Glyoxylate and dicarboxylate metabolism	ko00630	8	LOC_Os02g02400;LOC_Os02g05830;LOC_Os02g13840;LOC_Os05g49880;LOC_Os07g42430;LOC_Os07g42440;LOC_Os08g09860;LOC_Os11g26860
Terpenoid backbone biosynthesis	ko00900	11	LOC_Os01g14630;LOC_Os02g01760;LOC_Os03g08624;LOC_Os03g08630;LOC_Os05g14580;LOC_Os05g46580;LOC_Os05g50170;LOC_Os06g07120;LOC_Os09g33930;LOC_Os10g18220;LOC_Os12g01480
Pentose phosphate pathway	ko00030	7	LOC_Os02g03540;LOC_Os03g56869;LOC_Os04g40874;LOC_Os06g04270;LOC_Os06g41360;LOC_Os07g08030;LOC_Os08g05830
Valine, leucine and isoleucine biosynthesis	ko00290	4	LOC_Os01g46380;LOC_Os02g05780;LOC_Os03g01600;LOC_Os05g49800
Glycolysis / Gluconeogenesis	ko00010	12	LOC_Os02g01500;LOC_Os02g01510;LOC_Os03g08999;LOC_Os03g09020;LOC_Os03g15050;LOC_Os04g02900;LOC_Os05g06750;LOC_Os06g04510;LOC_Os06g30460;LOC_Os07g26540;LOC_Os11g38910;LOC_Os12g05110
Endocytosis	ko04144	17	LOC_Os01g07760;LOC_Os01g49430;LOC_Os03g01810;LOC_Os03g08770;LOC_Os03g24160;LOC_Os03g27370;LOC_Os03g49800;LOC_Os03g59740;LOC_Os04g02690;LOC_Os04g51120;LOC_Os05g07880;LOC_Os05g25050;LOC_Os07g12170;LOC_Os07g44040;LOC_Os07g46490;LOC_Os09g25390;LOC_Os12g01390
