# Supplementary material for: Genome-Wide Identification of lncRNAs Involved in Fertility Transition in the Photo-Thermosensitive Genic Male Sterile Rice Line Wuxiang S
Source: Front Plant Sci. 2021 Jan 14;11:580050. doi: 10.3389/fpls.2020.580050 (PMC7840536; doi:10.3389/fpls.2020.580050)
Supplement: Supplementary Table 9 — The predicted lncRNAs function as miRNA precursors in rice. [file Table_9.XLSX]

## Sheet: Table S9
Table S9 The predicted lncRNAs function as miRNA precursors in rice
LncRNA	miRNA	LncRNA_start	LncRNA_end
MSTRG.99632.1	osa-MIR160a	335	420
MSTRG.99632.1	osa-MIR160b	307	445
MSTRG.74883.2	osa-MIR162a	609	655
MSTRG.49215.1	osa-MIR166a	578	605
MSTRG.49215.1	osa-MIR166d	492	616
MSTRG.39465.3	osa-MIR167a	317	457
MSTRG.39465.1	osa-MIR167a	335	475
MSTRG.39465.3	osa-MIR167c	323	357
MSTRG.39465.1	osa-MIR167c	341	375
MSTRG.49620.3	osa-MIR394	450	559
MSTRG.49620.4	osa-MIR394	445	554
MSTRG.49620.2	osa-MIR394	465	574
MSTRG.121924.2	osa-MIR395t	282	140
MSTRG.121925.1	osa-MIR395t	226	84
MSTRG.52515.5	osa-MIR396c	681	541
MSTRG.8931.3	osa-MIR319a	1929	1739
MSTRG.74883.2	osa-MIR162b	607	740
MSTRG.102371.1	osa-MIR167d	2663	2554
MSTRG.102371.3	osa-MIR167d	1160	1115
MSTRG.102371.2	osa-MIR167d	1430	1385
MSTRG.41878.2	osa-MIR167e	1390	1118
MSTRG.39465.3	osa-MIR167h	4127	4246
MSTRG.39465.4	osa-MIR167h	112	231
MSTRG.39465.1	osa-MIR167h	4145	4264
MSTRG.41878.2	osa-MIR167i	1149	1119
MSTRG.119424.2	osa-MIR169i	1	113
MSTRG.77851.2	osa-MIR171b	2777	2688
MSTRG.77851.2	osa-MIR171c	2783	2685
MSTRG.22106.2	osa-MIR171d	601	735
MSTRG.64545.1	osa-MIR171f	288	414
MSTRG.15503.1	osa-MIR172b	3112	2875
MSTRG.15503.2	osa-MIR172b	1203	966
MSTRG.15503.4	osa-MIR172b	1426	1189
MSTRG.15503.3	osa-MIR172b	1467	1230
MSTRG.52847.3	osa-MIR172d	3537	3408
MSTRG.52847.2	osa-MIR172d	2280	2151
MSTRG.117259.19	osa-MIR444a	1898	2028
MSTRG.117259.20	osa-MIR444a	117	247
MSTRG.117259.8	osa-MIR444a	1933	2063
MSTRG.117259.7	osa-MIR444a	1933	2063
MSTRG.117259.6	osa-MIR444a	289	371
MSTRG.117259.6	osa-MIR444a	152	205
MSTRG.117259.3	osa-MIR444a	2142	2224
MSTRG.117259.3	osa-MIR444a	1936	1991
MSTRG.117259.14	osa-MIR444a	354	436
MSTRG.117259.14	osa-MIR444a	148	203
MSTRG.117259.22	osa-MIR444a	323	405
MSTRG.117259.22	osa-MIR444a	117	172
MSTRG.117259.21	osa-MIR444a	254	336
MSTRG.117259.21	osa-MIR444a	117	170
MSTRG.117259.25	osa-MIR444a	2030	2112
MSTRG.117259.25	osa-MIR444a	1893	1946
MSTRG.117259.12	osa-MIR444a	2137	2219
MSTRG.117259.12	osa-MIR444a	1931	1986
MSTRG.117259.17	osa-MIR444a	353	435
MSTRG.117259.17	osa-MIR444a	147	202
MSTRG.117259.23	osa-MIR444a	2100	2182
MSTRG.117259.23	osa-MIR444a	1894	1949
MSTRG.117259.29	osa-MIR444a	1251	1327
MSTRG.117259.28	osa-MIR444a	1313	1389
MSTRG.117256.5	osa-MIR444a	4746	4812
MSTRG.117256.9	osa-MIR444a	3777	3843
MSTRG.117256.8	osa-MIR444a	3401	3467
MSTRG.117256.10	osa-MIR444a	4676	4742
MSTRG.117256.2	osa-MIR444a	4830	4896
MSTRG.117256.1	osa-MIR444a	4387	4453
MSTRG.117256.4	osa-MIR444a	3441	3507
MSTRG.45878.1	osa-MIR529a	10	108
MSTRG.12971.1	osa-MIR812a	1493	1608
MSTRG.45878.1	osa-MIR812d	1397	1292
MSTRG.90578.2	osa-MIR818a	2295	2263
MSTRG.90578.2	osa-MIR818b	2292	2265
MSTRG.90578.2	osa-MIR818d	2294	2260
MSTRG.60632.15	osa-MIR818e	5667	5611
MSTRG.29040.1	osa-MIR821a	2	83
MSTRG.29040.1	osa-MIR821a	74	3
MSTRG.29040.1	osa-MIR821b	89	1
MSTRG.29040.1	osa-MIR821b	3	89
MSTRG.29040.1	osa-MIR821c	2	79
MSTRG.108363.1	osa-MIR1432	1010	902
MSTRG.108363.2	osa-MIR1432	1001	893
MSTRG.117259.6	osa-MIR444d	321	373
MSTRG.117259.19	osa-MIR444d	1978	2030
MSTRG.117259.3	osa-MIR444d	2174	2226
MSTRG.117259.29	osa-MIR444d	1277	1329
MSTRG.117259.20	osa-MIR444d	197	249
MSTRG.117259.14	osa-MIR444d	386	438
MSTRG.117259.22	osa-MIR444d	355	407
MSTRG.117259.8	osa-MIR444d	2013	2065
MSTRG.117259.28	osa-MIR444d	1339	1391
MSTRG.117259.7	osa-MIR444d	2013	2065
MSTRG.117259.21	osa-MIR444d	286	338
MSTRG.117259.25	osa-MIR444d	2062	2114
MSTRG.117259.12	osa-MIR444d	2169	2221
MSTRG.117259.17	osa-MIR444d	385	437
MSTRG.117259.23	osa-MIR444d	2132	2184
MSTRG.117256.5	osa-MIR444e	4746	4826
MSTRG.117256.5	osa-MIR444e	3502	3562
MSTRG.117256.9	osa-MIR444e	3777	3857
MSTRG.117256.9	osa-MIR444e	2533	2593
MSTRG.117256.8	osa-MIR444e	3401	3481
MSTRG.117256.8	osa-MIR444e	2157	2217
MSTRG.117256.10	osa-MIR444e	4676	4756
MSTRG.117256.10	osa-MIR444e	3432	3492
MSTRG.117256.2	osa-MIR444e	4830	4910
MSTRG.117256.2	osa-MIR444e	3586	3646
MSTRG.117256.1	osa-MIR444e	4387	4467
MSTRG.117256.1	osa-MIR444e	3143	3203
MSTRG.117256.4	osa-MIR444e	3441	3521
MSTRG.117256.4	osa-MIR444e	2197	2257
MSTRG.117259.19	osa-MIR444e	1907	2018
MSTRG.117259.20	osa-MIR444e	126	237
MSTRG.117259.8	osa-MIR444e	1942	2053
MSTRG.117259.7	osa-MIR444e	1942	2053
MSTRG.117259.6	osa-MIR444e	294	361
MSTRG.117259.3	osa-MIR444e	2147	2214
MSTRG.117259.14	osa-MIR444e	359	426
MSTRG.117259.22	osa-MIR444e	328	395
MSTRG.117259.21	osa-MIR444e	259	326
MSTRG.117259.25	osa-MIR444e	2035	2102
MSTRG.117259.12	osa-MIR444e	2142	2209
MSTRG.117259.17	osa-MIR444e	358	425
MSTRG.117259.23	osa-MIR444e	2105	2172
MSTRG.117259.29	osa-MIR444e	1251	1317
MSTRG.117259.28	osa-MIR444e	1313	1379
MSTRG.93586.4	osa-MIR444f	1181	1334
MSTRG.93586.1	osa-MIR444f	358	511
MSTRG.93586.3	osa-MIR444f	358	511
MSTRG.93586.2	osa-MIR444f	358	511
MSTRG.93586.6	osa-MIR444f	219	302
MSTRG.93586.6	osa-MIR444f	1645	1714
MSTRG.93586.5	osa-MIR444f	358	441
MSTRG.93586.5	osa-MIR444f	1784	1853
MSTRG.17913.1	osa-MIR1438	1004	1190
MSTRG.94155.3	osa-MIR1439	934	974
MSTRG.94155.2	osa-MIR1439	934	974
MSTRG.48403.2	osa-MIR827	744	628
MSTRG.25426.15	osa-MIR2118b	1158	980
MSTRG.25426.6	osa-MIR2118b	1203	1025
MSTRG.25426.15	osa-MIR2118d	3945	3782
MSTRG.25426.6	osa-MIR2118d	3990	3827
MSTRG.25426.15	osa-MIR2118e	3705	3533
MSTRG.25426.6	osa-MIR2118e	3750	3578
MSTRG.25426.6	osa-MIR2118f	6166	6003
MSTRG.25426.15	osa-MIR2118g	1039	988
MSTRG.25426.6	osa-MIR2118g	1084	1033
MSTRG.25426.15	osa-MIR2118k	1155	988
MSTRG.25426.6	osa-MIR2118k	1200	1033
MSTRG.25426.15	osa-MIR2118n	1157	982
MSTRG.25426.6	osa-MIR2118n	1202	1027
MSTRG.25426.15	osa-MIR2118p	913	740
MSTRG.25426.6	osa-MIR2118p	958	785
MSTRG.25426.15	osa-MIR2118q	4192	4016
MSTRG.25426.6	osa-MIR2118q	4237	4061
MSTRG.25426.15	osa-MIR2118r	3704	3530
MSTRG.25426.6	osa-MIR2118r	3749	3575
MSTRG.28196.6	osa-MIR2868	298	355
MSTRG.28196.5	osa-MIR2868	312	372
MSTRG.88986.11	osa-MIR2869	2820	2660
MSTRG.88986.4	osa-MIR2869	2683	2523
MSTRG.103483.1	osa-MIR812n	22	198
MSTRG.14731.2	osa-MIR812n	1277	1441
MSTRG.14731.3	osa-MIR812n	1299	1418
MSTRG.14731.4	osa-MIR812n	1269	1388
MSTRG.109639.1	osa-MIR812n	455	576
MSTRG.47723.2	osa-MIR812o	1346	1386
MSTRG.81099.1	osa-MIR3981	106	134
MSTRG.60910.11	osa-MIR5072	1615	1680
MSTRG.11756.5	osa-MIR5076	332	374
MSTRG.63252.1	osa-MIR5486	478	564
MSTRG.29946.2	osa-MIR5509	686	493
MSTRG.84399.1	osa-MIR5516a	535	441
MSTRG.84399.2	osa-MIR5516a	535	441
MSTRG.38073.1	osa-MIR5530	1681	1798
MSTRG.38074.1	osa-MIR5530	434	551
MSTRG.35643.1	osa-MIR5539a	1	31
MSTRG.14731.2	osa-MIR812q	1218	1460
MSTRG.103483.1	osa-MIR812q	2	217
MSTRG.14731.3	osa-MIR812q	1299	1437
MSTRG.14731.3	osa-MIR812q	1248	1289
MSTRG.14731.4	osa-MIR812q	1269	1407
MSTRG.14731.4	osa-MIR812q	1218	1259
MSTRG.12971.1	osa-MIR812q	1487	1606
MSTRG.91075.2	osa-MIR5789	696	632
MSTRG.91075.1	osa-MIR5789	1023	959
MSTRG.12971.1	osa-MIR812r	1502	1608
MSTRG.111984.2	osa-MIR5796	562	392
MSTRG.111984.1	osa-MIR5796	562	392
MSTRG.30681.1	osa-MIR5822	699	906
MSTRG.110064.1	osa-MIR2873c	193	314
MSTRG.84399.1	osa-MIR5516b	516	448
MSTRG.84399.2	osa-MIR5516b	516	448
MSTRG.60632.15	osa-MIR818f	5469	5667
MSTRG.90578.2	osa-MIR818f	2277	2498
MSTRG.72319.1	osa-MIR818f	191	325
MSTRG.60632.17	osa-MIR818f	3621	3753
MSTRG.93802.1	osa-MIR818f	835	957
MSTRG.35643.1	osa-MIR5539b	1	31
