# Supplementary material for: Genome-Wide Identification of lncRNAs Involved in Fertility Transition in the Photo-Thermosensitive Genic Male Sterile Rice Line Wuxiang S
Source: Front Plant Sci. 2021 Jan 14;11:580050. doi: 10.3389/fpls.2020.580050 (PMC7840536; doi:10.3389/fpls.2020.580050)
Supplement: Supplementary Table 10 — The predicted lncRNAs function as endogenous target mimics of miRNAs in WXS rice. [file Table_10.XLSX]

## Sheet: Sheet1
Table S10 The predicted lncRNAs function as endogenous target mimics of miRNAs in WXS rice
Target lncRNA of miRNA	Target mRNA of miRNA	Common miRNA number	Pvalue	FDR	miRNA
MSTRG.71359.2	LOC_Os07g04000	3	1.86e-08	0.00307724	osa-miR399a;osa-miR399b;osa-miR399c
MSTRG.71359.2	Rice_newGene_29139	3	1.86e-08	0.00307724	osa-miR399a;osa-miR399b;osa-miR399c
MSTRG.71359.2	LOC_Os01g58500	3	1.86e-08	0.00307724	osa-miR399a;osa-miR399b;osa-miR399c
MSTRG.71359.2	Rice_newGene_5038	3	7.43e-08	0.0122395	osa-miR399a;osa-miR399b;osa-miR399c
MSTRG.71359.2	LOC_Os09g37780	3	1.86e-08	0.00307724	osa-miR399a;osa-miR399b;osa-miR399c
MSTRG.71359.2	LOC_Os01g44320	3	7.43e-08	0.0122395	osa-miR399a;osa-miR399b;osa-miR399c
MSTRG.71359.2	LOC_Os02g20210	3	1.86e-07	0.0304903	osa-miR399a;osa-miR399b;osa-miR399c
MSTRG.71359.2	LOC_Os03g54220	3	7.43e-08	0.0122395	osa-miR399a;osa-miR399b;osa-miR399c
MSTRG.71359.2	LOC_Os04g04290	3	7.43e-08	0.0122395	osa-miR399a;osa-miR399b;osa-miR399c
MSTRG.71359.2	LOC_Os07g34030	3	1.86e-08	0.00307724	osa-miR399a;osa-miR399b;osa-miR399c
MSTRG.71359.2	LOC_Os04g58410	3	1.86e-08	0.00307724	osa-miR399a;osa-miR399b;osa-miR399c
MSTRG.71359.2	LOC_Os09g02410	3	1.86e-07	0.0304903	osa-miR399a;osa-miR399b;osa-miR399c
MSTRG.71359.2	LOC_Os07g36544	3	3.72e-07	0.0607888	osa-miR399a;osa-miR399b;osa-miR399c
MSTRG.71359.2	LOC_Os08g43910	3	7.43e-08	0.0122395	osa-miR399a;osa-miR399b;osa-miR399c
MSTRG.71359.2	LOC_Os02g40200	3	1.86e-08	0.00307724	osa-miR399a;osa-miR399b;osa-miR399c
MSTRG.71359.2	LOC_Os08g42010	3	1.86e-07	0.0304903	osa-miR399a;osa-miR399b;osa-miR399c
MSTRG.102371.2	LOC_Os06g29380	7	8.66e-15	1.47e-09	osa-miR167d-5p;osa-miR167e-5p;osa-miR167f;osa-miR167g;osa-miR167h-5p;osa-miR167i-5p;osa-miR167j
MSTRG.102371.2	LOC_Os02g35570	10	0	0	osa-miR167a-5p;osa-miR167b;osa-miR167c-5p;osa-miR167d-5p;osa-miR167e-5p;osa-miR167f;osa-miR167g;osa-miR167h-5p;osa-miR167i-5p;osa-miR167j
MSTRG.102371.2	LOC_Os07g09690	7	8.66e-15	1.47e-09	osa-miR167d-5p;osa-miR167e-5p;osa-miR167f;osa-miR167g;osa-miR167h-5p;osa-miR167i-5p;osa-miR167j
MSTRG.102371.2	LOC_Os02g06910	10	0	0	osa-miR167a-5p;osa-miR167b;osa-miR167c-5p;osa-miR167d-5p;osa-miR167e-5p;osa-miR167f;osa-miR167g;osa-miR167h-5p;osa-miR167i-5p;osa-miR167j
MSTRG.102371.2	Rice_newGene_684	10	0	0	osa-miR167a-5p;osa-miR167b;osa-miR167c-5p;osa-miR167d-5p;osa-miR167e-5p;osa-miR167f;osa-miR167g;osa-miR167h-5p;osa-miR167i-5p;osa-miR167j
MSTRG.102371.2	LOC_Os10g37590	10	0	0	osa-miR167a-5p;osa-miR167b;osa-miR167c-5p;osa-miR167d-5p;osa-miR167e-5p;osa-miR167f;osa-miR167g;osa-miR167h-5p;osa-miR167i-5p;osa-miR167j
MSTRG.102371.2	LOC_Os06g03830	10	0	0	osa-miR167a-5p;osa-miR167b;osa-miR167c-5p;osa-miR167d-5p;osa-miR167e-5p;osa-miR167f;osa-miR167g;osa-miR167h-5p;osa-miR167i-5p;osa-miR167j
MSTRG.102371.2	Rice_newGene_14763	7	8.66e-15	1.47e-09	osa-miR167d-5p;osa-miR167e-5p;osa-miR167f;osa-miR167g;osa-miR167h-5p;osa-miR167i-5p;osa-miR167j
MSTRG.102371.2	LOC_Os01g74040	7	8.66e-15	1.47e-09	osa-miR167d-5p;osa-miR167e-5p;osa-miR167f;osa-miR167g;osa-miR167h-5p;osa-miR167i-5p;osa-miR167j
MSTRG.102371.2	LOC_Os12g07190	7	6.88e-14	1.17e-08	osa-miR167d-5p;osa-miR167e-5p;osa-miR167f;osa-miR167g;osa-miR167h-5p;osa-miR167i-5p;osa-miR167j
MSTRG.102371.2	LOC_Os01g74030	10	0	0	osa-miR167a-5p;osa-miR167b;osa-miR167c-5p;osa-miR167d-5p;osa-miR167e-5p;osa-miR167f;osa-miR167g;osa-miR167h-5p;osa-miR167i-5p;osa-miR167j
MSTRG.102371.2	LOC_Os03g61550	7	3.08e-13	5.23e-08	osa-miR167d-5p;osa-miR167e-5p;osa-miR167f;osa-miR167g;osa-miR167h-5p;osa-miR167i-5p;osa-miR167j
MSTRG.102371.2	Rice_newGene_38492	10	0	0	osa-miR167a-5p;osa-miR167b;osa-miR167c-5p;osa-miR167d-5p;osa-miR167e-5p;osa-miR167f;osa-miR167g;osa-miR167h-5p;osa-miR167i-5p;osa-miR167j
MSTRG.102371.2	LOC_Os03g42510	7	8.66e-15	1.47e-09	osa-miR167d-5p;osa-miR167e-5p;osa-miR167f;osa-miR167g;osa-miR167h-5p;osa-miR167i-5p;osa-miR167j
MSTRG.102371.2	LOC_Os08g14850	7	6.88e-14	1.17e-08	osa-miR167d-5p;osa-miR167e-5p;osa-miR167f;osa-miR167g;osa-miR167h-5p;osa-miR167i-5p;osa-miR167j
MSTRG.102371.2	LOC_Os07g06730	7	6.88e-14	1.17e-08	osa-miR167d-5p;osa-miR167e-5p;osa-miR167f;osa-miR167g;osa-miR167h-5p;osa-miR167i-5p;osa-miR167j
MSTRG.102371.2	LOC_Os11g10490	7	6.88e-14	1.17e-08	osa-miR167d-5p;osa-miR167e-5p;osa-miR167f;osa-miR167g;osa-miR167h-5p;osa-miR167i-5p;osa-miR167j
MSTRG.102371.2	LOC_Os03g25220	7	8.66e-15	1.47e-09	osa-miR167d-5p;osa-miR167e-5p;osa-miR167f;osa-miR167g;osa-miR167h-5p;osa-miR167i-5p;osa-miR167j
MSTRG.102371.2	LOC_Os04g22060	7	8.66e-15	1.47e-09	osa-miR167d-5p;osa-miR167e-5p;osa-miR167f;osa-miR167g;osa-miR167h-5p;osa-miR167i-5p;osa-miR167j
MSTRG.102371.2	LOC_Os04g34400	7	8.66e-15	1.47e-09	osa-miR167d-5p;osa-miR167e-5p;osa-miR167f;osa-miR167g;osa-miR167h-5p;osa-miR167i-5p;osa-miR167j
MSTRG.102371.2	LOC_Os03g14915	7	8.66e-15	1.47e-09	osa-miR167d-5p;osa-miR167e-5p;osa-miR167f;osa-miR167g;osa-miR167h-5p;osa-miR167i-5p;osa-miR167j
MSTRG.102371.2	LOC_Os05g28520	7	6.88e-14	1.17e-08	osa-miR167d-5p;osa-miR167e-5p;osa-miR167f;osa-miR167g;osa-miR167h-5p;osa-miR167i-5p;osa-miR167j
MSTRG.102371.2	LOC_Os12g41950	10	0	0	osa-miR167a-5p;osa-miR167b;osa-miR167c-5p;osa-miR167d-5p;osa-miR167e-5p;osa-miR167f;osa-miR167g;osa-miR167h-5p;osa-miR167i-5p;osa-miR167j
MSTRG.102371.2	LOC_Os04g05400	7	6.88e-14	1.17e-08	osa-miR167d-5p;osa-miR167e-5p;osa-miR167f;osa-miR167g;osa-miR167h-5p;osa-miR167i-5p;osa-miR167j
MSTRG.102371.2	LOC_Os09g13430	7	8.66e-15	1.47e-09	osa-miR167d-5p;osa-miR167e-5p;osa-miR167f;osa-miR167g;osa-miR167h-5p;osa-miR167i-5p;osa-miR167j
MSTRG.102371.2	LOC_Os06g46410	10	0	0	osa-miR167a-5p;osa-miR167b;osa-miR167c-5p;osa-miR167d-5p;osa-miR167e-5p;osa-miR167f;osa-miR167g;osa-miR167h-5p;osa-miR167i-5p;osa-miR167j
MSTRG.102371.2	LOC_Os03g25240	7	6.88e-14	1.17e-08	osa-miR167d-5p;osa-miR167e-5p;osa-miR167f;osa-miR167g;osa-miR167h-5p;osa-miR167i-5p;osa-miR167j
MSTRG.102371.2	LOC_Os01g09665	10	0	0	osa-miR167a-5p;osa-miR167b;osa-miR167c-5p;osa-miR167d-5p;osa-miR167e-5p;osa-miR167f;osa-miR167g;osa-miR167h-5p;osa-miR167i-5p;osa-miR167j
MSTRG.102371.2	LOC_Os04g57610	10	0	0	osa-miR167a-5p;osa-miR167b;osa-miR167c-5p;osa-miR167d-5p;osa-miR167e-5p;osa-miR167f;osa-miR167g;osa-miR167h-5p;osa-miR167i-5p;osa-miR167j
MSTRG.102371.2	LOC_Os08g02670	10	0	0	osa-miR167a-5p;osa-miR167b;osa-miR167c-5p;osa-miR167d-5p;osa-miR167e-5p;osa-miR167f;osa-miR167g;osa-miR167h-5p;osa-miR167i-5p;osa-miR167j
MSTRG.102371.2	LOC_Os10g29400	7	6.88e-14	1.17e-08	osa-miR167d-5p;osa-miR167e-5p;osa-miR167f;osa-miR167g;osa-miR167h-5p;osa-miR167i-5p;osa-miR167j
MSTRG.102371.2	LOC_Os07g10690	7	8.66e-15	1.47e-09	osa-miR167d-5p;osa-miR167e-5p;osa-miR167f;osa-miR167g;osa-miR167h-5p;osa-miR167i-5p;osa-miR167j
MSTRG.102371.2	LOC_Os02g56470	10	0	0	osa-miR167a-5p;osa-miR167b;osa-miR167c-5p;osa-miR167d-5p;osa-miR167e-5p;osa-miR167f;osa-miR167g;osa-miR167h-5p;osa-miR167i-5p;osa-miR167j
MSTRG.102371.2	LOC_Os06g22810	10	0	0	osa-miR167a-5p;osa-miR167b;osa-miR167c-5p;osa-miR167d-5p;osa-miR167e-5p;osa-miR167f;osa-miR167g;osa-miR167h-5p;osa-miR167i-5p;osa-miR167j
MSTRG.102371.2	LOC_Os07g48350	7	8.66e-15	1.47e-09	osa-miR167d-5p;osa-miR167e-5p;osa-miR167f;osa-miR167g;osa-miR167h-5p;osa-miR167i-5p;osa-miR167j
MSTRG.102371.2	LOC_Os05g01780	10	0	0	osa-miR167a-5p;osa-miR167b;osa-miR167c-5p;osa-miR167d-5p;osa-miR167e-5p;osa-miR167f;osa-miR167g;osa-miR167h-5p;osa-miR167i-5p;osa-miR167j
MSTRG.102371.2	LOC_Os04g05570	7	8.66e-15	1.47e-09	osa-miR167d-5p;osa-miR167e-5p;osa-miR167f;osa-miR167g;osa-miR167h-5p;osa-miR167i-5p;osa-miR167j
MSTRG.102371.2	LOC_Os07g19210	7	8.66e-15	1.47e-09	osa-miR167d-5p;osa-miR167e-5p;osa-miR167f;osa-miR167g;osa-miR167h-5p;osa-miR167i-5p;osa-miR167j
MSTRG.102371.2	LOC_Os11g09919	7	8.66e-15	1.47e-09	osa-miR167d-5p;osa-miR167e-5p;osa-miR167f;osa-miR167g;osa-miR167h-5p;osa-miR167i-5p;osa-miR167j
MSTRG.102371.2	LOC_Os03g47140	10	0	0	osa-miR167a-5p;osa-miR167b;osa-miR167c-5p;osa-miR167d-5p;osa-miR167e-5p;osa-miR167f;osa-miR167g;osa-miR167h-5p;osa-miR167i-5p;osa-miR167j
MSTRG.102371.2	LOC_Os07g29820	10	0	0	osa-miR167a-5p;osa-miR167b;osa-miR167c-5p;osa-miR167d-5p;osa-miR167e-5p;osa-miR167f;osa-miR167g;osa-miR167h-5p;osa-miR167i-5p;osa-miR167j
MSTRG.102371.2	LOC_Os09g39420	10	0	0	osa-miR167a-5p;osa-miR167b;osa-miR167c-5p;osa-miR167d-5p;osa-miR167e-5p;osa-miR167f;osa-miR167g;osa-miR167h-5p;osa-miR167i-5p;osa-miR167j
MSTRG.102371.2	LOC_Os03g11330	10	0	0	osa-miR167a-5p;osa-miR167b;osa-miR167c-5p;osa-miR167d-5p;osa-miR167e-5p;osa-miR167f;osa-miR167g;osa-miR167h-5p;osa-miR167i-5p;osa-miR167j
MSTRG.102371.2	LOC_Os05g38270	10	0	0	osa-miR167a-5p;osa-miR167b;osa-miR167c-5p;osa-miR167d-5p;osa-miR167e-5p;osa-miR167f;osa-miR167g;osa-miR167h-5p;osa-miR167i-5p;osa-miR167j
MSTRG.106115.13	Rice_newGene_2216	3	1.86e-08	0.00307724	osa-miR1439;osa-miR2868;osa-miR5161
MSTRG.63539.1	LOC_Os10g07400	4	2.03e-07	0.0332687	osa-miR2118b;osa-miR2118c;osa-miR2118n;osa-miR2118q
MSTRG.63539.1	Rice_newGene_15322	4	8.13e-09	0.00134937	osa-miR2118b;osa-miR2118c;osa-miR2118n;osa-miR2118q
MSTRG.63539.1	Rice_newGene_28840	4	5.67e-08	0.00933693	osa-miR2118b;osa-miR2118c;osa-miR2118n;osa-miR2118q
MSTRG.63539.1	Rice_newGene_30000	5	9.45e-09	0.0015674	osa-miR2118a;osa-miR2118b;osa-miR2118c;osa-miR2118n;osa-miR2118q
MSTRG.63539.1	LOC_Os04g30610	5	6.08e-09	0.00101093	osa-miR2118a;osa-miR2118b;osa-miR2118c;osa-miR2118n;osa-miR2118q
MSTRG.63539.1	LOC_Os03g02270	4	1.63e-09	0.00027211	osa-miR2118b;osa-miR2118c;osa-miR2118n;osa-miR2118q
MSTRG.63539.1	LOC_Os01g20720	5	9.45e-09	0.0015674	osa-miR2118a;osa-miR2118b;osa-miR2118c;osa-miR2118n;osa-miR2118q
MSTRG.63539.1	Rice_newGene_38142	5	1.42e-08	0.0023451	osa-miR2118a;osa-miR2118b;osa-miR2118c;osa-miR2118n;osa-miR2118q
MSTRG.63539.1	LOC_Os05g34220	5	9.45e-09	0.0015674	osa-miR2118a;osa-miR2118b;osa-miR2118c;osa-miR2118n;osa-miR2118q
MSTRG.63539.1	LOC_Os01g05620	5	5.99e-10	0.00010011	osa-miR2118a;osa-miR2118b;osa-miR2118c;osa-miR2118n;osa-miR2118q
MSTRG.63539.1	LOC_Os12g39490	4	2.03e-07	0.0332687	osa-miR2118b;osa-miR2118c;osa-miR2118n;osa-miR2118q
MSTRG.63539.1	Rice_newGene_13442	5	9.52e-08	0.0156487	osa-miR2118a;osa-miR2118b;osa-miR2118c;osa-miR2118n;osa-miR2118q
MSTRG.63539.1	LOC_Os05g42390	4	1.63e-09	0.00027211	osa-miR2118b;osa-miR2118c;osa-miR2118n;osa-miR2118q
MSTRG.63539.1	LOC_Os08g42700	4	5.67e-08	0.00933693	osa-miR2118b;osa-miR2118c;osa-miR2118n;osa-miR2118q
MSTRG.63539.1	LOC_Os08g16460	4	1.13e-07	0.0185721	osa-miR2118b;osa-miR2118c;osa-miR2118n;osa-miR2118q
MSTRG.63539.1	LOC_Os04g30660	5	2.19e-09	0.00036517	osa-miR2118a;osa-miR2118b;osa-miR2118c;osa-miR2118n;osa-miR2118q
MSTRG.63539.1	LOC_Os06g41140	4	1.63e-09	0.00027211	osa-miR2118b;osa-miR2118c;osa-miR2118n;osa-miR2118q
MSTRG.63539.1	LOC_Os01g05600	5	5.99e-10	0.00010011	osa-miR2118a;osa-miR2118b;osa-miR2118c;osa-miR2118n;osa-miR2118q
MSTRG.63539.1	Rice_newGene_15530	4	5.29e-07	0.0863589	osa-miR2118b;osa-miR2118c;osa-miR2118n;osa-miR2118q
MSTRG.63539.1	Rice_newGene_1331	5	4.03e-08	0.00664124	osa-miR2118a;osa-miR2118b;osa-miR2118c;osa-miR2118n;osa-miR2118q
MSTRG.63539.1	Rice_newGene_35788	5	2.06e-08	0.0034016	osa-miR2118a;osa-miR2118b;osa-miR2118c;osa-miR2118n;osa-miR2118q
MSTRG.63539.1	Rice_newGene_17838	4	5.29e-07	0.0863589	osa-miR2118b;osa-miR2118c;osa-miR2118n;osa-miR2118q
MSTRG.63539.1	Rice_newGene_34707	3	3.72e-07	0.0607888	osa-miR2118a;osa-miR2118c;osa-miR2118q
MSTRG.63539.1	Rice_newGene_36335	5	2.66e-10	4.47e-05	osa-miR2118a;osa-miR2118b;osa-miR2118c;osa-miR2118n;osa-miR2118q
MSTRG.63539.1	Rice_newGene_15303	4	5.67e-08	0.00933693	osa-miR2118b;osa-miR2118c;osa-miR2118n;osa-miR2118q
MSTRG.63539.1	Rice_newGene_18712	4	2.03e-07	0.0332687	osa-miR2118b;osa-miR2118c;osa-miR2118n;osa-miR2118q
MSTRG.63539.1	Rice_newGene_30078	5	1.23e-07	0.0202178	osa-miR2118a;osa-miR2118b;osa-miR2118c;osa-miR2118n;osa-miR2118q
MSTRG.63539.1	Rice_newGene_18626	5	2.91e-08	0.0048086	osa-miR2118a;osa-miR2118b;osa-miR2118c;osa-miR2118n;osa-miR2118q
MSTRG.63539.1	Rice_newGene_15254	5	6.08e-09	0.00101093	osa-miR2118a;osa-miR2118b;osa-miR2118c;osa-miR2118n;osa-miR2118q
MSTRG.63539.1	Rice_newGene_2042	5	5.99e-10	0.00010011	osa-miR2118a;osa-miR2118b;osa-miR2118c;osa-miR2118n;osa-miR2118q
MSTRG.63539.1	Rice_newGene_1018	4	2.03e-07	0.0332687	osa-miR2118b;osa-miR2118c;osa-miR2118n;osa-miR2118q
MSTRG.63539.1	Rice_newGene_26378	4	5.67e-08	0.00933693	osa-miR2118b;osa-miR2118c;osa-miR2118n;osa-miR2118q
MSTRG.63539.1	LOC_Os06g41510	4	1.63e-09	0.00027211	osa-miR2118b;osa-miR2118c;osa-miR2118n;osa-miR2118q
MSTRG.63539.1	Rice_newGene_29398	4	5.29e-07	0.0863589	osa-miR2118b;osa-miR2118c;osa-miR2118n;osa-miR2118q
MSTRG.63539.1	Rice_newGene_17828	5	5.46e-08	0.00899302	osa-miR2118a;osa-miR2118b;osa-miR2118c;osa-miR2118n;osa-miR2118q
MSTRG.63539.1	LOC_Os06g50280	4	1.63e-09	0.00027211	osa-miR2118b;osa-miR2118c;osa-miR2118n;osa-miR2118q
MSTRG.63539.1	Rice_newGene_29996	4	1.63e-09	0.00027211	osa-miR2118b;osa-miR2118c;osa-miR2118n;osa-miR2118q
MSTRG.63539.1	Rice_newGene_15315	4	1.63e-09	0.00027211	osa-miR2118b;osa-miR2118c;osa-miR2118n;osa-miR2118q
MSTRG.63539.1	Rice_newGene_18394	3	3.72e-07	0.0607888	osa-miR2118a;osa-miR2118c;osa-miR2118q
MSTRG.63539.1	LOC_Os11g45780	4	1.63e-09	0.00027211	osa-miR2118b;osa-miR2118c;osa-miR2118n;osa-miR2118q
MSTRG.63539.1	Rice_newGene_15232	5	1.42e-08	0.0023451	osa-miR2118a;osa-miR2118b;osa-miR2118c;osa-miR2118n;osa-miR2118q
MSTRG.63539.1	Rice_newGene_15221	5	2.06e-08	0.0034016	osa-miR2118a;osa-miR2118b;osa-miR2118c;osa-miR2118n;osa-miR2118q
MSTRG.63539.1	Rice_newGene_20809	5	2.06e-08	0.0034016	osa-miR2118a;osa-miR2118b;osa-miR2118c;osa-miR2118n;osa-miR2118q
MSTRG.63539.1	LOC_Os04g30690	5	3.75e-09	0.00062386	osa-miR2118a;osa-miR2118b;osa-miR2118c;osa-miR2118n;osa-miR2118q
MSTRG.63539.1	Rice_newGene_3899	4	1.63e-09	0.00027211	osa-miR2118b;osa-miR2118c;osa-miR2118n;osa-miR2118q
MSTRG.63539.1	Rice_newGene_15218	4	8.13e-09	0.00134937	osa-miR2118b;osa-miR2118c;osa-miR2118n;osa-miR2118q
MSTRG.37033.2	LOC_Os12g26270	5	7.96e-13	1.35e-07	osa-miR2118f;osa-miR2118h;osa-miR2118j;osa-miR2118k;osa-miR2118m
MSTRG.37033.2	Rice_newGene_26480	5	1.67e-11	2.82e-06	osa-miR2118f;osa-miR2118h;osa-miR2118j;osa-miR2118k;osa-miR2118m
MSTRG.37033.2	Rice_newGene_35526	5	6.3e-10	0.00010536	osa-miR2118f;osa-miR2118h;osa-miR2118j;osa-miR2118k;osa-miR2118m
MSTRG.37033.2	LOC_Os07g45880	5	4.46e-11	7.5e-06	osa-miR2118f;osa-miR2118h;osa-miR2118j;osa-miR2118k;osa-miR2118m
MSTRG.37033.2	Rice_newGene_15522	5	6.3e-10	0.00010536	osa-miR2118f;osa-miR2118h;osa-miR2118j;osa-miR2118k;osa-miR2118m
MSTRG.37033.2	Rice_newGene_17566	5	4.77e-12	8.07e-07	osa-miR2118f;osa-miR2118h;osa-miR2118j;osa-miR2118k;osa-miR2118m
MSTRG.37033.2	Rice_newGene_32122	3	1.86e-07	0.0304903	osa-miR2118f;osa-miR2118j;osa-miR2118m
MSTRG.37033.2	Rice_newGene_18155	5	4.46e-11	7.5e-06	osa-miR2118f;osa-miR2118h;osa-miR2118j;osa-miR2118k;osa-miR2118m
MSTRG.37033.2	LOC_Os01g20720	5	1.59e-09	0.00026589	osa-miR2118f;osa-miR2118h;osa-miR2118j;osa-miR2118k;osa-miR2118m
MSTRG.37033.2	Rice_newGene_38142	5	2.39e-09	0.00039835	osa-miR2118f;osa-miR2118h;osa-miR2118j;osa-miR2118k;osa-miR2118m
MSTRG.37033.2	Rice_newGene_18231	5	1.67e-11	2.82e-06	osa-miR2118f;osa-miR2118h;osa-miR2118j;osa-miR2118k;osa-miR2118m
MSTRG.37033.2	Rice_newGene_27065	5	1.67e-11	2.82e-06	osa-miR2118f;osa-miR2118h;osa-miR2118j;osa-miR2118k;osa-miR2118m
MSTRG.37033.2	LOC_Os06g06940	3	1.86e-07	0.0304903	osa-miR2118f;osa-miR2118j;osa-miR2118m
MSTRG.37033.2	Rice_newGene_37313	5	4.77e-12	8.07e-07	osa-miR2118f;osa-miR2118h;osa-miR2118j;osa-miR2118k;osa-miR2118m
MSTRG.37033.2	LOC_Os06g06960	5	7.96e-13	1.35e-07	osa-miR2118f;osa-miR2118h;osa-miR2118j;osa-miR2118k;osa-miR2118m
MSTRG.37033.2	Rice_newGene_13572	5	1e-10	1.68e-05	osa-miR2118f;osa-miR2118h;osa-miR2118j;osa-miR2118k;osa-miR2118m
MSTRG.37033.2	Rice_newGene_17399	5	4.46e-11	7.5e-06	osa-miR2118f;osa-miR2118h;osa-miR2118j;osa-miR2118k;osa-miR2118m
MSTRG.37033.2	Rice_newGene_13442	5	1.62e-08	0.0026809	osa-miR2118f;osa-miR2118h;osa-miR2118j;osa-miR2118k;osa-miR2118m
MSTRG.37033.2	Rice_newGene_18333	5	2.01e-10	3.36e-05	osa-miR2118f;osa-miR2118h;osa-miR2118j;osa-miR2118k;osa-miR2118m
MSTRG.37033.2	Rice_newGene_2161	5	6.82e-09	0.00113253	osa-miR2118f;osa-miR2118h;osa-miR2118j;osa-miR2118k;osa-miR2118m
MSTRG.37033.2	LOC_Os10g26820	5	3.68e-10	6.16e-05	osa-miR2118f;osa-miR2118h;osa-miR2118j;osa-miR2118k;osa-miR2118m
MSTRG.37033.2	Rice_newGene_38575	5	2.01e-10	3.36e-05	osa-miR2118f;osa-miR2118h;osa-miR2118j;osa-miR2118k;osa-miR2118m
MSTRG.37033.2	Rice_newGene_21363	5	3.68e-10	6.16e-05	osa-miR2118f;osa-miR2118h;osa-miR2118j;osa-miR2118k;osa-miR2118m
MSTRG.37033.2	Rice_newGene_34725	5	4.77e-12	8.07e-07	osa-miR2118f;osa-miR2118h;osa-miR2118j;osa-miR2118k;osa-miR2118m
MSTRG.37033.2	Rice_newGene_11633	5	1.67e-11	2.82e-06	osa-miR2118f;osa-miR2118h;osa-miR2118j;osa-miR2118k;osa-miR2118m
MSTRG.37033.2	Rice_newGene_17897	5	1e-10	1.68e-05	osa-miR2118f;osa-miR2118h;osa-miR2118j;osa-miR2118k;osa-miR2118m
MSTRG.37033.2	LOC_Os11g05030	3	1.86e-07	0.0304903	osa-miR2118f;osa-miR2118j;osa-miR2118m
MSTRG.37033.2	Rice_newGene_15530	5	3.68e-10	6.16e-05	osa-miR2118f;osa-miR2118h;osa-miR2118j;osa-miR2118k;osa-miR2118m
MSTRG.37033.2	Rice_newGene_38134	5	1.67e-11	2.82e-06	osa-miR2118f;osa-miR2118h;osa-miR2118j;osa-miR2118k;osa-miR2118m
MSTRG.37033.2	Rice_newGene_14480	5	1e-10	1.68e-05	osa-miR2118f;osa-miR2118h;osa-miR2118j;osa-miR2118k;osa-miR2118m
MSTRG.37033.2	Rice_newGene_1331	5	6.82e-09	0.00113253	osa-miR2118f;osa-miR2118h;osa-miR2118j;osa-miR2118k;osa-miR2118m
MSTRG.37033.2	Rice_newGene_35788	5	3.48e-09	0.00057856	osa-miR2118f;osa-miR2118h;osa-miR2118j;osa-miR2118k;osa-miR2118m
MSTRG.37033.2	Rice_newGene_15397	5	6.3e-10	0.00010536	osa-miR2118f;osa-miR2118h;osa-miR2118j;osa-miR2118k;osa-miR2118m
MSTRG.37033.2	Rice_newGene_15061	5	3.68e-10	6.16e-05	osa-miR2118f;osa-miR2118h;osa-miR2118j;osa-miR2118k;osa-miR2118m
MSTRG.37033.2	Rice_newGene_26484	5	1.67e-11	2.82e-06	osa-miR2118f;osa-miR2118h;osa-miR2118j;osa-miR2118k;osa-miR2118m
MSTRG.37033.2	Rice_newGene_37266	5	1.67e-11	2.82e-06	osa-miR2118f;osa-miR2118h;osa-miR2118j;osa-miR2118k;osa-miR2118m
MSTRG.37033.2	Rice_newGene_17838	5	3.68e-10	6.16e-05	osa-miR2118f;osa-miR2118h;osa-miR2118j;osa-miR2118k;osa-miR2118m
MSTRG.37033.2	Rice_newGene_30078	5	2.1e-08	0.00346413	osa-miR2118f;osa-miR2118h;osa-miR2118j;osa-miR2118k;osa-miR2118m
MSTRG.37033.2	Rice_newGene_15254	5	1.02e-09	0.00017104	osa-miR2118f;osa-miR2118h;osa-miR2118j;osa-miR2118k;osa-miR2118m
MSTRG.37033.2	Rice_newGene_29398	5	3.68e-10	6.16e-05	osa-miR2118f;osa-miR2118h;osa-miR2118j;osa-miR2118k;osa-miR2118m
MSTRG.37033.2	Rice_newGene_27089	5	1.67e-11	2.82e-06	osa-miR2118f;osa-miR2118h;osa-miR2118j;osa-miR2118k;osa-miR2118m
MSTRG.37033.2	Rice_newGene_17828	5	9.25e-09	0.00153421	osa-miR2118f;osa-miR2118h;osa-miR2118j;osa-miR2118k;osa-miR2118m
MSTRG.37033.2	Rice_newGene_7784	5	4.77e-12	8.07e-07	osa-miR2118f;osa-miR2118h;osa-miR2118j;osa-miR2118k;osa-miR2118m
MSTRG.37033.2	Rice_newGene_18260	5	6.3e-10	0.00010536	osa-miR2118f;osa-miR2118h;osa-miR2118j;osa-miR2118k;osa-miR2118m
MSTRG.37033.2	Rice_newGene_28893	5	4.46e-11	7.5e-06	osa-miR2118f;osa-miR2118h;osa-miR2118j;osa-miR2118k;osa-miR2118m
MSTRG.37033.2	LOC_Os01g13100	5	1e-10	1.68e-05	osa-miR2118f;osa-miR2118h;osa-miR2118j;osa-miR2118k;osa-miR2118m
MSTRG.37033.2	LOC_Os09g15040	5	3.68e-10	6.16e-05	osa-miR2118f;osa-miR2118h;osa-miR2118j;osa-miR2118k;osa-miR2118m
MSTRG.37033.2	Rice_newGene_38149	5	6.3e-10	0.00010536	osa-miR2118f;osa-miR2118h;osa-miR2118j;osa-miR2118k;osa-miR2118m
MSTRG.37033.2	Rice_newGene_11655	5	7.96e-13	1.35e-07	osa-miR2118f;osa-miR2118h;osa-miR2118j;osa-miR2118k;osa-miR2118m
MSTRG.37033.2	Rice_newGene_15221	5	3.48e-09	0.00057856	osa-miR2118f;osa-miR2118h;osa-miR2118j;osa-miR2118k;osa-miR2118m
MSTRG.37033.2	Rice_newGene_18595	5	4.46e-11	7.5e-06	osa-miR2118f;osa-miR2118h;osa-miR2118j;osa-miR2118k;osa-miR2118m
MSTRG.37033.2	LOC_Os03g05120	3	1.86e-07	0.0304903	osa-miR2118f;osa-miR2118j;osa-miR2118m
MSTRG.37033.2	LOC_Os07g33540	3	1.86e-07	0.0304903	osa-miR2118f;osa-miR2118j;osa-miR2118m
MSTRG.37033.2	Rice_newGene_38120	5	6.3e-10	0.00010536	osa-miR2118f;osa-miR2118h;osa-miR2118j;osa-miR2118k;osa-miR2118m
MSTRG.93586.6	LOC_Os07g37190	3	2.97e-07	0.0486344	osa-miR444b.2;osa-miR444c.2;osa-miR444f
MSTRG.93586.6	LOC_Os01g55560	3	7.43e-08	0.0122395	osa-miR444b.2;osa-miR444c.2;osa-miR444f
MSTRG.93586.6	LOC_Os02g14370	3	2.97e-07	0.0486344	osa-miR444b.2;osa-miR444c.2;osa-miR444f
MSTRG.93586.6	LOC_Os12g37370	3	7.43e-08	0.0122395	osa-miR444b.2;osa-miR444c.2;osa-miR444f
MSTRG.93586.6	LOC_Os08g25950	3	2.97e-07	0.0486344	osa-miR444b.2;osa-miR444c.2;osa-miR444f
MSTRG.93586.6	LOC_Os04g21230	3	7.43e-08	0.0122395	osa-miR444b.2;osa-miR444c.2;osa-miR444f
MSTRG.93586.6	Rice_newGene_36277	4	1.09e-10	1.83e-05	osa-miR1850.1;osa-miR444b.2;osa-miR444c.2;osa-miR444f
MSTRG.93586.6	ChrSy.fgenesh.gene.56	3	2.97e-07	0.0486344	osa-miR444b.2;osa-miR444c.2;osa-miR444f
MSTRG.93586.6	LOC_Os05g16130	3	2.97e-07	0.0486344	osa-miR444b.2;osa-miR444c.2;osa-miR444f
MSTRG.93586.6	LOC_Os09g06320	3	7.43e-08	0.0122395	osa-miR444b.2;osa-miR444c.2;osa-miR444f
MSTRG.93586.6	LOC_Os06g49800	3	7.43e-08	0.0122395	osa-miR444b.2;osa-miR444c.2;osa-miR444f
MSTRG.93586.6	LOC_Os05g38130	3	7.43e-08	0.0122395	osa-miR444b.2;osa-miR444c.2;osa-miR444f
MSTRG.93586.5	LOC_Os07g37190	3	2.97e-07	0.0486344	osa-miR444b.2;osa-miR444c.2;osa-miR444f
MSTRG.93586.5	LOC_Os01g55560	3	7.43e-08	0.0122395	osa-miR444b.2;osa-miR444c.2;osa-miR444f
MSTRG.93586.5	LOC_Os02g14370	3	2.97e-07	0.0486344	osa-miR444b.2;osa-miR444c.2;osa-miR444f
MSTRG.93586.5	LOC_Os12g37370	3	7.43e-08	0.0122395	osa-miR444b.2;osa-miR444c.2;osa-miR444f
MSTRG.93586.5	LOC_Os08g25950	3	2.97e-07	0.0486344	osa-miR444b.2;osa-miR444c.2;osa-miR444f
MSTRG.93586.5	LOC_Os04g21230	3	7.43e-08	0.0122395	osa-miR444b.2;osa-miR444c.2;osa-miR444f
MSTRG.93586.5	Rice_newGene_36277	4	1.09e-10	1.83e-05	osa-miR1850.1;osa-miR444b.2;osa-miR444c.2;osa-miR444f
MSTRG.93586.5	ChrSy.fgenesh.gene.56	3	2.97e-07	0.0486344	osa-miR444b.2;osa-miR444c.2;osa-miR444f
MSTRG.93586.5	LOC_Os05g16130	3	2.97e-07	0.0486344	osa-miR444b.2;osa-miR444c.2;osa-miR444f
MSTRG.93586.5	LOC_Os09g06320	3	7.43e-08	0.0122395	osa-miR444b.2;osa-miR444c.2;osa-miR444f
MSTRG.93586.5	LOC_Os06g49800	3	7.43e-08	0.0122395	osa-miR444b.2;osa-miR444c.2;osa-miR444f
MSTRG.93586.5	LOC_Os05g38130	3	7.43e-08	0.0122395	osa-miR444b.2;osa-miR444c.2;osa-miR444f
MSTRG.30181.1	LOC_Os12g26270	5	4.46e-11	7.5e-06	osa-miR2118f;osa-miR2118h;osa-miR2118j;osa-miR2118k;osa-miR2118m
MSTRG.30181.1	Rice_newGene_26480	6	1.37e-12	2.32e-07	osa-miR2118d;osa-miR2118f;osa-miR2118h;osa-miR2118j;osa-miR2118k;osa-miR2118m
MSTRG.30181.1	Rice_newGene_30000	6	5.77e-10	9.65e-05	osa-miR2118c;osa-miR2118d;osa-miR2118f;osa-miR2118j;osa-miR2118m;osa-miR2118q
MSTRG.30181.1	Rice_newGene_35526	6	1.78e-10	2.99e-05	osa-miR2118d;osa-miR2118f;osa-miR2118h;osa-miR2118j;osa-miR2118k;osa-miR2118m
MSTRG.30181.1	LOC_Os04g30610	6	3.3e-10	5.54e-05	osa-miR2118c;osa-miR2118d;osa-miR2118f;osa-miR2118j;osa-miR2118m;osa-miR2118q
MSTRG.30181.1	Rice_newGene_26473	4	2.63e-07	0.043013	osa-miR2118d;osa-miR2118f;osa-miR2118j;osa-miR2118m
MSTRG.30181.1	LOC_Os07g45880	6	5.46e-12	9.23e-07	osa-miR2118d;osa-miR2118f;osa-miR2118h;osa-miR2118j;osa-miR2118k;osa-miR2118m
MSTRG.30181.1	Rice_newGene_15522	8	4.44e-16	7.57e-11	osa-miR2118c;osa-miR2118d;osa-miR2118f;osa-miR2118h;osa-miR2118j;osa-miR2118k;osa-miR2118m;osa-miR2118q
MSTRG.30181.1	Rice_newGene_17566	6	1.96e-13	3.33e-08	osa-miR2118d;osa-miR2118f;osa-miR2118h;osa-miR2118j;osa-miR2118k;osa-miR2118m
MSTRG.30181.1	Rice_newGene_18155	6	5.46e-12	9.23e-07	osa-miR2118d;osa-miR2118f;osa-miR2118h;osa-miR2118j;osa-miR2118k;osa-miR2118m
MSTRG.30181.1	LOC_Os01g20720	7	1.96e-12	3.31e-07	osa-miR2118c;osa-miR2118f;osa-miR2118h;osa-miR2118j;osa-miR2118k;osa-miR2118m;osa-miR2118q
MSTRG.30181.1	Rice_newGene_38142	8	5.44e-15	9.27e-10	osa-miR2118c;osa-miR2118d;osa-miR2118f;osa-miR2118h;osa-miR2118j;osa-miR2118k;osa-miR2118m;osa-miR2118q
MSTRG.30181.1	LOC_Os05g34220	5	8.63e-08	0.0141789	osa-miR2118c;osa-miR2118f;osa-miR2118j;osa-miR2118m;osa-miR2118q
MSTRG.30181.1	Rice_newGene_18231	5	9.29e-10	0.0001552	osa-miR2118f;osa-miR2118h;osa-miR2118j;osa-miR2118k;osa-miR2118m
MSTRG.30181.1	Rice_newGene_27065	6	1.37e-12	2.32e-07	osa-miR2118d;osa-miR2118f;osa-miR2118h;osa-miR2118j;osa-miR2118k;osa-miR2118m
MSTRG.30181.1	LOC_Os01g05620	5	5.53e-09	0.00091943	osa-miR2118c;osa-miR2118f;osa-miR2118j;osa-miR2118m;osa-miR2118q
MSTRG.30181.1	Rice_newGene_37313	5	2.66e-10	4.47e-05	osa-miR2118f;osa-miR2118h;osa-miR2118j;osa-miR2118k;osa-miR2118m
MSTRG.30181.1	LOC_Os06g06960	5	4.46e-11	7.5e-06	osa-miR2118f;osa-miR2118h;osa-miR2118j;osa-miR2118k;osa-miR2118m
MSTRG.30181.1	Rice_newGene_13572	6	1.63e-11	2.76e-06	osa-miR2118d;osa-miR2118f;osa-miR2118h;osa-miR2118j;osa-miR2118k;osa-miR2118m
MSTRG.30181.1	Rice_newGene_17399	6	5.46e-12	9.23e-07	osa-miR2118d;osa-miR2118f;osa-miR2118h;osa-miR2118j;osa-miR2118k;osa-miR2118m
MSTRG.30181.1	Rice_newGene_13442	8	1.72e-13	2.93e-08	osa-miR2118c;osa-miR2118d;osa-miR2118f;osa-miR2118h;osa-miR2118j;osa-miR2118k;osa-miR2118m;osa-miR2118q
MSTRG.30181.1	Rice_newGene_18333	6	4.07e-11	6.86e-06	osa-miR2118d;osa-miR2118f;osa-miR2118h;osa-miR2118j;osa-miR2118k;osa-miR2118m
MSTRG.30181.1	Rice_newGene_2161	6	3.53e-09	0.00058743	osa-miR2118d;osa-miR2118f;osa-miR2118h;osa-miR2118j;osa-miR2118k;osa-miR2118m
MSTRG.30181.1	LOC_Os10g26820	6	8.94e-11	1.5e-05	osa-miR2118d;osa-miR2118f;osa-miR2118h;osa-miR2118j;osa-miR2118k;osa-miR2118m
MSTRG.30181.1	Rice_newGene_38575	6	4.07e-11	6.86e-06	osa-miR2118d;osa-miR2118f;osa-miR2118h;osa-miR2118j;osa-miR2118k;osa-miR2118m
MSTRG.30181.1	Rice_newGene_28972	4	7.61e-09	0.00126336	osa-miR2118d;osa-miR2118f;osa-miR2118j;osa-miR2118m
MSTRG.30181.1	Rice_newGene_21363	6	8.94e-11	1.5e-05	osa-miR2118d;osa-miR2118f;osa-miR2118h;osa-miR2118j;osa-miR2118k;osa-miR2118m
MSTRG.30181.1	LOC_Os04g30660	6	8.94e-11	1.5e-05	osa-miR2118c;osa-miR2118d;osa-miR2118f;osa-miR2118j;osa-miR2118m;osa-miR2118q
MSTRG.30181.1	Rice_newGene_34725	6	1.96e-13	3.33e-08	osa-miR2118d;osa-miR2118f;osa-miR2118h;osa-miR2118j;osa-miR2118k;osa-miR2118m
MSTRG.30181.1	Rice_newGene_11633	5	9.29e-10	0.0001552	osa-miR2118f;osa-miR2118h;osa-miR2118j;osa-miR2118k;osa-miR2118m
MSTRG.30181.1	Rice_newGene_17897	6	1.63e-11	2.76e-06	osa-miR2118d;osa-miR2118f;osa-miR2118h;osa-miR2118j;osa-miR2118k;osa-miR2118m
MSTRG.30181.1	LOC_Os01g05600	5	5.53e-09	0.00091943	osa-miR2118c;osa-miR2118f;osa-miR2118j;osa-miR2118m;osa-miR2118q
MSTRG.30181.1	Rice_newGene_15530	8	2.22e-16	3.79e-11	osa-miR2118c;osa-miR2118d;osa-miR2118f;osa-miR2118h;osa-miR2118j;osa-miR2118k;osa-miR2118m;osa-miR2118q
MSTRG.30181.1	Rice_newGene_38134	6	1.37e-12	2.32e-07	osa-miR2118d;osa-miR2118f;osa-miR2118h;osa-miR2118j;osa-miR2118k;osa-miR2118m
MSTRG.30181.1	Rice_newGene_14480	6	1.63e-11	2.76e-06	osa-miR2118d;osa-miR2118f;osa-miR2118h;osa-miR2118j;osa-miR2118k;osa-miR2118m
MSTRG.30181.1	Rice_newGene_1331	8	3.71e-14	6.31e-09	osa-miR2118c;osa-miR2118d;osa-miR2118f;osa-miR2118h;osa-miR2118j;osa-miR2118k;osa-miR2118m;osa-miR2118q
MSTRG.30181.1	Rice_newGene_35788	8	1.09e-14	1.85e-09	osa-miR2118c;osa-miR2118d;osa-miR2118f;osa-miR2118h;osa-miR2118j;osa-miR2118k;osa-miR2118m;osa-miR2118q
MSTRG.30181.1	Rice_newGene_15397	5	3.44e-08	0.00568079	osa-miR2118f;osa-miR2118h;osa-miR2118j;osa-miR2118k;osa-miR2118m
MSTRG.30181.1	Rice_newGene_15061	6	8.94e-11	1.5e-05	osa-miR2118d;osa-miR2118f;osa-miR2118h;osa-miR2118j;osa-miR2118k;osa-miR2118m
MSTRG.30181.1	Rice_newGene_26484	6	1.37e-12	2.32e-07	osa-miR2118d;osa-miR2118f;osa-miR2118h;osa-miR2118j;osa-miR2118k;osa-miR2118m
MSTRG.30181.1	Rice_newGene_37266	5	9.29e-10	0.0001552	osa-miR2118f;osa-miR2118h;osa-miR2118j;osa-miR2118k;osa-miR2118m
MSTRG.30181.1	Rice_newGene_17838	8	2.22e-16	3.79e-11	osa-miR2118c;osa-miR2118d;osa-miR2118f;osa-miR2118h;osa-miR2118j;osa-miR2118k;osa-miR2118m;osa-miR2118q
MSTRG.30181.1	Rice_newGene_17998	5	5.57e-08	0.00917578	osa-miR2118c;osa-miR2118f;osa-miR2118j;osa-miR2118m;osa-miR2118q
MSTRG.30181.1	Rice_newGene_30078	8	2.71e-13	4.59e-08	osa-miR2118c;osa-miR2118d;osa-miR2118f;osa-miR2118h;osa-miR2118j;osa-miR2118k;osa-miR2118m;osa-miR2118q
MSTRG.30181.1	Rice_newGene_15033	4	5.23e-07	0.0853107	osa-miR2118d;osa-miR2118f;osa-miR2118j;osa-miR2118m
MSTRG.30181.1	Rice_newGene_18626	6	2.36e-09	0.00039329	osa-miR2118c;osa-miR2118d;osa-miR2118f;osa-miR2118j;osa-miR2118m;osa-miR2118q
MSTRG.30181.1	Rice_newGene_15254	7	9.8e-13	1.66e-07	osa-miR2118c;osa-miR2118f;osa-miR2118h;osa-miR2118j;osa-miR2118k;osa-miR2118m;osa-miR2118q
MSTRG.30181.1	LOC_Os01g12240	4	7.61e-09	0.00126336	osa-miR2118d;osa-miR2118f;osa-miR2118j;osa-miR2118m
MSTRG.30181.1	Rice_newGene_2042	5	5.53e-09	0.00091943	osa-miR2118c;osa-miR2118f;osa-miR2118j;osa-miR2118m;osa-miR2118q
MSTRG.30181.1	Rice_newGene_5315	4	3.79e-08	0.0062486	osa-miR2118d;osa-miR2118f;osa-miR2118j;osa-miR2118m
MSTRG.30181.1	Rice_newGene_29398	8	2.22e-16	3.79e-11	osa-miR2118c;osa-miR2118d;osa-miR2118f;osa-miR2118h;osa-miR2118j;osa-miR2118k;osa-miR2118m;osa-miR2118q
MSTRG.30181.1	Rice_newGene_27089	6	1.37e-12	2.32e-07	osa-miR2118d;osa-miR2118f;osa-miR2118h;osa-miR2118j;osa-miR2118k;osa-miR2118m
MSTRG.30181.1	Rice_newGene_17828	8	6.39e-14	1.09e-08	osa-miR2118c;osa-miR2118d;osa-miR2118f;osa-miR2118h;osa-miR2118j;osa-miR2118k;osa-miR2118m;osa-miR2118q
MSTRG.30181.1	Rice_newGene_7784	5	2.66e-10	4.47e-05	osa-miR2118f;osa-miR2118h;osa-miR2118j;osa-miR2118k;osa-miR2118m
MSTRG.30181.1	Rice_newGene_18260	6	1.78e-10	2.99e-05	osa-miR2118d;osa-miR2118f;osa-miR2118h;osa-miR2118j;osa-miR2118k;osa-miR2118m
MSTRG.30181.1	Rice_newGene_28893	7	4.66e-15	7.94e-10	osa-miR2118c;osa-miR2118f;osa-miR2118h;osa-miR2118j;osa-miR2118k;osa-miR2118m;osa-miR2118q
MSTRG.30181.1	Rice_newGene_17225	4	3.79e-08	0.0062486	osa-miR2118d;osa-miR2118f;osa-miR2118j;osa-miR2118m
MSTRG.30181.1	LOC_Os01g13100	5	5.53e-09	0.00091943	osa-miR2118f;osa-miR2118h;osa-miR2118j;osa-miR2118k;osa-miR2118m
MSTRG.30181.1	Rice_newGene_15232	6	9.59e-10	0.00016018	osa-miR2118c;osa-miR2118d;osa-miR2118f;osa-miR2118j;osa-miR2118m;osa-miR2118q
MSTRG.30181.1	LOC_Os09g15040	6	8.94e-11	1.5e-05	osa-miR2118d;osa-miR2118f;osa-miR2118h;osa-miR2118j;osa-miR2118k;osa-miR2118m
MSTRG.30181.1	Rice_newGene_38149	8	4.44e-16	7.57e-11	osa-miR2118c;osa-miR2118d;osa-miR2118f;osa-miR2118h;osa-miR2118j;osa-miR2118k;osa-miR2118m;osa-miR2118q
MSTRG.30181.1	Rice_newGene_11655	5	4.46e-11	7.5e-06	osa-miR2118f;osa-miR2118h;osa-miR2118j;osa-miR2118k;osa-miR2118m
MSTRG.30181.1	Rice_newGene_15221	7	6.51e-12	1.1e-06	osa-miR2118c;osa-miR2118f;osa-miR2118h;osa-miR2118j;osa-miR2118k;osa-miR2118m;osa-miR2118q
MSTRG.30181.1	Rice_newGene_1155	4	5.23e-07	0.0853107	osa-miR2118d;osa-miR2118f;osa-miR2118j;osa-miR2118m
MSTRG.30181.1	Rice_newGene_20809	6	1.53e-09	0.00025546	osa-miR2118c;osa-miR2118d;osa-miR2118f;osa-miR2118j;osa-miR2118m;osa-miR2118q
MSTRG.30181.1	LOC_Os04g30690	6	1.78e-10	2.99e-05	osa-miR2118c;osa-miR2118d;osa-miR2118f;osa-miR2118j;osa-miR2118m;osa-miR2118q
MSTRG.30181.1	Rice_newGene_18595	6	5.46e-12	9.23e-07	osa-miR2118d;osa-miR2118f;osa-miR2118h;osa-miR2118j;osa-miR2118k;osa-miR2118m
MSTRG.30181.1	Rice_newGene_38120	6	1.78e-10	2.99e-05	osa-miR2118d;osa-miR2118f;osa-miR2118h;osa-miR2118j;osa-miR2118k;osa-miR2118m
MSTRG.14731.2	Rice_newGene_35690	6	2.43e-08	0.00401653	osa-miR812a;osa-miR812b;osa-miR812c;osa-miR812d;osa-miR812e;osa-miR812o-5p
MSTRG.14731.2	Rice_newGene_1145	6	2.67e-10	4.47e-05	osa-miR5799;osa-miR812a;osa-miR812b;osa-miR812c;osa-miR812d;osa-miR812e
MSTRG.14731.2	Rice_newGene_116	6	3.73e-08	0.00615971	osa-miR812a;osa-miR812b;osa-miR812c;osa-miR812d;osa-miR812e;osa-miR812o-5p
MSTRG.14731.2	Rice_newGene_14447	5	8.93e-08	0.0146694	osa-miR812a;osa-miR812b;osa-miR812c;osa-miR812d;osa-miR812e
MSTRG.14731.2	Rice_newGene_36866	6	1.45e-09	0.00024167	osa-miR5799;osa-miR812a;osa-miR812b;osa-miR812c;osa-miR812d;osa-miR812e
MSTRG.14731.2	Rice_newGene_9407	9	0	0	osa-miR1439;osa-miR1858a;osa-miR1858b;osa-miR5799;osa-miR812a;osa-miR812b;osa-miR812c;osa-miR812d;osa-miR812e
MSTRG.14731.2	Rice_newGene_20520	6	2.88e-09	0.00047894	osa-miR5799;osa-miR812a;osa-miR812b;osa-miR812c;osa-miR812d;osa-miR812e
MSTRG.14731.2	Rice_newGene_17055	9	4.86e-13	8.24e-08	osa-miR1439;osa-miR1858a;osa-miR1858b;osa-miR812a;osa-miR812b;osa-miR812c;osa-miR812d;osa-miR812e;osa-miR812o-5p
MSTRG.14731.2	Rice_newGene_15391	6	5.31e-09	0.00088232	osa-miR1439;osa-miR812a;osa-miR812b;osa-miR812c;osa-miR812d;osa-miR812e
MSTRG.14731.2	Rice_newGene_22285	5	4.5e-08	0.00741886	osa-miR812a;osa-miR812b;osa-miR812c;osa-miR812d;osa-miR812e
MSTRG.14731.2	Rice_newGene_14083	6	1.45e-09	0.00024167	osa-miR812a;osa-miR812b;osa-miR812c;osa-miR812d;osa-miR812e;osa-miR812o-5p
MSTRG.14731.2	Rice_newGene_6516	7	1.89e-13	3.21e-08	osa-miR1439;osa-miR812a;osa-miR812b;osa-miR812c;osa-miR812d;osa-miR812e;osa-miR812o-5p
MSTRG.14731.2	Rice_newGene_9926	11	0	0	osa-miR1436;osa-miR1439;osa-miR1858a;osa-miR1858b;osa-miR5799;osa-miR812a;osa-miR812b;osa-miR812c;osa-miR812d;osa-miR812e;osa-miR812o-5p
MSTRG.14731.2	Rice_newGene_13926	7	1.72e-09	0.00028699	osa-miR1439;osa-miR812a;osa-miR812b;osa-miR812c;osa-miR812d;osa-miR812e;osa-miR812o-5p
MSTRG.14731.2	Rice_newGene_18342	6	3.23e-12	5.47e-07	osa-miR1439;osa-miR812a;osa-miR812b;osa-miR812c;osa-miR812d;osa-miR812e
MSTRG.14731.2	Rice_newGene_23967	6	3.23e-12	5.47e-07	osa-miR812a;osa-miR812b;osa-miR812c;osa-miR812d;osa-miR812e;osa-miR812o-5p
MSTRG.98340.1	LOC_Os10g07400	7	4.38e-12	7.4e-07	osa-miR2118b;osa-miR2118c;osa-miR2118e;osa-miR2118g;osa-miR2118n;osa-miR2118q;osa-miR2118r
MSTRG.98340.1	Rice_newGene_15322	4	3.84e-07	0.062792	osa-miR2118b;osa-miR2118c;osa-miR2118n;osa-miR2118q
MSTRG.98340.1	LOC_Os12g26270	5	1.02e-09	0.00017104	osa-miR2118f;osa-miR2118h;osa-miR2118j;osa-miR2118k;osa-miR2118m
MSTRG.98340.1	Rice_newGene_26480	6	8.33e-11	1.4e-05	osa-miR2118d;osa-miR2118f;osa-miR2118h;osa-miR2118j;osa-miR2118k;osa-miR2118m
MSTRG.98340.1	LOC_Os11g40160	4	3.84e-07	0.062792	osa-miR2118f;osa-miR2118g;osa-miR2118j;osa-miR2118m
MSTRG.98340.1	Rice_newGene_28840	7	1.23e-13	2.1e-08	osa-miR2118b;osa-miR2118c;osa-miR2118e;osa-miR2118g;osa-miR2118n;osa-miR2118q;osa-miR2118r
MSTRG.98340.1	Rice_newGene_30000	11	0	0	osa-miR2118b;osa-miR2118c;osa-miR2118d;osa-miR2118e;osa-miR2118f;osa-miR2118g;osa-miR2118j;osa-miR2118m;osa-miR2118n;osa-miR2118q;osa-miR2118r
MSTRG.98340.1	Rice_newGene_35526	9	1.78e-15	3.03e-10	osa-miR2118b;osa-miR2118d;osa-miR2118f;osa-miR2118g;osa-miR2118h;osa-miR2118j;osa-miR2118k;osa-miR2118m;osa-miR2118n
MSTRG.98340.1	LOC_Os04g30610	10	0	0	osa-miR2118b;osa-miR2118c;osa-miR2118d;osa-miR2118e;osa-miR2118f;osa-miR2118j;osa-miR2118m;osa-miR2118n;osa-miR2118q;osa-miR2118r
MSTRG.98340.1	LOC_Os07g45880	6	3.3e-10	5.54e-05	osa-miR2118d;osa-miR2118f;osa-miR2118h;osa-miR2118j;osa-miR2118k;osa-miR2118m
MSTRG.98340.1	LOC_Os03g02270	4	7.77e-08	0.0127723	osa-miR2118b;osa-miR2118c;osa-miR2118n;osa-miR2118q
MSTRG.98340.1	Rice_newGene_15522	10	0	0	osa-miR2118b;osa-miR2118c;osa-miR2118d;osa-miR2118f;osa-miR2118h;osa-miR2118j;osa-miR2118k;osa-miR2118m;osa-miR2118n;osa-miR2118q
MSTRG.98340.1	Rice_newGene_17566	6	1.2e-11	2.03e-06	osa-miR2118d;osa-miR2118f;osa-miR2118h;osa-miR2118j;osa-miR2118k;osa-miR2118m
MSTRG.98340.1	LOC_Os03g47490	8	4.84e-14	8.23e-09	osa-miR2118b;osa-miR2118e;osa-miR2118f;osa-miR2118g;osa-miR2118j;osa-miR2118m;osa-miR2118n;osa-miR2118r
MSTRG.98340.1	Rice_newGene_18155	6	3.3e-10	5.54e-05	osa-miR2118d;osa-miR2118f;osa-miR2118h;osa-miR2118j;osa-miR2118k;osa-miR2118m
MSTRG.98340.1	LOC_Os01g20720	12	0	0	osa-miR2118b;osa-miR2118c;osa-miR2118e;osa-miR2118f;osa-miR2118g;osa-miR2118h;osa-miR2118j;osa-miR2118k;osa-miR2118m;osa-miR2118n;osa-miR2118q;osa-miR2118r
MSTRG.98340.1	Rice_newGene_38142	11	0	0	osa-miR2118b;osa-miR2118c;osa-miR2118d;osa-miR2118f;osa-miR2118g;osa-miR2118h;osa-miR2118j;osa-miR2118k;osa-miR2118m;osa-miR2118n;osa-miR2118q
MSTRG.98340.1	LOC_Os05g34220	10	0	0	osa-miR2118b;osa-miR2118c;osa-miR2118e;osa-miR2118f;osa-miR2118g;osa-miR2118j;osa-miR2118m;osa-miR2118n;osa-miR2118q;osa-miR2118r
MSTRG.98340.1	Rice_newGene_18231	5	2.11e-08	0.00348588	osa-miR2118f;osa-miR2118h;osa-miR2118j;osa-miR2118k;osa-miR2118m
MSTRG.98340.1	Rice_newGene_27065	6	8.33e-11	1.4e-05	osa-miR2118d;osa-miR2118f;osa-miR2118h;osa-miR2118j;osa-miR2118k;osa-miR2118m
MSTRG.98340.1	LOC_Os01g05620	7	4.38e-12	7.4e-07	osa-miR2118b;osa-miR2118c;osa-miR2118f;osa-miR2118j;osa-miR2118m;osa-miR2118n;osa-miR2118q
MSTRG.98340.1	Rice_newGene_37313	5	6.08e-09	0.00101093	osa-miR2118f;osa-miR2118h;osa-miR2118j;osa-miR2118k;osa-miR2118m
MSTRG.98340.1	LOC_Os06g06960	5	1.02e-09	0.00017104	osa-miR2118f;osa-miR2118h;osa-miR2118j;osa-miR2118k;osa-miR2118m
MSTRG.98340.1	Rice_newGene_13572	8	9.77e-15	1.66e-09	osa-miR2118b;osa-miR2118d;osa-miR2118f;osa-miR2118h;osa-miR2118j;osa-miR2118k;osa-miR2118m;osa-miR2118n
MSTRG.98340.1	LOC_Os02g33840	5	6.08e-09	0.00101093	osa-miR2118b;osa-miR2118e;osa-miR2118g;osa-miR2118n;osa-miR2118r
MSTRG.98340.1	LOC_Os12g39490	8	9.77e-15	1.66e-09	osa-miR2118b;osa-miR2118c;osa-miR2118d;osa-miR2118e;osa-miR2118g;osa-miR2118n;osa-miR2118q;osa-miR2118r
MSTRG.98340.1	Rice_newGene_17399	6	3.3e-10	5.54e-05	osa-miR2118d;osa-miR2118f;osa-miR2118h;osa-miR2118j;osa-miR2118k;osa-miR2118m
MSTRG.98340.1	Rice_newGene_13442	13	0	0	osa-miR2118b;osa-miR2118c;osa-miR2118d;osa-miR2118e;osa-miR2118f;osa-miR2118g;osa-miR2118h;osa-miR2118j;osa-miR2118k;osa-miR2118m;osa-miR2118n;osa-miR2118q;osa-miR2118r
MSTRG.98340.1	LOC_Os05g42390	4	7.77e-08	0.0127723	osa-miR2118b;osa-miR2118c;osa-miR2118n;osa-miR2118q
MSTRG.98340.1	LOC_Os08g42700	7	1.23e-13	2.1e-08	osa-miR2118b;osa-miR2118c;osa-miR2118e;osa-miR2118g;osa-miR2118n;osa-miR2118q;osa-miR2118r
MSTRG.98340.1	Rice_newGene_18333	7	1.45e-11	2.44e-06	osa-miR2118d;osa-miR2118f;osa-miR2118g;osa-miR2118h;osa-miR2118j;osa-miR2118k;osa-miR2118m
MSTRG.98340.1	Rice_newGene_2161	6	2e-07	0.0328389	osa-miR2118d;osa-miR2118f;osa-miR2118h;osa-miR2118j;osa-miR2118k;osa-miR2118m
MSTRG.98340.1	LOC_Os08g16460	7	9.8e-13	1.66e-07	osa-miR2118b;osa-miR2118c;osa-miR2118e;osa-miR2118g;osa-miR2118n;osa-miR2118q;osa-miR2118r
MSTRG.98340.1	LOC_Os10g26820	9	4.44e-16	7.57e-11	osa-miR2118b;osa-miR2118d;osa-miR2118f;osa-miR2118g;osa-miR2118h;osa-miR2118j;osa-miR2118k;osa-miR2118m;osa-miR2118n
MSTRG.98340.1	Rice_newGene_38575	8	4.84e-14	8.23e-09	osa-miR2118d;osa-miR2118e;osa-miR2118f;osa-miR2118h;osa-miR2118j;osa-miR2118k;osa-miR2118m;osa-miR2118r
MSTRG.98340.1	Rice_newGene_18355	5	6.08e-09	0.00101093	osa-miR2118b;osa-miR2118e;osa-miR2118g;osa-miR2118n;osa-miR2118r
MSTRG.98340.1	Rice_newGene_28972	4	7.77e-08	0.0127723	osa-miR2118d;osa-miR2118f;osa-miR2118j;osa-miR2118m
MSTRG.98340.1	Rice_newGene_21363	9	4.44e-16	7.57e-11	osa-miR2118d;osa-miR2118e;osa-miR2118f;osa-miR2118g;osa-miR2118h;osa-miR2118j;osa-miR2118k;osa-miR2118m;osa-miR2118r
MSTRG.98340.1	LOC_Os04g30660	8	1.76e-13	3e-08	osa-miR2118b;osa-miR2118c;osa-miR2118d;osa-miR2118f;osa-miR2118j;osa-miR2118m;osa-miR2118n;osa-miR2118q
MSTRG.98340.1	LOC_Os06g41140	4	7.77e-08	0.0127723	osa-miR2118b;osa-miR2118c;osa-miR2118n;osa-miR2118q
MSTRG.98340.1	Rice_newGene_34725	6	1.2e-11	2.03e-06	osa-miR2118d;osa-miR2118f;osa-miR2118h;osa-miR2118j;osa-miR2118k;osa-miR2118m
MSTRG.98340.1	Rice_newGene_11633	5	2.11e-08	0.00348588	osa-miR2118f;osa-miR2118h;osa-miR2118j;osa-miR2118k;osa-miR2118m
MSTRG.98340.1	Rice_newGene_17897	6	9.83e-10	0.00016412	osa-miR2118d;osa-miR2118f;osa-miR2118h;osa-miR2118j;osa-miR2118k;osa-miR2118m
MSTRG.98340.1	LOC_Os01g05600	7	4.38e-12	7.4e-07	osa-miR2118b;osa-miR2118c;osa-miR2118f;osa-miR2118j;osa-miR2118m;osa-miR2118n;osa-miR2118q
MSTRG.98340.1	Rice_newGene_15530	10	0	0	osa-miR2118b;osa-miR2118c;osa-miR2118d;osa-miR2118f;osa-miR2118h;osa-miR2118j;osa-miR2118k;osa-miR2118m;osa-miR2118n;osa-miR2118q
MSTRG.98340.1	Rice_newGene_38134	6	8.33e-11	1.4e-05	osa-miR2118d;osa-miR2118f;osa-miR2118h;osa-miR2118j;osa-miR2118k;osa-miR2118m
MSTRG.98340.1	Rice_newGene_14480	7	4.38e-12	7.4e-07	osa-miR2118d;osa-miR2118f;osa-miR2118g;osa-miR2118h;osa-miR2118j;osa-miR2118k;osa-miR2118m
MSTRG.98340.1	Rice_newGene_1331	11	0	0	osa-miR2118b;osa-miR2118c;osa-miR2118d;osa-miR2118f;osa-miR2118g;osa-miR2118h;osa-miR2118j;osa-miR2118k;osa-miR2118m;osa-miR2118n;osa-miR2118q
MSTRG.98340.1	Rice_newGene_35788	12	0	0	osa-miR2118b;osa-miR2118c;osa-miR2118d;osa-miR2118e;osa-miR2118f;osa-miR2118h;osa-miR2118j;osa-miR2118k;osa-miR2118m;osa-miR2118n;osa-miR2118q;osa-miR2118r
MSTRG.98340.1	Rice_newGene_21649	5	6.08e-09	0.00101093	osa-miR2118b;osa-miR2118e;osa-miR2118g;osa-miR2118n;osa-miR2118r
MSTRG.98340.1	Rice_newGene_15061	8	1.76e-13	3e-08	osa-miR2118d;osa-miR2118e;osa-miR2118f;osa-miR2118h;osa-miR2118j;osa-miR2118k;osa-miR2118m;osa-miR2118r
MSTRG.98340.1	LOC_Os05g24230	7	9.8e-13	1.66e-07	osa-miR2118b;osa-miR2118e;osa-miR2118g;osa-miR2118h;osa-miR2118k;osa-miR2118n;osa-miR2118r
MSTRG.98340.1	Rice_newGene_26484	6	8.33e-11	1.4e-05	osa-miR2118d;osa-miR2118f;osa-miR2118h;osa-miR2118j;osa-miR2118k;osa-miR2118m
MSTRG.98340.1	Rice_newGene_37266	5	2.11e-08	0.00348588	osa-miR2118f;osa-miR2118h;osa-miR2118j;osa-miR2118k;osa-miR2118m
MSTRG.98340.1	Rice_newGene_18298	5	1.02e-09	0.00017104	osa-miR2118b;osa-miR2118f;osa-miR2118j;osa-miR2118m;osa-miR2118n
MSTRG.98340.1	Rice_newGene_17838	11	0	0	osa-miR2118b;osa-miR2118c;osa-miR2118d;osa-miR2118f;osa-miR2118g;osa-miR2118h;osa-miR2118j;osa-miR2118k;osa-miR2118m;osa-miR2118n;osa-miR2118q
MSTRG.98340.1	Rice_newGene_36335	7	9.8e-13	1.66e-07	osa-miR2118b;osa-miR2118c;osa-miR2118e;osa-miR2118g;osa-miR2118n;osa-miR2118q;osa-miR2118r
MSTRG.98340.1	Rice_newGene_29477	4	3.84e-07	0.062792	osa-miR2118b;osa-miR2118e;osa-miR2118n;osa-miR2118r
MSTRG.98340.1	Rice_newGene_17998	10	0	0	osa-miR2118b;osa-miR2118c;osa-miR2118e;osa-miR2118f;osa-miR2118g;osa-miR2118j;osa-miR2118m;osa-miR2118n;osa-miR2118q;osa-miR2118r
MSTRG.98340.1	Rice_newGene_15303	5	2.11e-08	0.00348588	osa-miR2118b;osa-miR2118c;osa-miR2118d;osa-miR2118n;osa-miR2118q
MSTRG.98340.1	Rice_newGene_18712	5	1.24e-07	0.0203715	osa-miR2118b;osa-miR2118c;osa-miR2118d;osa-miR2118n;osa-miR2118q
MSTRG.98340.1	Rice_newGene_30078	13	0	0	osa-miR2118b;osa-miR2118c;osa-miR2118d;osa-miR2118e;osa-miR2118f;osa-miR2118g;osa-miR2118h;osa-miR2118j;osa-miR2118k;osa-miR2118m;osa-miR2118n;osa-miR2118q;osa-miR2118r
MSTRG.98340.1	Rice_newGene_18626	10	8.88e-16	1.51e-10	osa-miR2118b;osa-miR2118c;osa-miR2118d;osa-miR2118e;osa-miR2118f;osa-miR2118j;osa-miR2118m;osa-miR2118n;osa-miR2118q;osa-miR2118r
MSTRG.98340.1	Rice_newGene_15254	9	5.55e-15	9.46e-10	osa-miR2118b;osa-miR2118c;osa-miR2118f;osa-miR2118h;osa-miR2118j;osa-miR2118k;osa-miR2118m;osa-miR2118n;osa-miR2118q
MSTRG.98340.1	LOC_Os01g12240	4	7.77e-08	0.0127723	osa-miR2118d;osa-miR2118f;osa-miR2118j;osa-miR2118m
MSTRG.98340.1	Rice_newGene_2042	7	4.38e-12	7.4e-07	osa-miR2118b;osa-miR2118c;osa-miR2118f;osa-miR2118j;osa-miR2118m;osa-miR2118n;osa-miR2118q
MSTRG.98340.1	Rice_newGene_1018	7	4.38e-12	7.4e-07	osa-miR2118b;osa-miR2118c;osa-miR2118e;osa-miR2118g;osa-miR2118n;osa-miR2118q;osa-miR2118r
MSTRG.98340.1	Rice_newGene_5315	4	3.84e-07	0.062792	osa-miR2118d;osa-miR2118f;osa-miR2118j;osa-miR2118m
MSTRG.98340.1	Rice_newGene_26378	7	1.23e-13	2.1e-08	osa-miR2118b;osa-miR2118c;osa-miR2118e;osa-miR2118g;osa-miR2118n;osa-miR2118q;osa-miR2118r
MSTRG.98340.1	Rice_newGene_37955	5	6.08e-09	0.00101093	osa-miR2118b;osa-miR2118d;osa-miR2118h;osa-miR2118k;osa-miR2118n
MSTRG.98340.1	LOC_Os06g41510	4	7.77e-08	0.0127723	osa-miR2118b;osa-miR2118c;osa-miR2118n;osa-miR2118q
MSTRG.98340.1	Rice_newGene_29398	11	0	0	osa-miR2118b;osa-miR2118c;osa-miR2118d;osa-miR2118f;osa-miR2118g;osa-miR2118h;osa-miR2118j;osa-miR2118k;osa-miR2118m;osa-miR2118n;osa-miR2118q
MSTRG.98340.1	Rice_newGene_27089	6	8.33e-11	1.4e-05	osa-miR2118d;osa-miR2118f;osa-miR2118h;osa-miR2118j;osa-miR2118k;osa-miR2118m
MSTRG.98340.1	Rice_newGene_17828	13	0	0	osa-miR2118b;osa-miR2118c;osa-miR2118d;osa-miR2118e;osa-miR2118f;osa-miR2118g;osa-miR2118h;osa-miR2118j;osa-miR2118k;osa-miR2118m;osa-miR2118n;osa-miR2118q;osa-miR2118r
MSTRG.98340.1	LOC_Os06g50280	4	7.77e-08	0.0127723	osa-miR2118b;osa-miR2118c;osa-miR2118n;osa-miR2118q
MSTRG.98340.1	Rice_newGene_29996	4	7.77e-08	0.0127723	osa-miR2118b;osa-miR2118c;osa-miR2118n;osa-miR2118q
MSTRG.98340.1	Rice_newGene_7784	5	6.08e-09	0.00101093	osa-miR2118f;osa-miR2118h;osa-miR2118j;osa-miR2118k;osa-miR2118m
MSTRG.98340.1	Rice_newGene_18260	8	5.25e-13	8.91e-08	osa-miR2118d;osa-miR2118e;osa-miR2118f;osa-miR2118h;osa-miR2118j;osa-miR2118k;osa-miR2118m;osa-miR2118r
MSTRG.98340.1	Rice_newGene_28893	7	9.8e-13	1.66e-07	osa-miR2118c;osa-miR2118f;osa-miR2118h;osa-miR2118j;osa-miR2118k;osa-miR2118m;osa-miR2118q
MSTRG.98340.1	Rice_newGene_17225	4	3.84e-07	0.062792	osa-miR2118d;osa-miR2118f;osa-miR2118j;osa-miR2118m
MSTRG.98340.1	Rice_newGene_15315	4	7.77e-08	0.0127723	osa-miR2118b;osa-miR2118c;osa-miR2118n;osa-miR2118q
MSTRG.98340.1	LOC_Os01g13100	5	1.24e-07	0.0203715	osa-miR2118f;osa-miR2118h;osa-miR2118j;osa-miR2118k;osa-miR2118m
MSTRG.98340.1	LOC_Os11g45780	4	7.77e-08	0.0127723	osa-miR2118b;osa-miR2118c;osa-miR2118n;osa-miR2118q
MSTRG.98340.1	Rice_newGene_15232	11	0	0	osa-miR2118b;osa-miR2118c;osa-miR2118d;osa-miR2118e;osa-miR2118f;osa-miR2118g;osa-miR2118j;osa-miR2118m;osa-miR2118n;osa-miR2118q;osa-miR2118r
MSTRG.98340.1	LOC_Os04g22090	4	3.84e-07	0.062792	osa-miR2118c;osa-miR2118e;osa-miR2118q;osa-miR2118r
MSTRG.98340.1	LOC_Os09g15040	9	4.44e-16	7.57e-11	osa-miR2118d;osa-miR2118e;osa-miR2118f;osa-miR2118g;osa-miR2118h;osa-miR2118j;osa-miR2118k;osa-miR2118m;osa-miR2118r
MSTRG.98340.1	Rice_newGene_38149	11	0	0	osa-miR2118b;osa-miR2118c;osa-miR2118d;osa-miR2118f;osa-miR2118g;osa-miR2118h;osa-miR2118j;osa-miR2118k;osa-miR2118m;osa-miR2118n;osa-miR2118q
MSTRG.98340.1	Rice_newGene_11655	5	1.02e-09	0.00017104	osa-miR2118f;osa-miR2118h;osa-miR2118j;osa-miR2118k;osa-miR2118m
MSTRG.98340.1	Rice_newGene_27098	5	1.24e-07	0.0203715	osa-miR2118b;osa-miR2118e;osa-miR2118g;osa-miR2118n;osa-miR2118r
MSTRG.98340.1	Rice_newGene_15221	12	0	0	osa-miR2118b;osa-miR2118c;osa-miR2118e;osa-miR2118f;osa-miR2118g;osa-miR2118h;osa-miR2118j;osa-miR2118k;osa-miR2118m;osa-miR2118n;osa-miR2118q;osa-miR2118r
MSTRG.98340.1	Rice_newGene_20809	11	0	0	osa-miR2118b;osa-miR2118c;osa-miR2118d;osa-miR2118e;osa-miR2118f;osa-miR2118g;osa-miR2118j;osa-miR2118m;osa-miR2118n;osa-miR2118q;osa-miR2118r
MSTRG.98340.1	Rice_newGene_17379	5	6.08e-09	0.00101093	osa-miR2118b;osa-miR2118f;osa-miR2118j;osa-miR2118m;osa-miR2118n
MSTRG.98340.1	LOC_Os04g30690	10	0	0	osa-miR2118b;osa-miR2118c;osa-miR2118d;osa-miR2118e;osa-miR2118f;osa-miR2118j;osa-miR2118m;osa-miR2118n;osa-miR2118q;osa-miR2118r
MSTRG.98340.1	Rice_newGene_3899	4	7.77e-08	0.0127723	osa-miR2118b;osa-miR2118c;osa-miR2118n;osa-miR2118q
MSTRG.98340.1	Rice_newGene_6843	5	6.08e-09	0.00101093	osa-miR2118b;osa-miR2118e;osa-miR2118g;osa-miR2118n;osa-miR2118r
MSTRG.98340.1	Rice_newGene_15218	4	3.84e-07	0.062792	osa-miR2118b;osa-miR2118c;osa-miR2118n;osa-miR2118q
MSTRG.98340.1	Rice_newGene_18595	6	3.3e-10	5.54e-05	osa-miR2118d;osa-miR2118f;osa-miR2118h;osa-miR2118j;osa-miR2118k;osa-miR2118m
MSTRG.98340.1	Rice_newGene_38120	9	1.78e-15	3.03e-10	osa-miR2118b;osa-miR2118d;osa-miR2118f;osa-miR2118g;osa-miR2118h;osa-miR2118j;osa-miR2118k;osa-miR2118m;osa-miR2118n
MSTRG.52847.3	LOC_Os10g06130	5	1.67e-11	2.82e-06	osa-miR1426;osa-miR172a;osa-miR172b;osa-miR172c;osa-miR172d-3p
MSTRG.52847.3	LOC_Os03g60430	4	1.9e-08	0.00313577	osa-miR172a;osa-miR172b;osa-miR172c;osa-miR172d-3p
MSTRG.52847.3	LOC_Os03g28300	4	3.8e-09	0.00063293	osa-miR172a;osa-miR172b;osa-miR172c;osa-miR172d-3p
MSTRG.52847.3	LOC_Os11g17770	4	3.8e-09	0.00063293	osa-miR172a;osa-miR172b;osa-miR172c;osa-miR172d-3p
MSTRG.52847.3	LOC_Os05g03040	4	3.8e-09	0.00063293	osa-miR172a;osa-miR172b;osa-miR172c;osa-miR172d-3p
MSTRG.52847.3	LOC_Os03g47650	5	1e-10	1.68e-05	osa-miR1426;osa-miR172a;osa-miR172b;osa-miR172c;osa-miR172d-3p
MSTRG.52847.3	Rice_newGene_15004	4	3.8e-09	0.00063293	osa-miR172a;osa-miR172b;osa-miR172c;osa-miR172d-3p
MSTRG.52847.3	LOC_Os10g36250	5	1e-10	1.68e-05	osa-miR1426;osa-miR172a;osa-miR172b;osa-miR172c;osa-miR172d-3p
MSTRG.52847.3	LOC_Os09g21770	4	3.8e-09	0.00063293	osa-miR172a;osa-miR172b;osa-miR172c;osa-miR172d-3p
MSTRG.52847.3	LOC_Os02g56320	4	1.9e-08	0.00313577	osa-miR172a;osa-miR172b;osa-miR172c;osa-miR172d-3p
MSTRG.52847.3	LOC_Os05g45980	4	3.8e-09	0.00063293	osa-miR172a;osa-miR172b;osa-miR172c;osa-miR172d-3p
MSTRG.52847.3	Rice_newGene_10118	6	4.91e-14	8.35e-09	osa-miR1426;osa-miR172a;osa-miR172b;osa-miR172c;osa-miR172d-3p;osa-miR172d-5p
MSTRG.52847.3	LOC_Os10g24660	4	3.8e-09	0.00063293	osa-miR172a;osa-miR172b;osa-miR172c;osa-miR172d-3p
MSTRG.52847.3	LOC_Os04g56654	4	3.8e-09	0.00063293	osa-miR172a;osa-miR172b;osa-miR172c;osa-miR172d-3p
MSTRG.52847.3	LOC_Os06g43220	4	1.9e-08	0.00313577	osa-miR172a;osa-miR172b;osa-miR172c;osa-miR172d-3p
MSTRG.52847.3	LOC_Os04g30850	5	1.67e-11	2.82e-06	osa-miR1426;osa-miR172a;osa-miR172b;osa-miR172c;osa-miR172d-3p
MSTRG.52847.3	Rice_newGene_11399	4	3.8e-09	0.00063293	osa-miR1426;osa-miR172a;osa-miR172b;osa-miR172d-3p
MSTRG.52847.3	LOC_Os02g49992	4	1.32e-07	0.0216315	osa-miR172a;osa-miR172b;osa-miR172c;osa-miR172d-3p
MSTRG.52847.3	LOC_Os11g24374	4	3.8e-09	0.00063293	osa-miR172a;osa-miR172b;osa-miR172c;osa-miR172d-3p
MSTRG.52847.3	LOC_Os07g13170	4	3.8e-09	0.00063293	osa-miR172a;osa-miR172b;osa-miR172c;osa-miR172d-3p
MSTRG.52847.3	Rice_newGene_23073	5	2.08e-09	0.00034776	osa-miR172a;osa-miR172b;osa-miR172c;osa-miR172d-3p;osa-miR172d-5p
MSTRG.52847.3	LOC_Os04g55560	4	3.8e-09	0.00063293	osa-miR172a;osa-miR172b;osa-miR172c;osa-miR172d-3p
MSTRG.30472.2	Rice_newGene_15455	3	1.86e-08	0.00307724	osa-miR2275a;osa-miR2275b;osa-miR2275d
MSTRG.30472.2	Rice_newGene_36176	3	7.43e-08	0.0122395	osa-miR2275a;osa-miR2275b;osa-miR2275d
MSTRG.30472.2	Rice_newGene_15459	3	7.43e-08	0.0122395	osa-miR2275a;osa-miR2275b;osa-miR2275d
MSTRG.30472.2	Rice_newGene_18443	3	1.86e-07	0.0304903	osa-miR2275a;osa-miR2275b;osa-miR2275d
MSTRG.30472.2	Rice_newGene_15456	3	1.86e-07	0.0304903	osa-miR2275a;osa-miR2275b;osa-miR2275d
MSTRG.102371.3	LOC_Os06g29380	7	5.71e-14	9.7e-09	osa-miR167d-5p;osa-miR167e-5p;osa-miR167f;osa-miR167g;osa-miR167h-5p;osa-miR167i-5p;osa-miR167j
MSTRG.102371.3	LOC_Os02g35570	10	0	0	osa-miR167a-5p;osa-miR167b;osa-miR167c-5p;osa-miR167d-5p;osa-miR167e-5p;osa-miR167f;osa-miR167g;osa-miR167h-5p;osa-miR167i-5p;osa-miR167j
MSTRG.102371.3	LOC_Os07g09690	7	5.71e-14	9.7e-09	osa-miR167d-5p;osa-miR167e-5p;osa-miR167f;osa-miR167g;osa-miR167h-5p;osa-miR167i-5p;osa-miR167j
MSTRG.102371.3	LOC_Os02g06910	10	0	0	osa-miR167a-5p;osa-miR167b;osa-miR167c-5p;osa-miR167d-5p;osa-miR167e-5p;osa-miR167f;osa-miR167g;osa-miR167h-5p;osa-miR167i-5p;osa-miR167j
MSTRG.102371.3	Rice_newGene_684	10	0	0	osa-miR167a-5p;osa-miR167b;osa-miR167c-5p;osa-miR167d-5p;osa-miR167e-5p;osa-miR167f;osa-miR167g;osa-miR167h-5p;osa-miR167i-5p;osa-miR167j
MSTRG.102371.3	LOC_Os10g37590	10	0	0	osa-miR167a-5p;osa-miR167b;osa-miR167c-5p;osa-miR167d-5p;osa-miR167e-5p;osa-miR167f;osa-miR167g;osa-miR167h-5p;osa-miR167i-5p;osa-miR167j
MSTRG.102371.3	LOC_Os06g03830	10	0	0	osa-miR167a-5p;osa-miR167b;osa-miR167c-5p;osa-miR167d-5p;osa-miR167e-5p;osa-miR167f;osa-miR167g;osa-miR167h-5p;osa-miR167i-5p;osa-miR167j
MSTRG.102371.3	Rice_newGene_14763	7	5.71e-14	9.7e-09	osa-miR167d-5p;osa-miR167e-5p;osa-miR167f;osa-miR167g;osa-miR167h-5p;osa-miR167i-5p;osa-miR167j
MSTRG.102371.3	LOC_Os01g74040	7	5.71e-14	9.7e-09	osa-miR167d-5p;osa-miR167e-5p;osa-miR167f;osa-miR167g;osa-miR167h-5p;osa-miR167i-5p;osa-miR167j
MSTRG.102371.3	LOC_Os12g07190	7	4.53e-13	7.68e-08	osa-miR167d-5p;osa-miR167e-5p;osa-miR167f;osa-miR167g;osa-miR167h-5p;osa-miR167i-5p;osa-miR167j
MSTRG.102371.3	LOC_Os01g74030	10	0	0	osa-miR167a-5p;osa-miR167b;osa-miR167c-5p;osa-miR167d-5p;osa-miR167e-5p;osa-miR167f;osa-miR167g;osa-miR167h-5p;osa-miR167i-5p;osa-miR167j
MSTRG.102371.3	LOC_Os03g61550	7	2.03e-12	3.43e-07	osa-miR167d-5p;osa-miR167e-5p;osa-miR167f;osa-miR167g;osa-miR167h-5p;osa-miR167i-5p;osa-miR167j
MSTRG.102371.3	Rice_newGene_38492	10	0	0	osa-miR167a-5p;osa-miR167b;osa-miR167c-5p;osa-miR167d-5p;osa-miR167e-5p;osa-miR167f;osa-miR167g;osa-miR167h-5p;osa-miR167i-5p;osa-miR167j
MSTRG.102371.3	LOC_Os03g42510	7	5.71e-14	9.7e-09	osa-miR167d-5p;osa-miR167e-5p;osa-miR167f;osa-miR167g;osa-miR167h-5p;osa-miR167i-5p;osa-miR167j
MSTRG.102371.3	LOC_Os08g14850	7	4.53e-13	7.68e-08	osa-miR167d-5p;osa-miR167e-5p;osa-miR167f;osa-miR167g;osa-miR167h-5p;osa-miR167i-5p;osa-miR167j
MSTRG.102371.3	LOC_Os07g06730	7	4.53e-13	7.68e-08	osa-miR167d-5p;osa-miR167e-5p;osa-miR167f;osa-miR167g;osa-miR167h-5p;osa-miR167i-5p;osa-miR167j
MSTRG.102371.3	LOC_Os11g10490	7	4.53e-13	7.68e-08	osa-miR167d-5p;osa-miR167e-5p;osa-miR167f;osa-miR167g;osa-miR167h-5p;osa-miR167i-5p;osa-miR167j
MSTRG.102371.3	LOC_Os03g25220	7	5.71e-14	9.7e-09	osa-miR167d-5p;osa-miR167e-5p;osa-miR167f;osa-miR167g;osa-miR167h-5p;osa-miR167i-5p;osa-miR167j
MSTRG.102371.3	LOC_Os04g22060	7	5.71e-14	9.7e-09	osa-miR167d-5p;osa-miR167e-5p;osa-miR167f;osa-miR167g;osa-miR167h-5p;osa-miR167i-5p;osa-miR167j
MSTRG.102371.3	LOC_Os04g34400	7	5.71e-14	9.7e-09	osa-miR167d-5p;osa-miR167e-5p;osa-miR167f;osa-miR167g;osa-miR167h-5p;osa-miR167i-5p;osa-miR167j
MSTRG.102371.3	LOC_Os03g14915	7	5.71e-14	9.7e-09	osa-miR167d-5p;osa-miR167e-5p;osa-miR167f;osa-miR167g;osa-miR167h-5p;osa-miR167i-5p;osa-miR167j
MSTRG.102371.3	LOC_Os05g28520	7	4.53e-13	7.68e-08	osa-miR167d-5p;osa-miR167e-5p;osa-miR167f;osa-miR167g;osa-miR167h-5p;osa-miR167i-5p;osa-miR167j
MSTRG.102371.3	LOC_Os12g41950	10	0	0	osa-miR167a-5p;osa-miR167b;osa-miR167c-5p;osa-miR167d-5p;osa-miR167e-5p;osa-miR167f;osa-miR167g;osa-miR167h-5p;osa-miR167i-5p;osa-miR167j
MSTRG.102371.3	LOC_Os04g05400	7	4.53e-13	7.68e-08	osa-miR167d-5p;osa-miR167e-5p;osa-miR167f;osa-miR167g;osa-miR167h-5p;osa-miR167i-5p;osa-miR167j
MSTRG.102371.3	LOC_Os09g13430	7	5.71e-14	9.7e-09	osa-miR167d-5p;osa-miR167e-5p;osa-miR167f;osa-miR167g;osa-miR167h-5p;osa-miR167i-5p;osa-miR167j
MSTRG.102371.3	LOC_Os06g46410	10	0	0	osa-miR167a-5p;osa-miR167b;osa-miR167c-5p;osa-miR167d-5p;osa-miR167e-5p;osa-miR167f;osa-miR167g;osa-miR167h-5p;osa-miR167i-5p;osa-miR167j
MSTRG.102371.3	LOC_Os03g25240	7	4.53e-13	7.68e-08	osa-miR167d-5p;osa-miR167e-5p;osa-miR167f;osa-miR167g;osa-miR167h-5p;osa-miR167i-5p;osa-miR167j
MSTRG.102371.3	LOC_Os01g09665	10	0	0	osa-miR167a-5p;osa-miR167b;osa-miR167c-5p;osa-miR167d-5p;osa-miR167e-5p;osa-miR167f;osa-miR167g;osa-miR167h-5p;osa-miR167i-5p;osa-miR167j
MSTRG.102371.3	LOC_Os04g57610	10	0	0	osa-miR167a-5p;osa-miR167b;osa-miR167c-5p;osa-miR167d-5p;osa-miR167e-5p;osa-miR167f;osa-miR167g;osa-miR167h-5p;osa-miR167i-5p;osa-miR167j
MSTRG.102371.3	LOC_Os08g02670	10	0	0	osa-miR167a-5p;osa-miR167b;osa-miR167c-5p;osa-miR167d-5p;osa-miR167e-5p;osa-miR167f;osa-miR167g;osa-miR167h-5p;osa-miR167i-5p;osa-miR167j
MSTRG.102371.3	LOC_Os10g29400	7	4.53e-13	7.68e-08	osa-miR167d-5p;osa-miR167e-5p;osa-miR167f;osa-miR167g;osa-miR167h-5p;osa-miR167i-5p;osa-miR167j
MSTRG.102371.3	LOC_Os07g10690	7	5.71e-14	9.7e-09	osa-miR167d-5p;osa-miR167e-5p;osa-miR167f;osa-miR167g;osa-miR167h-5p;osa-miR167i-5p;osa-miR167j
MSTRG.102371.3	LOC_Os02g56470	10	0	0	osa-miR167a-5p;osa-miR167b;osa-miR167c-5p;osa-miR167d-5p;osa-miR167e-5p;osa-miR167f;osa-miR167g;osa-miR167h-5p;osa-miR167i-5p;osa-miR167j
MSTRG.102371.3	LOC_Os06g22810	10	0	0	osa-miR167a-5p;osa-miR167b;osa-miR167c-5p;osa-miR167d-5p;osa-miR167e-5p;osa-miR167f;osa-miR167g;osa-miR167h-5p;osa-miR167i-5p;osa-miR167j
MSTRG.102371.3	LOC_Os07g48350	7	5.71e-14	9.7e-09	osa-miR167d-5p;osa-miR167e-5p;osa-miR167f;osa-miR167g;osa-miR167h-5p;osa-miR167i-5p;osa-miR167j
MSTRG.102371.3	LOC_Os05g01780	10	0	0	osa-miR167a-5p;osa-miR167b;osa-miR167c-5p;osa-miR167d-5p;osa-miR167e-5p;osa-miR167f;osa-miR167g;osa-miR167h-5p;osa-miR167i-5p;osa-miR167j
MSTRG.102371.3	LOC_Os04g05570	7	5.71e-14	9.7e-09	osa-miR167d-5p;osa-miR167e-5p;osa-miR167f;osa-miR167g;osa-miR167h-5p;osa-miR167i-5p;osa-miR167j
MSTRG.102371.3	LOC_Os07g19210	7	5.71e-14	9.7e-09	osa-miR167d-5p;osa-miR167e-5p;osa-miR167f;osa-miR167g;osa-miR167h-5p;osa-miR167i-5p;osa-miR167j
MSTRG.102371.3	LOC_Os11g09919	7	5.71e-14	9.7e-09	osa-miR167d-5p;osa-miR167e-5p;osa-miR167f;osa-miR167g;osa-miR167h-5p;osa-miR167i-5p;osa-miR167j
MSTRG.102371.3	LOC_Os03g47140	10	4.44e-16	7.57e-11	osa-miR167a-5p;osa-miR167b;osa-miR167c-5p;osa-miR167d-5p;osa-miR167e-5p;osa-miR167f;osa-miR167g;osa-miR167h-5p;osa-miR167i-5p;osa-miR167j
MSTRG.102371.3	LOC_Os07g29820	10	0	0	osa-miR167a-5p;osa-miR167b;osa-miR167c-5p;osa-miR167d-5p;osa-miR167e-5p;osa-miR167f;osa-miR167g;osa-miR167h-5p;osa-miR167i-5p;osa-miR167j
MSTRG.102371.3	LOC_Os09g39420	10	0	0	osa-miR167a-5p;osa-miR167b;osa-miR167c-5p;osa-miR167d-5p;osa-miR167e-5p;osa-miR167f;osa-miR167g;osa-miR167h-5p;osa-miR167i-5p;osa-miR167j
MSTRG.102371.3	LOC_Os03g11330	10	0	0	osa-miR167a-5p;osa-miR167b;osa-miR167c-5p;osa-miR167d-5p;osa-miR167e-5p;osa-miR167f;osa-miR167g;osa-miR167h-5p;osa-miR167i-5p;osa-miR167j
MSTRG.102371.3	LOC_Os05g38270	10	0	0	osa-miR167a-5p;osa-miR167b;osa-miR167c-5p;osa-miR167d-5p;osa-miR167e-5p;osa-miR167f;osa-miR167g;osa-miR167h-5p;osa-miR167i-5p;osa-miR167j
MSTRG.117256.5	LOC_Os04g23880	4	5.38e-08	0.00887197	osa-miR444a-3p.2;osa-miR444d.2;osa-miR444e;osa-miR444f
MSTRG.117256.5	LOC_Os11g11410	4	5.38e-08	0.00887197	osa-miR444a-3p.2;osa-miR444d.2;osa-miR444e;osa-miR5809
MSTRG.117256.5	LOC_Os02g49840	8	6.81e-14	1.16e-08	osa-miR444a-3p.1;osa-miR444a-3p.2;osa-miR444b.2;osa-miR444c.2;osa-miR444d.1;osa-miR444d.2;osa-miR444e;osa-miR444f
MSTRG.117256.5	LOC_Os04g16560	4	2.66e-07	0.0436473	osa-miR444a-3p.2;osa-miR444d.2;osa-miR444e;osa-miR444f
MSTRG.117256.5	Rice_newGene_25246	6	6.47e-12	1.09e-06	osa-miR444a-3p.1;osa-miR444a-3p.2;osa-miR444d.1;osa-miR444d.2;osa-miR444e;osa-miR444f
MSTRG.117256.5	LOC_Os04g58960	5	6.3e-10	0.00010536	osa-miR444a-3p.1;osa-miR444a-3p.2;osa-miR444d.1;osa-miR444d.2;osa-miR444e
MSTRG.117256.5	LOC_Os04g23910	6	6.47e-12	1.09e-06	osa-miR444a-3p.1;osa-miR444a-3p.2;osa-miR444d.1;osa-miR444d.2;osa-miR444e;osa-miR444f
MSTRG.117256.5	LOC_Os02g36924	8	1.87e-14	3.17e-09	osa-miR444a-3p.1;osa-miR444a-3p.2;osa-miR444b.2;osa-miR444c.2;osa-miR444d.1;osa-miR444d.2;osa-miR444e;osa-miR444f
MSTRG.117256.5	LOC_Os08g06510	8	3.77e-15	6.43e-10	osa-miR444a-3p.1;osa-miR444a-3p.2;osa-miR444b.2;osa-miR444c.2;osa-miR444d.1;osa-miR444d.2;osa-miR444e;osa-miR444f
MSTRG.117256.5	LOC_Os05g47560	5	1.3e-08	0.00215589	osa-miR444a-3p.2;osa-miR444d.2;osa-miR444e;osa-miR444f;osa-miR5809
MSTRG.117256.5	LOC_Os06g20860	6	4.49e-11	7.56e-06	osa-miR444a-3p.1;osa-miR444a-3p.2;osa-miR444d.1;osa-miR444d.2;osa-miR444e;osa-miR444f
MSTRG.117256.5	LOC_Os08g08000	4	5.38e-08	0.00887197	osa-miR444a-3p.2;osa-miR444d.2;osa-miR444e;osa-miR444f
MSTRG.117256.5	Rice_newGene_5834	6	6.47e-12	1.09e-06	osa-miR444a-3p.1;osa-miR444a-3p.2;osa-miR444d.1;osa-miR444d.2;osa-miR444e;osa-miR444f
MSTRG.117256.5	LOC_Os04g38780	8	1.87e-14	3.17e-09	osa-miR444a-3p.1;osa-miR444a-3p.2;osa-miR444b.2;osa-miR444c.2;osa-miR444d.1;osa-miR444d.2;osa-miR444e;osa-miR444f
MSTRG.117256.5	LOC_Os04g27220	6	1.78e-10	2.99e-05	osa-miR444a-3p.2;osa-miR444b.2;osa-miR444c.2;osa-miR444d.2;osa-miR444e;osa-miR444f
MSTRG.117256.5	LOC_Os05g46340	5	3.44e-08	0.00568079	osa-miR444a-3p.2;osa-miR444d.2;osa-miR444e;osa-miR444f;osa-miR5809
MSTRG.117256.5	LOC_Os02g46560	4	5.38e-08	0.00887197	osa-miR444a-3p.2;osa-miR444d.2;osa-miR444e;osa-miR5809
MSTRG.117256.5	LOC_Os04g26970	4	2.66e-07	0.0436473	osa-miR444a-3p.2;osa-miR444d.2;osa-miR444e;osa-miR444f
MSTRG.117256.5	LOC_Os05g51000	4	5.38e-08	0.00887197	osa-miR444a-3p.2;osa-miR444d.2;osa-miR444e;osa-miR444f
MSTRG.117256.5	Rice_newGene_21376	6	1.78e-10	2.99e-05	osa-miR444a-3p.2;osa-miR444b.2;osa-miR444c.2;osa-miR444d.2;osa-miR444e;osa-miR444f
MSTRG.117256.5	LOC_Os03g52239	4	2.66e-07	0.0436473	osa-miR444a-3p.2;osa-miR444d.2;osa-miR444e;osa-miR444f
MSTRG.117256.5	LOC_Os08g33488	8	1.87e-14	3.17e-09	osa-miR444a-3p.1;osa-miR444a-3p.2;osa-miR444b.2;osa-miR444c.2;osa-miR444d.1;osa-miR444d.2;osa-miR444e;osa-miR444f
MSTRG.117256.5	LOC_Os03g04630	4	5.38e-08	0.00887197	osa-miR444a-3p.2;osa-miR444d.2;osa-miR444e;osa-miR5809
MSTRG.123021.1	Rice_newGene_35526	4	5.38e-08	0.00887197	osa-miR2118d;osa-miR2118h;osa-miR2118k;osa-miR2118o
MSTRG.123021.1	Rice_newGene_15522	4	5.38e-08	0.00887197	osa-miR2118d;osa-miR2118h;osa-miR2118k;osa-miR2118o
MSTRG.123021.1	Rice_newGene_18155	4	7.61e-09	0.00126336	osa-miR2118d;osa-miR2118h;osa-miR2118k;osa-miR2118o
MSTRG.123021.1	Rice_newGene_37879	3	2.97e-07	0.0486344	osa-miR2118h;osa-miR2118k;osa-miR2118o
MSTRG.123021.1	Rice_newGene_17399	4	7.61e-09	0.00126336	osa-miR2118d;osa-miR2118h;osa-miR2118k;osa-miR2118o
MSTRG.123021.1	Rice_newGene_18333	4	2.28e-08	0.00377272	osa-miR2118d;osa-miR2118h;osa-miR2118k;osa-miR2118o
MSTRG.123021.1	Rice_newGene_2161	4	3.33e-07	0.0544152	osa-miR2118d;osa-miR2118h;osa-miR2118k;osa-miR2118o
MSTRG.123021.1	LOC_Os10g26820	4	3.59e-08	0.00592318	osa-miR2118d;osa-miR2118h;osa-miR2118k;osa-miR2118o
MSTRG.123021.1	Rice_newGene_38575	4	2.28e-08	0.00377272	osa-miR2118d;osa-miR2118h;osa-miR2118k;osa-miR2118o
MSTRG.123021.1	Rice_newGene_17897	4	1.37e-08	0.00226906	osa-miR2118d;osa-miR2118h;osa-miR2118k;osa-miR2118o
MSTRG.123021.1	Rice_newGene_1331	4	3.33e-07	0.0544152	osa-miR2118d;osa-miR2118h;osa-miR2118k;osa-miR2118o
MSTRG.123021.1	Rice_newGene_35788	4	1.98e-07	0.0324245	osa-miR2118d;osa-miR2118h;osa-miR2118k;osa-miR2118o
MSTRG.123021.1	Rice_newGene_15061	4	3.59e-08	0.00592318	osa-miR2118d;osa-miR2118h;osa-miR2118k;osa-miR2118o
MSTRG.123021.1	Rice_newGene_29973	4	1.09e-10	1.83e-05	osa-miR2118d;osa-miR2118h;osa-miR2118k;osa-miR2118o
MSTRG.123021.1	Rice_newGene_38149	4	5.38e-08	0.00887197	osa-miR2118d;osa-miR2118h;osa-miR2118k;osa-miR2118o
MSTRG.123021.1	Rice_newGene_18595	4	7.61e-09	0.00126336	osa-miR2118d;osa-miR2118h;osa-miR2118k;osa-miR2118o
MSTRG.14731.4	Rice_newGene_9926	5	3.68e-10	6.16e-05	osa-miR1436;osa-miR1439;osa-miR1858a;osa-miR1858b;osa-miR812o-5p
MSTRG.83755.14	LOC_Os08g01650	3	2.97e-07	0.0486344	osa-miR815a;osa-miR815b;osa-miR815c
MSTRG.83755.14	LOC_Os05g18810	3	7.43e-08	0.0122395	osa-miR815a;osa-miR815b;osa-miR815c
MSTRG.83755.14	LOC_Os01g65450	3	7.43e-08	0.0122395	osa-miR815a;osa-miR815b;osa-miR815c
MSTRG.83755.14	LOC_Os01g60280	3	2.97e-07	0.0486344	osa-miR815a;osa-miR815b;osa-miR815c
MSTRG.83755.14	LOC_Os01g42380	3	7.43e-08	0.0122395	osa-miR815a;osa-miR815b;osa-miR815c
MSTRG.83755.14	Rice_newGene_32093	3	2.97e-07	0.0486344	osa-miR815a;osa-miR815b;osa-miR815c
MSTRG.83755.14	LOC_Os12g38110	3	7.43e-08	0.0122395	osa-miR815a;osa-miR815b;osa-miR815c
MSTRG.83755.14	LOC_Os10g25130	3	2.97e-07	0.0486344	osa-miR815a;osa-miR815b;osa-miR815c
MSTRG.83755.14	LOC_Os04g42500	3	7.43e-08	0.0122395	osa-miR815a;osa-miR815b;osa-miR815c
MSTRG.83755.14	LOC_Os06g16300	3	7.43e-08	0.0122395	osa-miR815a;osa-miR815b;osa-miR815c
MSTRG.83755.14	LOC_Os02g47150	3	2.97e-07	0.0486344	osa-miR815a;osa-miR815b;osa-miR815c
MSTRG.83755.14	Rice_newGene_33259	4	1.09e-10	1.83e-05	osa-miR531b;osa-miR815a;osa-miR815b;osa-miR815c
MSTRG.83755.14	LOC_Os06g50340	3	2.97e-07	0.0486344	osa-miR815a;osa-miR815b;osa-miR815c
MSTRG.83755.14	LOC_Os04g28030	3	7.43e-08	0.0122395	osa-miR815a;osa-miR815b;osa-miR815c
MSTRG.83755.14	LOC_Os09g06719	3	7.43e-08	0.0122395	osa-miR815a;osa-miR815b;osa-miR815c
MSTRG.83755.14	Rice_newGene_15286	3	2.97e-07	0.0486344	osa-miR815a;osa-miR815b;osa-miR815c
MSTRG.83755.14	LOC_Os05g03210	3	2.97e-07	0.0486344	osa-miR815a;osa-miR815b;osa-miR815c
MSTRG.83755.14	LOC_Os01g34990	3	7.43e-08	0.0122395	osa-miR815a;osa-miR815b;osa-miR815c
MSTRG.83755.14	LOC_Os12g13110	3	7.43e-08	0.0122395	osa-miR815a;osa-miR815b;osa-miR815c
MSTRG.83755.14	LOC_Os08g08740	3	7.43e-08	0.0122395	osa-miR815a;osa-miR815b;osa-miR815c
MSTRG.83755.14	LOC_Os01g15390	3	7.43e-08	0.0122395	osa-miR815a;osa-miR815b;osa-miR815c
MSTRG.83755.14	LOC_Os07g08630	3	7.43e-08	0.0122395	osa-miR815a;osa-miR815b;osa-miR815c
MSTRG.83755.14	LOC_Os03g30800	3	2.97e-07	0.0486344	osa-miR815a;osa-miR815b;osa-miR815c
MSTRG.83755.14	LOC_Os02g25560	3	7.43e-08	0.0122395	osa-miR815a;osa-miR815b;osa-miR815c
MSTRG.38175.3	LOC_Os12g26270	5	2.01e-10	3.36e-05	osa-miR2118f;osa-miR2118h;osa-miR2118j;osa-miR2118k;osa-miR2118m
MSTRG.38175.3	Rice_newGene_26480	7	8.66e-15	1.47e-09	osa-miR2118d;osa-miR2118f;osa-miR2118h;osa-miR2118j;osa-miR2118k;osa-miR2118l;osa-miR2118m
MSTRG.38175.3	LOC_Os11g40160	5	2.01e-10	3.36e-05	osa-miR2118f;osa-miR2118g;osa-miR2118i;osa-miR2118j;osa-miR2118m
MSTRG.38175.3	Rice_newGene_30000	5	3.8e-07	0.0620284	osa-miR2118d;osa-miR2118f;osa-miR2118g;osa-miR2118j;osa-miR2118m
MSTRG.38175.3	Rice_newGene_35526	8	1.87e-14	3.17e-09	osa-miR2118d;osa-miR2118f;osa-miR2118g;osa-miR2118h;osa-miR2118j;osa-miR2118k;osa-miR2118m;osa-miR2118o
MSTRG.38175.3	Rice_newGene_26473	5	4.16e-09	0.00069143	osa-miR2118d;osa-miR2118f;osa-miR2118j;osa-miR2118l;osa-miR2118m
MSTRG.38175.3	Rice_newGene_15959	6	1.47e-12	2.49e-07	osa-miR2118f;osa-miR2118g;osa-miR2118i;osa-miR2118j;osa-miR2118l;osa-miR2118m
MSTRG.38175.3	LOC_Os07g45880	6	4.07e-11	6.86e-06	osa-miR2118d;osa-miR2118f;osa-miR2118h;osa-miR2118j;osa-miR2118k;osa-miR2118m
MSTRG.38175.3	Rice_newGene_15522	7	6.71e-12	1.13e-06	osa-miR2118d;osa-miR2118f;osa-miR2118h;osa-miR2118j;osa-miR2118k;osa-miR2118m;osa-miR2118o
MSTRG.38175.3	Rice_newGene_17566	6	1.47e-12	2.49e-07	osa-miR2118d;osa-miR2118f;osa-miR2118h;osa-miR2118j;osa-miR2118k;osa-miR2118m
MSTRG.38175.3	LOC_Os03g47490	6	3.03e-10	5.07e-05	osa-miR2118f;osa-miR2118g;osa-miR2118i;osa-miR2118j;osa-miR2118l;osa-miR2118m
MSTRG.38175.3	Rice_newGene_18155	7	6.88e-14	1.17e-08	osa-miR2118d;osa-miR2118f;osa-miR2118h;osa-miR2118j;osa-miR2118k;osa-miR2118m;osa-miR2118o
MSTRG.38175.3	LOC_Os01g20720	6	4.24e-09	0.00070459	osa-miR2118f;osa-miR2118g;osa-miR2118h;osa-miR2118j;osa-miR2118k;osa-miR2118m
MSTRG.38175.3	Rice_newGene_38142	9	5.55e-16	9.47e-11	osa-miR2118d;osa-miR2118f;osa-miR2118g;osa-miR2118h;osa-miR2118i;osa-miR2118j;osa-miR2118k;osa-miR2118l;osa-miR2118m
MSTRG.38175.3	LOC_Os05g34220	6	4.24e-09	0.00070459	osa-miR2118f;osa-miR2118g;osa-miR2118i;osa-miR2118j;osa-miR2118l;osa-miR2118m
MSTRG.38175.3	Rice_newGene_18231	6	1.02e-11	1.73e-06	osa-miR2118f;osa-miR2118h;osa-miR2118i;osa-miR2118j;osa-miR2118k;osa-miR2118m
MSTRG.38175.3	Rice_newGene_27065	6	1.02e-11	1.73e-06	osa-miR2118d;osa-miR2118f;osa-miR2118h;osa-miR2118j;osa-miR2118k;osa-miR2118m
MSTRG.38175.3	Rice_newGene_37313	6	1.47e-12	2.49e-07	osa-miR2118f;osa-miR2118h;osa-miR2118j;osa-miR2118k;osa-miR2118m;osa-miR2118o
MSTRG.38175.3	LOC_Os06g06960	5	2.01e-10	3.36e-05	osa-miR2118f;osa-miR2118h;osa-miR2118j;osa-miR2118k;osa-miR2118m
MSTRG.38175.3	LOC_Os05g01330	4	2.28e-08	0.00377272	osa-miR2118f;osa-miR2118i;osa-miR2118j;osa-miR2118m
MSTRG.38175.3	Rice_newGene_13572	6	1.22e-10	2.04e-05	osa-miR2118d;osa-miR2118f;osa-miR2118h;osa-miR2118j;osa-miR2118k;osa-miR2118m
MSTRG.38175.3	Rice_newGene_17399	7	6.88e-14	1.17e-08	osa-miR2118d;osa-miR2118f;osa-miR2118h;osa-miR2118j;osa-miR2118k;osa-miR2118m;osa-miR2118o
MSTRG.38175.3	Rice_newGene_13442	10	0	0	osa-miR2118d;osa-miR2118f;osa-miR2118g;osa-miR2118h;osa-miR2118i;osa-miR2118j;osa-miR2118k;osa-miR2118l;osa-miR2118m;osa-miR2118o
MSTRG.38175.3	Rice_newGene_18333	10	0	0	osa-miR2118d;osa-miR2118f;osa-miR2118g;osa-miR2118h;osa-miR2118i;osa-miR2118j;osa-miR2118k;osa-miR2118l;osa-miR2118m;osa-miR2118o
MSTRG.38175.3	Rice_newGene_2161	7	2.63e-10	4.42e-05	osa-miR2118d;osa-miR2118f;osa-miR2118h;osa-miR2118j;osa-miR2118k;osa-miR2118m;osa-miR2118o
MSTRG.38175.3	LOC_Os10g26820	9	0	0	osa-miR2118d;osa-miR2118f;osa-miR2118g;osa-miR2118h;osa-miR2118j;osa-miR2118k;osa-miR2118l;osa-miR2118m;osa-miR2118o
MSTRG.38175.3	Rice_newGene_38575	7	1.02e-12	1.73e-07	osa-miR2118d;osa-miR2118f;osa-miR2118h;osa-miR2118j;osa-miR2118k;osa-miR2118m;osa-miR2118o
MSTRG.38175.3	Rice_newGene_28972	4	2.28e-08	0.00377272	osa-miR2118d;osa-miR2118f;osa-miR2118j;osa-miR2118m
MSTRG.38175.3	Rice_newGene_21363	9	0	0	osa-miR2118d;osa-miR2118f;osa-miR2118g;osa-miR2118h;osa-miR2118i;osa-miR2118j;osa-miR2118k;osa-miR2118l;osa-miR2118m
MSTRG.38175.3	Rice_newGene_34725	6	1.47e-12	2.49e-07	osa-miR2118d;osa-miR2118f;osa-miR2118h;osa-miR2118j;osa-miR2118k;osa-miR2118m
MSTRG.38175.3	LOC_Os04g30410	6	1.47e-12	2.49e-07	osa-miR2118f;osa-miR2118g;osa-miR2118i;osa-miR2118j;osa-miR2118l;osa-miR2118m
MSTRG.38175.3	Rice_newGene_11633	5	4.16e-09	0.00069143	osa-miR2118f;osa-miR2118h;osa-miR2118j;osa-miR2118k;osa-miR2118m
MSTRG.38175.3	Rice_newGene_17897	7	3.08e-13	5.23e-08	osa-miR2118d;osa-miR2118f;osa-miR2118h;osa-miR2118j;osa-miR2118k;osa-miR2118m;osa-miR2118o
MSTRG.38175.3	Rice_newGene_15530	6	6.62e-10	0.00011068	osa-miR2118d;osa-miR2118f;osa-miR2118h;osa-miR2118j;osa-miR2118k;osa-miR2118m
MSTRG.38175.3	Rice_newGene_38134	7	8.66e-15	1.47e-09	osa-miR2118d;osa-miR2118f;osa-miR2118h;osa-miR2118i;osa-miR2118j;osa-miR2118k;osa-miR2118m
MSTRG.38175.3	Rice_newGene_14480	9	0	0	osa-miR2118d;osa-miR2118f;osa-miR2118g;osa-miR2118h;osa-miR2118i;osa-miR2118j;osa-miR2118k;osa-miR2118l;osa-miR2118m
MSTRG.38175.3	Rice_newGene_1331	10	0	0	osa-miR2118d;osa-miR2118f;osa-miR2118g;osa-miR2118h;osa-miR2118i;osa-miR2118j;osa-miR2118k;osa-miR2118l;osa-miR2118m;osa-miR2118o
MSTRG.38175.3	Rice_newGene_35788	7	9.54e-11	1.6e-05	osa-miR2118d;osa-miR2118f;osa-miR2118h;osa-miR2118j;osa-miR2118k;osa-miR2118m;osa-miR2118o
MSTRG.38175.3	Rice_newGene_15397	6	1.32e-09	0.00022	osa-miR2118f;osa-miR2118h;osa-miR2118i;osa-miR2118j;osa-miR2118k;osa-miR2118m
MSTRG.38175.3	Rice_newGene_15061	8	6.22e-15	1.06e-09	osa-miR2118d;osa-miR2118f;osa-miR2118h;osa-miR2118i;osa-miR2118j;osa-miR2118k;osa-miR2118m;osa-miR2118o
MSTRG.38175.3	Rice_newGene_26484	7	8.66e-15	1.47e-09	osa-miR2118d;osa-miR2118f;osa-miR2118h;osa-miR2118j;osa-miR2118k;osa-miR2118l;osa-miR2118m
MSTRG.38175.3	Rice_newGene_37266	6	1.02e-11	1.73e-06	osa-miR2118f;osa-miR2118h;osa-miR2118i;osa-miR2118j;osa-miR2118k;osa-miR2118m
MSTRG.38175.3	Rice_newGene_17838	7	2.81e-12	4.75e-07	osa-miR2118d;osa-miR2118f;osa-miR2118g;osa-miR2118h;osa-miR2118j;osa-miR2118k;osa-miR2118m
MSTRG.38175.3	Rice_newGene_17998	6	2.43e-09	0.00040582	osa-miR2118f;osa-miR2118g;osa-miR2118i;osa-miR2118j;osa-miR2118l;osa-miR2118m
MSTRG.38175.3	Rice_newGene_30078	10	1.11e-16	1.89e-11	osa-miR2118d;osa-miR2118f;osa-miR2118g;osa-miR2118h;osa-miR2118i;osa-miR2118j;osa-miR2118k;osa-miR2118l;osa-miR2118m;osa-miR2118o
MSTRG.38175.3	Rice_newGene_15033	5	1.1e-08	0.0018276	osa-miR2118d;osa-miR2118f;osa-miR2118j;osa-miR2118m;osa-miR2118o
MSTRG.38175.3	Rice_newGene_18626	6	1.72e-08	0.00284861	osa-miR2118d;osa-miR2118f;osa-miR2118i;osa-miR2118j;osa-miR2118m;osa-miR2118o
MSTRG.38175.3	Rice_newGene_15254	6	2.43e-09	0.00040582	osa-miR2118f;osa-miR2118h;osa-miR2118j;osa-miR2118k;osa-miR2118m;osa-miR2118o
MSTRG.38175.3	LOC_Os01g12240	4	2.28e-08	0.00377272	osa-miR2118d;osa-miR2118f;osa-miR2118j;osa-miR2118m
MSTRG.38175.3	Rice_newGene_32126	6	1.02e-11	1.73e-06	osa-miR2118f;osa-miR2118g;osa-miR2118i;osa-miR2118j;osa-miR2118l;osa-miR2118m
MSTRG.38175.3	Rice_newGene_5315	5	2.01e-10	3.36e-05	osa-miR2118d;osa-miR2118f;osa-miR2118j;osa-miR2118l;osa-miR2118m
MSTRG.38175.3	Rice_newGene_29973	4	2.28e-08	0.00377272	osa-miR2118d;osa-miR2118h;osa-miR2118k;osa-miR2118o
MSTRG.38175.3	Rice_newGene_29398	7	2.81e-12	4.75e-07	osa-miR2118d;osa-miR2118f;osa-miR2118g;osa-miR2118h;osa-miR2118j;osa-miR2118k;osa-miR2118m
MSTRG.38175.3	Rice_newGene_27089	6	1.02e-11	1.73e-06	osa-miR2118d;osa-miR2118f;osa-miR2118h;osa-miR2118j;osa-miR2118k;osa-miR2118m
MSTRG.38175.3	Rice_newGene_17828	9	1.02e-14	1.74e-09	osa-miR2118d;osa-miR2118f;osa-miR2118g;osa-miR2118h;osa-miR2118i;osa-miR2118j;osa-miR2118k;osa-miR2118l;osa-miR2118m
MSTRG.38175.3	Rice_newGene_7784	5	1.2e-09	0.00019968	osa-miR2118f;osa-miR2118h;osa-miR2118j;osa-miR2118k;osa-miR2118m
MSTRG.38175.3	Rice_newGene_15231	4	2.28e-08	0.00377272	osa-miR2118g;osa-miR2118h;osa-miR2118i;osa-miR2118k
MSTRG.38175.3	Rice_newGene_18260	8	1.87e-14	3.17e-09	osa-miR2118d;osa-miR2118f;osa-miR2118h;osa-miR2118i;osa-miR2118j;osa-miR2118k;osa-miR2118l;osa-miR2118m
MSTRG.38175.3	Rice_newGene_28893	5	1.1e-08	0.0018276	osa-miR2118f;osa-miR2118h;osa-miR2118j;osa-miR2118k;osa-miR2118m
MSTRG.38175.3	Rice_newGene_17225	4	1.13e-07	0.018613	osa-miR2118d;osa-miR2118f;osa-miR2118j;osa-miR2118m
MSTRG.38175.3	Rice_newGene_38150	4	1.13e-07	0.018613	osa-miR2118g;osa-miR2118h;osa-miR2118i;osa-miR2118k
MSTRG.38175.3	LOC_Os01g13100	6	1.22e-10	2.04e-05	osa-miR2118f;osa-miR2118h;osa-miR2118i;osa-miR2118j;osa-miR2118k;osa-miR2118m
MSTRG.38175.3	Rice_newGene_15232	7	5.39e-11	9.06e-06	osa-miR2118d;osa-miR2118f;osa-miR2118g;osa-miR2118i;osa-miR2118j;osa-miR2118l;osa-miR2118m
MSTRG.38175.3	LOC_Os09g15040	9	0	0	osa-miR2118d;osa-miR2118f;osa-miR2118g;osa-miR2118h;osa-miR2118i;osa-miR2118j;osa-miR2118k;osa-miR2118l;osa-miR2118m
MSTRG.38175.3	Rice_newGene_38149	8	1.87e-14	3.17e-09	osa-miR2118d;osa-miR2118f;osa-miR2118g;osa-miR2118h;osa-miR2118j;osa-miR2118k;osa-miR2118m;osa-miR2118o
MSTRG.38175.3	Rice_newGene_11655	5	2.01e-10	3.36e-05	osa-miR2118f;osa-miR2118h;osa-miR2118j;osa-miR2118k;osa-miR2118m
MSTRG.38175.3	Rice_newGene_15221	7	9.54e-11	1.6e-05	osa-miR2118f;osa-miR2118g;osa-miR2118h;osa-miR2118i;osa-miR2118j;osa-miR2118k;osa-miR2118m
MSTRG.38175.3	Rice_newGene_1155	5	1.1e-08	0.0018276	osa-miR2118d;osa-miR2118f;osa-miR2118j;osa-miR2118m;osa-miR2118o
MSTRG.38175.3	Rice_newGene_20809	7	9.54e-11	1.6e-05	osa-miR2118d;osa-miR2118f;osa-miR2118g;osa-miR2118i;osa-miR2118j;osa-miR2118l;osa-miR2118m
MSTRG.38175.3	Rice_newGene_18595	7	6.88e-14	1.17e-08	osa-miR2118d;osa-miR2118f;osa-miR2118h;osa-miR2118j;osa-miR2118k;osa-miR2118m;osa-miR2118o
MSTRG.38175.3	Rice_newGene_38120	8	1.87e-14	3.17e-09	osa-miR2118d;osa-miR2118f;osa-miR2118g;osa-miR2118h;osa-miR2118i;osa-miR2118j;osa-miR2118k;osa-miR2118m
MSTRG.98428.1	LOC_Os10g07400	5	7.67e-08	0.0126099	osa-miR2118b;osa-miR2118c;osa-miR2118g;osa-miR2118n;osa-miR2118q
MSTRG.98428.1	Rice_newGene_15322	4	2.66e-07	0.0436473	osa-miR2118b;osa-miR2118c;osa-miR2118n;osa-miR2118q
MSTRG.98428.1	LOC_Os12g26270	5	6.3e-10	0.00010536	osa-miR2118f;osa-miR2118h;osa-miR2118j;osa-miR2118k;osa-miR2118m
MSTRG.98428.1	Rice_newGene_26480	6	4.49e-11	7.56e-06	osa-miR2118d;osa-miR2118f;osa-miR2118h;osa-miR2118j;osa-miR2118k;osa-miR2118m
MSTRG.98428.1	LOC_Os11g40160	4	2.66e-07	0.0436473	osa-miR2118f;osa-miR2118g;osa-miR2118j;osa-miR2118m
MSTRG.98428.1	Rice_newGene_28840	5	1.3e-08	0.00215589	osa-miR2118b;osa-miR2118c;osa-miR2118g;osa-miR2118n;osa-miR2118q
MSTRG.98428.1	Rice_newGene_30000	9	4.88e-15	8.32e-10	osa-miR2118b;osa-miR2118c;osa-miR2118d;osa-miR2118f;osa-miR2118g;osa-miR2118j;osa-miR2118m;osa-miR2118n;osa-miR2118q
MSTRG.98428.1	Rice_newGene_35526	10	0	0	osa-miR2118b;osa-miR2118d;osa-miR2118f;osa-miR2118g;osa-miR2118h;osa-miR2118j;osa-miR2118k;osa-miR2118m;osa-miR2118n;osa-miR2118o
MSTRG.98428.1	LOC_Os04g30610	8	5.25e-13	8.91e-08	osa-miR2118b;osa-miR2118c;osa-miR2118d;osa-miR2118f;osa-miR2118j;osa-miR2118m;osa-miR2118n;osa-miR2118q
MSTRG.98428.1	LOC_Os07g45880	6	1.78e-10	2.99e-05	osa-miR2118d;osa-miR2118f;osa-miR2118h;osa-miR2118j;osa-miR2118k;osa-miR2118m
MSTRG.98428.1	LOC_Os03g02270	4	5.38e-08	0.00887197	osa-miR2118b;osa-miR2118c;osa-miR2118n;osa-miR2118q
MSTRG.98428.1	Rice_newGene_15522	11	0	0	osa-miR2118b;osa-miR2118c;osa-miR2118d;osa-miR2118f;osa-miR2118h;osa-miR2118j;osa-miR2118k;osa-miR2118m;osa-miR2118n;osa-miR2118o;osa-miR2118q
MSTRG.98428.1	Rice_newGene_17566	6	6.47e-12	1.09e-06	osa-miR2118d;osa-miR2118f;osa-miR2118h;osa-miR2118j;osa-miR2118k;osa-miR2118m
MSTRG.98428.1	LOC_Os03g47490	6	1.32e-09	0.00022	osa-miR2118b;osa-miR2118f;osa-miR2118g;osa-miR2118j;osa-miR2118m;osa-miR2118n
MSTRG.98428.1	Rice_newGene_18155	7	4.53e-13	7.68e-08	osa-miR2118d;osa-miR2118f;osa-miR2118h;osa-miR2118j;osa-miR2118k;osa-miR2118m;osa-miR2118o
MSTRG.98428.1	LOC_Os01g20720	10	0	0	osa-miR2118b;osa-miR2118c;osa-miR2118f;osa-miR2118g;osa-miR2118h;osa-miR2118j;osa-miR2118k;osa-miR2118m;osa-miR2118n;osa-miR2118q
MSTRG.98428.1	Rice_newGene_38142	11	0	0	osa-miR2118b;osa-miR2118c;osa-miR2118d;osa-miR2118f;osa-miR2118g;osa-miR2118h;osa-miR2118j;osa-miR2118k;osa-miR2118m;osa-miR2118n;osa-miR2118q
MSTRG.98428.1	LOC_Os05g34220	8	1.22e-12	2.07e-07	osa-miR2118b;osa-miR2118c;osa-miR2118f;osa-miR2118g;osa-miR2118j;osa-miR2118m;osa-miR2118n;osa-miR2118q
MSTRG.98428.1	Rice_newGene_18231	5	1.3e-08	0.00215589	osa-miR2118f;osa-miR2118h;osa-miR2118j;osa-miR2118k;osa-miR2118m
MSTRG.98428.1	Rice_newGene_27065	6	4.49e-11	7.56e-06	osa-miR2118d;osa-miR2118f;osa-miR2118h;osa-miR2118j;osa-miR2118k;osa-miR2118m
MSTRG.98428.1	LOC_Os01g05620	7	2.03e-12	3.43e-07	osa-miR2118b;osa-miR2118c;osa-miR2118f;osa-miR2118j;osa-miR2118m;osa-miR2118n;osa-miR2118q
MSTRG.98428.1	Rice_newGene_37313	6	6.47e-12	1.09e-06	osa-miR2118f;osa-miR2118h;osa-miR2118j;osa-miR2118k;osa-miR2118m;osa-miR2118o
MSTRG.98428.1	LOC_Os06g06960	5	6.3e-10	0.00010536	osa-miR2118f;osa-miR2118h;osa-miR2118j;osa-miR2118k;osa-miR2118m
MSTRG.98428.1	Rice_newGene_13572	8	3.77e-15	6.43e-10	osa-miR2118b;osa-miR2118d;osa-miR2118f;osa-miR2118h;osa-miR2118j;osa-miR2118k;osa-miR2118m;osa-miR2118n
MSTRG.98428.1	LOC_Os12g39490	6	5.31e-10	8.89e-05	osa-miR2118b;osa-miR2118c;osa-miR2118d;osa-miR2118g;osa-miR2118n;osa-miR2118q
MSTRG.98428.1	Rice_newGene_17399	7	4.53e-13	7.68e-08	osa-miR2118d;osa-miR2118f;osa-miR2118h;osa-miR2118j;osa-miR2118k;osa-miR2118m;osa-miR2118o
MSTRG.98428.1	Rice_newGene_13442	12	0	0	osa-miR2118b;osa-miR2118c;osa-miR2118d;osa-miR2118f;osa-miR2118g;osa-miR2118h;osa-miR2118j;osa-miR2118k;osa-miR2118m;osa-miR2118n;osa-miR2118o;osa-miR2118q
MSTRG.98428.1	LOC_Os05g42390	4	5.38e-08	0.00887197	osa-miR2118b;osa-miR2118c;osa-miR2118n;osa-miR2118q
MSTRG.98428.1	LOC_Os08g42700	5	1.3e-08	0.00215589	osa-miR2118b;osa-miR2118c;osa-miR2118g;osa-miR2118n;osa-miR2118q
MSTRG.98428.1	Rice_newGene_18333	8	1.87e-14	3.17e-09	osa-miR2118d;osa-miR2118f;osa-miR2118g;osa-miR2118h;osa-miR2118j;osa-miR2118k;osa-miR2118m;osa-miR2118o
MSTRG.98428.1	Rice_newGene_2161	7	1.69e-09	0.00028169	osa-miR2118d;osa-miR2118f;osa-miR2118h;osa-miR2118j;osa-miR2118k;osa-miR2118m;osa-miR2118o
MSTRG.98428.1	LOC_Os08g16460	5	3.44e-08	0.00568079	osa-miR2118b;osa-miR2118c;osa-miR2118g;osa-miR2118n;osa-miR2118q
MSTRG.98428.1	LOC_Os10g26820	10	0	0	osa-miR2118b;osa-miR2118d;osa-miR2118f;osa-miR2118g;osa-miR2118h;osa-miR2118j;osa-miR2118k;osa-miR2118m;osa-miR2118n;osa-miR2118o
MSTRG.98428.1	Rice_newGene_38575	7	6.71e-12	1.13e-06	osa-miR2118d;osa-miR2118f;osa-miR2118h;osa-miR2118j;osa-miR2118k;osa-miR2118m;osa-miR2118o
MSTRG.98428.1	Rice_newGene_28972	4	5.38e-08	0.00887197	osa-miR2118d;osa-miR2118f;osa-miR2118j;osa-miR2118m
MSTRG.98428.1	Rice_newGene_21363	7	1.83e-11	3.09e-06	osa-miR2118d;osa-miR2118f;osa-miR2118g;osa-miR2118h;osa-miR2118j;osa-miR2118k;osa-miR2118m
MSTRG.98428.1	LOC_Os04g30660	8	6.81e-14	1.16e-08	osa-miR2118b;osa-miR2118c;osa-miR2118d;osa-miR2118f;osa-miR2118j;osa-miR2118m;osa-miR2118n;osa-miR2118q
MSTRG.98428.1	LOC_Os06g41140	4	5.38e-08	0.00887197	osa-miR2118b;osa-miR2118c;osa-miR2118n;osa-miR2118q
MSTRG.98428.1	Rice_newGene_34725	6	6.47e-12	1.09e-06	osa-miR2118d;osa-miR2118f;osa-miR2118h;osa-miR2118j;osa-miR2118k;osa-miR2118m
MSTRG.98428.1	Rice_newGene_11633	5	1.3e-08	0.00215589	osa-miR2118f;osa-miR2118h;osa-miR2118j;osa-miR2118k;osa-miR2118m
MSTRG.98428.1	Rice_newGene_17897	7	2.03e-12	3.43e-07	osa-miR2118d;osa-miR2118f;osa-miR2118h;osa-miR2118j;osa-miR2118k;osa-miR2118m;osa-miR2118o
MSTRG.98428.1	LOC_Os01g05600	7	2.03e-12	3.43e-07	osa-miR2118b;osa-miR2118c;osa-miR2118f;osa-miR2118j;osa-miR2118m;osa-miR2118n;osa-miR2118q
MSTRG.98428.1	Rice_newGene_15530	10	0	0	osa-miR2118b;osa-miR2118c;osa-miR2118d;osa-miR2118f;osa-miR2118h;osa-miR2118j;osa-miR2118k;osa-miR2118m;osa-miR2118n;osa-miR2118q
MSTRG.98428.1	Rice_newGene_38134	6	4.49e-11	7.56e-06	osa-miR2118d;osa-miR2118f;osa-miR2118h;osa-miR2118j;osa-miR2118k;osa-miR2118m
MSTRG.98428.1	Rice_newGene_14480	7	2.03e-12	3.43e-07	osa-miR2118d;osa-miR2118f;osa-miR2118g;osa-miR2118h;osa-miR2118j;osa-miR2118k;osa-miR2118m
MSTRG.98428.1	Rice_newGene_1331	12	0	0	osa-miR2118b;osa-miR2118c;osa-miR2118d;osa-miR2118f;osa-miR2118g;osa-miR2118h;osa-miR2118j;osa-miR2118k;osa-miR2118m;osa-miR2118n;osa-miR2118o;osa-miR2118q
MSTRG.98428.1	Rice_newGene_35788	11	0	0	osa-miR2118b;osa-miR2118c;osa-miR2118d;osa-miR2118f;osa-miR2118h;osa-miR2118j;osa-miR2118k;osa-miR2118m;osa-miR2118n;osa-miR2118o;osa-miR2118q
MSTRG.98428.1	Rice_newGene_15397	5	4.7e-07	0.0767248	osa-miR2118f;osa-miR2118h;osa-miR2118j;osa-miR2118k;osa-miR2118m
MSTRG.98428.1	Rice_newGene_15061	7	1.83e-11	3.09e-06	osa-miR2118d;osa-miR2118f;osa-miR2118h;osa-miR2118j;osa-miR2118k;osa-miR2118m;osa-miR2118o
MSTRG.98428.1	LOC_Os05g24230	5	3.44e-08	0.00568079	osa-miR2118b;osa-miR2118g;osa-miR2118h;osa-miR2118k;osa-miR2118n
MSTRG.98428.1	Rice_newGene_26484	6	4.49e-11	7.56e-06	osa-miR2118d;osa-miR2118f;osa-miR2118h;osa-miR2118j;osa-miR2118k;osa-miR2118m
MSTRG.98428.1	Rice_newGene_37266	5	1.3e-08	0.00215589	osa-miR2118f;osa-miR2118h;osa-miR2118j;osa-miR2118k;osa-miR2118m
MSTRG.98428.1	Rice_newGene_18298	5	6.3e-10	0.00010536	osa-miR2118b;osa-miR2118f;osa-miR2118j;osa-miR2118m;osa-miR2118n
MSTRG.98428.1	Rice_newGene_17838	11	0	0	osa-miR2118b;osa-miR2118c;osa-miR2118d;osa-miR2118f;osa-miR2118g;osa-miR2118h;osa-miR2118j;osa-miR2118k;osa-miR2118m;osa-miR2118n;osa-miR2118q
MSTRG.98428.1	Rice_newGene_36335	5	3.44e-08	0.00568079	osa-miR2118b;osa-miR2118c;osa-miR2118g;osa-miR2118n;osa-miR2118q
MSTRG.98428.1	Rice_newGene_17998	8	5.25e-13	8.91e-08	osa-miR2118b;osa-miR2118c;osa-miR2118f;osa-miR2118g;osa-miR2118j;osa-miR2118m;osa-miR2118n;osa-miR2118q
MSTRG.98428.1	Rice_newGene_15303	6	4.49e-11	7.56e-06	osa-miR2118b;osa-miR2118c;osa-miR2118d;osa-miR2118n;osa-miR2118o;osa-miR2118q
MSTRG.98428.1	Rice_newGene_18712	6	5.31e-10	8.89e-05	osa-miR2118b;osa-miR2118c;osa-miR2118d;osa-miR2118n;osa-miR2118o;osa-miR2118q
MSTRG.98428.1	Rice_newGene_30078	12	0	0	osa-miR2118b;osa-miR2118c;osa-miR2118d;osa-miR2118f;osa-miR2118g;osa-miR2118h;osa-miR2118j;osa-miR2118k;osa-miR2118m;osa-miR2118n;osa-miR2118o;osa-miR2118q
MSTRG.98428.1	Rice_newGene_15033	5	3.44e-08	0.00568079	osa-miR2118d;osa-miR2118f;osa-miR2118j;osa-miR2118m;osa-miR2118o
MSTRG.98428.1	Rice_newGene_18626	9	5.82e-14	9.89e-09	osa-miR2118b;osa-miR2118c;osa-miR2118d;osa-miR2118f;osa-miR2118j;osa-miR2118m;osa-miR2118n;osa-miR2118o;osa-miR2118q
MSTRG.98428.1	Rice_newGene_15254	10	0	0	osa-miR2118b;osa-miR2118c;osa-miR2118f;osa-miR2118h;osa-miR2118j;osa-miR2118k;osa-miR2118m;osa-miR2118n;osa-miR2118o;osa-miR2118q
MSTRG.98428.1	LOC_Os01g12240	4	5.38e-08	0.00887197	osa-miR2118d;osa-miR2118f;osa-miR2118j;osa-miR2118m
MSTRG.98428.1	Rice_newGene_2042	7	2.03e-12	3.43e-07	osa-miR2118b;osa-miR2118c;osa-miR2118f;osa-miR2118j;osa-miR2118m;osa-miR2118n;osa-miR2118q
MSTRG.98428.1	Rice_newGene_1018	5	7.67e-08	0.0126099	osa-miR2118b;osa-miR2118c;osa-miR2118g;osa-miR2118n;osa-miR2118q
MSTRG.98428.1	Rice_newGene_5315	4	2.66e-07	0.0436473	osa-miR2118d;osa-miR2118f;osa-miR2118j;osa-miR2118m
MSTRG.98428.1	Rice_newGene_29973	4	5.38e-08	0.00887197	osa-miR2118d;osa-miR2118h;osa-miR2118k;osa-miR2118o
MSTRG.98428.1	Rice_newGene_26378	5	1.3e-08	0.00215589	osa-miR2118b;osa-miR2118c;osa-miR2118g;osa-miR2118n;osa-miR2118q
MSTRG.98428.1	Rice_newGene_37955	5	3.75e-09	0.00062386	osa-miR2118b;osa-miR2118d;osa-miR2118h;osa-miR2118k;osa-miR2118n
MSTRG.98428.1	LOC_Os06g41510	4	5.38e-08	0.00887197	osa-miR2118b;osa-miR2118c;osa-miR2118n;osa-miR2118q
MSTRG.98428.1	Rice_newGene_29398	11	0	0	osa-miR2118b;osa-miR2118c;osa-miR2118d;osa-miR2118f;osa-miR2118g;osa-miR2118h;osa-miR2118j;osa-miR2118k;osa-miR2118m;osa-miR2118n;osa-miR2118q
MSTRG.98428.1	Rice_newGene_27089	6	4.49e-11	7.56e-06	osa-miR2118d;osa-miR2118f;osa-miR2118h;osa-miR2118j;osa-miR2118k;osa-miR2118m
MSTRG.98428.1	Rice_newGene_17828	11	0	0	osa-miR2118b;osa-miR2118c;osa-miR2118d;osa-miR2118f;osa-miR2118g;osa-miR2118h;osa-miR2118j;osa-miR2118k;osa-miR2118m;osa-miR2118n;osa-miR2118q
MSTRG.98428.1	LOC_Os06g50280	4	5.38e-08	0.00887197	osa-miR2118b;osa-miR2118c;osa-miR2118n;osa-miR2118q
MSTRG.98428.1	Rice_newGene_29996	4	5.38e-08	0.00887197	osa-miR2118b;osa-miR2118c;osa-miR2118n;osa-miR2118q
MSTRG.98428.1	Rice_newGene_7784	5	3.75e-09	0.00062386	osa-miR2118f;osa-miR2118h;osa-miR2118j;osa-miR2118k;osa-miR2118m
MSTRG.98428.1	Rice_newGene_18260	6	5.71e-09	0.0009488	osa-miR2118d;osa-miR2118f;osa-miR2118h;osa-miR2118j;osa-miR2118k;osa-miR2118m
MSTRG.98428.1	Rice_newGene_28893	7	4.53e-13	7.68e-08	osa-miR2118c;osa-miR2118f;osa-miR2118h;osa-miR2118j;osa-miR2118k;osa-miR2118m;osa-miR2118q
MSTRG.98428.1	Rice_newGene_17225	4	2.66e-07	0.0436473	osa-miR2118d;osa-miR2118f;osa-miR2118j;osa-miR2118m
MSTRG.98428.1	Rice_newGene_15315	4	5.38e-08	0.00887197	osa-miR2118b;osa-miR2118c;osa-miR2118n;osa-miR2118q
MSTRG.98428.1	LOC_Os01g13100	5	7.67e-08	0.0126099	osa-miR2118f;osa-miR2118h;osa-miR2118j;osa-miR2118k;osa-miR2118m
MSTRG.98428.1	LOC_Os11g45780	4	5.38e-08	0.00887197	osa-miR2118b;osa-miR2118c;osa-miR2118n;osa-miR2118q
MSTRG.98428.1	Rice_newGene_15232	9	1.2e-14	2.04e-09	osa-miR2118b;osa-miR2118c;osa-miR2118d;osa-miR2118f;osa-miR2118g;osa-miR2118j;osa-miR2118m;osa-miR2118n;osa-miR2118q
MSTRG.98428.1	LOC_Os09g15040	7	1.83e-11	3.09e-06	osa-miR2118d;osa-miR2118f;osa-miR2118g;osa-miR2118h;osa-miR2118j;osa-miR2118k;osa-miR2118m
MSTRG.98428.1	Rice_newGene_38149	12	0	0	osa-miR2118b;osa-miR2118c;osa-miR2118d;osa-miR2118f;osa-miR2118g;osa-miR2118h;osa-miR2118j;osa-miR2118k;osa-miR2118m;osa-miR2118n;osa-miR2118o;osa-miR2118q
MSTRG.98428.1	Rice_newGene_11655	5	6.3e-10	0.00010536	osa-miR2118f;osa-miR2118h;osa-miR2118j;osa-miR2118k;osa-miR2118m
MSTRG.98428.1	Rice_newGene_15221	10	1.11e-16	1.89e-11	osa-miR2118b;osa-miR2118c;osa-miR2118f;osa-miR2118g;osa-miR2118h;osa-miR2118j;osa-miR2118k;osa-miR2118m;osa-miR2118n;osa-miR2118q
MSTRG.98428.1	Rice_newGene_1155	5	3.44e-08	0.00568079	osa-miR2118d;osa-miR2118f;osa-miR2118j;osa-miR2118m;osa-miR2118o
MSTRG.98428.1	Rice_newGene_20809	9	2.75e-14	4.68e-09	osa-miR2118b;osa-miR2118c;osa-miR2118d;osa-miR2118f;osa-miR2118g;osa-miR2118j;osa-miR2118m;osa-miR2118n;osa-miR2118q
MSTRG.98428.1	Rice_newGene_17379	5	3.75e-09	0.00062386	osa-miR2118b;osa-miR2118f;osa-miR2118j;osa-miR2118m;osa-miR2118n
MSTRG.98428.1	LOC_Os04g30690	8	2.03e-13	3.45e-08	osa-miR2118b;osa-miR2118c;osa-miR2118d;osa-miR2118f;osa-miR2118j;osa-miR2118m;osa-miR2118n;osa-miR2118q
MSTRG.98428.1	Rice_newGene_3899	4	5.38e-08	0.00887197	osa-miR2118b;osa-miR2118c;osa-miR2118n;osa-miR2118q
MSTRG.98428.1	Rice_newGene_15218	4	2.66e-07	0.0436473	osa-miR2118b;osa-miR2118c;osa-miR2118n;osa-miR2118q
MSTRG.98428.1	Rice_newGene_18595	7	4.53e-13	7.68e-08	osa-miR2118d;osa-miR2118f;osa-miR2118h;osa-miR2118j;osa-miR2118k;osa-miR2118m;osa-miR2118o
MSTRG.98428.1	Rice_newGene_38120	9	5.55e-16	9.47e-11	osa-miR2118b;osa-miR2118d;osa-miR2118f;osa-miR2118g;osa-miR2118h;osa-miR2118j;osa-miR2118k;osa-miR2118m;osa-miR2118n
MSTRG.91075.2	LOC_Os12g26270	5	3.68e-10	6.16e-05	osa-miR2118f;osa-miR2118h;osa-miR2118j;osa-miR2118k;osa-miR2118m
MSTRG.91075.2	Rice_newGene_26480	6	2.25e-11	3.79e-06	osa-miR2118d;osa-miR2118f;osa-miR2118h;osa-miR2118j;osa-miR2118k;osa-miR2118m
MSTRG.91075.2	LOC_Os11g40160	4	1.78e-07	0.0291885	osa-miR2118f;osa-miR2118g;osa-miR2118j;osa-miR2118m
MSTRG.91075.2	Rice_newGene_30000	7	7.86e-11	1.32e-05	osa-miR2118b;osa-miR2118d;osa-miR2118f;osa-miR2118g;osa-miR2118j;osa-miR2118m;osa-miR2118n
MSTRG.91075.2	Rice_newGene_35526	11	0	0	osa-miR2118b;osa-miR2118d;osa-miR2118f;osa-miR2118g;osa-miR2118h;osa-miR2118j;osa-miR2118k;osa-miR2118m;osa-miR2118n;osa-miR2118o;osa-miR5789
MSTRG.91075.2	LOC_Os04g30610	6	5.31e-09	0.00088232	osa-miR2118b;osa-miR2118d;osa-miR2118f;osa-miR2118j;osa-miR2118m;osa-miR2118n
MSTRG.91075.2	Rice_newGene_15959	4	5.29e-07	0.0863589	osa-miR2118f;osa-miR2118g;osa-miR2118j;osa-miR2118m
MSTRG.91075.2	LOC_Os07g45880	6	8.94e-11	1.5e-05	osa-miR2118d;osa-miR2118f;osa-miR2118h;osa-miR2118j;osa-miR2118k;osa-miR2118m
MSTRG.91075.2	Rice_newGene_15522	9	1.11e-16	1.89e-11	osa-miR2118b;osa-miR2118d;osa-miR2118f;osa-miR2118h;osa-miR2118j;osa-miR2118k;osa-miR2118m;osa-miR2118n;osa-miR2118o
MSTRG.91075.2	Rice_newGene_17566	6	3.23e-12	5.47e-07	osa-miR2118d;osa-miR2118f;osa-miR2118h;osa-miR2118j;osa-miR2118k;osa-miR2118m
MSTRG.91075.2	LOC_Os03g47490	6	6.62e-10	0.00011068	osa-miR2118b;osa-miR2118f;osa-miR2118g;osa-miR2118j;osa-miR2118m;osa-miR2118n
MSTRG.91075.2	Rice_newGene_18155	7	1.89e-13	3.21e-08	osa-miR2118d;osa-miR2118f;osa-miR2118h;osa-miR2118j;osa-miR2118k;osa-miR2118m;osa-miR2118o
MSTRG.91075.2	LOC_Os01g20720	8	4.1e-13	6.95e-08	osa-miR2118b;osa-miR2118f;osa-miR2118g;osa-miR2118h;osa-miR2118j;osa-miR2118k;osa-miR2118m;osa-miR2118n
MSTRG.91075.2	Rice_newGene_38142	9	3.11e-15	5.3e-10	osa-miR2118b;osa-miR2118d;osa-miR2118f;osa-miR2118g;osa-miR2118h;osa-miR2118j;osa-miR2118k;osa-miR2118m;osa-miR2118n
MSTRG.91075.2	LOC_Os05g34220	6	9.23e-09	0.00153082	osa-miR2118b;osa-miR2118f;osa-miR2118g;osa-miR2118j;osa-miR2118m;osa-miR2118n
MSTRG.91075.2	Rice_newGene_18231	5	7.61e-09	0.00126336	osa-miR2118f;osa-miR2118h;osa-miR2118j;osa-miR2118k;osa-miR2118m
MSTRG.91075.2	Rice_newGene_27065	6	2.25e-11	3.79e-06	osa-miR2118d;osa-miR2118f;osa-miR2118h;osa-miR2118j;osa-miR2118k;osa-miR2118m
MSTRG.91075.2	LOC_Os01g05620	5	4.5e-08	0.00741886	osa-miR2118b;osa-miR2118f;osa-miR2118j;osa-miR2118m;osa-miR2118n
MSTRG.91075.2	Rice_newGene_37313	6	3.23e-12	5.47e-07	osa-miR2118f;osa-miR2118h;osa-miR2118j;osa-miR2118k;osa-miR2118m;osa-miR2118o
MSTRG.91075.2	LOC_Os06g06960	5	3.68e-10	6.16e-05	osa-miR2118f;osa-miR2118h;osa-miR2118j;osa-miR2118k;osa-miR2118m
MSTRG.91075.2	Rice_newGene_13572	8	1.33e-15	2.27e-10	osa-miR2118b;osa-miR2118d;osa-miR2118f;osa-miR2118h;osa-miR2118j;osa-miR2118k;osa-miR2118m;osa-miR2118n
MSTRG.91075.2	Rice_newGene_17399	7	1.89e-13	3.21e-08	osa-miR2118d;osa-miR2118f;osa-miR2118h;osa-miR2118j;osa-miR2118k;osa-miR2118m;osa-miR2118o
MSTRG.91075.2	Rice_newGene_13442	10	6.66e-16	1.14e-10	osa-miR2118b;osa-miR2118d;osa-miR2118f;osa-miR2118g;osa-miR2118h;osa-miR2118j;osa-miR2118k;osa-miR2118m;osa-miR2118n;osa-miR2118o
MSTRG.91075.2	Rice_newGene_18333	8	6.22e-15	1.06e-09	osa-miR2118d;osa-miR2118f;osa-miR2118g;osa-miR2118h;osa-miR2118j;osa-miR2118k;osa-miR2118m;osa-miR2118o
MSTRG.91075.2	Rice_newGene_2161	7	7.14e-10	0.00011928	osa-miR2118d;osa-miR2118f;osa-miR2118h;osa-miR2118j;osa-miR2118k;osa-miR2118m;osa-miR2118o
MSTRG.91075.2	LOC_Os10g26820	10	0	0	osa-miR2118b;osa-miR2118d;osa-miR2118f;osa-miR2118g;osa-miR2118h;osa-miR2118j;osa-miR2118k;osa-miR2118m;osa-miR2118n;osa-miR2118o
MSTRG.91075.2	Rice_newGene_38575	7	2.81e-12	4.75e-07	osa-miR2118d;osa-miR2118f;osa-miR2118h;osa-miR2118j;osa-miR2118k;osa-miR2118m;osa-miR2118o
MSTRG.91075.2	Rice_newGene_28972	4	3.59e-08	0.00592318	osa-miR2118d;osa-miR2118f;osa-miR2118j;osa-miR2118m
MSTRG.91075.2	Rice_newGene_21363	7	7.68e-12	1.3e-06	osa-miR2118d;osa-miR2118f;osa-miR2118g;osa-miR2118h;osa-miR2118j;osa-miR2118k;osa-miR2118m
MSTRG.91075.2	LOC_Os04g30660	6	1.45e-09	0.00024167	osa-miR2118b;osa-miR2118d;osa-miR2118f;osa-miR2118j;osa-miR2118m;osa-miR2118n
MSTRG.91075.2	Rice_newGene_34725	6	3.23e-12	5.47e-07	osa-miR2118d;osa-miR2118f;osa-miR2118h;osa-miR2118j;osa-miR2118k;osa-miR2118m
MSTRG.91075.2	LOC_Os04g30410	4	5.29e-07	0.0863589	osa-miR2118f;osa-miR2118g;osa-miR2118j;osa-miR2118m
MSTRG.91075.2	Rice_newGene_11633	5	7.61e-09	0.00126336	osa-miR2118f;osa-miR2118h;osa-miR2118j;osa-miR2118k;osa-miR2118m
MSTRG.91075.2	Rice_newGene_17897	7	8.46e-13	1.43e-07	osa-miR2118d;osa-miR2118f;osa-miR2118h;osa-miR2118j;osa-miR2118k;osa-miR2118m;osa-miR2118o
MSTRG.91075.2	LOC_Os01g05600	5	4.5e-08	0.00741886	osa-miR2118b;osa-miR2118f;osa-miR2118j;osa-miR2118m;osa-miR2118n
MSTRG.91075.2	Rice_newGene_15530	8	2.28e-14	3.87e-09	osa-miR2118b;osa-miR2118d;osa-miR2118f;osa-miR2118h;osa-miR2118j;osa-miR2118k;osa-miR2118m;osa-miR2118n
MSTRG.91075.2	Rice_newGene_38134	6	2.25e-11	3.79e-06	osa-miR2118d;osa-miR2118f;osa-miR2118h;osa-miR2118j;osa-miR2118k;osa-miR2118m
MSTRG.91075.2	Rice_newGene_14480	7	8.46e-13	1.43e-07	osa-miR2118d;osa-miR2118f;osa-miR2118g;osa-miR2118h;osa-miR2118j;osa-miR2118k;osa-miR2118m
MSTRG.91075.2	Rice_newGene_1331	10	0	0	osa-miR2118b;osa-miR2118d;osa-miR2118f;osa-miR2118g;osa-miR2118h;osa-miR2118j;osa-miR2118k;osa-miR2118m;osa-miR2118n;osa-miR2118o
MSTRG.91075.2	Rice_newGene_35788	9	6.88e-15	1.17e-09	osa-miR2118b;osa-miR2118d;osa-miR2118f;osa-miR2118h;osa-miR2118j;osa-miR2118k;osa-miR2118m;osa-miR2118n;osa-miR2118o
MSTRG.91075.2	Rice_newGene_15397	5	2.76e-07	0.0452721	osa-miR2118f;osa-miR2118h;osa-miR2118j;osa-miR2118k;osa-miR2118m
MSTRG.91075.2	Rice_newGene_15061	7	7.68e-12	1.3e-06	osa-miR2118d;osa-miR2118f;osa-miR2118h;osa-miR2118j;osa-miR2118k;osa-miR2118m;osa-miR2118o
MSTRG.91075.2	LOC_Os05g24230	5	2.01e-08	0.00332993	osa-miR2118b;osa-miR2118g;osa-miR2118h;osa-miR2118k;osa-miR2118n
MSTRG.91075.2	Rice_newGene_26484	6	2.25e-11	3.79e-06	osa-miR2118d;osa-miR2118f;osa-miR2118h;osa-miR2118j;osa-miR2118k;osa-miR2118m
MSTRG.91075.2	Rice_newGene_37266	5	7.61e-09	0.00126336	osa-miR2118f;osa-miR2118h;osa-miR2118j;osa-miR2118k;osa-miR2118m
MSTRG.91075.2	Rice_newGene_18298	5	3.68e-10	6.16e-05	osa-miR2118b;osa-miR2118f;osa-miR2118j;osa-miR2118m;osa-miR2118n
MSTRG.91075.2	Rice_newGene_17838	9	0	0	osa-miR2118b;osa-miR2118d;osa-miR2118f;osa-miR2118g;osa-miR2118h;osa-miR2118j;osa-miR2118k;osa-miR2118m;osa-miR2118n
MSTRG.91075.2	Rice_newGene_17998	6	5.31e-09	0.00088232	osa-miR2118b;osa-miR2118f;osa-miR2118g;osa-miR2118j;osa-miR2118m;osa-miR2118n
MSTRG.91075.2	Rice_newGene_30078	10	1.11e-15	1.89e-10	osa-miR2118b;osa-miR2118d;osa-miR2118f;osa-miR2118g;osa-miR2118h;osa-miR2118j;osa-miR2118k;osa-miR2118m;osa-miR2118n;osa-miR2118o
MSTRG.91075.2	Rice_newGene_15033	5	2.01e-08	0.00332993	osa-miR2118d;osa-miR2118f;osa-miR2118j;osa-miR2118m;osa-miR2118o
MSTRG.91075.2	Rice_newGene_18626	7	4.38e-10	7.34e-05	osa-miR2118b;osa-miR2118d;osa-miR2118f;osa-miR2118j;osa-miR2118m;osa-miR2118n;osa-miR2118o
MSTRG.91075.2	Rice_newGene_15254	8	1.76e-13	3e-08	osa-miR2118b;osa-miR2118f;osa-miR2118h;osa-miR2118j;osa-miR2118k;osa-miR2118m;osa-miR2118n;osa-miR2118o
MSTRG.91075.2	LOC_Os01g12240	4	3.59e-08	0.00592318	osa-miR2118d;osa-miR2118f;osa-miR2118j;osa-miR2118m
MSTRG.91075.2	Rice_newGene_2042	5	4.5e-08	0.00741886	osa-miR2118b;osa-miR2118f;osa-miR2118j;osa-miR2118m;osa-miR2118n
MSTRG.91075.2	Rice_newGene_5315	4	1.78e-07	0.0291885	osa-miR2118d;osa-miR2118f;osa-miR2118j;osa-miR2118m
MSTRG.91075.2	Rice_newGene_29973	4	3.59e-08	0.00592318	osa-miR2118d;osa-miR2118h;osa-miR2118k;osa-miR2118o
MSTRG.91075.2	Rice_newGene_37955	5	2.19e-09	0.00036517	osa-miR2118b;osa-miR2118d;osa-miR2118h;osa-miR2118k;osa-miR2118n
MSTRG.91075.2	Rice_newGene_29398	9	0	0	osa-miR2118b;osa-miR2118d;osa-miR2118f;osa-miR2118g;osa-miR2118h;osa-miR2118j;osa-miR2118k;osa-miR2118m;osa-miR2118n
MSTRG.91075.2	Rice_newGene_27089	6	2.25e-11	3.79e-06	osa-miR2118d;osa-miR2118f;osa-miR2118h;osa-miR2118j;osa-miR2118k;osa-miR2118m
MSTRG.91075.2	Rice_newGene_17828	9	5.55e-14	9.44e-09	osa-miR2118b;osa-miR2118d;osa-miR2118f;osa-miR2118g;osa-miR2118h;osa-miR2118j;osa-miR2118k;osa-miR2118m;osa-miR2118n
MSTRG.91075.2	Rice_newGene_7784	5	2.19e-09	0.00036517	osa-miR2118f;osa-miR2118h;osa-miR2118j;osa-miR2118k;osa-miR2118m
MSTRG.91075.2	Rice_newGene_18260	6	2.88e-09	0.00047894	osa-miR2118d;osa-miR2118f;osa-miR2118h;osa-miR2118j;osa-miR2118k;osa-miR2118m
MSTRG.91075.2	Rice_newGene_28893	5	2.01e-08	0.00332993	osa-miR2118f;osa-miR2118h;osa-miR2118j;osa-miR2118k;osa-miR2118m
MSTRG.91075.2	Rice_newGene_17225	4	1.78e-07	0.0291885	osa-miR2118d;osa-miR2118f;osa-miR2118j;osa-miR2118m
MSTRG.91075.2	LOC_Os01g13100	5	4.5e-08	0.00741886	osa-miR2118f;osa-miR2118h;osa-miR2118j;osa-miR2118k;osa-miR2118m
MSTRG.91075.2	Rice_newGene_15232	7	1.47e-10	2.46e-05	osa-miR2118b;osa-miR2118d;osa-miR2118f;osa-miR2118g;osa-miR2118j;osa-miR2118m;osa-miR2118n
MSTRG.91075.2	LOC_Os09g15040	7	7.68e-12	1.3e-06	osa-miR2118d;osa-miR2118f;osa-miR2118g;osa-miR2118h;osa-miR2118j;osa-miR2118k;osa-miR2118m
MSTRG.91075.2	Rice_newGene_38149	10	0	0	osa-miR2118b;osa-miR2118d;osa-miR2118f;osa-miR2118g;osa-miR2118h;osa-miR2118j;osa-miR2118k;osa-miR2118m;osa-miR2118n;osa-miR2118o
MSTRG.91075.2	Rice_newGene_11655	5	3.68e-10	6.16e-05	osa-miR2118f;osa-miR2118h;osa-miR2118j;osa-miR2118k;osa-miR2118m
MSTRG.91075.2	Rice_newGene_15221	8	1.74e-12	2.95e-07	osa-miR2118b;osa-miR2118f;osa-miR2118g;osa-miR2118h;osa-miR2118j;osa-miR2118k;osa-miR2118m;osa-miR2118n
MSTRG.91075.2	Rice_newGene_1155	5	2.01e-08	0.00332993	osa-miR2118d;osa-miR2118f;osa-miR2118j;osa-miR2118m;osa-miR2118o
MSTRG.91075.2	Rice_newGene_20809	7	2.59e-10	4.35e-05	osa-miR2118b;osa-miR2118d;osa-miR2118f;osa-miR2118g;osa-miR2118j;osa-miR2118m;osa-miR2118n
MSTRG.91075.2	Rice_newGene_17379	5	2.19e-09	0.00036517	osa-miR2118b;osa-miR2118f;osa-miR2118j;osa-miR2118m;osa-miR2118n
MSTRG.91075.2	LOC_Os04g30690	6	2.88e-09	0.00047894	osa-miR2118b;osa-miR2118d;osa-miR2118f;osa-miR2118j;osa-miR2118m;osa-miR2118n
MSTRG.91075.2	Rice_newGene_18595	7	1.89e-13	3.21e-08	osa-miR2118d;osa-miR2118f;osa-miR2118h;osa-miR2118j;osa-miR2118k;osa-miR2118m;osa-miR2118o
MSTRG.91075.2	Rice_newGene_38120	9	1.11e-16	1.89e-11	osa-miR2118b;osa-miR2118d;osa-miR2118f;osa-miR2118g;osa-miR2118h;osa-miR2118j;osa-miR2118k;osa-miR2118m;osa-miR2118n
MSTRG.63537.1	Rice_newGene_26476	6	6.99e-15	1.19e-09	osa-miR1435;osa-miR2118g;osa-miR2118l;osa-miR814a;osa-miR814b;osa-miR814c
MSTRG.81707.2	LOC_Os10g07400	5	4.5e-08	0.00741886	osa-miR2118b;osa-miR2118c;osa-miR2118n;osa-miR2118p;osa-miR2118q
MSTRG.81707.2	Rice_newGene_15322	4	1.78e-07	0.0291885	osa-miR2118b;osa-miR2118c;osa-miR2118n;osa-miR2118q
MSTRG.81707.2	LOC_Os12g26270	5	3.68e-10	6.16e-05	osa-miR2118f;osa-miR2118h;osa-miR2118j;osa-miR2118k;osa-miR2118m
MSTRG.81707.2	Rice_newGene_26480	5	7.61e-09	0.00126336	osa-miR2118f;osa-miR2118h;osa-miR2118j;osa-miR2118k;osa-miR2118m
MSTRG.81707.2	Rice_newGene_30000	9	1.22e-15	2.08e-10	osa-miR2118a;osa-miR2118b;osa-miR2118c;osa-miR2118f;osa-miR2118j;osa-miR2118m;osa-miR2118n;osa-miR2118p;osa-miR2118q
MSTRG.81707.2	Rice_newGene_35526	7	1.83e-11	3.09e-06	osa-miR2118b;osa-miR2118f;osa-miR2118h;osa-miR2118j;osa-miR2118k;osa-miR2118m;osa-miR2118n
MSTRG.81707.2	LOC_Os04g30610	9	4.44e-16	7.57e-11	osa-miR2118a;osa-miR2118b;osa-miR2118c;osa-miR2118f;osa-miR2118j;osa-miR2118m;osa-miR2118n;osa-miR2118p;osa-miR2118q
MSTRG.81707.2	LOC_Os07g45880	5	2.01e-08	0.00332993	osa-miR2118f;osa-miR2118h;osa-miR2118j;osa-miR2118k;osa-miR2118m
MSTRG.81707.2	LOC_Os03g02270	4	3.59e-08	0.00592318	osa-miR2118b;osa-miR2118c;osa-miR2118n;osa-miR2118q
MSTRG.81707.2	Rice_newGene_15522	10	0	0	osa-miR2118b;osa-miR2118c;osa-miR2118f;osa-miR2118h;osa-miR2118j;osa-miR2118k;osa-miR2118m;osa-miR2118n;osa-miR2118p;osa-miR2118q
MSTRG.81707.2	Rice_newGene_17566	5	2.19e-09	0.00036517	osa-miR2118f;osa-miR2118h;osa-miR2118j;osa-miR2118k;osa-miR2118m
MSTRG.81707.2	LOC_Os03g47490	5	8.93e-08	0.0146694	osa-miR2118b;osa-miR2118f;osa-miR2118j;osa-miR2118m;osa-miR2118n
MSTRG.81707.2	Rice_newGene_18155	5	2.01e-08	0.00332993	osa-miR2118f;osa-miR2118h;osa-miR2118j;osa-miR2118k;osa-miR2118m
MSTRG.81707.2	LOC_Os01g20720	11	0	0	osa-miR2118a;osa-miR2118b;osa-miR2118c;osa-miR2118f;osa-miR2118h;osa-miR2118j;osa-miR2118k;osa-miR2118m;osa-miR2118n;osa-miR2118p;osa-miR2118q
MSTRG.81707.2	Rice_newGene_38142	11	0	0	osa-miR2118a;osa-miR2118b;osa-miR2118c;osa-miR2118f;osa-miR2118h;osa-miR2118j;osa-miR2118k;osa-miR2118m;osa-miR2118n;osa-miR2118p;osa-miR2118q
MSTRG.81707.2	LOC_Os05g34220	9	1.22e-15	2.08e-10	osa-miR2118a;osa-miR2118b;osa-miR2118c;osa-miR2118f;osa-miR2118j;osa-miR2118m;osa-miR2118n;osa-miR2118p;osa-miR2118q
MSTRG.81707.2	Rice_newGene_18231	5	7.61e-09	0.00126336	osa-miR2118f;osa-miR2118h;osa-miR2118j;osa-miR2118k;osa-miR2118m
MSTRG.81707.2	Rice_newGene_27065	5	7.61e-09	0.00126336	osa-miR2118f;osa-miR2118h;osa-miR2118j;osa-miR2118k;osa-miR2118m
MSTRG.81707.2	LOC_Os01g05620	9	0	0	osa-miR2118a;osa-miR2118b;osa-miR2118c;osa-miR2118f;osa-miR2118j;osa-miR2118m;osa-miR2118n;osa-miR2118p;osa-miR2118q
MSTRG.81707.2	Rice_newGene_37313	5	2.19e-09	0.00036517	osa-miR2118f;osa-miR2118h;osa-miR2118j;osa-miR2118k;osa-miR2118m
MSTRG.81707.2	LOC_Os06g06960	5	3.68e-10	6.16e-05	osa-miR2118f;osa-miR2118h;osa-miR2118j;osa-miR2118k;osa-miR2118m
MSTRG.81707.2	Rice_newGene_29080	4	3.59e-08	0.00592318	osa-miR2118a;osa-miR2118f;osa-miR2118j;osa-miR2118m
MSTRG.81707.2	Rice_newGene_13572	7	8.46e-13	1.43e-07	osa-miR2118b;osa-miR2118f;osa-miR2118h;osa-miR2118j;osa-miR2118k;osa-miR2118m;osa-miR2118n
MSTRG.81707.2	LOC_Os12g39490	5	4.5e-08	0.00741886	osa-miR2118b;osa-miR2118c;osa-miR2118n;osa-miR2118p;osa-miR2118q
MSTRG.81707.2	Rice_newGene_17399	6	8.94e-11	1.5e-05	osa-miR2118f;osa-miR2118h;osa-miR2118j;osa-miR2118k;osa-miR2118m;osa-miR2118p
MSTRG.81707.2	Rice_newGene_13442	11	0	0	osa-miR2118a;osa-miR2118b;osa-miR2118c;osa-miR2118f;osa-miR2118h;osa-miR2118j;osa-miR2118k;osa-miR2118m;osa-miR2118n;osa-miR2118p;osa-miR2118q
MSTRG.81707.2	LOC_Os05g42390	4	3.59e-08	0.00592318	osa-miR2118b;osa-miR2118c;osa-miR2118n;osa-miR2118q
MSTRG.81707.2	LOC_Os01g57710	4	1.78e-07	0.0291885	osa-miR2118a;osa-miR2118b;osa-miR2118n;osa-miR2118p
MSTRG.81707.2	Rice_newGene_18333	5	8.93e-08	0.0146694	osa-miR2118f;osa-miR2118h;osa-miR2118j;osa-miR2118k;osa-miR2118m
MSTRG.81707.2	Rice_newGene_2161	6	5.56e-08	0.00916839	osa-miR2118f;osa-miR2118h;osa-miR2118j;osa-miR2118k;osa-miR2118m;osa-miR2118p
MSTRG.81707.2	LOC_Os08g16460	5	2.01e-08	0.00332993	osa-miR2118b;osa-miR2118c;osa-miR2118n;osa-miR2118p;osa-miR2118q
MSTRG.81707.2	LOC_Os10g26820	7	7.68e-12	1.3e-06	osa-miR2118b;osa-miR2118f;osa-miR2118h;osa-miR2118j;osa-miR2118k;osa-miR2118m;osa-miR2118n
MSTRG.81707.2	Rice_newGene_38575	6	6.62e-10	0.00011068	osa-miR2118f;osa-miR2118h;osa-miR2118j;osa-miR2118k;osa-miR2118m;osa-miR2118p
MSTRG.81707.2	Rice_newGene_21363	5	1.62e-07	0.0266635	osa-miR2118f;osa-miR2118h;osa-miR2118j;osa-miR2118k;osa-miR2118m
MSTRG.81707.2	LOC_Os04g30660	9	0	0	osa-miR2118a;osa-miR2118b;osa-miR2118c;osa-miR2118f;osa-miR2118j;osa-miR2118m;osa-miR2118n;osa-miR2118p;osa-miR2118q
MSTRG.81707.2	LOC_Os06g41140	4	3.59e-08	0.00592318	osa-miR2118b;osa-miR2118c;osa-miR2118n;osa-miR2118q
MSTRG.81707.2	Rice_newGene_34725	5	2.19e-09	0.00036517	osa-miR2118f;osa-miR2118h;osa-miR2118j;osa-miR2118k;osa-miR2118m
MSTRG.81707.2	Rice_newGene_11633	5	7.61e-09	0.00126336	osa-miR2118f;osa-miR2118h;osa-miR2118j;osa-miR2118k;osa-miR2118m
MSTRG.81707.2	Rice_newGene_17897	6	2.67e-10	4.47e-05	osa-miR2118f;osa-miR2118h;osa-miR2118j;osa-miR2118k;osa-miR2118m;osa-miR2118p
MSTRG.81707.2	LOC_Os01g05600	9	0	0	osa-miR2118a;osa-miR2118b;osa-miR2118c;osa-miR2118f;osa-miR2118j;osa-miR2118m;osa-miR2118n;osa-miR2118p;osa-miR2118q
MSTRG.81707.2	Rice_newGene_15530	10	0	0	osa-miR2118b;osa-miR2118c;osa-miR2118f;osa-miR2118h;osa-miR2118j;osa-miR2118k;osa-miR2118m;osa-miR2118n;osa-miR2118p;osa-miR2118q
MSTRG.81707.2	Rice_newGene_38134	5	7.61e-09	0.00126336	osa-miR2118f;osa-miR2118h;osa-miR2118j;osa-miR2118k;osa-miR2118m
MSTRG.81707.2	Rice_newGene_14480	5	4.5e-08	0.00741886	osa-miR2118f;osa-miR2118h;osa-miR2118j;osa-miR2118k;osa-miR2118m
MSTRG.81707.2	Rice_newGene_1331	11	0	0	osa-miR2118a;osa-miR2118b;osa-miR2118c;osa-miR2118f;osa-miR2118h;osa-miR2118j;osa-miR2118k;osa-miR2118m;osa-miR2118n;osa-miR2118p;osa-miR2118q
MSTRG.81707.2	Rice_newGene_35788	11	0	0	osa-miR2118a;osa-miR2118b;osa-miR2118c;osa-miR2118f;osa-miR2118h;osa-miR2118j;osa-miR2118k;osa-miR2118m;osa-miR2118n;osa-miR2118p;osa-miR2118q
MSTRG.81707.2	Rice_newGene_15397	5	2.76e-07	0.0452721	osa-miR2118f;osa-miR2118h;osa-miR2118j;osa-miR2118k;osa-miR2118m
MSTRG.81707.2	Rice_newGene_15061	6	1.45e-09	0.00024167	osa-miR2118f;osa-miR2118h;osa-miR2118j;osa-miR2118k;osa-miR2118m;osa-miR2118p
MSTRG.81707.2	Rice_newGene_26484	5	7.61e-09	0.00126336	osa-miR2118f;osa-miR2118h;osa-miR2118j;osa-miR2118k;osa-miR2118m
MSTRG.81707.2	Rice_newGene_37266	5	7.61e-09	0.00126336	osa-miR2118f;osa-miR2118h;osa-miR2118j;osa-miR2118k;osa-miR2118m
MSTRG.81707.2	Rice_newGene_18298	5	3.68e-10	6.16e-05	osa-miR2118b;osa-miR2118f;osa-miR2118j;osa-miR2118m;osa-miR2118n
MSTRG.81707.2	Rice_newGene_17838	9	0	0	osa-miR2118b;osa-miR2118c;osa-miR2118f;osa-miR2118h;osa-miR2118j;osa-miR2118k;osa-miR2118m;osa-miR2118n;osa-miR2118q
MSTRG.81707.2	Rice_newGene_36335	5	2.01e-08	0.00332993	osa-miR2118a;osa-miR2118b;osa-miR2118c;osa-miR2118n;osa-miR2118q
MSTRG.81707.2	Rice_newGene_17998	8	1.76e-13	3e-08	osa-miR2118b;osa-miR2118c;osa-miR2118f;osa-miR2118j;osa-miR2118m;osa-miR2118n;osa-miR2118p;osa-miR2118q
MSTRG.81707.2	Rice_newGene_15303	5	7.61e-09	0.00126336	osa-miR2118b;osa-miR2118c;osa-miR2118n;osa-miR2118p;osa-miR2118q
MSTRG.81707.2	Rice_newGene_18712	5	4.5e-08	0.00741886	osa-miR2118b;osa-miR2118c;osa-miR2118n;osa-miR2118p;osa-miR2118q
MSTRG.81707.2	Rice_newGene_30078	11	0	0	osa-miR2118a;osa-miR2118b;osa-miR2118c;osa-miR2118f;osa-miR2118h;osa-miR2118j;osa-miR2118k;osa-miR2118m;osa-miR2118n;osa-miR2118p;osa-miR2118q
MSTRG.81707.2	Rice_newGene_18626	9	1.47e-14	2.49e-09	osa-miR2118a;osa-miR2118b;osa-miR2118c;osa-miR2118f;osa-miR2118j;osa-miR2118m;osa-miR2118n;osa-miR2118p;osa-miR2118q
MSTRG.81707.2	Rice_newGene_15254	11	0	0	osa-miR2118a;osa-miR2118b;osa-miR2118c;osa-miR2118f;osa-miR2118h;osa-miR2118j;osa-miR2118k;osa-miR2118m;osa-miR2118n;osa-miR2118p;osa-miR2118q
MSTRG.81707.2	Rice_newGene_2042	9	0	0	osa-miR2118a;osa-miR2118b;osa-miR2118c;osa-miR2118f;osa-miR2118j;osa-miR2118m;osa-miR2118n;osa-miR2118p;osa-miR2118q
MSTRG.81707.2	Rice_newGene_1018	5	4.5e-08	0.00741886	osa-miR2118b;osa-miR2118c;osa-miR2118n;osa-miR2118p;osa-miR2118q
MSTRG.81707.2	Rice_newGene_7801	4	5.29e-07	0.0863589	osa-miR2118a;osa-miR2118c;osa-miR2118p;osa-miR2118q
MSTRG.81707.2	Rice_newGene_37955	5	2.19e-09	0.00036517	osa-miR2118b;osa-miR2118h;osa-miR2118k;osa-miR2118n;osa-miR2118p
MSTRG.81707.2	LOC_Os06g41510	4	3.59e-08	0.00592318	osa-miR2118b;osa-miR2118c;osa-miR2118n;osa-miR2118q
MSTRG.81707.2	Rice_newGene_29398	9	0	0	osa-miR2118b;osa-miR2118c;osa-miR2118f;osa-miR2118h;osa-miR2118j;osa-miR2118k;osa-miR2118m;osa-miR2118n;osa-miR2118q
MSTRG.81707.2	Rice_newGene_27089	5	7.61e-09	0.00126336	osa-miR2118f;osa-miR2118h;osa-miR2118j;osa-miR2118k;osa-miR2118m
MSTRG.81707.2	Rice_newGene_17828	11	0	0	osa-miR2118a;osa-miR2118b;osa-miR2118c;osa-miR2118f;osa-miR2118h;osa-miR2118j;osa-miR2118k;osa-miR2118m;osa-miR2118n;osa-miR2118p;osa-miR2118q
MSTRG.81707.2	LOC_Os06g50280	4	3.59e-08	0.00592318	osa-miR2118b;osa-miR2118c;osa-miR2118n;osa-miR2118q
MSTRG.81707.2	Rice_newGene_29996	4	3.59e-08	0.00592318	osa-miR2118b;osa-miR2118c;osa-miR2118n;osa-miR2118q
MSTRG.81707.2	Rice_newGene_7784	5	2.19e-09	0.00036517	osa-miR2118f;osa-miR2118h;osa-miR2118j;osa-miR2118k;osa-miR2118m
MSTRG.81707.2	Rice_newGene_18260	6	2.88e-09	0.00047894	osa-miR2118f;osa-miR2118h;osa-miR2118j;osa-miR2118k;osa-miR2118m;osa-miR2118p
MSTRG.81707.2	Rice_newGene_28893	7	1.89e-13	3.21e-08	osa-miR2118c;osa-miR2118f;osa-miR2118h;osa-miR2118j;osa-miR2118k;osa-miR2118m;osa-miR2118q
MSTRG.81707.2	Rice_newGene_17225	4	1.78e-07	0.0291885	osa-miR2118a;osa-miR2118f;osa-miR2118j;osa-miR2118m
MSTRG.81707.2	Rice_newGene_15315	4	3.59e-08	0.00592318	osa-miR2118b;osa-miR2118c;osa-miR2118n;osa-miR2118q
MSTRG.81707.2	LOC_Os01g13100	5	4.5e-08	0.00741886	osa-miR2118f;osa-miR2118h;osa-miR2118j;osa-miR2118k;osa-miR2118m
MSTRG.81707.2	LOC_Os11g45780	4	3.59e-08	0.00592318	osa-miR2118b;osa-miR2118c;osa-miR2118n;osa-miR2118q
MSTRG.81707.2	Rice_newGene_15232	9	3.11e-15	5.3e-10	osa-miR2118a;osa-miR2118b;osa-miR2118c;osa-miR2118f;osa-miR2118j;osa-miR2118m;osa-miR2118n;osa-miR2118p;osa-miR2118q
MSTRG.81707.2	LOC_Os09g15040	5	1.62e-07	0.0266635	osa-miR2118f;osa-miR2118h;osa-miR2118j;osa-miR2118k;osa-miR2118m
MSTRG.81707.2	Rice_newGene_38149	9	1.11e-16	1.89e-11	osa-miR2118b;osa-miR2118c;osa-miR2118f;osa-miR2118h;osa-miR2118j;osa-miR2118k;osa-miR2118m;osa-miR2118n;osa-miR2118q
MSTRG.81707.2	Rice_newGene_11655	5	3.68e-10	6.16e-05	osa-miR2118f;osa-miR2118h;osa-miR2118j;osa-miR2118k;osa-miR2118m
MSTRG.81707.2	Rice_newGene_15221	11	0	0	osa-miR2118a;osa-miR2118b;osa-miR2118c;osa-miR2118f;osa-miR2118h;osa-miR2118j;osa-miR2118k;osa-miR2118m;osa-miR2118n;osa-miR2118p;osa-miR2118q
MSTRG.81707.2	Rice_newGene_20809	9	6.88e-15	1.17e-09	osa-miR2118a;osa-miR2118b;osa-miR2118c;osa-miR2118f;osa-miR2118j;osa-miR2118m;osa-miR2118n;osa-miR2118p;osa-miR2118q
MSTRG.81707.2	Rice_newGene_17379	5	2.19e-09	0.00036517	osa-miR2118b;osa-miR2118f;osa-miR2118j;osa-miR2118m;osa-miR2118n
MSTRG.81707.2	LOC_Os04g30690	9	1.11e-16	1.89e-11	osa-miR2118a;osa-miR2118b;osa-miR2118c;osa-miR2118f;osa-miR2118j;osa-miR2118m;osa-miR2118n;osa-miR2118p;osa-miR2118q
MSTRG.81707.2	Rice_newGene_3899	4	3.59e-08	0.00592318	osa-miR2118b;osa-miR2118c;osa-miR2118n;osa-miR2118q
MSTRG.81707.2	Rice_newGene_15218	4	1.78e-07	0.0291885	osa-miR2118b;osa-miR2118c;osa-miR2118n;osa-miR2118q
MSTRG.81707.2	Rice_newGene_18595	6	8.94e-11	1.5e-05	osa-miR2118f;osa-miR2118h;osa-miR2118j;osa-miR2118k;osa-miR2118m;osa-miR2118p
MSTRG.81707.2	Rice_newGene_38120	7	1.83e-11	3.09e-06	osa-miR2118b;osa-miR2118f;osa-miR2118h;osa-miR2118j;osa-miR2118k;osa-miR2118m;osa-miR2118n
MSTRG.117259.12	LOC_Os04g23880	4	1.37e-08	0.00226906	osa-miR444a-3p.2;osa-miR444d.2;osa-miR444e;osa-miR444f
MSTRG.117259.12	LOC_Os10g28610	4	4.71e-07	0.076894	osa-miR444a-3p.2;osa-miR444d.2;osa-miR444e;osa-miR444f
MSTRG.117259.12	LOC_Os02g49840	8	1.33e-15	2.27e-10	osa-miR444a-3p.1;osa-miR444a-3p.2;osa-miR444b.2;osa-miR444c.2;osa-miR444d.1;osa-miR444d.2;osa-miR444e;osa-miR444f
MSTRG.117259.12	LOC_Os01g01850	4	2.03e-07	0.0332687	osa-miR444a-3p.2;osa-miR444d.2;osa-miR444e;osa-miR444f
MSTRG.117259.12	LOC_Os04g16560	4	6.81e-08	0.0112134	osa-miR444a-3p.2;osa-miR444d.2;osa-miR444e;osa-miR444f
MSTRG.117259.12	Rice_newGene_25246	6	5.88e-13	9.97e-08	osa-miR444a-3p.1;osa-miR444a-3p.2;osa-miR444d.1;osa-miR444d.2;osa-miR444e;osa-miR444f
MSTRG.117259.12	LOC_Os04g58960	5	1e-10	1.68e-05	osa-miR444a-3p.1;osa-miR444a-3p.2;osa-miR444d.1;osa-miR444d.2;osa-miR444e
MSTRG.117259.12	LOC_Os04g23910	6	5.88e-13	9.97e-08	osa-miR444a-3p.1;osa-miR444a-3p.2;osa-miR444d.1;osa-miR444d.2;osa-miR444e;osa-miR444f
MSTRG.117259.12	LOC_Os02g36924	8	3.33e-16	5.68e-11	osa-miR444a-3p.1;osa-miR444a-3p.2;osa-miR444b.2;osa-miR444c.2;osa-miR444d.1;osa-miR444d.2;osa-miR444e;osa-miR444f
MSTRG.117259.12	LOC_Os08g06510	8	0	0	osa-miR444a-3p.1;osa-miR444a-3p.2;osa-miR444b.2;osa-miR444c.2;osa-miR444d.1;osa-miR444d.2;osa-miR444e;osa-miR444f
MSTRG.117259.12	LOC_Os05g47560	4	4.71e-07	0.076894	osa-miR444a-3p.2;osa-miR444d.2;osa-miR444e;osa-miR444f
MSTRG.117259.12	LOC_Os06g20860	6	4.1e-12	6.93e-07	osa-miR444a-3p.1;osa-miR444a-3p.2;osa-miR444d.1;osa-miR444d.2;osa-miR444e;osa-miR444f
MSTRG.117259.12	LOC_Os08g08000	4	1.37e-08	0.00226906	osa-miR444a-3p.2;osa-miR444d.2;osa-miR444e;osa-miR444f
MSTRG.117259.12	Rice_newGene_5834	6	5.88e-13	9.97e-08	osa-miR444a-3p.1;osa-miR444a-3p.2;osa-miR444d.1;osa-miR444d.2;osa-miR444e;osa-miR444f
MSTRG.117259.12	LOC_Os04g38780	8	3.33e-16	5.68e-11	osa-miR444a-3p.1;osa-miR444a-3p.2;osa-miR444b.2;osa-miR444c.2;osa-miR444d.1;osa-miR444d.2;osa-miR444e;osa-miR444f
MSTRG.117259.12	LOC_Os04g27220	6	1.63e-11	2.76e-06	osa-miR444a-3p.2;osa-miR444b.2;osa-miR444c.2;osa-miR444d.2;osa-miR444e;osa-miR444f
MSTRG.117259.12	LOC_Os04g26970	4	6.81e-08	0.0112134	osa-miR444a-3p.2;osa-miR444d.2;osa-miR444e;osa-miR444f
MSTRG.117259.12	LOC_Os05g51000	4	1.37e-08	0.00226906	osa-miR444a-3p.2;osa-miR444d.2;osa-miR444e;osa-miR444f
MSTRG.117259.12	Rice_newGene_21376	6	1.63e-11	2.76e-06	osa-miR444a-3p.2;osa-miR444b.2;osa-miR444c.2;osa-miR444d.2;osa-miR444e;osa-miR444f
MSTRG.117259.12	LOC_Os03g52239	4	6.81e-08	0.0112134	osa-miR444a-3p.2;osa-miR444d.2;osa-miR444e;osa-miR444f
MSTRG.117259.12	LOC_Os08g33488	8	3.33e-16	5.68e-11	osa-miR444a-3p.1;osa-miR444a-3p.2;osa-miR444b.2;osa-miR444c.2;osa-miR444d.1;osa-miR444d.2;osa-miR444e;osa-miR444f
MSTRG.79799.3	Rice_newGene_31854	3	1.86e-08	0.00307724	osa-miR1424;osa-miR1442;osa-miR443
MSTRG.37032.1	LOC_Os10g07400	5	4.5e-08	0.00741886	osa-miR2118b;osa-miR2118c;osa-miR2118g;osa-miR2118n;osa-miR2118q
MSTRG.37032.1	Rice_newGene_15322	4	1.78e-07	0.0291885	osa-miR2118b;osa-miR2118c;osa-miR2118n;osa-miR2118q
MSTRG.37032.1	LOC_Os12g26270	5	3.68e-10	6.16e-05	osa-miR2118f;osa-miR2118h;osa-miR2118j;osa-miR2118k;osa-miR2118m
MSTRG.37032.1	Rice_newGene_26480	6	2.25e-11	3.79e-06	osa-miR2118d;osa-miR2118f;osa-miR2118h;osa-miR2118j;osa-miR2118k;osa-miR2118m
MSTRG.37032.1	LOC_Os11g40160	4	1.78e-07	0.0291885	osa-miR2118f;osa-miR2118g;osa-miR2118j;osa-miR2118m
MSTRG.37032.1	Rice_newGene_28840	5	7.61e-09	0.00126336	osa-miR2118b;osa-miR2118c;osa-miR2118g;osa-miR2118n;osa-miR2118q
MSTRG.37032.1	Rice_newGene_30000	9	1.22e-15	2.08e-10	osa-miR2118b;osa-miR2118c;osa-miR2118d;osa-miR2118f;osa-miR2118g;osa-miR2118j;osa-miR2118m;osa-miR2118n;osa-miR2118q
MSTRG.37032.1	Rice_newGene_35526	9	1.11e-16	1.89e-11	osa-miR2118b;osa-miR2118d;osa-miR2118f;osa-miR2118g;osa-miR2118h;osa-miR2118j;osa-miR2118k;osa-miR2118m;osa-miR2118n
MSTRG.37032.1	LOC_Os04g30610	8	1.76e-13	3e-08	osa-miR2118b;osa-miR2118c;osa-miR2118d;osa-miR2118f;osa-miR2118j;osa-miR2118m;osa-miR2118n;osa-miR2118q
MSTRG.37032.1	Rice_newGene_15959	4	5.29e-07	0.0863589	osa-miR2118f;osa-miR2118g;osa-miR2118j;osa-miR2118m
MSTRG.37032.1	LOC_Os07g45880	6	8.94e-11	1.5e-05	osa-miR2118d;osa-miR2118f;osa-miR2118h;osa-miR2118j;osa-miR2118k;osa-miR2118m
MSTRG.37032.1	LOC_Os03g02270	4	3.59e-08	0.00592318	osa-miR2118b;osa-miR2118c;osa-miR2118n;osa-miR2118q
MSTRG.37032.1	Rice_newGene_15522	10	0	0	osa-miR2118b;osa-miR2118c;osa-miR2118d;osa-miR2118f;osa-miR2118h;osa-miR2118j;osa-miR2118k;osa-miR2118m;osa-miR2118n;osa-miR2118q
MSTRG.37032.1	Rice_newGene_17566	6	3.23e-12	5.47e-07	osa-miR2118d;osa-miR2118f;osa-miR2118h;osa-miR2118j;osa-miR2118k;osa-miR2118m
MSTRG.37032.1	LOC_Os03g47490	6	6.62e-10	0.00011068	osa-miR2118b;osa-miR2118f;osa-miR2118g;osa-miR2118j;osa-miR2118m;osa-miR2118n
MSTRG.37032.1	Rice_newGene_18155	6	8.94e-11	1.5e-05	osa-miR2118d;osa-miR2118f;osa-miR2118h;osa-miR2118j;osa-miR2118k;osa-miR2118m
MSTRG.37032.1	LOC_Os01g20720	10	0	0	osa-miR2118b;osa-miR2118c;osa-miR2118f;osa-miR2118g;osa-miR2118h;osa-miR2118j;osa-miR2118k;osa-miR2118m;osa-miR2118n;osa-miR2118q
MSTRG.37032.1	Rice_newGene_38142	11	0	0	osa-miR2118b;osa-miR2118c;osa-miR2118d;osa-miR2118f;osa-miR2118g;osa-miR2118h;osa-miR2118j;osa-miR2118k;osa-miR2118m;osa-miR2118n;osa-miR2118q
MSTRG.37032.1	LOC_Os05g34220	8	4.1e-13	6.95e-08	osa-miR2118b;osa-miR2118c;osa-miR2118f;osa-miR2118g;osa-miR2118j;osa-miR2118m;osa-miR2118n;osa-miR2118q
MSTRG.37032.1	Rice_newGene_18231	5	7.61e-09	0.00126336	osa-miR2118f;osa-miR2118h;osa-miR2118j;osa-miR2118k;osa-miR2118m
MSTRG.37032.1	Rice_newGene_27065	6	2.25e-11	3.79e-06	osa-miR2118d;osa-miR2118f;osa-miR2118h;osa-miR2118j;osa-miR2118k;osa-miR2118m
MSTRG.37032.1	LOC_Os01g05620	7	8.46e-13	1.43e-07	osa-miR2118b;osa-miR2118c;osa-miR2118f;osa-miR2118j;osa-miR2118m;osa-miR2118n;osa-miR2118q
MSTRG.37032.1	Rice_newGene_37313	5	2.19e-09	0.00036517	osa-miR2118f;osa-miR2118h;osa-miR2118j;osa-miR2118k;osa-miR2118m
MSTRG.37032.1	LOC_Os06g06960	5	3.68e-10	6.16e-05	osa-miR2118f;osa-miR2118h;osa-miR2118j;osa-miR2118k;osa-miR2118m
MSTRG.37032.1	Rice_newGene_13572	8	1.33e-15	2.27e-10	osa-miR2118b;osa-miR2118d;osa-miR2118f;osa-miR2118h;osa-miR2118j;osa-miR2118k;osa-miR2118m;osa-miR2118n
MSTRG.37032.1	LOC_Os12g39490	6	2.67e-10	4.47e-05	osa-miR2118b;osa-miR2118c;osa-miR2118d;osa-miR2118g;osa-miR2118n;osa-miR2118q
MSTRG.37032.1	Rice_newGene_17399	6	8.94e-11	1.5e-05	osa-miR2118d;osa-miR2118f;osa-miR2118h;osa-miR2118j;osa-miR2118k;osa-miR2118m
MSTRG.37032.1	Rice_newGene_13442	11	0	0	osa-miR2118b;osa-miR2118c;osa-miR2118d;osa-miR2118f;osa-miR2118g;osa-miR2118h;osa-miR2118j;osa-miR2118k;osa-miR2118m;osa-miR2118n;osa-miR2118q
MSTRG.37032.1	LOC_Os05g42390	4	3.59e-08	0.00592318	osa-miR2118b;osa-miR2118c;osa-miR2118n;osa-miR2118q
MSTRG.37032.1	LOC_Os08g42700	5	7.61e-09	0.00126336	osa-miR2118b;osa-miR2118c;osa-miR2118g;osa-miR2118n;osa-miR2118q
MSTRG.37032.1	Rice_newGene_18333	7	2.81e-12	4.75e-07	osa-miR2118d;osa-miR2118f;osa-miR2118g;osa-miR2118h;osa-miR2118j;osa-miR2118k;osa-miR2118m
MSTRG.37032.1	Rice_newGene_2161	6	5.56e-08	0.00916839	osa-miR2118d;osa-miR2118f;osa-miR2118h;osa-miR2118j;osa-miR2118k;osa-miR2118m
MSTRG.37032.1	LOC_Os08g16460	5	2.01e-08	0.00332993	osa-miR2118b;osa-miR2118c;osa-miR2118g;osa-miR2118n;osa-miR2118q
MSTRG.37032.1	LOC_Os10g26820	9	0	0	osa-miR2118b;osa-miR2118d;osa-miR2118f;osa-miR2118g;osa-miR2118h;osa-miR2118j;osa-miR2118k;osa-miR2118m;osa-miR2118n
MSTRG.37032.1	Rice_newGene_38575	6	6.62e-10	0.00011068	osa-miR2118d;osa-miR2118f;osa-miR2118h;osa-miR2118j;osa-miR2118k;osa-miR2118m
MSTRG.37032.1	Rice_newGene_28972	4	3.59e-08	0.00592318	osa-miR2118d;osa-miR2118f;osa-miR2118j;osa-miR2118m
MSTRG.37032.1	Rice_newGene_21363	7	7.68e-12	1.3e-06	osa-miR2118d;osa-miR2118f;osa-miR2118g;osa-miR2118h;osa-miR2118j;osa-miR2118k;osa-miR2118m
MSTRG.37032.1	LOC_Os04g30660	8	2.28e-14	3.87e-09	osa-miR2118b;osa-miR2118c;osa-miR2118d;osa-miR2118f;osa-miR2118j;osa-miR2118m;osa-miR2118n;osa-miR2118q
MSTRG.37032.1	LOC_Os06g41140	4	3.59e-08	0.00592318	osa-miR2118b;osa-miR2118c;osa-miR2118n;osa-miR2118q
MSTRG.37032.1	Rice_newGene_34725	6	3.23e-12	5.47e-07	osa-miR2118d;osa-miR2118f;osa-miR2118h;osa-miR2118j;osa-miR2118k;osa-miR2118m
MSTRG.37032.1	LOC_Os04g30410	4	5.29e-07	0.0863589	osa-miR2118f;osa-miR2118g;osa-miR2118j;osa-miR2118m
MSTRG.37032.1	Rice_newGene_11633	5	7.61e-09	0.00126336	osa-miR2118f;osa-miR2118h;osa-miR2118j;osa-miR2118k;osa-miR2118m
MSTRG.37032.1	Rice_newGene_17897	6	2.67e-10	4.47e-05	osa-miR2118d;osa-miR2118f;osa-miR2118h;osa-miR2118j;osa-miR2118k;osa-miR2118m
MSTRG.37032.1	LOC_Os01g05600	7	8.46e-13	1.43e-07	osa-miR2118b;osa-miR2118c;osa-miR2118f;osa-miR2118j;osa-miR2118m;osa-miR2118n;osa-miR2118q
MSTRG.37032.1	Rice_newGene_15530	10	0	0	osa-miR2118b;osa-miR2118c;osa-miR2118d;osa-miR2118f;osa-miR2118h;osa-miR2118j;osa-miR2118k;osa-miR2118m;osa-miR2118n;osa-miR2118q
MSTRG.37032.1	Rice_newGene_38134	6	2.25e-11	3.79e-06	osa-miR2118d;osa-miR2118f;osa-miR2118h;osa-miR2118j;osa-miR2118k;osa-miR2118m
MSTRG.37032.1	Rice_newGene_14480	7	8.46e-13	1.43e-07	osa-miR2118d;osa-miR2118f;osa-miR2118g;osa-miR2118h;osa-miR2118j;osa-miR2118k;osa-miR2118m
MSTRG.37032.1	Rice_newGene_1331	11	0	0	osa-miR2118b;osa-miR2118c;osa-miR2118d;osa-miR2118f;osa-miR2118g;osa-miR2118h;osa-miR2118j;osa-miR2118k;osa-miR2118m;osa-miR2118n;osa-miR2118q
MSTRG.37032.1	Rice_newGene_35788	10	0	0	osa-miR2118b;osa-miR2118c;osa-miR2118d;osa-miR2118f;osa-miR2118h;osa-miR2118j;osa-miR2118k;osa-miR2118m;osa-miR2118n;osa-miR2118q
MSTRG.37032.1	Rice_newGene_15397	5	2.76e-07	0.0452721	osa-miR2118f;osa-miR2118h;osa-miR2118j;osa-miR2118k;osa-miR2118m
MSTRG.37032.1	Rice_newGene_15061	6	1.45e-09	0.00024167	osa-miR2118d;osa-miR2118f;osa-miR2118h;osa-miR2118j;osa-miR2118k;osa-miR2118m
MSTRG.37032.1	LOC_Os05g24230	5	2.01e-08	0.00332993	osa-miR2118b;osa-miR2118g;osa-miR2118h;osa-miR2118k;osa-miR2118n
MSTRG.37032.1	Rice_newGene_26484	6	2.25e-11	3.79e-06	osa-miR2118d;osa-miR2118f;osa-miR2118h;osa-miR2118j;osa-miR2118k;osa-miR2118m
MSTRG.37032.1	Rice_newGene_37266	5	7.61e-09	0.00126336	osa-miR2118f;osa-miR2118h;osa-miR2118j;osa-miR2118k;osa-miR2118m
MSTRG.37032.1	Rice_newGene_18298	5	3.68e-10	6.16e-05	osa-miR2118b;osa-miR2118f;osa-miR2118j;osa-miR2118m;osa-miR2118n
MSTRG.37032.1	Rice_newGene_17838	11	0	0	osa-miR2118b;osa-miR2118c;osa-miR2118d;osa-miR2118f;osa-miR2118g;osa-miR2118h;osa-miR2118j;osa-miR2118k;osa-miR2118m;osa-miR2118n;osa-miR2118q
MSTRG.37032.1	Rice_newGene_36335	5	2.01e-08	0.00332993	osa-miR2118b;osa-miR2118c;osa-miR2118g;osa-miR2118n;osa-miR2118q
MSTRG.37032.1	Rice_newGene_17998	8	1.76e-13	3e-08	osa-miR2118b;osa-miR2118c;osa-miR2118f;osa-miR2118g;osa-miR2118j;osa-miR2118m;osa-miR2118n;osa-miR2118q
MSTRG.37032.1	Rice_newGene_15303	5	7.61e-09	0.00126336	osa-miR2118b;osa-miR2118c;osa-miR2118d;osa-miR2118n;osa-miR2118q
MSTRG.37032.1	Rice_newGene_18712	5	4.5e-08	0.00741886	osa-miR2118b;osa-miR2118c;osa-miR2118d;osa-miR2118n;osa-miR2118q
MSTRG.37032.1	Rice_newGene_30078	11	0	0	osa-miR2118b;osa-miR2118c;osa-miR2118d;osa-miR2118f;osa-miR2118g;osa-miR2118h;osa-miR2118j;osa-miR2118k;osa-miR2118m;osa-miR2118n;osa-miR2118q
MSTRG.37032.1	Rice_newGene_18626	8	3.28e-12	5.54e-07	osa-miR2118b;osa-miR2118c;osa-miR2118d;osa-miR2118f;osa-miR2118j;osa-miR2118m;osa-miR2118n;osa-miR2118q
MSTRG.37032.1	Rice_newGene_15254	9	4.44e-16	7.57e-11	osa-miR2118b;osa-miR2118c;osa-miR2118f;osa-miR2118h;osa-miR2118j;osa-miR2118k;osa-miR2118m;osa-miR2118n;osa-miR2118q
MSTRG.37032.1	LOC_Os01g12240	4	3.59e-08	0.00592318	osa-miR2118d;osa-miR2118f;osa-miR2118j;osa-miR2118m
MSTRG.37032.1	Rice_newGene_2042	7	8.46e-13	1.43e-07	osa-miR2118b;osa-miR2118c;osa-miR2118f;osa-miR2118j;osa-miR2118m;osa-miR2118n;osa-miR2118q
MSTRG.37032.1	Rice_newGene_1018	5	4.5e-08	0.00741886	osa-miR2118b;osa-miR2118c;osa-miR2118g;osa-miR2118n;osa-miR2118q
MSTRG.37032.1	Rice_newGene_5315	4	1.78e-07	0.0291885	osa-miR2118d;osa-miR2118f;osa-miR2118j;osa-miR2118m
MSTRG.37032.1	Rice_newGene_26378	5	7.61e-09	0.00126336	osa-miR2118b;osa-miR2118c;osa-miR2118g;osa-miR2118n;osa-miR2118q
MSTRG.37032.1	Rice_newGene_37955	5	2.19e-09	0.00036517	osa-miR2118b;osa-miR2118d;osa-miR2118h;osa-miR2118k;osa-miR2118n
MSTRG.37032.1	LOC_Os06g41510	4	3.59e-08	0.00592318	osa-miR2118b;osa-miR2118c;osa-miR2118n;osa-miR2118q
MSTRG.37032.1	Rice_newGene_29398	11	0	0	osa-miR2118b;osa-miR2118c;osa-miR2118d;osa-miR2118f;osa-miR2118g;osa-miR2118h;osa-miR2118j;osa-miR2118k;osa-miR2118m;osa-miR2118n;osa-miR2118q
MSTRG.37032.1	Rice_newGene_27089	6	2.25e-11	3.79e-06	osa-miR2118d;osa-miR2118f;osa-miR2118h;osa-miR2118j;osa-miR2118k;osa-miR2118m
MSTRG.37032.1	Rice_newGene_17828	11	0	0	osa-miR2118b;osa-miR2118c;osa-miR2118d;osa-miR2118f;osa-miR2118g;osa-miR2118h;osa-miR2118j;osa-miR2118k;osa-miR2118m;osa-miR2118n;osa-miR2118q
MSTRG.37032.1	LOC_Os06g50280	4	3.59e-08	0.00592318	osa-miR2118b;osa-miR2118c;osa-miR2118n;osa-miR2118q
MSTRG.37032.1	Rice_newGene_29996	4	3.59e-08	0.00592318	osa-miR2118b;osa-miR2118c;osa-miR2118n;osa-miR2118q
MSTRG.37032.1	Rice_newGene_7784	5	2.19e-09	0.00036517	osa-miR2118f;osa-miR2118h;osa-miR2118j;osa-miR2118k;osa-miR2118m
MSTRG.37032.1	Rice_newGene_18260	6	2.88e-09	0.00047894	osa-miR2118d;osa-miR2118f;osa-miR2118h;osa-miR2118j;osa-miR2118k;osa-miR2118m
MSTRG.37032.1	Rice_newGene_28893	7	1.89e-13	3.21e-08	osa-miR2118c;osa-miR2118f;osa-miR2118h;osa-miR2118j;osa-miR2118k;osa-miR2118m;osa-miR2118q
MSTRG.37032.1	Rice_newGene_17225	4	1.78e-07	0.0291885	osa-miR2118d;osa-miR2118f;osa-miR2118j;osa-miR2118m
MSTRG.37032.1	Rice_newGene_15315	4	3.59e-08	0.00592318	osa-miR2118b;osa-miR2118c;osa-miR2118n;osa-miR2118q
MSTRG.37032.1	LOC_Os01g13100	5	4.5e-08	0.00741886	osa-miR2118f;osa-miR2118h;osa-miR2118j;osa-miR2118k;osa-miR2118m
MSTRG.37032.1	LOC_Os11g45780	4	3.59e-08	0.00592318	osa-miR2118b;osa-miR2118c;osa-miR2118n;osa-miR2118q
MSTRG.37032.1	Rice_newGene_15232	9	3.11e-15	5.3e-10	osa-miR2118b;osa-miR2118c;osa-miR2118d;osa-miR2118f;osa-miR2118g;osa-miR2118j;osa-miR2118m;osa-miR2118n;osa-miR2118q
MSTRG.37032.1	LOC_Os09g15040	7	7.68e-12	1.3e-06	osa-miR2118d;osa-miR2118f;osa-miR2118g;osa-miR2118h;osa-miR2118j;osa-miR2118k;osa-miR2118m
MSTRG.37032.1	Rice_newGene_38149	11	0	0	osa-miR2118b;osa-miR2118c;osa-miR2118d;osa-miR2118f;osa-miR2118g;osa-miR2118h;osa-miR2118j;osa-miR2118k;osa-miR2118m;osa-miR2118n;osa-miR2118q
MSTRG.37032.1	Rice_newGene_11655	5	3.68e-10	6.16e-05	osa-miR2118f;osa-miR2118h;osa-miR2118j;osa-miR2118k;osa-miR2118m
MSTRG.37032.1	Rice_newGene_15221	10	0	0	osa-miR2118b;osa-miR2118c;osa-miR2118f;osa-miR2118g;osa-miR2118h;osa-miR2118j;osa-miR2118k;osa-miR2118m;osa-miR2118n;osa-miR2118q
MSTRG.37032.1	Rice_newGene_20809	9	6.88e-15	1.17e-09	osa-miR2118b;osa-miR2118c;osa-miR2118d;osa-miR2118f;osa-miR2118g;osa-miR2118j;osa-miR2118m;osa-miR2118n;osa-miR2118q
MSTRG.37032.1	Rice_newGene_17379	5	2.19e-09	0.00036517	osa-miR2118b;osa-miR2118f;osa-miR2118j;osa-miR2118m;osa-miR2118n
MSTRG.37032.1	LOC_Os04g30690	8	6.81e-14	1.16e-08	osa-miR2118b;osa-miR2118c;osa-miR2118d;osa-miR2118f;osa-miR2118j;osa-miR2118m;osa-miR2118n;osa-miR2118q
MSTRG.37032.1	Rice_newGene_3899	4	3.59e-08	0.00592318	osa-miR2118b;osa-miR2118c;osa-miR2118n;osa-miR2118q
MSTRG.37032.1	Rice_newGene_15218	4	1.78e-07	0.0291885	osa-miR2118b;osa-miR2118c;osa-miR2118n;osa-miR2118q
MSTRG.37032.1	Rice_newGene_18595	6	8.94e-11	1.5e-05	osa-miR2118d;osa-miR2118f;osa-miR2118h;osa-miR2118j;osa-miR2118k;osa-miR2118m
MSTRG.37032.1	Rice_newGene_38120	9	1.11e-16	1.89e-11	osa-miR2118b;osa-miR2118d;osa-miR2118f;osa-miR2118g;osa-miR2118h;osa-miR2118j;osa-miR2118k;osa-miR2118m;osa-miR2118n
MSTRG.39465.3	LOC_Os06g29380	7	2.47e-13	4.19e-08	osa-miR167d-5p;osa-miR167e-5p;osa-miR167f;osa-miR167g;osa-miR167h-5p;osa-miR167i-5p;osa-miR167j
MSTRG.39465.3	LOC_Os02g35570	7	7.86e-11	1.32e-05	osa-miR167d-5p;osa-miR167e-5p;osa-miR167f;osa-miR167g;osa-miR167h-5p;osa-miR167i-5p;osa-miR167j
MSTRG.39465.3	LOC_Os07g09690	7	2.47e-13	4.19e-08	osa-miR167d-5p;osa-miR167e-5p;osa-miR167f;osa-miR167g;osa-miR167h-5p;osa-miR167i-5p;osa-miR167j
MSTRG.39465.3	LOC_Os02g06910	7	7.86e-11	1.32e-05	osa-miR167d-5p;osa-miR167e-5p;osa-miR167f;osa-miR167g;osa-miR167h-5p;osa-miR167i-5p;osa-miR167j
MSTRG.39465.3	Rice_newGene_684	8	4.1e-13	6.95e-08	osa-miR167d-3p;osa-miR167d-5p;osa-miR167e-5p;osa-miR167f;osa-miR167g;osa-miR167h-5p;osa-miR167i-5p;osa-miR167j
MSTRG.39465.3	LOC_Os10g37590	7	2.88e-11	4.86e-06	osa-miR167d-5p;osa-miR167e-5p;osa-miR167f;osa-miR167g;osa-miR167h-5p;osa-miR167i-5p;osa-miR167j
MSTRG.39465.3	LOC_Os06g03830	7	1.87e-10	3.14e-05	osa-miR167d-5p;osa-miR167e-5p;osa-miR167f;osa-miR167g;osa-miR167h-5p;osa-miR167i-5p;osa-miR167j
MSTRG.39465.3	Rice_newGene_14763	7	2.47e-13	4.19e-08	osa-miR167d-5p;osa-miR167e-5p;osa-miR167f;osa-miR167g;osa-miR167h-5p;osa-miR167i-5p;osa-miR167j
MSTRG.39465.3	LOC_Os01g74040	7	2.47e-13	4.19e-08	osa-miR167d-5p;osa-miR167e-5p;osa-miR167f;osa-miR167g;osa-miR167h-5p;osa-miR167i-5p;osa-miR167j
MSTRG.39465.3	LOC_Os12g07190	7	1.96e-12	3.31e-07	osa-miR167d-5p;osa-miR167e-5p;osa-miR167f;osa-miR167g;osa-miR167h-5p;osa-miR167i-5p;osa-miR167j
MSTRG.39465.3	LOC_Os01g74030	7	2.88e-11	4.86e-06	osa-miR167d-5p;osa-miR167e-5p;osa-miR167f;osa-miR167g;osa-miR167h-5p;osa-miR167i-5p;osa-miR167j
MSTRG.39465.3	LOC_Os03g61550	7	8.73e-12	1.47e-06	osa-miR167d-5p;osa-miR167e-5p;osa-miR167f;osa-miR167g;osa-miR167h-5p;osa-miR167i-5p;osa-miR167j
MSTRG.39465.3	Rice_newGene_38492	10	0	0	osa-miR167d-3p;osa-miR167d-5p;osa-miR167e-3p;osa-miR167e-5p;osa-miR167f;osa-miR167g;osa-miR167h-5p;osa-miR167i-3p;osa-miR167i-5p;osa-miR167j
MSTRG.39465.3	LOC_Os03g42510	7	2.47e-13	4.19e-08	osa-miR167d-5p;osa-miR167e-5p;osa-miR167f;osa-miR167g;osa-miR167h-5p;osa-miR167i-5p;osa-miR167j
MSTRG.39465.3	LOC_Os08g14850	7	1.96e-12	3.31e-07	osa-miR167d-5p;osa-miR167e-5p;osa-miR167f;osa-miR167g;osa-miR167h-5p;osa-miR167i-5p;osa-miR167j
MSTRG.39465.3	LOC_Os07g06730	7	1.96e-12	3.31e-07	osa-miR167d-5p;osa-miR167e-5p;osa-miR167f;osa-miR167g;osa-miR167h-5p;osa-miR167i-5p;osa-miR167j
MSTRG.39465.3	LOC_Os11g10490	7	1.96e-12	3.31e-07	osa-miR167d-5p;osa-miR167e-5p;osa-miR167f;osa-miR167g;osa-miR167h-5p;osa-miR167i-5p;osa-miR167j
MSTRG.39465.3	LOC_Os03g25220	7	2.47e-13	4.19e-08	osa-miR167d-5p;osa-miR167e-5p;osa-miR167f;osa-miR167g;osa-miR167h-5p;osa-miR167i-5p;osa-miR167j
MSTRG.39465.3	LOC_Os04g22060	7	2.47e-13	4.19e-08	osa-miR167d-5p;osa-miR167e-5p;osa-miR167f;osa-miR167g;osa-miR167h-5p;osa-miR167i-5p;osa-miR167j
MSTRG.39465.3	LOC_Os04g34400	7	2.47e-13	4.19e-08	osa-miR167d-5p;osa-miR167e-5p;osa-miR167f;osa-miR167g;osa-miR167h-5p;osa-miR167i-5p;osa-miR167j
MSTRG.39465.3	LOC_Os03g14915	7	2.47e-13	4.19e-08	osa-miR167d-5p;osa-miR167e-5p;osa-miR167f;osa-miR167g;osa-miR167h-5p;osa-miR167i-5p;osa-miR167j
MSTRG.39465.3	LOC_Os05g28520	7	1.96e-12	3.31e-07	osa-miR167d-5p;osa-miR167e-5p;osa-miR167f;osa-miR167g;osa-miR167h-5p;osa-miR167i-5p;osa-miR167j
MSTRG.39465.3	LOC_Os12g41950	7	2.88e-11	4.86e-06	osa-miR167d-5p;osa-miR167e-5p;osa-miR167f;osa-miR167g;osa-miR167h-5p;osa-miR167i-5p;osa-miR167j
MSTRG.39465.3	LOC_Os04g05400	7	1.96e-12	3.31e-07	osa-miR167d-5p;osa-miR167e-5p;osa-miR167f;osa-miR167g;osa-miR167h-5p;osa-miR167i-5p;osa-miR167j
MSTRG.39465.3	LOC_Os09g13430	7	2.47e-13	4.19e-08	osa-miR167d-5p;osa-miR167e-5p;osa-miR167f;osa-miR167g;osa-miR167h-5p;osa-miR167i-5p;osa-miR167j
MSTRG.39465.3	LOC_Os06g46410	7	2.88e-11	4.86e-06	osa-miR167d-5p;osa-miR167e-5p;osa-miR167f;osa-miR167g;osa-miR167h-5p;osa-miR167i-5p;osa-miR167j
MSTRG.39465.3	LOC_Os03g25240	7	1.96e-12	3.31e-07	osa-miR167d-5p;osa-miR167e-5p;osa-miR167f;osa-miR167g;osa-miR167h-5p;osa-miR167i-5p;osa-miR167j
MSTRG.39465.3	LOC_Os01g09665	7	2.88e-11	4.86e-06	osa-miR167d-5p;osa-miR167e-5p;osa-miR167f;osa-miR167g;osa-miR167h-5p;osa-miR167i-5p;osa-miR167j
MSTRG.39465.3	LOC_Os04g57610	7	7.86e-11	1.32e-05	osa-miR167d-5p;osa-miR167e-5p;osa-miR167f;osa-miR167g;osa-miR167h-5p;osa-miR167i-5p;osa-miR167j
MSTRG.39465.3	LOC_Os08g02670	7	2.88e-11	4.86e-06	osa-miR167d-5p;osa-miR167e-5p;osa-miR167f;osa-miR167g;osa-miR167h-5p;osa-miR167i-5p;osa-miR167j
MSTRG.39465.3	LOC_Os10g29400	7	1.96e-12	3.31e-07	osa-miR167d-5p;osa-miR167e-5p;osa-miR167f;osa-miR167g;osa-miR167h-5p;osa-miR167i-5p;osa-miR167j
MSTRG.39465.3	LOC_Os07g10690	7	2.47e-13	4.19e-08	osa-miR167d-5p;osa-miR167e-5p;osa-miR167f;osa-miR167g;osa-miR167h-5p;osa-miR167i-5p;osa-miR167j
MSTRG.39465.3	LOC_Os02g56470	7	2.88e-11	4.86e-06	osa-miR167d-5p;osa-miR167e-5p;osa-miR167f;osa-miR167g;osa-miR167h-5p;osa-miR167i-5p;osa-miR167j
MSTRG.39465.3	LOC_Os06g22810	7	2.88e-11	4.86e-06	osa-miR167d-5p;osa-miR167e-5p;osa-miR167f;osa-miR167g;osa-miR167h-5p;osa-miR167i-5p;osa-miR167j
MSTRG.39465.3	LOC_Os07g48350	7	2.47e-13	4.19e-08	osa-miR167d-5p;osa-miR167e-5p;osa-miR167f;osa-miR167g;osa-miR167h-5p;osa-miR167i-5p;osa-miR167j
MSTRG.39465.3	LOC_Os05g01780	7	7.86e-11	1.32e-05	osa-miR167d-5p;osa-miR167e-5p;osa-miR167f;osa-miR167g;osa-miR167h-5p;osa-miR167i-5p;osa-miR167j
MSTRG.39465.3	LOC_Os04g05570	7	2.47e-13	4.19e-08	osa-miR167d-5p;osa-miR167e-5p;osa-miR167f;osa-miR167g;osa-miR167h-5p;osa-miR167i-5p;osa-miR167j
MSTRG.39465.3	LOC_Os07g19210	7	2.47e-13	4.19e-08	osa-miR167d-5p;osa-miR167e-5p;osa-miR167f;osa-miR167g;osa-miR167h-5p;osa-miR167i-5p;osa-miR167j
MSTRG.39465.3	LOC_Os11g09919	7	2.47e-13	4.19e-08	osa-miR167d-5p;osa-miR167e-5p;osa-miR167f;osa-miR167g;osa-miR167h-5p;osa-miR167i-5p;osa-miR167j
MSTRG.39465.3	LOC_Os03g47140	7	7.11e-09	0.00118092	osa-miR167d-5p;osa-miR167e-5p;osa-miR167f;osa-miR167g;osa-miR167h-5p;osa-miR167i-5p;osa-miR167j
MSTRG.39465.3	LOC_Os07g29820	7	7.86e-11	1.32e-05	osa-miR167d-5p;osa-miR167e-5p;osa-miR167f;osa-miR167g;osa-miR167h-5p;osa-miR167i-5p;osa-miR167j
MSTRG.39465.3	LOC_Os09g39420	7	2.88e-11	4.86e-06	osa-miR167d-5p;osa-miR167e-5p;osa-miR167f;osa-miR167g;osa-miR167h-5p;osa-miR167i-5p;osa-miR167j
MSTRG.39465.3	LOC_Os03g11330	7	2.88e-11	4.86e-06	osa-miR167d-5p;osa-miR167e-5p;osa-miR167f;osa-miR167g;osa-miR167h-5p;osa-miR167i-5p;osa-miR167j
MSTRG.39465.3	LOC_Os05g38270	7	2.88e-11	4.86e-06	osa-miR167d-5p;osa-miR167e-5p;osa-miR167f;osa-miR167g;osa-miR167h-5p;osa-miR167i-5p;osa-miR167j
MSTRG.36088.1	Rice_newGene_32830	3	1.86e-08	0.00307724	osa-miR2118e;osa-miR2118p;osa-miR2118r
MSTRG.36088.1	Rice_newGene_7801	3	3.72e-07	0.0607888	osa-miR2118e;osa-miR2118p;osa-miR2118r
MSTRG.36088.1	LOC_Os11g10610	3	1.86e-08	0.00307724	osa-miR2118e;osa-miR2118p;osa-miR2118r
MSTRG.36088.1	Rice_newGene_11657	3	7.43e-08	0.0122395	osa-miR2118e;osa-miR2118p;osa-miR2118r
MSTRG.36088.1	LOC_Os04g22090	3	1.86e-07	0.0304903	osa-miR2118e;osa-miR2118p;osa-miR2118r
MSTRG.36088.1	Rice_newGene_18708	3	1.86e-08	0.00307724	osa-miR2118e;osa-miR2118p;osa-miR2118r
MSTRG.36088.1	LOC_Os04g02110	3	1.86e-08	0.00307724	osa-miR2118e;osa-miR2118p;osa-miR2118r
MSTRG.116225.8	LOC_Os02g47560	3	2.97e-07	0.0486344	osa-miR156f-3p;osa-miR156h-3p;osa-miR156l-3p
MSTRG.116225.8	LOC_Os02g17280	3	7.43e-08	0.0122395	osa-miR156f-3p;osa-miR156h-3p;osa-miR156l-3p
MSTRG.116225.8	LOC_Os08g01420	3	7.43e-08	0.0122395	osa-miR156f-3p;osa-miR156h-3p;osa-miR156l-3p
MSTRG.116225.8	LOC_Os05g05700	3	7.43e-08	0.0122395	osa-miR156f-3p;osa-miR156h-3p;osa-miR156l-3p
MSTRG.116225.8	LOC_Os06g02520	3	7.43e-08	0.0122395	osa-miR156f-3p;osa-miR156h-3p;osa-miR156l-3p
MSTRG.116225.8	LOC_Os12g34160	3	2.97e-07	0.0486344	osa-miR156f-3p;osa-miR156h-3p;osa-miR156l-3p
MSTRG.116225.8	LOC_Os09g29610	3	2.97e-07	0.0486344	osa-miR156f-3p;osa-miR156h-3p;osa-miR156l-3p
MSTRG.116225.8	LOC_Os12g09480	3	7.43e-08	0.0122395	osa-miR156f-3p;osa-miR156h-3p;osa-miR156l-3p
MSTRG.116225.8	LOC_Os06g37450	3	7.43e-08	0.0122395	osa-miR156f-3p;osa-miR156h-3p;osa-miR156l-3p
MSTRG.39465.4	LOC_Os06g29380	7	1.23e-13	2.1e-08	osa-miR167d-5p;osa-miR167e-5p;osa-miR167f;osa-miR167g;osa-miR167h-5p;osa-miR167i-5p;osa-miR167j
MSTRG.39465.4	LOC_Os02g35570	7	3.95e-11	6.65e-06	osa-miR167d-5p;osa-miR167e-5p;osa-miR167f;osa-miR167g;osa-miR167h-5p;osa-miR167i-5p;osa-miR167j
MSTRG.39465.4	LOC_Os07g09690	7	1.23e-13	2.1e-08	osa-miR167d-5p;osa-miR167e-5p;osa-miR167f;osa-miR167g;osa-miR167h-5p;osa-miR167i-5p;osa-miR167j
MSTRG.39465.4	LOC_Os02g06910	7	3.95e-11	6.65e-06	osa-miR167d-5p;osa-miR167e-5p;osa-miR167f;osa-miR167g;osa-miR167h-5p;osa-miR167i-5p;osa-miR167j
MSTRG.39465.4	Rice_newGene_684	8	1.76e-13	3e-08	osa-miR167d-3p;osa-miR167d-5p;osa-miR167e-5p;osa-miR167f;osa-miR167g;osa-miR167h-5p;osa-miR167i-5p;osa-miR167j
MSTRG.39465.4	LOC_Os10g37590	7	1.45e-11	2.44e-06	osa-miR167d-5p;osa-miR167e-5p;osa-miR167f;osa-miR167g;osa-miR167h-5p;osa-miR167i-5p;osa-miR167j
MSTRG.39465.4	LOC_Os06g03830	7	9.41e-11	1.58e-05	osa-miR167d-5p;osa-miR167e-5p;osa-miR167f;osa-miR167g;osa-miR167h-5p;osa-miR167i-5p;osa-miR167j
MSTRG.39465.4	Rice_newGene_14763	7	1.23e-13	2.1e-08	osa-miR167d-5p;osa-miR167e-5p;osa-miR167f;osa-miR167g;osa-miR167h-5p;osa-miR167i-5p;osa-miR167j
MSTRG.39465.4	LOC_Os01g74040	7	1.23e-13	2.1e-08	osa-miR167d-5p;osa-miR167e-5p;osa-miR167f;osa-miR167g;osa-miR167h-5p;osa-miR167i-5p;osa-miR167j
MSTRG.39465.4	LOC_Os12g07190	7	9.8e-13	1.66e-07	osa-miR167d-5p;osa-miR167e-5p;osa-miR167f;osa-miR167g;osa-miR167h-5p;osa-miR167i-5p;osa-miR167j
MSTRG.39465.4	LOC_Os01g74030	7	1.45e-11	2.44e-06	osa-miR167d-5p;osa-miR167e-5p;osa-miR167f;osa-miR167g;osa-miR167h-5p;osa-miR167i-5p;osa-miR167j
MSTRG.39465.4	LOC_Os03g61550	7	4.38e-12	7.4e-07	osa-miR167d-5p;osa-miR167e-5p;osa-miR167f;osa-miR167g;osa-miR167h-5p;osa-miR167i-5p;osa-miR167j
MSTRG.39465.4	Rice_newGene_38492	10	0	0	osa-miR167d-3p;osa-miR167d-5p;osa-miR167e-3p;osa-miR167e-5p;osa-miR167f;osa-miR167g;osa-miR167h-5p;osa-miR167i-3p;osa-miR167i-5p;osa-miR167j
MSTRG.39465.4	LOC_Os03g42510	7	1.23e-13	2.1e-08	osa-miR167d-5p;osa-miR167e-5p;osa-miR167f;osa-miR167g;osa-miR167h-5p;osa-miR167i-5p;osa-miR167j
MSTRG.39465.4	LOC_Os08g14850	7	9.8e-13	1.66e-07	osa-miR167d-5p;osa-miR167e-5p;osa-miR167f;osa-miR167g;osa-miR167h-5p;osa-miR167i-5p;osa-miR167j
MSTRG.39465.4	LOC_Os07g06730	7	9.8e-13	1.66e-07	osa-miR167d-5p;osa-miR167e-5p;osa-miR167f;osa-miR167g;osa-miR167h-5p;osa-miR167i-5p;osa-miR167j
MSTRG.39465.4	LOC_Os11g10490	7	9.8e-13	1.66e-07	osa-miR167d-5p;osa-miR167e-5p;osa-miR167f;osa-miR167g;osa-miR167h-5p;osa-miR167i-5p;osa-miR167j
MSTRG.39465.4	LOC_Os03g25220	7	1.23e-13	2.1e-08	osa-miR167d-5p;osa-miR167e-5p;osa-miR167f;osa-miR167g;osa-miR167h-5p;osa-miR167i-5p;osa-miR167j
MSTRG.39465.4	LOC_Os04g22060	7	1.23e-13	2.1e-08	osa-miR167d-5p;osa-miR167e-5p;osa-miR167f;osa-miR167g;osa-miR167h-5p;osa-miR167i-5p;osa-miR167j
MSTRG.39465.4	LOC_Os04g34400	7	1.23e-13	2.1e-08	osa-miR167d-5p;osa-miR167e-5p;osa-miR167f;osa-miR167g;osa-miR167h-5p;osa-miR167i-5p;osa-miR167j
MSTRG.39465.4	LOC_Os03g14915	7	1.23e-13	2.1e-08	osa-miR167d-5p;osa-miR167e-5p;osa-miR167f;osa-miR167g;osa-miR167h-5p;osa-miR167i-5p;osa-miR167j
MSTRG.39465.4	LOC_Os05g28520	7	9.8e-13	1.66e-07	osa-miR167d-5p;osa-miR167e-5p;osa-miR167f;osa-miR167g;osa-miR167h-5p;osa-miR167i-5p;osa-miR167j
MSTRG.39465.4	LOC_Os12g41950	7	1.45e-11	2.44e-06	osa-miR167d-5p;osa-miR167e-5p;osa-miR167f;osa-miR167g;osa-miR167h-5p;osa-miR167i-5p;osa-miR167j
MSTRG.39465.4	LOC_Os04g05400	7	9.8e-13	1.66e-07	osa-miR167d-5p;osa-miR167e-5p;osa-miR167f;osa-miR167g;osa-miR167h-5p;osa-miR167i-5p;osa-miR167j
MSTRG.39465.4	LOC_Os09g13430	7	1.23e-13	2.1e-08	osa-miR167d-5p;osa-miR167e-5p;osa-miR167f;osa-miR167g;osa-miR167h-5p;osa-miR167i-5p;osa-miR167j
MSTRG.39465.4	LOC_Os06g46410	7	1.45e-11	2.44e-06	osa-miR167d-5p;osa-miR167e-5p;osa-miR167f;osa-miR167g;osa-miR167h-5p;osa-miR167i-5p;osa-miR167j
MSTRG.39465.4	LOC_Os03g25240	7	9.8e-13	1.66e-07	osa-miR167d-5p;osa-miR167e-5p;osa-miR167f;osa-miR167g;osa-miR167h-5p;osa-miR167i-5p;osa-miR167j
MSTRG.39465.4	LOC_Os01g09665	7	1.45e-11	2.44e-06	osa-miR167d-5p;osa-miR167e-5p;osa-miR167f;osa-miR167g;osa-miR167h-5p;osa-miR167i-5p;osa-miR167j
MSTRG.39465.4	LOC_Os04g57610	7	3.95e-11	6.65e-06	osa-miR167d-5p;osa-miR167e-5p;osa-miR167f;osa-miR167g;osa-miR167h-5p;osa-miR167i-5p;osa-miR167j
MSTRG.39465.4	LOC_Os08g02670	7	1.45e-11	2.44e-06	osa-miR167d-5p;osa-miR167e-5p;osa-miR167f;osa-miR167g;osa-miR167h-5p;osa-miR167i-5p;osa-miR167j
MSTRG.39465.4	LOC_Os10g29400	7	9.8e-13	1.66e-07	osa-miR167d-5p;osa-miR167e-5p;osa-miR167f;osa-miR167g;osa-miR167h-5p;osa-miR167i-5p;osa-miR167j
MSTRG.39465.4	LOC_Os07g10690	7	1.23e-13	2.1e-08	osa-miR167d-5p;osa-miR167e-5p;osa-miR167f;osa-miR167g;osa-miR167h-5p;osa-miR167i-5p;osa-miR167j
MSTRG.39465.4	LOC_Os02g56470	7	1.45e-11	2.44e-06	osa-miR167d-5p;osa-miR167e-5p;osa-miR167f;osa-miR167g;osa-miR167h-5p;osa-miR167i-5p;osa-miR167j
MSTRG.39465.4	LOC_Os06g22810	7	1.45e-11	2.44e-06	osa-miR167d-5p;osa-miR167e-5p;osa-miR167f;osa-miR167g;osa-miR167h-5p;osa-miR167i-5p;osa-miR167j
MSTRG.39465.4	LOC_Os07g48350	7	1.23e-13	2.1e-08	osa-miR167d-5p;osa-miR167e-5p;osa-miR167f;osa-miR167g;osa-miR167h-5p;osa-miR167i-5p;osa-miR167j
MSTRG.39465.4	LOC_Os05g01780	7	3.95e-11	6.65e-06	osa-miR167d-5p;osa-miR167e-5p;osa-miR167f;osa-miR167g;osa-miR167h-5p;osa-miR167i-5p;osa-miR167j
MSTRG.39465.4	LOC_Os04g05570	7	1.23e-13	2.1e-08	osa-miR167d-5p;osa-miR167e-5p;osa-miR167f;osa-miR167g;osa-miR167h-5p;osa-miR167i-5p;osa-miR167j
MSTRG.39465.4	LOC_Os07g19210	7	1.23e-13	2.1e-08	osa-miR167d-5p;osa-miR167e-5p;osa-miR167f;osa-miR167g;osa-miR167h-5p;osa-miR167i-5p;osa-miR167j
MSTRG.39465.4	LOC_Os11g09919	7	1.23e-13	2.1e-08	osa-miR167d-5p;osa-miR167e-5p;osa-miR167f;osa-miR167g;osa-miR167h-5p;osa-miR167i-5p;osa-miR167j
MSTRG.39465.4	LOC_Os03g47140	7	3.61e-09	0.00060019	osa-miR167d-5p;osa-miR167e-5p;osa-miR167f;osa-miR167g;osa-miR167h-5p;osa-miR167i-5p;osa-miR167j
MSTRG.39465.4	LOC_Os07g29820	7	3.95e-11	6.65e-06	osa-miR167d-5p;osa-miR167e-5p;osa-miR167f;osa-miR167g;osa-miR167h-5p;osa-miR167i-5p;osa-miR167j
MSTRG.39465.4	LOC_Os09g39420	7	1.45e-11	2.44e-06	osa-miR167d-5p;osa-miR167e-5p;osa-miR167f;osa-miR167g;osa-miR167h-5p;osa-miR167i-5p;osa-miR167j
MSTRG.39465.4	LOC_Os03g11330	7	1.45e-11	2.44e-06	osa-miR167d-5p;osa-miR167e-5p;osa-miR167f;osa-miR167g;osa-miR167h-5p;osa-miR167i-5p;osa-miR167j
MSTRG.39465.4	LOC_Os05g38270	7	1.45e-11	2.44e-06	osa-miR167d-5p;osa-miR167e-5p;osa-miR167f;osa-miR167g;osa-miR167h-5p;osa-miR167i-5p;osa-miR167j
MSTRG.37318.1	Rice_newGene_35690	5	7.1e-08	0.0116969	osa-miR812a;osa-miR812b;osa-miR812c;osa-miR812d;osa-miR812e
MSTRG.37318.1	Rice_newGene_1145	5	2.08e-09	0.00034776	osa-miR812a;osa-miR812b;osa-miR812c;osa-miR812d;osa-miR812e
MSTRG.37318.1	Rice_newGene_116	5	1e-07	0.0164922	osa-miR812a;osa-miR812b;osa-miR812c;osa-miR812d;osa-miR812e
MSTRG.37318.1	Rice_newGene_14447	5	4.16e-09	0.00069143	osa-miR812a;osa-miR812b;osa-miR812c;osa-miR812d;osa-miR812e
MSTRG.37318.1	Rice_newGene_36866	5	7.61e-09	0.00126336	osa-miR812a;osa-miR812b;osa-miR812c;osa-miR812d;osa-miR812e
MSTRG.37318.1	Rice_newGene_18914	5	1.88e-07	0.0307671	osa-miR812a;osa-miR812b;osa-miR812c;osa-miR812d;osa-miR812e
MSTRG.37318.1	Rice_newGene_9407	5	2.08e-09	0.00034776	osa-miR812a;osa-miR812b;osa-miR812c;osa-miR812d;osa-miR812e
MSTRG.37318.1	Rice_newGene_20520	5	1.3e-08	0.00215589	osa-miR812a;osa-miR812b;osa-miR812c;osa-miR812d;osa-miR812e
MSTRG.37318.1	Rice_newGene_17055	5	5.38e-07	0.0877344	osa-miR812a;osa-miR812b;osa-miR812c;osa-miR812d;osa-miR812e
MSTRG.37318.1	Rice_newGene_3260	5	4.9e-08	0.0080746	osa-miR812a;osa-miR812b;osa-miR812c;osa-miR812d;osa-miR812e
MSTRG.37318.1	Rice_newGene_15391	5	2.11e-08	0.00348588	osa-miR812a;osa-miR812b;osa-miR812c;osa-miR812d;osa-miR812e
MSTRG.37318.1	Rice_newGene_22285	5	2.08e-09	0.00034776	osa-miR812a;osa-miR812b;osa-miR812c;osa-miR812d;osa-miR812e
MSTRG.37318.1	Rice_newGene_14083	5	7.61e-09	0.00126336	osa-miR812a;osa-miR812b;osa-miR812c;osa-miR812d;osa-miR812e
MSTRG.37318.1	Rice_newGene_6516	5	9.29e-10	0.0001552	osa-miR812a;osa-miR812b;osa-miR812c;osa-miR812d;osa-miR812e
MSTRG.37318.1	Rice_newGene_9926	5	7.61e-09	0.00126336	osa-miR812a;osa-miR812b;osa-miR812c;osa-miR812d;osa-miR812e
MSTRG.37318.1	Rice_newGene_13926	5	2.5e-07	0.0409001	osa-miR812a;osa-miR812b;osa-miR812c;osa-miR812d;osa-miR812e
MSTRG.37318.1	Rice_newGene_18342	5	1e-10	1.68e-05	osa-miR812a;osa-miR812b;osa-miR812c;osa-miR812d;osa-miR812e
MSTRG.37318.1	Rice_newGene_23967	5	1e-10	1.68e-05	osa-miR812a;osa-miR812b;osa-miR812c;osa-miR812d;osa-miR812e
MSTRG.26082.1	LOC_Os11g45200	20	0	0	osa-miR395b;osa-miR395c;osa-miR395d;osa-miR395e;osa-miR395f;osa-miR395g;osa-miR395h;osa-miR395i;osa-miR395j;osa-miR395k;osa-miR395l;osa-miR395m;osa-miR395n;osa-miR395o;osa-miR395p;osa-miR395q;osa-miR395r;osa-miR395s;osa-miR395t;osa-miR395y
MSTRG.26082.1	LOC_Os06g12070	16	0	0	osa-miR395b;osa-miR395d;osa-miR395e;osa-miR395g;osa-miR395h;osa-miR395i;osa-miR395j;osa-miR395k;osa-miR395l;osa-miR395m;osa-miR395n;osa-miR395p;osa-miR395q;osa-miR395r;osa-miR395s;osa-miR395y
MSTRG.26082.1	LOC_Os02g17304	17	0	0	osa-miR395b;osa-miR395d;osa-miR395e;osa-miR395g;osa-miR395h;osa-miR395i;osa-miR395j;osa-miR395k;osa-miR395l;osa-miR395m;osa-miR395n;osa-miR395p;osa-miR395q;osa-miR395r;osa-miR395s;osa-miR395t;osa-miR395y
MSTRG.26082.1	LOC_Os02g16620	18	0	0	osa-miR395a;osa-miR395b;osa-miR395c;osa-miR395d;osa-miR395e;osa-miR395g;osa-miR395h;osa-miR395i;osa-miR395j;osa-miR395k;osa-miR395l;osa-miR395m;osa-miR395n;osa-miR395p;osa-miR395q;osa-miR395r;osa-miR395s;osa-miR395y
MSTRG.26082.1	LOC_Os07g31370	17	0	0	osa-miR395b;osa-miR395d;osa-miR395e;osa-miR395g;osa-miR395h;osa-miR395i;osa-miR395j;osa-miR395k;osa-miR395l;osa-miR395m;osa-miR395n;osa-miR395p;osa-miR395q;osa-miR395r;osa-miR395s;osa-miR395t;osa-miR395y
MSTRG.26082.1	LOC_Os03g19750	18	0	0	osa-miR395b;osa-miR395c;osa-miR395d;osa-miR395e;osa-miR395g;osa-miR395h;osa-miR395i;osa-miR395j;osa-miR395k;osa-miR395l;osa-miR395m;osa-miR395n;osa-miR395p;osa-miR395q;osa-miR395r;osa-miR395s;osa-miR395t;osa-miR395y
MSTRG.26082.1	Rice_newGene_33159	18	0	0	osa-miR395b;osa-miR395c;osa-miR395d;osa-miR395e;osa-miR395g;osa-miR395h;osa-miR395i;osa-miR395j;osa-miR395k;osa-miR395l;osa-miR395m;osa-miR395n;osa-miR395p;osa-miR395q;osa-miR395r;osa-miR395s;osa-miR395x;osa-miR395y
MSTRG.26082.1	LOC_Os09g39440	17	0	0	osa-miR395a;osa-miR395b;osa-miR395d;osa-miR395e;osa-miR395g;osa-miR395h;osa-miR395i;osa-miR395j;osa-miR395k;osa-miR395l;osa-miR395m;osa-miR395n;osa-miR395p;osa-miR395q;osa-miR395r;osa-miR395s;osa-miR395y
MSTRG.26082.1	LOC_Os05g29800	20	0	0	osa-miR395a;osa-miR395b;osa-miR395c;osa-miR395d;osa-miR395e;osa-miR395g;osa-miR395h;osa-miR395i;osa-miR395j;osa-miR395k;osa-miR395l;osa-miR395m;osa-miR395n;osa-miR395p;osa-miR395q;osa-miR395r;osa-miR395s;osa-miR395t;osa-miR395x;osa-miR395y
MSTRG.26082.1	LOC_Os03g53230	22	0	0	osa-miR395a;osa-miR395b;osa-miR395c;osa-miR395d;osa-miR395e;osa-miR395f;osa-miR395g;osa-miR395h;osa-miR395i;osa-miR395j;osa-miR395k;osa-miR395l;osa-miR395m;osa-miR395n;osa-miR395o;osa-miR395p;osa-miR395q;osa-miR395r;osa-miR395s;osa-miR395t;osa-miR395x;osa-miR395y
MSTRG.26082.1	LOC_Os10g42439	17	0	0	osa-miR395b;osa-miR395c;osa-miR395d;osa-miR395e;osa-miR395g;osa-miR395h;osa-miR395i;osa-miR395j;osa-miR395k;osa-miR395l;osa-miR395m;osa-miR395n;osa-miR395p;osa-miR395q;osa-miR395r;osa-miR395s;osa-miR395y
MSTRG.26082.1	LOC_Os03g21250	20	0	0	osa-miR395b;osa-miR395c;osa-miR395d;osa-miR395e;osa-miR395g;osa-miR395h;osa-miR395i;osa-miR395j;osa-miR395k;osa-miR395l;osa-miR395m;osa-miR395n;osa-miR395o;osa-miR395p;osa-miR395q;osa-miR395r;osa-miR395s;osa-miR395t;osa-miR395x;osa-miR395y
MSTRG.26082.1	LOC_Os03g52150	18	0	0	osa-miR395b;osa-miR395c;osa-miR395d;osa-miR395e;osa-miR395g;osa-miR395h;osa-miR395i;osa-miR395j;osa-miR395k;osa-miR395l;osa-miR395m;osa-miR395n;osa-miR395p;osa-miR395q;osa-miR395r;osa-miR395s;osa-miR395t;osa-miR395y
MSTRG.26082.1	LOC_Os06g46480	21	0	0	osa-miR395a;osa-miR395b;osa-miR395c;osa-miR395d;osa-miR395e;osa-miR395g;osa-miR395h;osa-miR395i;osa-miR395j;osa-miR395k;osa-miR395l;osa-miR395m;osa-miR395n;osa-miR395o;osa-miR395p;osa-miR395q;osa-miR395r;osa-miR395s;osa-miR395t;osa-miR395x;osa-miR395y
MSTRG.26082.1	LOC_Os05g36010	5	2.1e-08	0.00346413	osa-miR395a;osa-miR395c;osa-miR395o;osa-miR395t;osa-miR395x
MSTRG.26082.1	LOC_Os09g07470	20	0	0	osa-miR395b;osa-miR395c;osa-miR395d;osa-miR395e;osa-miR395g;osa-miR395h;osa-miR395i;osa-miR395j;osa-miR395k;osa-miR395l;osa-miR395m;osa-miR395n;osa-miR395o;osa-miR395p;osa-miR395q;osa-miR395r;osa-miR395s;osa-miR395t;osa-miR395x;osa-miR395y
MSTRG.26082.1	LOC_Os07g40130	17	0	0	osa-miR395a;osa-miR395b;osa-miR395d;osa-miR395e;osa-miR395g;osa-miR395h;osa-miR395i;osa-miR395j;osa-miR395k;osa-miR395l;osa-miR395m;osa-miR395n;osa-miR395p;osa-miR395q;osa-miR395r;osa-miR395s;osa-miR395y
MSTRG.26082.1	LOC_Os11g44580	17	0	0	osa-miR395b;osa-miR395c;osa-miR395d;osa-miR395e;osa-miR395g;osa-miR395h;osa-miR395i;osa-miR395j;osa-miR395k;osa-miR395l;osa-miR395m;osa-miR395n;osa-miR395p;osa-miR395q;osa-miR395r;osa-miR395s;osa-miR395y
MSTRG.26082.1	LOC_Os10g35870	20	0	0	osa-miR395a;osa-miR395b;osa-miR395c;osa-miR395d;osa-miR395e;osa-miR395g;osa-miR395h;osa-miR395i;osa-miR395j;osa-miR395k;osa-miR395l;osa-miR395m;osa-miR395n;osa-miR395p;osa-miR395q;osa-miR395r;osa-miR395s;osa-miR395t;osa-miR395x;osa-miR395y
MSTRG.26082.1	LOC_Os11g44340	18	0	0	osa-miR395b;osa-miR395c;osa-miR395d;osa-miR395e;osa-miR395g;osa-miR395h;osa-miR395i;osa-miR395j;osa-miR395k;osa-miR395l;osa-miR395m;osa-miR395n;osa-miR395o;osa-miR395p;osa-miR395q;osa-miR395r;osa-miR395s;osa-miR395y
MSTRG.26082.1	LOC_Os03g42334	17	0	0	osa-miR395b;osa-miR395c;osa-miR395d;osa-miR395e;osa-miR395g;osa-miR395h;osa-miR395i;osa-miR395j;osa-miR395k;osa-miR395l;osa-miR395m;osa-miR395n;osa-miR395p;osa-miR395q;osa-miR395r;osa-miR395s;osa-miR395y
MSTRG.26082.1	LOC_Os06g29080	20	0	0	osa-miR395a;osa-miR395b;osa-miR395c;osa-miR395d;osa-miR395e;osa-miR395g;osa-miR395h;osa-miR395i;osa-miR395j;osa-miR395k;osa-miR395l;osa-miR395m;osa-miR395n;osa-miR395o;osa-miR395p;osa-miR395q;osa-miR395r;osa-miR395s;osa-miR395x;osa-miR395y
MSTRG.26082.1	LOC_Os03g09930	21	0	0	osa-miR395a;osa-miR395b;osa-miR395c;osa-miR395d;osa-miR395e;osa-miR395f;osa-miR395g;osa-miR395h;osa-miR395i;osa-miR395j;osa-miR395k;osa-miR395l;osa-miR395m;osa-miR395n;osa-miR395o;osa-miR395p;osa-miR395q;osa-miR395r;osa-miR395s;osa-miR395t;osa-miR395y
MSTRG.26082.1	LOC_Os12g29450	17	0	0	osa-miR395b;osa-miR395d;osa-miR395e;osa-miR395g;osa-miR395h;osa-miR395i;osa-miR395j;osa-miR395k;osa-miR395l;osa-miR395m;osa-miR395n;osa-miR395p;osa-miR395q;osa-miR395r;osa-miR395s;osa-miR395t;osa-miR395y
MSTRG.26082.1	LOC_Os02g09720	19	0	0	osa-miR395b;osa-miR395c;osa-miR395d;osa-miR395e;osa-miR395g;osa-miR395h;osa-miR395i;osa-miR395j;osa-miR395k;osa-miR395l;osa-miR395m;osa-miR395n;osa-miR395o;osa-miR395p;osa-miR395q;osa-miR395r;osa-miR395s;osa-miR395x;osa-miR395y
MSTRG.26082.1	LOC_Os01g21620	17	0	0	osa-miR395b;osa-miR395c;osa-miR395d;osa-miR395e;osa-miR395g;osa-miR395h;osa-miR395i;osa-miR395j;osa-miR395k;osa-miR395l;osa-miR395m;osa-miR395n;osa-miR395p;osa-miR395q;osa-miR395r;osa-miR395s;osa-miR395y
MSTRG.26082.1	LOC_Os02g52390	18	0	0	osa-miR395b;osa-miR395c;osa-miR395d;osa-miR395e;osa-miR395g;osa-miR395h;osa-miR395i;osa-miR395j;osa-miR395k;osa-miR395l;osa-miR395m;osa-miR395n;osa-miR395o;osa-miR395p;osa-miR395q;osa-miR395r;osa-miR395s;osa-miR395y
MSTRG.26082.1	Rice_newGene_7237	22	0	0	osa-miR395a;osa-miR395b;osa-miR395c;osa-miR395d;osa-miR395e;osa-miR395f;osa-miR395g;osa-miR395h;osa-miR395i;osa-miR395j;osa-miR395k;osa-miR395l;osa-miR395m;osa-miR395n;osa-miR395o;osa-miR395p;osa-miR395q;osa-miR395r;osa-miR395s;osa-miR395t;osa-miR395x;osa-miR395y
MSTRG.38425.3	Rice_newGene_15455	3	1.86e-07	0.0304903	osa-miR2275a;osa-miR2275b;osa-miR2275d
MSTRG.38425.3	Rice_newGene_18443	5	7.96e-13	1.35e-07	osa-miR2275a;osa-miR2275b;osa-miR2275d;osa-miR2873b;osa-miR2873c
MSTRG.96265.1	LOC_Os12g26270	5	2.01e-10	3.36e-05	osa-miR2118f;osa-miR2118h;osa-miR2118j;osa-miR2118k;osa-miR2118m
MSTRG.96265.1	Rice_newGene_26480	6	1.02e-11	1.73e-06	osa-miR2118d;osa-miR2118f;osa-miR2118h;osa-miR2118j;osa-miR2118k;osa-miR2118m
MSTRG.96265.1	LOC_Os11g40160	4	1.13e-07	0.018613	osa-miR2118f;osa-miR2118g;osa-miR2118j;osa-miR2118m
MSTRG.96265.1	Rice_newGene_30000	7	2.88e-11	4.86e-06	osa-miR2118b;osa-miR2118d;osa-miR2118f;osa-miR2118g;osa-miR2118j;osa-miR2118m;osa-miR2118n
MSTRG.96265.1	Rice_newGene_35526	10	0	0	osa-miR2118b;osa-miR2118d;osa-miR2118f;osa-miR2118g;osa-miR2118h;osa-miR2118j;osa-miR2118k;osa-miR2118m;osa-miR2118n;osa-miR2118o
MSTRG.96265.1	LOC_Os04g30610	6	2.43e-09	0.00040582	osa-miR2118b;osa-miR2118d;osa-miR2118f;osa-miR2118j;osa-miR2118m;osa-miR2118n
MSTRG.96265.1	Rice_newGene_15959	4	3.38e-07	0.0552132	osa-miR2118f;osa-miR2118g;osa-miR2118j;osa-miR2118m
MSTRG.96265.1	LOC_Os07g45880	6	4.07e-11	6.86e-06	osa-miR2118d;osa-miR2118f;osa-miR2118h;osa-miR2118j;osa-miR2118k;osa-miR2118m
MSTRG.96265.1	Rice_newGene_15522	9	0	0	osa-miR2118b;osa-miR2118d;osa-miR2118f;osa-miR2118h;osa-miR2118j;osa-miR2118k;osa-miR2118m;osa-miR2118n;osa-miR2118o
MSTRG.96265.1	Rice_newGene_17566	6	1.47e-12	2.49e-07	osa-miR2118d;osa-miR2118f;osa-miR2118h;osa-miR2118j;osa-miR2118k;osa-miR2118m
MSTRG.96265.1	LOC_Os03g47490	6	3.03e-10	5.07e-05	osa-miR2118b;osa-miR2118f;osa-miR2118g;osa-miR2118j;osa-miR2118m;osa-miR2118n
MSTRG.96265.1	Rice_newGene_18155	7	6.88e-14	1.17e-08	osa-miR2118d;osa-miR2118f;osa-miR2118h;osa-miR2118j;osa-miR2118k;osa-miR2118m;osa-miR2118o
MSTRG.96265.1	LOC_Os01g20720	8	1.13e-13	1.91e-08	osa-miR2118b;osa-miR2118f;osa-miR2118g;osa-miR2118h;osa-miR2118j;osa-miR2118k;osa-miR2118m;osa-miR2118n
MSTRG.96265.1	Rice_newGene_38142	9	5.55e-16	9.47e-11	osa-miR2118b;osa-miR2118d;osa-miR2118f;osa-miR2118g;osa-miR2118h;osa-miR2118j;osa-miR2118k;osa-miR2118m;osa-miR2118n
MSTRG.96265.1	LOC_Os05g34220	6	4.24e-09	0.00070459	osa-miR2118b;osa-miR2118f;osa-miR2118g;osa-miR2118j;osa-miR2118m;osa-miR2118n
MSTRG.96265.1	Rice_newGene_18231	5	4.16e-09	0.00069143	osa-miR2118f;osa-miR2118h;osa-miR2118j;osa-miR2118k;osa-miR2118m
MSTRG.96265.1	Rice_newGene_27065	6	1.02e-11	1.73e-06	osa-miR2118d;osa-miR2118f;osa-miR2118h;osa-miR2118j;osa-miR2118k;osa-miR2118m
MSTRG.96265.1	LOC_Os01g05620	5	2.47e-08	0.00407275	osa-miR2118b;osa-miR2118f;osa-miR2118j;osa-miR2118m;osa-miR2118n
MSTRG.96265.1	Rice_newGene_37313	6	1.47e-12	2.49e-07	osa-miR2118f;osa-miR2118h;osa-miR2118j;osa-miR2118k;osa-miR2118m;osa-miR2118o
MSTRG.96265.1	LOC_Os06g06960	5	2.01e-10	3.36e-05	osa-miR2118f;osa-miR2118h;osa-miR2118j;osa-miR2118k;osa-miR2118m
MSTRG.96265.1	Rice_newGene_13572	8	3.33e-16	5.68e-11	osa-miR2118b;osa-miR2118d;osa-miR2118f;osa-miR2118h;osa-miR2118j;osa-miR2118k;osa-miR2118m;osa-miR2118n
MSTRG.96265.1	Rice_newGene_17399	7	6.88e-14	1.17e-08	osa-miR2118d;osa-miR2118f;osa-miR2118h;osa-miR2118j;osa-miR2118k;osa-miR2118m;osa-miR2118o
MSTRG.96265.1	Rice_newGene_13442	10	0	0	osa-miR2118b;osa-miR2118d;osa-miR2118f;osa-miR2118g;osa-miR2118h;osa-miR2118j;osa-miR2118k;osa-miR2118m;osa-miR2118n;osa-miR2118o
MSTRG.96265.1	Rice_newGene_18333	8	1.78e-15	3.03e-10	osa-miR2118d;osa-miR2118f;osa-miR2118g;osa-miR2118h;osa-miR2118j;osa-miR2118k;osa-miR2118m;osa-miR2118o
MSTRG.96265.1	Rice_newGene_2161	7	2.63e-10	4.42e-05	osa-miR2118d;osa-miR2118f;osa-miR2118h;osa-miR2118j;osa-miR2118k;osa-miR2118m;osa-miR2118o
MSTRG.96265.1	LOC_Os10g26820	10	0	0	osa-miR2118b;osa-miR2118d;osa-miR2118f;osa-miR2118g;osa-miR2118h;osa-miR2118j;osa-miR2118k;osa-miR2118m;osa-miR2118n;osa-miR2118o
MSTRG.96265.1	Rice_newGene_38575	7	1.02e-12	1.73e-07	osa-miR2118d;osa-miR2118f;osa-miR2118h;osa-miR2118j;osa-miR2118k;osa-miR2118m;osa-miR2118o
MSTRG.96265.1	Rice_newGene_28972	4	2.28e-08	0.00377272	osa-miR2118d;osa-miR2118f;osa-miR2118j;osa-miR2118m
MSTRG.96265.1	Rice_newGene_21363	7	2.81e-12	4.75e-07	osa-miR2118d;osa-miR2118f;osa-miR2118g;osa-miR2118h;osa-miR2118j;osa-miR2118k;osa-miR2118m
MSTRG.96265.1	LOC_Os04g30660	6	6.62e-10	0.00011068	osa-miR2118b;osa-miR2118d;osa-miR2118f;osa-miR2118j;osa-miR2118m;osa-miR2118n
MSTRG.96265.1	Rice_newGene_34725	6	1.47e-12	2.49e-07	osa-miR2118d;osa-miR2118f;osa-miR2118h;osa-miR2118j;osa-miR2118k;osa-miR2118m
MSTRG.96265.1	LOC_Os04g30410	4	3.38e-07	0.0552132	osa-miR2118f;osa-miR2118g;osa-miR2118j;osa-miR2118m
MSTRG.96265.1	Rice_newGene_11633	5	4.16e-09	0.00069143	osa-miR2118f;osa-miR2118h;osa-miR2118j;osa-miR2118k;osa-miR2118m
MSTRG.96265.1	Rice_newGene_17897	7	3.08e-13	5.23e-08	osa-miR2118d;osa-miR2118f;osa-miR2118h;osa-miR2118j;osa-miR2118k;osa-miR2118m;osa-miR2118o
MSTRG.96265.1	LOC_Os01g05600	5	2.47e-08	0.00407275	osa-miR2118b;osa-miR2118f;osa-miR2118j;osa-miR2118m;osa-miR2118n
MSTRG.96265.1	Rice_newGene_15530	8	6.22e-15	1.06e-09	osa-miR2118b;osa-miR2118d;osa-miR2118f;osa-miR2118h;osa-miR2118j;osa-miR2118k;osa-miR2118m;osa-miR2118n
MSTRG.96265.1	Rice_newGene_38134	6	1.02e-11	1.73e-06	osa-miR2118d;osa-miR2118f;osa-miR2118h;osa-miR2118j;osa-miR2118k;osa-miR2118m
MSTRG.96265.1	Rice_newGene_14480	7	3.08e-13	5.23e-08	osa-miR2118d;osa-miR2118f;osa-miR2118g;osa-miR2118h;osa-miR2118j;osa-miR2118k;osa-miR2118m
MSTRG.96265.1	Rice_newGene_1331	10	0	0	osa-miR2118b;osa-miR2118d;osa-miR2118f;osa-miR2118g;osa-miR2118h;osa-miR2118j;osa-miR2118k;osa-miR2118m;osa-miR2118n;osa-miR2118o
MSTRG.96265.1	Rice_newGene_35788	9	1.33e-15	2.27e-10	osa-miR2118b;osa-miR2118d;osa-miR2118f;osa-miR2118h;osa-miR2118j;osa-miR2118k;osa-miR2118m;osa-miR2118n;osa-miR2118o
MSTRG.96265.1	Rice_newGene_15397	5	1.52e-07	0.024964	osa-miR2118f;osa-miR2118h;osa-miR2118j;osa-miR2118k;osa-miR2118m
MSTRG.96265.1	Rice_newGene_15061	7	2.81e-12	4.75e-07	osa-miR2118d;osa-miR2118f;osa-miR2118h;osa-miR2118j;osa-miR2118k;osa-miR2118m;osa-miR2118o
MSTRG.96265.1	LOC_Os05g24230	5	1.1e-08	0.0018276	osa-miR2118b;osa-miR2118g;osa-miR2118h;osa-miR2118k;osa-miR2118n
MSTRG.96265.1	Rice_newGene_26484	6	1.02e-11	1.73e-06	osa-miR2118d;osa-miR2118f;osa-miR2118h;osa-miR2118j;osa-miR2118k;osa-miR2118m
MSTRG.96265.1	Rice_newGene_37266	5	4.16e-09	0.00069143	osa-miR2118f;osa-miR2118h;osa-miR2118j;osa-miR2118k;osa-miR2118m
MSTRG.96265.1	Rice_newGene_18298	5	2.01e-10	3.36e-05	osa-miR2118b;osa-miR2118f;osa-miR2118j;osa-miR2118m;osa-miR2118n
MSTRG.96265.1	Rice_newGene_17838	9	0	0	osa-miR2118b;osa-miR2118d;osa-miR2118f;osa-miR2118g;osa-miR2118h;osa-miR2118j;osa-miR2118k;osa-miR2118m;osa-miR2118n
MSTRG.96265.1	Rice_newGene_17998	6	2.43e-09	0.00040582	osa-miR2118b;osa-miR2118f;osa-miR2118g;osa-miR2118j;osa-miR2118m;osa-miR2118n
MSTRG.96265.1	Rice_newGene_30078	10	1.11e-16	1.89e-11	osa-miR2118b;osa-miR2118d;osa-miR2118f;osa-miR2118g;osa-miR2118h;osa-miR2118j;osa-miR2118k;osa-miR2118m;osa-miR2118n;osa-miR2118o
MSTRG.96265.1	Rice_newGene_15033	5	1.1e-08	0.0018276	osa-miR2118d;osa-miR2118f;osa-miR2118j;osa-miR2118m;osa-miR2118o
MSTRG.96265.1	Rice_newGene_18626	7	1.62e-10	2.71e-05	osa-miR2118b;osa-miR2118d;osa-miR2118f;osa-miR2118j;osa-miR2118m;osa-miR2118n;osa-miR2118o
MSTRG.96265.1	Rice_newGene_15254	8	4.84e-14	8.23e-09	osa-miR2118b;osa-miR2118f;osa-miR2118h;osa-miR2118j;osa-miR2118k;osa-miR2118m;osa-miR2118n;osa-miR2118o
MSTRG.96265.1	LOC_Os01g12240	4	2.28e-08	0.00377272	osa-miR2118d;osa-miR2118f;osa-miR2118j;osa-miR2118m
MSTRG.96265.1	Rice_newGene_2042	5	2.47e-08	0.00407275	osa-miR2118b;osa-miR2118f;osa-miR2118j;osa-miR2118m;osa-miR2118n
MSTRG.96265.1	Rice_newGene_5315	4	1.13e-07	0.018613	osa-miR2118d;osa-miR2118f;osa-miR2118j;osa-miR2118m
MSTRG.96265.1	Rice_newGene_29973	4	2.28e-08	0.00377272	osa-miR2118d;osa-miR2118h;osa-miR2118k;osa-miR2118o
MSTRG.96265.1	Rice_newGene_37955	5	1.2e-09	0.00019968	osa-miR2118b;osa-miR2118d;osa-miR2118h;osa-miR2118k;osa-miR2118n
MSTRG.96265.1	Rice_newGene_29398	9	0	0	osa-miR2118b;osa-miR2118d;osa-miR2118f;osa-miR2118g;osa-miR2118h;osa-miR2118j;osa-miR2118k;osa-miR2118m;osa-miR2118n
MSTRG.96265.1	Rice_newGene_27089	6	1.02e-11	1.73e-06	osa-miR2118d;osa-miR2118f;osa-miR2118h;osa-miR2118j;osa-miR2118k;osa-miR2118m
MSTRG.96265.1	Rice_newGene_17828	9	1.02e-14	1.74e-09	osa-miR2118b;osa-miR2118d;osa-miR2118f;osa-miR2118g;osa-miR2118h;osa-miR2118j;osa-miR2118k;osa-miR2118m;osa-miR2118n
MSTRG.96265.1	Rice_newGene_7784	5	1.2e-09	0.00019968	osa-miR2118f;osa-miR2118h;osa-miR2118j;osa-miR2118k;osa-miR2118m
MSTRG.96265.1	Rice_newGene_18260	6	1.32e-09	0.00022	osa-miR2118d;osa-miR2118f;osa-miR2118h;osa-miR2118j;osa-miR2118k;osa-miR2118m
MSTRG.96265.1	Rice_newGene_28893	5	1.1e-08	0.0018276	osa-miR2118f;osa-miR2118h;osa-miR2118j;osa-miR2118k;osa-miR2118m
MSTRG.96265.1	Rice_newGene_17225	4	1.13e-07	0.018613	osa-miR2118d;osa-miR2118f;osa-miR2118j;osa-miR2118m
MSTRG.96265.1	LOC_Os01g13100	5	2.47e-08	0.00407275	osa-miR2118f;osa-miR2118h;osa-miR2118j;osa-miR2118k;osa-miR2118m
MSTRG.96265.1	Rice_newGene_15232	7	5.39e-11	9.06e-06	osa-miR2118b;osa-miR2118d;osa-miR2118f;osa-miR2118g;osa-miR2118j;osa-miR2118m;osa-miR2118n
MSTRG.96265.1	LOC_Os09g15040	7	2.81e-12	4.75e-07	osa-miR2118d;osa-miR2118f;osa-miR2118g;osa-miR2118h;osa-miR2118j;osa-miR2118k;osa-miR2118m
MSTRG.96265.1	Rice_newGene_38149	10	0	0	osa-miR2118b;osa-miR2118d;osa-miR2118f;osa-miR2118g;osa-miR2118h;osa-miR2118j;osa-miR2118k;osa-miR2118m;osa-miR2118n;osa-miR2118o
MSTRG.96265.1	Rice_newGene_11655	5	2.01e-10	3.36e-05	osa-miR2118f;osa-miR2118h;osa-miR2118j;osa-miR2118k;osa-miR2118m
MSTRG.96265.1	Rice_newGene_15221	8	4.8e-13	8.14e-08	osa-miR2118b;osa-miR2118f;osa-miR2118g;osa-miR2118h;osa-miR2118j;osa-miR2118k;osa-miR2118m;osa-miR2118n
MSTRG.96265.1	Rice_newGene_1155	5	1.1e-08	0.0018276	osa-miR2118d;osa-miR2118f;osa-miR2118j;osa-miR2118m;osa-miR2118o
MSTRG.96265.1	Rice_newGene_20809	7	9.54e-11	1.6e-05	osa-miR2118b;osa-miR2118d;osa-miR2118f;osa-miR2118g;osa-miR2118j;osa-miR2118m;osa-miR2118n
MSTRG.96265.1	Rice_newGene_17379	5	1.2e-09	0.00019968	osa-miR2118b;osa-miR2118f;osa-miR2118j;osa-miR2118m;osa-miR2118n
MSTRG.96265.1	LOC_Os04g30690	6	1.32e-09	0.00022	osa-miR2118b;osa-miR2118d;osa-miR2118f;osa-miR2118j;osa-miR2118m;osa-miR2118n
MSTRG.96265.1	Rice_newGene_18595	7	6.88e-14	1.17e-08	osa-miR2118d;osa-miR2118f;osa-miR2118h;osa-miR2118j;osa-miR2118k;osa-miR2118m;osa-miR2118o
MSTRG.96265.1	Rice_newGene_38120	9	0	0	osa-miR2118b;osa-miR2118d;osa-miR2118f;osa-miR2118g;osa-miR2118h;osa-miR2118j;osa-miR2118k;osa-miR2118m;osa-miR2118n
MSTRG.30476.3	Rice_newGene_15455	3	7.43e-08	0.0122395	osa-miR2275a;osa-miR2275b;osa-miR2275d
MSTRG.30476.3	Rice_newGene_36176	3	2.97e-07	0.0486344	osa-miR2275a;osa-miR2275b;osa-miR2275d
MSTRG.30476.3	Rice_newGene_15459	4	1.09e-10	1.83e-05	osa-miR2275a;osa-miR2275b;osa-miR2275d;osa-miR2923
MSTRG.106115.2	Rice_newGene_2216	3	1.86e-08	0.00307724	osa-miR1439;osa-miR2868;osa-miR5161
MSTRG.98340.2	LOC_Os10g07400	7	4.38e-12	7.4e-07	osa-miR2118b;osa-miR2118c;osa-miR2118e;osa-miR2118g;osa-miR2118n;osa-miR2118q;osa-miR2118r
MSTRG.98340.2	Rice_newGene_15322	4	3.84e-07	0.062792	osa-miR2118b;osa-miR2118c;osa-miR2118n;osa-miR2118q
MSTRG.98340.2	LOC_Os12g26270	5	1.02e-09	0.00017104	osa-miR2118f;osa-miR2118h;osa-miR2118j;osa-miR2118k;osa-miR2118m
MSTRG.98340.2	Rice_newGene_26480	6	8.33e-11	1.4e-05	osa-miR2118d;osa-miR2118f;osa-miR2118h;osa-miR2118j;osa-miR2118k;osa-miR2118m
MSTRG.98340.2	LOC_Os11g40160	4	3.84e-07	0.062792	osa-miR2118f;osa-miR2118g;osa-miR2118j;osa-miR2118m
MSTRG.98340.2	Rice_newGene_28840	7	1.23e-13	2.1e-08	osa-miR2118b;osa-miR2118c;osa-miR2118e;osa-miR2118g;osa-miR2118n;osa-miR2118q;osa-miR2118r
MSTRG.98340.2	Rice_newGene_30000	11	0	0	osa-miR2118b;osa-miR2118c;osa-miR2118d;osa-miR2118e;osa-miR2118f;osa-miR2118g;osa-miR2118j;osa-miR2118m;osa-miR2118n;osa-miR2118q;osa-miR2118r
MSTRG.98340.2	Rice_newGene_35526	9	1.78e-15	3.03e-10	osa-miR2118b;osa-miR2118d;osa-miR2118f;osa-miR2118g;osa-miR2118h;osa-miR2118j;osa-miR2118k;osa-miR2118m;osa-miR2118n
MSTRG.98340.2	LOC_Os04g30610	10	0	0	osa-miR2118b;osa-miR2118c;osa-miR2118d;osa-miR2118e;osa-miR2118f;osa-miR2118j;osa-miR2118m;osa-miR2118n;osa-miR2118q;osa-miR2118r
MSTRG.98340.2	LOC_Os07g45880	6	3.3e-10	5.54e-05	osa-miR2118d;osa-miR2118f;osa-miR2118h;osa-miR2118j;osa-miR2118k;osa-miR2118m
MSTRG.98340.2	LOC_Os03g02270	4	7.77e-08	0.0127723	osa-miR2118b;osa-miR2118c;osa-miR2118n;osa-miR2118q
MSTRG.98340.2	Rice_newGene_15522	10	0	0	osa-miR2118b;osa-miR2118c;osa-miR2118d;osa-miR2118f;osa-miR2118h;osa-miR2118j;osa-miR2118k;osa-miR2118m;osa-miR2118n;osa-miR2118q
MSTRG.98340.2	Rice_newGene_17566	6	1.2e-11	2.03e-06	osa-miR2118d;osa-miR2118f;osa-miR2118h;osa-miR2118j;osa-miR2118k;osa-miR2118m
MSTRG.98340.2	LOC_Os03g47490	8	4.84e-14	8.23e-09	osa-miR2118b;osa-miR2118e;osa-miR2118f;osa-miR2118g;osa-miR2118j;osa-miR2118m;osa-miR2118n;osa-miR2118r
MSTRG.98340.2	Rice_newGene_18155	6	3.3e-10	5.54e-05	osa-miR2118d;osa-miR2118f;osa-miR2118h;osa-miR2118j;osa-miR2118k;osa-miR2118m
MSTRG.98340.2	LOC_Os01g20720	12	0	0	osa-miR2118b;osa-miR2118c;osa-miR2118e;osa-miR2118f;osa-miR2118g;osa-miR2118h;osa-miR2118j;osa-miR2118k;osa-miR2118m;osa-miR2118n;osa-miR2118q;osa-miR2118r
MSTRG.98340.2	Rice_newGene_38142	11	0	0	osa-miR2118b;osa-miR2118c;osa-miR2118d;osa-miR2118f;osa-miR2118g;osa-miR2118h;osa-miR2118j;osa-miR2118k;osa-miR2118m;osa-miR2118n;osa-miR2118q
MSTRG.98340.2	LOC_Os05g34220	10	0	0	osa-miR2118b;osa-miR2118c;osa-miR2118e;osa-miR2118f;osa-miR2118g;osa-miR2118j;osa-miR2118m;osa-miR2118n;osa-miR2118q;osa-miR2118r
MSTRG.98340.2	Rice_newGene_18231	5	2.11e-08	0.00348588	osa-miR2118f;osa-miR2118h;osa-miR2118j;osa-miR2118k;osa-miR2118m
MSTRG.98340.2	Rice_newGene_27065	6	8.33e-11	1.4e-05	osa-miR2118d;osa-miR2118f;osa-miR2118h;osa-miR2118j;osa-miR2118k;osa-miR2118m
MSTRG.98340.2	LOC_Os01g05620	7	4.38e-12	7.4e-07	osa-miR2118b;osa-miR2118c;osa-miR2118f;osa-miR2118j;osa-miR2118m;osa-miR2118n;osa-miR2118q
MSTRG.98340.2	Rice_newGene_37313	5	6.08e-09	0.00101093	osa-miR2118f;osa-miR2118h;osa-miR2118j;osa-miR2118k;osa-miR2118m
MSTRG.98340.2	LOC_Os06g06960	5	1.02e-09	0.00017104	osa-miR2118f;osa-miR2118h;osa-miR2118j;osa-miR2118k;osa-miR2118m
MSTRG.98340.2	Rice_newGene_13572	8	9.77e-15	1.66e-09	osa-miR2118b;osa-miR2118d;osa-miR2118f;osa-miR2118h;osa-miR2118j;osa-miR2118k;osa-miR2118m;osa-miR2118n
MSTRG.98340.2	LOC_Os02g33840	5	6.08e-09	0.00101093	osa-miR2118b;osa-miR2118e;osa-miR2118g;osa-miR2118n;osa-miR2118r
MSTRG.98340.2	LOC_Os12g39490	8	9.77e-15	1.66e-09	osa-miR2118b;osa-miR2118c;osa-miR2118d;osa-miR2118e;osa-miR2118g;osa-miR2118n;osa-miR2118q;osa-miR2118r
MSTRG.98340.2	Rice_newGene_17399	6	3.3e-10	5.54e-05	osa-miR2118d;osa-miR2118f;osa-miR2118h;osa-miR2118j;osa-miR2118k;osa-miR2118m
MSTRG.98340.2	Rice_newGene_13442	13	0	0	osa-miR2118b;osa-miR2118c;osa-miR2118d;osa-miR2118e;osa-miR2118f;osa-miR2118g;osa-miR2118h;osa-miR2118j;osa-miR2118k;osa-miR2118m;osa-miR2118n;osa-miR2118q;osa-miR2118r
MSTRG.98340.2	LOC_Os05g42390	4	7.77e-08	0.0127723	osa-miR2118b;osa-miR2118c;osa-miR2118n;osa-miR2118q
MSTRG.98340.2	LOC_Os08g42700	7	1.23e-13	2.1e-08	osa-miR2118b;osa-miR2118c;osa-miR2118e;osa-miR2118g;osa-miR2118n;osa-miR2118q;osa-miR2118r
MSTRG.98340.2	Rice_newGene_18333	7	1.45e-11	2.44e-06	osa-miR2118d;osa-miR2118f;osa-miR2118g;osa-miR2118h;osa-miR2118j;osa-miR2118k;osa-miR2118m
MSTRG.98340.2	Rice_newGene_2161	6	2e-07	0.0328389	osa-miR2118d;osa-miR2118f;osa-miR2118h;osa-miR2118j;osa-miR2118k;osa-miR2118m
MSTRG.98340.2	LOC_Os08g16460	7	9.8e-13	1.66e-07	osa-miR2118b;osa-miR2118c;osa-miR2118e;osa-miR2118g;osa-miR2118n;osa-miR2118q;osa-miR2118r
MSTRG.98340.2	LOC_Os10g26820	9	4.44e-16	7.57e-11	osa-miR2118b;osa-miR2118d;osa-miR2118f;osa-miR2118g;osa-miR2118h;osa-miR2118j;osa-miR2118k;osa-miR2118m;osa-miR2118n
MSTRG.98340.2	Rice_newGene_38575	8	4.84e-14	8.23e-09	osa-miR2118d;osa-miR2118e;osa-miR2118f;osa-miR2118h;osa-miR2118j;osa-miR2118k;osa-miR2118m;osa-miR2118r
MSTRG.98340.2	Rice_newGene_18355	5	6.08e-09	0.00101093	osa-miR2118b;osa-miR2118e;osa-miR2118g;osa-miR2118n;osa-miR2118r
MSTRG.98340.2	Rice_newGene_28972	4	7.77e-08	0.0127723	osa-miR2118d;osa-miR2118f;osa-miR2118j;osa-miR2118m
MSTRG.98340.2	Rice_newGene_21363	9	4.44e-16	7.57e-11	osa-miR2118d;osa-miR2118e;osa-miR2118f;osa-miR2118g;osa-miR2118h;osa-miR2118j;osa-miR2118k;osa-miR2118m;osa-miR2118r
MSTRG.98340.2	LOC_Os04g30660	8	1.76e-13	3e-08	osa-miR2118b;osa-miR2118c;osa-miR2118d;osa-miR2118f;osa-miR2118j;osa-miR2118m;osa-miR2118n;osa-miR2118q
MSTRG.98340.2	LOC_Os06g41140	4	7.77e-08	0.0127723	osa-miR2118b;osa-miR2118c;osa-miR2118n;osa-miR2118q
MSTRG.98340.2	Rice_newGene_34725	6	1.2e-11	2.03e-06	osa-miR2118d;osa-miR2118f;osa-miR2118h;osa-miR2118j;osa-miR2118k;osa-miR2118m
MSTRG.98340.2	Rice_newGene_11633	5	2.11e-08	0.00348588	osa-miR2118f;osa-miR2118h;osa-miR2118j;osa-miR2118k;osa-miR2118m
MSTRG.98340.2	Rice_newGene_17897	6	9.83e-10	0.00016412	osa-miR2118d;osa-miR2118f;osa-miR2118h;osa-miR2118j;osa-miR2118k;osa-miR2118m
MSTRG.98340.2	LOC_Os01g05600	7	4.38e-12	7.4e-07	osa-miR2118b;osa-miR2118c;osa-miR2118f;osa-miR2118j;osa-miR2118m;osa-miR2118n;osa-miR2118q
MSTRG.98340.2	Rice_newGene_15530	10	0	0	osa-miR2118b;osa-miR2118c;osa-miR2118d;osa-miR2118f;osa-miR2118h;osa-miR2118j;osa-miR2118k;osa-miR2118m;osa-miR2118n;osa-miR2118q
MSTRG.98340.2	Rice_newGene_38134	6	8.33e-11	1.4e-05	osa-miR2118d;osa-miR2118f;osa-miR2118h;osa-miR2118j;osa-miR2118k;osa-miR2118m
MSTRG.98340.2	Rice_newGene_14480	7	4.38e-12	7.4e-07	osa-miR2118d;osa-miR2118f;osa-miR2118g;osa-miR2118h;osa-miR2118j;osa-miR2118k;osa-miR2118m
MSTRG.98340.2	Rice_newGene_1331	11	0	0	osa-miR2118b;osa-miR2118c;osa-miR2118d;osa-miR2118f;osa-miR2118g;osa-miR2118h;osa-miR2118j;osa-miR2118k;osa-miR2118m;osa-miR2118n;osa-miR2118q
MSTRG.98340.2	Rice_newGene_35788	12	0	0	osa-miR2118b;osa-miR2118c;osa-miR2118d;osa-miR2118e;osa-miR2118f;osa-miR2118h;osa-miR2118j;osa-miR2118k;osa-miR2118m;osa-miR2118n;osa-miR2118q;osa-miR2118r
MSTRG.98340.2	Rice_newGene_21649	5	6.08e-09	0.00101093	osa-miR2118b;osa-miR2118e;osa-miR2118g;osa-miR2118n;osa-miR2118r
MSTRG.98340.2	Rice_newGene_15061	8	1.76e-13	3e-08	osa-miR2118d;osa-miR2118e;osa-miR2118f;osa-miR2118h;osa-miR2118j;osa-miR2118k;osa-miR2118m;osa-miR2118r
MSTRG.98340.2	LOC_Os05g24230	7	9.8e-13	1.66e-07	osa-miR2118b;osa-miR2118e;osa-miR2118g;osa-miR2118h;osa-miR2118k;osa-miR2118n;osa-miR2118r
MSTRG.98340.2	Rice_newGene_26484	6	8.33e-11	1.4e-05	osa-miR2118d;osa-miR2118f;osa-miR2118h;osa-miR2118j;osa-miR2118k;osa-miR2118m
MSTRG.98340.2	Rice_newGene_37266	5	2.11e-08	0.00348588	osa-miR2118f;osa-miR2118h;osa-miR2118j;osa-miR2118k;osa-miR2118m
MSTRG.98340.2	Rice_newGene_18298	5	1.02e-09	0.00017104	osa-miR2118b;osa-miR2118f;osa-miR2118j;osa-miR2118m;osa-miR2118n
MSTRG.98340.2	Rice_newGene_17838	11	0	0	osa-miR2118b;osa-miR2118c;osa-miR2118d;osa-miR2118f;osa-miR2118g;osa-miR2118h;osa-miR2118j;osa-miR2118k;osa-miR2118m;osa-miR2118n;osa-miR2118q
MSTRG.98340.2	Rice_newGene_36335	7	9.8e-13	1.66e-07	osa-miR2118b;osa-miR2118c;osa-miR2118e;osa-miR2118g;osa-miR2118n;osa-miR2118q;osa-miR2118r
MSTRG.98340.2	Rice_newGene_29477	4	3.84e-07	0.062792	osa-miR2118b;osa-miR2118e;osa-miR2118n;osa-miR2118r
MSTRG.98340.2	Rice_newGene_17998	10	0	0	osa-miR2118b;osa-miR2118c;osa-miR2118e;osa-miR2118f;osa-miR2118g;osa-miR2118j;osa-miR2118m;osa-miR2118n;osa-miR2118q;osa-miR2118r
MSTRG.98340.2	Rice_newGene_15303	5	2.11e-08	0.00348588	osa-miR2118b;osa-miR2118c;osa-miR2118d;osa-miR2118n;osa-miR2118q
MSTRG.98340.2	Rice_newGene_18712	5	1.24e-07	0.0203715	osa-miR2118b;osa-miR2118c;osa-miR2118d;osa-miR2118n;osa-miR2118q
MSTRG.98340.2	Rice_newGene_30078	13	0	0	osa-miR2118b;osa-miR2118c;osa-miR2118d;osa-miR2118e;osa-miR2118f;osa-miR2118g;osa-miR2118h;osa-miR2118j;osa-miR2118k;osa-miR2118m;osa-miR2118n;osa-miR2118q;osa-miR2118r
MSTRG.98340.2	Rice_newGene_18626	10	8.88e-16	1.51e-10	osa-miR2118b;osa-miR2118c;osa-miR2118d;osa-miR2118e;osa-miR2118f;osa-miR2118j;osa-miR2118m;osa-miR2118n;osa-miR2118q;osa-miR2118r
MSTRG.98340.2	Rice_newGene_15254	9	5.55e-15	9.46e-10	osa-miR2118b;osa-miR2118c;osa-miR2118f;osa-miR2118h;osa-miR2118j;osa-miR2118k;osa-miR2118m;osa-miR2118n;osa-miR2118q
MSTRG.98340.2	LOC_Os01g12240	4	7.77e-08	0.0127723	osa-miR2118d;osa-miR2118f;osa-miR2118j;osa-miR2118m
MSTRG.98340.2	Rice_newGene_2042	7	4.38e-12	7.4e-07	osa-miR2118b;osa-miR2118c;osa-miR2118f;osa-miR2118j;osa-miR2118m;osa-miR2118n;osa-miR2118q
MSTRG.98340.2	Rice_newGene_1018	7	4.38e-12	7.4e-07	osa-miR2118b;osa-miR2118c;osa-miR2118e;osa-miR2118g;osa-miR2118n;osa-miR2118q;osa-miR2118r
MSTRG.98340.2	Rice_newGene_5315	4	3.84e-07	0.062792	osa-miR2118d;osa-miR2118f;osa-miR2118j;osa-miR2118m
MSTRG.98340.2	Rice_newGene_26378	7	1.23e-13	2.1e-08	osa-miR2118b;osa-miR2118c;osa-miR2118e;osa-miR2118g;osa-miR2118n;osa-miR2118q;osa-miR2118r
MSTRG.98340.2	Rice_newGene_37955	5	6.08e-09	0.00101093	osa-miR2118b;osa-miR2118d;osa-miR2118h;osa-miR2118k;osa-miR2118n
MSTRG.98340.2	LOC_Os06g41510	4	7.77e-08	0.0127723	osa-miR2118b;osa-miR2118c;osa-miR2118n;osa-miR2118q
MSTRG.98340.2	Rice_newGene_29398	11	0	0	osa-miR2118b;osa-miR2118c;osa-miR2118d;osa-miR2118f;osa-miR2118g;osa-miR2118h;osa-miR2118j;osa-miR2118k;osa-miR2118m;osa-miR2118n;osa-miR2118q
MSTRG.98340.2	Rice_newGene_27089	6	8.33e-11	1.4e-05	osa-miR2118d;osa-miR2118f;osa-miR2118h;osa-miR2118j;osa-miR2118k;osa-miR2118m
MSTRG.98340.2	Rice_newGene_17828	13	0	0	osa-miR2118b;osa-miR2118c;osa-miR2118d;osa-miR2118e;osa-miR2118f;osa-miR2118g;osa-miR2118h;osa-miR2118j;osa-miR2118k;osa-miR2118m;osa-miR2118n;osa-miR2118q;osa-miR2118r
MSTRG.98340.2	LOC_Os06g50280	4	7.77e-08	0.0127723	osa-miR2118b;osa-miR2118c;osa-miR2118n;osa-miR2118q
MSTRG.98340.2	Rice_newGene_29996	4	7.77e-08	0.0127723	osa-miR2118b;osa-miR2118c;osa-miR2118n;osa-miR2118q
MSTRG.98340.2	Rice_newGene_7784	5	6.08e-09	0.00101093	osa-miR2118f;osa-miR2118h;osa-miR2118j;osa-miR2118k;osa-miR2118m
MSTRG.98340.2	Rice_newGene_18260	8	5.25e-13	8.91e-08	osa-miR2118d;osa-miR2118e;osa-miR2118f;osa-miR2118h;osa-miR2118j;osa-miR2118k;osa-miR2118m;osa-miR2118r
MSTRG.98340.2	Rice_newGene_28893	7	9.8e-13	1.66e-07	osa-miR2118c;osa-miR2118f;osa-miR2118h;osa-miR2118j;osa-miR2118k;osa-miR2118m;osa-miR2118q
MSTRG.98340.2	Rice_newGene_17225	4	3.84e-07	0.062792	osa-miR2118d;osa-miR2118f;osa-miR2118j;osa-miR2118m
MSTRG.98340.2	Rice_newGene_15315	4	7.77e-08	0.0127723	osa-miR2118b;osa-miR2118c;osa-miR2118n;osa-miR2118q
MSTRG.98340.2	LOC_Os01g13100	5	1.24e-07	0.0203715	osa-miR2118f;osa-miR2118h;osa-miR2118j;osa-miR2118k;osa-miR2118m
MSTRG.98340.2	LOC_Os11g45780	4	7.77e-08	0.0127723	osa-miR2118b;osa-miR2118c;osa-miR2118n;osa-miR2118q
MSTRG.98340.2	Rice_newGene_15232	11	0	0	osa-miR2118b;osa-miR2118c;osa-miR2118d;osa-miR2118e;osa-miR2118f;osa-miR2118g;osa-miR2118j;osa-miR2118m;osa-miR2118n;osa-miR2118q;osa-miR2118r
MSTRG.98340.2	LOC_Os04g22090	4	3.84e-07	0.062792	osa-miR2118c;osa-miR2118e;osa-miR2118q;osa-miR2118r
MSTRG.98340.2	LOC_Os09g15040	9	4.44e-16	7.57e-11	osa-miR2118d;osa-miR2118e;osa-miR2118f;osa-miR2118g;osa-miR2118h;osa-miR2118j;osa-miR2118k;osa-miR2118m;osa-miR2118r
MSTRG.98340.2	Rice_newGene_38149	11	0	0	osa-miR2118b;osa-miR2118c;osa-miR2118d;osa-miR2118f;osa-miR2118g;osa-miR2118h;osa-miR2118j;osa-miR2118k;osa-miR2118m;osa-miR2118n;osa-miR2118q
MSTRG.98340.2	Rice_newGene_11655	5	1.02e-09	0.00017104	osa-miR2118f;osa-miR2118h;osa-miR2118j;osa-miR2118k;osa-miR2118m
MSTRG.98340.2	Rice_newGene_27098	5	1.24e-07	0.0203715	osa-miR2118b;osa-miR2118e;osa-miR2118g;osa-miR2118n;osa-miR2118r
MSTRG.98340.2	Rice_newGene_15221	12	0	0	osa-miR2118b;osa-miR2118c;osa-miR2118e;osa-miR2118f;osa-miR2118g;osa-miR2118h;osa-miR2118j;osa-miR2118k;osa-miR2118m;osa-miR2118n;osa-miR2118q;osa-miR2118r
MSTRG.98340.2	Rice_newGene_20809	11	0	0	osa-miR2118b;osa-miR2118c;osa-miR2118d;osa-miR2118e;osa-miR2118f;osa-miR2118g;osa-miR2118j;osa-miR2118m;osa-miR2118n;osa-miR2118q;osa-miR2118r
MSTRG.98340.2	Rice_newGene_17379	5	6.08e-09	0.00101093	osa-miR2118b;osa-miR2118f;osa-miR2118j;osa-miR2118m;osa-miR2118n
MSTRG.98340.2	LOC_Os04g30690	10	0	0	osa-miR2118b;osa-miR2118c;osa-miR2118d;osa-miR2118e;osa-miR2118f;osa-miR2118j;osa-miR2118m;osa-miR2118n;osa-miR2118q;osa-miR2118r
MSTRG.98340.2	Rice_newGene_3899	4	7.77e-08	0.0127723	osa-miR2118b;osa-miR2118c;osa-miR2118n;osa-miR2118q
MSTRG.98340.2	Rice_newGene_6843	5	6.08e-09	0.00101093	osa-miR2118b;osa-miR2118e;osa-miR2118g;osa-miR2118n;osa-miR2118r
MSTRG.98340.2	Rice_newGene_15218	4	3.84e-07	0.062792	osa-miR2118b;osa-miR2118c;osa-miR2118n;osa-miR2118q
MSTRG.98340.2	Rice_newGene_18595	6	3.3e-10	5.54e-05	osa-miR2118d;osa-miR2118f;osa-miR2118h;osa-miR2118j;osa-miR2118k;osa-miR2118m
MSTRG.98340.2	Rice_newGene_38120	9	1.78e-15	3.03e-10	osa-miR2118b;osa-miR2118d;osa-miR2118f;osa-miR2118g;osa-miR2118h;osa-miR2118j;osa-miR2118k;osa-miR2118m;osa-miR2118n
MSTRG.123008.2	LOC_Os10g07400	4	6.81e-08	0.0112134	osa-miR2118b;osa-miR2118c;osa-miR2118n;osa-miR2118q
MSTRG.123008.2	Rice_newGene_15322	4	2.71e-09	0.00045228	osa-miR2118b;osa-miR2118c;osa-miR2118n;osa-miR2118q
MSTRG.123008.2	Rice_newGene_28840	4	1.9e-08	0.00313577	osa-miR2118b;osa-miR2118c;osa-miR2118n;osa-miR2118q
MSTRG.123008.2	Rice_newGene_30000	4	5.38e-07	0.0877118	osa-miR2118b;osa-miR2118c;osa-miR2118n;osa-miR2118q
MSTRG.123008.2	LOC_Os04g30610	4	3.84e-07	0.062792	osa-miR2118b;osa-miR2118c;osa-miR2118n;osa-miR2118q
MSTRG.123008.2	LOC_Os03g02270	4	5.43e-10	9.1e-05	osa-miR2118b;osa-miR2118c;osa-miR2118n;osa-miR2118q
MSTRG.123008.2	Rice_newGene_15522	4	2.66e-07	0.0436473	osa-miR2118b;osa-miR2118c;osa-miR2118n;osa-miR2118q
MSTRG.123008.2	LOC_Os01g20720	4	5.38e-07	0.0877118	osa-miR2118b;osa-miR2118c;osa-miR2118n;osa-miR2118q
MSTRG.123008.2	LOC_Os05g34220	4	5.38e-07	0.0877118	osa-miR2118b;osa-miR2118c;osa-miR2118n;osa-miR2118q
MSTRG.123008.2	LOC_Os01g05620	4	6.81e-08	0.0112134	osa-miR2118b;osa-miR2118c;osa-miR2118n;osa-miR2118q
MSTRG.123008.2	LOC_Os12g39490	4	6.81e-08	0.0112134	osa-miR2118b;osa-miR2118c;osa-miR2118n;osa-miR2118q
MSTRG.123008.2	LOC_Os05g42390	4	5.43e-10	9.1e-05	osa-miR2118b;osa-miR2118c;osa-miR2118n;osa-miR2118q
MSTRG.123008.2	LOC_Os08g42700	4	1.9e-08	0.00313577	osa-miR2118b;osa-miR2118c;osa-miR2118n;osa-miR2118q
MSTRG.123008.2	LOC_Os08g16460	4	3.79e-08	0.0062486	osa-miR2118b;osa-miR2118c;osa-miR2118n;osa-miR2118q
MSTRG.123008.2	LOC_Os04g30660	4	1.78e-07	0.0291885	osa-miR2118b;osa-miR2118c;osa-miR2118n;osa-miR2118q
MSTRG.123008.2	LOC_Os06g41140	4	5.43e-10	9.1e-05	osa-miR2118b;osa-miR2118c;osa-miR2118n;osa-miR2118q
MSTRG.123008.2	LOC_Os01g05600	4	6.81e-08	0.0112134	osa-miR2118b;osa-miR2118c;osa-miR2118n;osa-miR2118q
MSTRG.123008.2	Rice_newGene_15530	4	1.78e-07	0.0291885	osa-miR2118b;osa-miR2118c;osa-miR2118n;osa-miR2118q
MSTRG.123008.2	Rice_newGene_17838	4	1.78e-07	0.0291885	osa-miR2118b;osa-miR2118c;osa-miR2118n;osa-miR2118q
MSTRG.123008.2	Rice_newGene_36335	4	3.79e-08	0.0062486	osa-miR2118b;osa-miR2118c;osa-miR2118n;osa-miR2118q
MSTRG.123008.2	Rice_newGene_17998	4	3.84e-07	0.062792	osa-miR2118b;osa-miR2118c;osa-miR2118n;osa-miR2118q
MSTRG.123008.2	Rice_newGene_15303	4	1.9e-08	0.00313577	osa-miR2118b;osa-miR2118c;osa-miR2118n;osa-miR2118q
MSTRG.123008.2	Rice_newGene_18712	4	6.81e-08	0.0112134	osa-miR2118b;osa-miR2118c;osa-miR2118n;osa-miR2118q
MSTRG.123008.2	Rice_newGene_15254	4	3.84e-07	0.062792	osa-miR2118b;osa-miR2118c;osa-miR2118n;osa-miR2118q
MSTRG.123008.2	Rice_newGene_2042	4	6.81e-08	0.0112134	osa-miR2118b;osa-miR2118c;osa-miR2118n;osa-miR2118q
MSTRG.123008.2	Rice_newGene_1018	4	6.81e-08	0.0112134	osa-miR2118b;osa-miR2118c;osa-miR2118n;osa-miR2118q
MSTRG.123008.2	Rice_newGene_26378	4	1.9e-08	0.00313577	osa-miR2118b;osa-miR2118c;osa-miR2118n;osa-miR2118q
MSTRG.123008.2	LOC_Os06g41510	4	5.43e-10	9.1e-05	osa-miR2118b;osa-miR2118c;osa-miR2118n;osa-miR2118q
MSTRG.123008.2	Rice_newGene_29398	4	1.78e-07	0.0291885	osa-miR2118b;osa-miR2118c;osa-miR2118n;osa-miR2118q
MSTRG.123008.2	LOC_Os06g50280	4	5.43e-10	9.1e-05	osa-miR2118b;osa-miR2118c;osa-miR2118n;osa-miR2118q
MSTRG.123008.2	Rice_newGene_29996	4	5.43e-10	9.1e-05	osa-miR2118b;osa-miR2118c;osa-miR2118n;osa-miR2118q
MSTRG.123008.2	Rice_newGene_15315	4	5.43e-10	9.1e-05	osa-miR2118b;osa-miR2118c;osa-miR2118n;osa-miR2118q
MSTRG.123008.2	LOC_Os11g45780	4	5.43e-10	9.1e-05	osa-miR2118b;osa-miR2118c;osa-miR2118n;osa-miR2118q
MSTRG.123008.2	Rice_newGene_38149	4	2.66e-07	0.0436473	osa-miR2118b;osa-miR2118c;osa-miR2118n;osa-miR2118q
MSTRG.123008.2	LOC_Os04g30690	4	2.66e-07	0.0436473	osa-miR2118b;osa-miR2118c;osa-miR2118n;osa-miR2118q
MSTRG.123008.2	Rice_newGene_3899	4	5.43e-10	9.1e-05	osa-miR2118b;osa-miR2118c;osa-miR2118n;osa-miR2118q
MSTRG.123008.2	Rice_newGene_15218	4	2.71e-09	0.00045228	osa-miR2118b;osa-miR2118c;osa-miR2118n;osa-miR2118q
MSTRG.117259.19	LOC_Os04g23880	4	1.37e-08	0.00226906	osa-miR444a-3p.2;osa-miR444d.2;osa-miR444e;osa-miR444f
MSTRG.117259.19	LOC_Os10g28610	4	4.71e-07	0.076894	osa-miR444a-3p.2;osa-miR444d.2;osa-miR444e;osa-miR444f
MSTRG.117259.19	LOC_Os02g49840	8	1.33e-15	2.27e-10	osa-miR444a-3p.1;osa-miR444a-3p.2;osa-miR444b.2;osa-miR444c.2;osa-miR444d.1;osa-miR444d.2;osa-miR444e;osa-miR444f
MSTRG.117259.19	LOC_Os01g01850	4	2.03e-07	0.0332687	osa-miR444a-3p.2;osa-miR444d.2;osa-miR444e;osa-miR444f
MSTRG.117259.19	LOC_Os04g16560	4	6.81e-08	0.0112134	osa-miR444a-3p.2;osa-miR444d.2;osa-miR444e;osa-miR444f
MSTRG.117259.19	Rice_newGene_25246	6	5.88e-13	9.97e-08	osa-miR444a-3p.1;osa-miR444a-3p.2;osa-miR444d.1;osa-miR444d.2;osa-miR444e;osa-miR444f
MSTRG.117259.19	LOC_Os04g58960	5	1e-10	1.68e-05	osa-miR444a-3p.1;osa-miR444a-3p.2;osa-miR444d.1;osa-miR444d.2;osa-miR444e
MSTRG.117259.19	LOC_Os04g23910	6	5.88e-13	9.97e-08	osa-miR444a-3p.1;osa-miR444a-3p.2;osa-miR444d.1;osa-miR444d.2;osa-miR444e;osa-miR444f
MSTRG.117259.19	LOC_Os02g36924	8	3.33e-16	5.68e-11	osa-miR444a-3p.1;osa-miR444a-3p.2;osa-miR444b.2;osa-miR444c.2;osa-miR444d.1;osa-miR444d.2;osa-miR444e;osa-miR444f
MSTRG.117259.19	LOC_Os08g06510	8	0	0	osa-miR444a-3p.1;osa-miR444a-3p.2;osa-miR444b.2;osa-miR444c.2;osa-miR444d.1;osa-miR444d.2;osa-miR444e;osa-miR444f
MSTRG.117259.19	LOC_Os05g47560	4	4.71e-07	0.076894	osa-miR444a-3p.2;osa-miR444d.2;osa-miR444e;osa-miR444f
MSTRG.117259.19	LOC_Os06g20860	6	4.1e-12	6.93e-07	osa-miR444a-3p.1;osa-miR444a-3p.2;osa-miR444d.1;osa-miR444d.2;osa-miR444e;osa-miR444f
MSTRG.117259.19	LOC_Os08g08000	4	1.37e-08	0.00226906	osa-miR444a-3p.2;osa-miR444d.2;osa-miR444e;osa-miR444f
MSTRG.117259.19	Rice_newGene_5834	6	5.88e-13	9.97e-08	osa-miR444a-3p.1;osa-miR444a-3p.2;osa-miR444d.1;osa-miR444d.2;osa-miR444e;osa-miR444f
MSTRG.117259.19	LOC_Os04g38780	8	3.33e-16	5.68e-11	osa-miR444a-3p.1;osa-miR444a-3p.2;osa-miR444b.2;osa-miR444c.2;osa-miR444d.1;osa-miR444d.2;osa-miR444e;osa-miR444f
MSTRG.117259.19	LOC_Os04g27220	6	1.63e-11	2.76e-06	osa-miR444a-3p.2;osa-miR444b.2;osa-miR444c.2;osa-miR444d.2;osa-miR444e;osa-miR444f
MSTRG.117259.19	LOC_Os04g26970	4	6.81e-08	0.0112134	osa-miR444a-3p.2;osa-miR444d.2;osa-miR444e;osa-miR444f
MSTRG.117259.19	LOC_Os05g51000	4	1.37e-08	0.00226906	osa-miR444a-3p.2;osa-miR444d.2;osa-miR444e;osa-miR444f
MSTRG.117259.19	Rice_newGene_21376	6	1.63e-11	2.76e-06	osa-miR444a-3p.2;osa-miR444b.2;osa-miR444c.2;osa-miR444d.2;osa-miR444e;osa-miR444f
MSTRG.117259.19	LOC_Os03g52239	4	6.81e-08	0.0112134	osa-miR444a-3p.2;osa-miR444d.2;osa-miR444e;osa-miR444f
MSTRG.117259.19	LOC_Os08g33488	8	3.33e-16	5.68e-11	osa-miR444a-3p.1;osa-miR444a-3p.2;osa-miR444b.2;osa-miR444c.2;osa-miR444d.1;osa-miR444d.2;osa-miR444e;osa-miR444f
MSTRG.32608.6	LOC_Os03g04670	3	2.97e-07	0.0486344	osa-miR395c;osa-miR395o;osa-miR395x
MSTRG.32608.6	LOC_Os05g36010	4	5.43e-10	9.1e-05	osa-miR395c;osa-miR395o;osa-miR395t;osa-miR395x
MSTRG.32608.6	LOC_Os05g28690	3	2.97e-07	0.0486344	osa-miR395c;osa-miR395o;osa-miR395t
MSTRG.17099.2	Rice_newGene_8081	5	1.67e-11	2.82e-06	osa-miR818a;osa-miR818b;osa-miR818c;osa-miR818d;osa-miR818e
MSTRG.17099.2	Rice_newGene_12119	5	1.67e-11	2.82e-06	osa-miR818a;osa-miR818b;osa-miR818c;osa-miR818d;osa-miR818e
MSTRG.17099.2	Rice_newGene_35378	5	4.77e-12	8.07e-07	osa-miR818a;osa-miR818b;osa-miR818c;osa-miR818d;osa-miR818e
MSTRG.17099.2	Rice_newGene_27007	5	1e-10	1.68e-05	osa-miR818a;osa-miR818b;osa-miR818c;osa-miR818d;osa-miR818e
MSTRG.17099.2	Rice_newGene_12944	5	4.46e-11	7.5e-06	osa-miR818a;osa-miR818b;osa-miR818c;osa-miR818d;osa-miR818e
MSTRG.17099.2	Rice_newGene_6708	5	4.77e-12	8.07e-07	osa-miR818a;osa-miR818b;osa-miR818c;osa-miR818d;osa-miR818e
MSTRG.17099.2	LOC_Os11g47160	5	4.77e-12	8.07e-07	osa-miR818a;osa-miR818b;osa-miR818c;osa-miR818d;osa-miR818e
MSTRG.17099.2	LOC_Os11g12060	5	7.96e-13	1.35e-07	osa-miR818a;osa-miR818b;osa-miR818c;osa-miR818d;osa-miR818e
MSTRG.17099.2	Rice_newGene_7051	5	2.39e-09	0.00039835	osa-miR818a;osa-miR818b;osa-miR818c;osa-miR818d;osa-miR818e
MSTRG.17099.2	Rice_newGene_30077	5	1.02e-09	0.00017104	osa-miR818a;osa-miR818b;osa-miR818c;osa-miR818d;osa-miR818e
MSTRG.17099.2	Rice_newGene_19686	5	1e-10	1.68e-05	osa-miR818a;osa-miR818b;osa-miR818c;osa-miR818d;osa-miR818e
MSTRG.17099.2	Rice_newGene_5725	5	7.96e-13	1.35e-07	osa-miR818a;osa-miR818b;osa-miR818c;osa-miR818d;osa-miR818e
MSTRG.17099.2	Rice_newGene_10677	5	4.77e-12	8.07e-07	osa-miR818a;osa-miR818b;osa-miR818c;osa-miR818d;osa-miR818e
MSTRG.17099.2	Rice_newGene_22228	5	7.96e-13	1.35e-07	osa-miR818a;osa-miR818b;osa-miR818c;osa-miR818d;osa-miR818e
MSTRG.17099.2	Rice_newGene_25963	5	1.67e-11	2.82e-06	osa-miR818a;osa-miR818b;osa-miR818c;osa-miR818d;osa-miR818e
MSTRG.106115.14	Rice_newGene_2216	3	1.86e-08	0.00307724	osa-miR1439;osa-miR2868;osa-miR5161
MSTRG.104062.1	Rice_newGene_26480	4	5.67e-08	0.00933693	osa-miR2118f;osa-miR2118j;osa-miR2118l;osa-miR2118m
MSTRG.104062.1	LOC_Os11g40160	4	8.13e-09	0.00134937	osa-miR2118f;osa-miR2118g;osa-miR2118j;osa-miR2118m
MSTRG.104062.1	Rice_newGene_26473	4	5.67e-08	0.00933693	osa-miR2118f;osa-miR2118j;osa-miR2118l;osa-miR2118m
MSTRG.104062.1	Rice_newGene_15959	5	2.86e-11	4.82e-06	osa-miR2118f;osa-miR2118g;osa-miR2118j;osa-miR2118l;osa-miR2118m
MSTRG.104062.1	Rice_newGene_32122	3	3.72e-07	0.0607888	osa-miR2118f;osa-miR2118j;osa-miR2118m
MSTRG.104062.1	LOC_Os03g47490	5	1.2e-09	0.00019968	osa-miR2118f;osa-miR2118g;osa-miR2118j;osa-miR2118l;osa-miR2118m
MSTRG.104062.1	Rice_newGene_38142	5	1.42e-08	0.0023451	osa-miR2118f;osa-miR2118g;osa-miR2118j;osa-miR2118l;osa-miR2118m
MSTRG.104062.1	LOC_Os05g34220	5	9.45e-09	0.0015674	osa-miR2118f;osa-miR2118g;osa-miR2118j;osa-miR2118l;osa-miR2118m
MSTRG.104062.1	LOC_Os06g06940	3	3.72e-07	0.0607888	osa-miR2118f;osa-miR2118j;osa-miR2118m
MSTRG.104062.1	Rice_newGene_13442	5	9.52e-08	0.0156487	osa-miR2118f;osa-miR2118g;osa-miR2118j;osa-miR2118l;osa-miR2118m
MSTRG.104062.1	Rice_newGene_18333	5	1.2e-09	0.00019968	osa-miR2118f;osa-miR2118g;osa-miR2118j;osa-miR2118l;osa-miR2118m
MSTRG.104062.1	LOC_Os10g26820	5	2.19e-09	0.00036517	osa-miR2118f;osa-miR2118g;osa-miR2118j;osa-miR2118l;osa-miR2118m
MSTRG.104062.1	Rice_newGene_21363	5	2.19e-09	0.00036517	osa-miR2118f;osa-miR2118g;osa-miR2118j;osa-miR2118l;osa-miR2118m
MSTRG.104062.1	LOC_Os04g30410	5	2.86e-11	4.82e-06	osa-miR2118f;osa-miR2118g;osa-miR2118j;osa-miR2118l;osa-miR2118m
MSTRG.104062.1	LOC_Os11g05030	3	3.72e-07	0.0607888	osa-miR2118f;osa-miR2118j;osa-miR2118m
MSTRG.104062.1	Rice_newGene_14480	5	5.99e-10	0.00010011	osa-miR2118f;osa-miR2118g;osa-miR2118j;osa-miR2118l;osa-miR2118m
MSTRG.104062.1	Rice_newGene_1331	5	4.03e-08	0.00664124	osa-miR2118f;osa-miR2118g;osa-miR2118j;osa-miR2118l;osa-miR2118m
MSTRG.104062.1	Rice_newGene_26484	4	5.67e-08	0.00933693	osa-miR2118f;osa-miR2118j;osa-miR2118l;osa-miR2118m
MSTRG.104062.1	Rice_newGene_17838	4	5.29e-07	0.0863589	osa-miR2118f;osa-miR2118g;osa-miR2118j;osa-miR2118m
MSTRG.104062.1	Rice_newGene_17998	5	6.08e-09	0.00101093	osa-miR2118f;osa-miR2118g;osa-miR2118j;osa-miR2118l;osa-miR2118m
MSTRG.104062.1	Rice_newGene_30078	5	1.23e-07	0.0202178	osa-miR2118f;osa-miR2118g;osa-miR2118j;osa-miR2118l;osa-miR2118m
MSTRG.104062.1	Rice_newGene_32126	5	1e-10	1.68e-05	osa-miR2118f;osa-miR2118g;osa-miR2118j;osa-miR2118l;osa-miR2118m
MSTRG.104062.1	Rice_newGene_5315	4	8.13e-09	0.00134937	osa-miR2118f;osa-miR2118j;osa-miR2118l;osa-miR2118m
MSTRG.104062.1	Rice_newGene_29398	4	5.29e-07	0.0863589	osa-miR2118f;osa-miR2118g;osa-miR2118j;osa-miR2118m
MSTRG.104062.1	Rice_newGene_17828	5	5.46e-08	0.00899302	osa-miR2118f;osa-miR2118g;osa-miR2118j;osa-miR2118l;osa-miR2118m
MSTRG.104062.1	Rice_newGene_15232	5	1.42e-08	0.0023451	osa-miR2118f;osa-miR2118g;osa-miR2118j;osa-miR2118l;osa-miR2118m
MSTRG.104062.1	LOC_Os09g15040	5	2.19e-09	0.00036517	osa-miR2118f;osa-miR2118g;osa-miR2118j;osa-miR2118l;osa-miR2118m
MSTRG.104062.1	Rice_newGene_20809	5	2.06e-08	0.0034016	osa-miR2118f;osa-miR2118g;osa-miR2118j;osa-miR2118l;osa-miR2118m
MSTRG.104062.1	LOC_Os03g05120	3	3.72e-07	0.0607888	osa-miR2118f;osa-miR2118j;osa-miR2118m
MSTRG.104062.1	LOC_Os07g33540	3	3.72e-07	0.0607888	osa-miR2118f;osa-miR2118j;osa-miR2118m
MSTRG.29040.1	LOC_Os08g10260	3	7.43e-08	0.0122395	osa-miR821a;osa-miR821b;osa-miR821c
MSTRG.98341.2	LOC_Os10g07400	7	2.66e-15	4.54e-10	osa-miR2118b;osa-miR2118c;osa-miR2118e;osa-miR2118g;osa-miR2118n;osa-miR2118q;osa-miR2118r
MSTRG.98341.2	Rice_newGene_15322	4	1.9e-08	0.00313577	osa-miR2118b;osa-miR2118c;osa-miR2118n;osa-miR2118q
MSTRG.98341.2	Rice_newGene_28840	7	0	0	osa-miR2118b;osa-miR2118c;osa-miR2118e;osa-miR2118g;osa-miR2118n;osa-miR2118q;osa-miR2118r
MSTRG.98341.2	Rice_newGene_30000	7	2.47e-13	4.19e-08	osa-miR2118b;osa-miR2118c;osa-miR2118e;osa-miR2118g;osa-miR2118n;osa-miR2118q;osa-miR2118r
MSTRG.98341.2	LOC_Os04g30610	6	8.33e-11	1.4e-05	osa-miR2118b;osa-miR2118c;osa-miR2118e;osa-miR2118n;osa-miR2118q;osa-miR2118r
MSTRG.98341.2	LOC_Os03g02270	4	3.8e-09	0.00063293	osa-miR2118b;osa-miR2118c;osa-miR2118n;osa-miR2118q
MSTRG.98341.2	LOC_Os03g47490	5	4.16e-09	0.00069143	osa-miR2118b;osa-miR2118e;osa-miR2118g;osa-miR2118n;osa-miR2118r
MSTRG.98341.2	LOC_Os01g20720	7	2.47e-13	4.19e-08	osa-miR2118b;osa-miR2118c;osa-miR2118e;osa-miR2118g;osa-miR2118n;osa-miR2118q;osa-miR2118r
MSTRG.98341.2	Rice_newGene_38142	5	4.9e-08	0.0080746	osa-miR2118b;osa-miR2118c;osa-miR2118g;osa-miR2118n;osa-miR2118q
MSTRG.98341.2	LOC_Os05g34220	7	2.47e-13	4.19e-08	osa-miR2118b;osa-miR2118c;osa-miR2118e;osa-miR2118g;osa-miR2118n;osa-miR2118q;osa-miR2118r
MSTRG.98341.2	LOC_Os12g32680	4	1.32e-07	0.0216315	osa-miR2118b;osa-miR2118e;osa-miR2118n;osa-miR2118r
MSTRG.98341.2	LOC_Os01g05620	4	4.71e-07	0.076894	osa-miR2118b;osa-miR2118c;osa-miR2118n;osa-miR2118q
MSTRG.98341.2	LOC_Os02g33840	5	1e-10	1.68e-05	osa-miR2118b;osa-miR2118e;osa-miR2118g;osa-miR2118n;osa-miR2118r
MSTRG.98341.2	Rice_newGene_15043	4	5.67e-08	0.00933693	osa-miR2118b;osa-miR2118e;osa-miR2118n;osa-miR2118r
MSTRG.98341.2	LOC_Os12g39490	7	2.66e-15	4.54e-10	osa-miR2118b;osa-miR2118c;osa-miR2118e;osa-miR2118g;osa-miR2118n;osa-miR2118q;osa-miR2118r
MSTRG.98341.2	Rice_newGene_13442	7	8.37e-12	1.41e-06	osa-miR2118b;osa-miR2118c;osa-miR2118e;osa-miR2118g;osa-miR2118n;osa-miR2118q;osa-miR2118r
MSTRG.98341.2	LOC_Os05g42390	4	3.8e-09	0.00063293	osa-miR2118b;osa-miR2118c;osa-miR2118n;osa-miR2118q
MSTRG.98341.2	LOC_Os08g42700	7	0	0	osa-miR2118b;osa-miR2118c;osa-miR2118e;osa-miR2118g;osa-miR2118n;osa-miR2118q;osa-miR2118r
MSTRG.98341.2	LOC_Os08g16460	7	5.55e-16	9.47e-11	osa-miR2118b;osa-miR2118c;osa-miR2118e;osa-miR2118g;osa-miR2118n;osa-miR2118q;osa-miR2118r
MSTRG.98341.2	Rice_newGene_18355	5	1e-10	1.68e-05	osa-miR2118b;osa-miR2118e;osa-miR2118g;osa-miR2118n;osa-miR2118r
MSTRG.98341.2	LOC_Os06g41140	4	3.8e-09	0.00063293	osa-miR2118b;osa-miR2118c;osa-miR2118n;osa-miR2118q
MSTRG.98341.2	LOC_Os01g05600	4	4.71e-07	0.076894	osa-miR2118b;osa-miR2118c;osa-miR2118n;osa-miR2118q
MSTRG.98341.2	Rice_newGene_1331	5	1.39e-07	0.0227617	osa-miR2118b;osa-miR2118c;osa-miR2118g;osa-miR2118n;osa-miR2118q
MSTRG.98341.2	Rice_newGene_35788	6	3.87e-10	6.49e-05	osa-miR2118b;osa-miR2118c;osa-miR2118e;osa-miR2118n;osa-miR2118q;osa-miR2118r
MSTRG.98341.2	Rice_newGene_21649	5	1e-10	1.68e-05	osa-miR2118b;osa-miR2118e;osa-miR2118g;osa-miR2118n;osa-miR2118r
MSTRG.98341.2	LOC_Os05g24230	5	9.29e-10	0.0001552	osa-miR2118b;osa-miR2118e;osa-miR2118g;osa-miR2118n;osa-miR2118r
MSTRG.98341.2	Rice_newGene_17838	5	7.61e-09	0.00126336	osa-miR2118b;osa-miR2118c;osa-miR2118g;osa-miR2118n;osa-miR2118q
MSTRG.98341.2	Rice_newGene_36335	7	5.55e-16	9.47e-11	osa-miR2118b;osa-miR2118c;osa-miR2118e;osa-miR2118g;osa-miR2118n;osa-miR2118q;osa-miR2118r
MSTRG.98341.2	Rice_newGene_29477	4	1.9e-08	0.00313577	osa-miR2118b;osa-miR2118e;osa-miR2118n;osa-miR2118r
MSTRG.98341.2	Rice_newGene_17998	7	1.23e-13	2.1e-08	osa-miR2118b;osa-miR2118c;osa-miR2118e;osa-miR2118g;osa-miR2118n;osa-miR2118q;osa-miR2118r
MSTRG.98341.2	Rice_newGene_15303	4	1.32e-07	0.0216315	osa-miR2118b;osa-miR2118c;osa-miR2118n;osa-miR2118q
MSTRG.98341.2	Rice_newGene_18712	4	4.71e-07	0.076894	osa-miR2118b;osa-miR2118c;osa-miR2118n;osa-miR2118q
MSTRG.98341.2	Rice_newGene_30078	7	1.23e-11	2.07e-06	osa-miR2118b;osa-miR2118c;osa-miR2118e;osa-miR2118g;osa-miR2118n;osa-miR2118q;osa-miR2118r
MSTRG.98341.2	Rice_newGene_18626	6	5.98e-10	0.00010002	osa-miR2118b;osa-miR2118c;osa-miR2118e;osa-miR2118n;osa-miR2118q;osa-miR2118r
MSTRG.98341.2	Rice_newGene_2042	4	4.71e-07	0.076894	osa-miR2118b;osa-miR2118c;osa-miR2118n;osa-miR2118q
MSTRG.98341.2	Rice_newGene_1018	7	2.66e-15	4.54e-10	osa-miR2118b;osa-miR2118c;osa-miR2118e;osa-miR2118g;osa-miR2118n;osa-miR2118q;osa-miR2118r
MSTRG.98341.2	Rice_newGene_26378	7	0	0	osa-miR2118b;osa-miR2118c;osa-miR2118e;osa-miR2118g;osa-miR2118n;osa-miR2118q;osa-miR2118r
MSTRG.98341.2	Rice_newGene_7801	4	5.67e-08	0.00933693	osa-miR2118c;osa-miR2118e;osa-miR2118q;osa-miR2118r
MSTRG.98341.2	LOC_Os06g41510	4	3.8e-09	0.00063293	osa-miR2118b;osa-miR2118c;osa-miR2118n;osa-miR2118q
MSTRG.98341.2	Rice_newGene_29398	5	7.61e-09	0.00126336	osa-miR2118b;osa-miR2118c;osa-miR2118g;osa-miR2118n;osa-miR2118q
MSTRG.98341.2	Rice_newGene_17828	7	3.63e-12	6.13e-07	osa-miR2118b;osa-miR2118c;osa-miR2118e;osa-miR2118g;osa-miR2118n;osa-miR2118q;osa-miR2118r
MSTRG.98341.2	LOC_Os06g50280	4	3.8e-09	0.00063293	osa-miR2118b;osa-miR2118c;osa-miR2118n;osa-miR2118q
MSTRG.98341.2	Rice_newGene_29996	4	3.8e-09	0.00063293	osa-miR2118b;osa-miR2118c;osa-miR2118n;osa-miR2118q
MSTRG.98341.2	Rice_newGene_15315	4	3.8e-09	0.00063293	osa-miR2118b;osa-miR2118c;osa-miR2118n;osa-miR2118q
MSTRG.98341.2	LOC_Os11g45780	4	3.8e-09	0.00063293	osa-miR2118b;osa-miR2118c;osa-miR2118n;osa-miR2118q
MSTRG.98341.2	Rice_newGene_15232	7	4.63e-13	7.85e-08	osa-miR2118b;osa-miR2118c;osa-miR2118e;osa-miR2118g;osa-miR2118n;osa-miR2118q;osa-miR2118r
MSTRG.98341.2	LOC_Os04g22090	4	1.9e-08	0.00313577	osa-miR2118c;osa-miR2118e;osa-miR2118q;osa-miR2118r
MSTRG.98341.2	Rice_newGene_38149	5	1.3e-08	0.00215589	osa-miR2118b;osa-miR2118c;osa-miR2118g;osa-miR2118n;osa-miR2118q
MSTRG.98341.2	Rice_newGene_27098	5	2.08e-09	0.00034776	osa-miR2118b;osa-miR2118e;osa-miR2118g;osa-miR2118n;osa-miR2118r
MSTRG.98341.2	Rice_newGene_15221	7	8.23e-13	1.39e-07	osa-miR2118b;osa-miR2118c;osa-miR2118e;osa-miR2118g;osa-miR2118n;osa-miR2118q;osa-miR2118r
MSTRG.98341.2	Rice_newGene_20809	7	8.23e-13	1.39e-07	osa-miR2118b;osa-miR2118c;osa-miR2118e;osa-miR2118g;osa-miR2118n;osa-miR2118q;osa-miR2118r
MSTRG.98341.2	LOC_Os04g30690	6	4.49e-11	7.56e-06	osa-miR2118b;osa-miR2118c;osa-miR2118e;osa-miR2118n;osa-miR2118q;osa-miR2118r
MSTRG.98341.2	Rice_newGene_3899	4	3.8e-09	0.00063293	osa-miR2118b;osa-miR2118c;osa-miR2118n;osa-miR2118q
MSTRG.98341.2	Rice_newGene_6843	5	1e-10	1.68e-05	osa-miR2118b;osa-miR2118e;osa-miR2118g;osa-miR2118n;osa-miR2118r
MSTRG.98341.2	Rice_newGene_15218	4	1.9e-08	0.00313577	osa-miR2118b;osa-miR2118c;osa-miR2118n;osa-miR2118q
MSTRG.71359.5	LOC_Os07g04000	3	1.86e-08	0.00307724	osa-miR399a;osa-miR399b;osa-miR399c
MSTRG.71359.5	Rice_newGene_29139	3	1.86e-08	0.00307724	osa-miR399a;osa-miR399b;osa-miR399c
MSTRG.71359.5	LOC_Os01g58500	3	1.86e-08	0.00307724	osa-miR399a;osa-miR399b;osa-miR399c
MSTRG.71359.5	Rice_newGene_5038	3	7.43e-08	0.0122395	osa-miR399a;osa-miR399b;osa-miR399c
MSTRG.71359.5	LOC_Os09g37780	3	1.86e-08	0.00307724	osa-miR399a;osa-miR399b;osa-miR399c
MSTRG.71359.5	LOC_Os01g44320	3	7.43e-08	0.0122395	osa-miR399a;osa-miR399b;osa-miR399c
MSTRG.71359.5	LOC_Os02g20210	3	1.86e-07	0.0304903	osa-miR399a;osa-miR399b;osa-miR399c
MSTRG.71359.5	LOC_Os03g54220	3	7.43e-08	0.0122395	osa-miR399a;osa-miR399b;osa-miR399c
MSTRG.71359.5	LOC_Os04g04290	3	7.43e-08	0.0122395	osa-miR399a;osa-miR399b;osa-miR399c
MSTRG.71359.5	LOC_Os07g34030	3	1.86e-08	0.00307724	osa-miR399a;osa-miR399b;osa-miR399c
MSTRG.71359.5	LOC_Os04g58410	3	1.86e-08	0.00307724	osa-miR399a;osa-miR399b;osa-miR399c
MSTRG.71359.5	LOC_Os09g02410	3	1.86e-07	0.0304903	osa-miR399a;osa-miR399b;osa-miR399c
MSTRG.71359.5	LOC_Os07g36544	3	3.72e-07	0.0607888	osa-miR399a;osa-miR399b;osa-miR399c
MSTRG.71359.5	LOC_Os08g43910	3	7.43e-08	0.0122395	osa-miR399a;osa-miR399b;osa-miR399c
MSTRG.71359.5	LOC_Os02g40200	3	1.86e-08	0.00307724	osa-miR399a;osa-miR399b;osa-miR399c
MSTRG.71359.5	LOC_Os08g42010	3	1.86e-07	0.0304903	osa-miR399a;osa-miR399b;osa-miR399c
MSTRG.103538.1	Rice_newGene_26480	4	2.63e-07	0.043013	osa-miR2118d;osa-miR2118f;osa-miR2118j;osa-miR2118m
MSTRG.103538.1	Rice_newGene_30000	5	8.63e-08	0.0141789	osa-miR2118a;osa-miR2118d;osa-miR2118f;osa-miR2118j;osa-miR2118m
MSTRG.103538.1	Rice_newGene_35526	5	3.44e-08	0.00568079	osa-miR2118d;osa-miR2118f;osa-miR2118j;osa-miR2118m;osa-miR2118o
MSTRG.103538.1	LOC_Os04g30610	5	5.57e-08	0.00917578	osa-miR2118a;osa-miR2118d;osa-miR2118f;osa-miR2118j;osa-miR2118m
MSTRG.103538.1	Rice_newGene_26473	4	2.63e-07	0.043013	osa-miR2118d;osa-miR2118f;osa-miR2118j;osa-miR2118m
MSTRG.103538.1	LOC_Os07g45880	4	5.23e-07	0.0853107	osa-miR2118d;osa-miR2118f;osa-miR2118j;osa-miR2118m
MSTRG.103538.1	Rice_newGene_15522	5	3.44e-08	0.00568079	osa-miR2118d;osa-miR2118f;osa-miR2118j;osa-miR2118m;osa-miR2118o
MSTRG.103538.1	Rice_newGene_17566	4	1.13e-07	0.0185721	osa-miR2118d;osa-miR2118f;osa-miR2118j;osa-miR2118m
MSTRG.103538.1	Rice_newGene_18155	5	2.47e-09	0.00041132	osa-miR2118d;osa-miR2118f;osa-miR2118j;osa-miR2118m;osa-miR2118o
MSTRG.103538.1	Rice_newGene_38142	5	1.29e-07	0.021176	osa-miR2118a;osa-miR2118d;osa-miR2118f;osa-miR2118j;osa-miR2118m
MSTRG.103538.1	Rice_newGene_27065	4	2.63e-07	0.043013	osa-miR2118d;osa-miR2118f;osa-miR2118j;osa-miR2118m
MSTRG.103538.1	Rice_newGene_37313	4	1.13e-07	0.0185721	osa-miR2118f;osa-miR2118j;osa-miR2118m;osa-miR2118o
MSTRG.103538.1	Rice_newGene_29080	4	7.61e-09	0.00126336	osa-miR2118a;osa-miR2118f;osa-miR2118j;osa-miR2118m
MSTRG.103538.1	Rice_newGene_17399	5	2.47e-09	0.00041132	osa-miR2118d;osa-miR2118f;osa-miR2118j;osa-miR2118m;osa-miR2118o
MSTRG.103538.1	Rice_newGene_13442	6	1.02e-08	0.00169746	osa-miR2118a;osa-miR2118d;osa-miR2118f;osa-miR2118j;osa-miR2118m;osa-miR2118o
MSTRG.103538.1	Rice_newGene_18333	5	1.1e-08	0.0018276	osa-miR2118d;osa-miR2118f;osa-miR2118j;osa-miR2118m;osa-miR2118o
MSTRG.103538.1	Rice_newGene_2161	5	3.64e-07	0.0595061	osa-miR2118d;osa-miR2118f;osa-miR2118j;osa-miR2118m;osa-miR2118o
MSTRG.103538.1	LOC_Os10g26820	5	2.01e-08	0.00332993	osa-miR2118d;osa-miR2118f;osa-miR2118j;osa-miR2118m;osa-miR2118o
MSTRG.103538.1	Rice_newGene_38575	5	1.1e-08	0.0018276	osa-miR2118d;osa-miR2118f;osa-miR2118j;osa-miR2118m;osa-miR2118o
MSTRG.103538.1	Rice_newGene_28972	4	7.61e-09	0.00126336	osa-miR2118d;osa-miR2118f;osa-miR2118j;osa-miR2118m
MSTRG.103538.1	LOC_Os04g30660	5	2.01e-08	0.00332993	osa-miR2118a;osa-miR2118d;osa-miR2118f;osa-miR2118j;osa-miR2118m
MSTRG.103538.1	Rice_newGene_34725	4	1.13e-07	0.0185721	osa-miR2118d;osa-miR2118f;osa-miR2118j;osa-miR2118m
MSTRG.103538.1	Rice_newGene_17897	5	5.53e-09	0.00091943	osa-miR2118d;osa-miR2118f;osa-miR2118j;osa-miR2118m;osa-miR2118o
MSTRG.103538.1	Rice_newGene_38134	4	2.63e-07	0.043013	osa-miR2118d;osa-miR2118f;osa-miR2118j;osa-miR2118m
MSTRG.103538.1	Rice_newGene_1331	6	3.53e-09	0.00058743	osa-miR2118a;osa-miR2118d;osa-miR2118f;osa-miR2118j;osa-miR2118m;osa-miR2118o
MSTRG.103538.1	Rice_newGene_35788	6	1.53e-09	0.00025546	osa-miR2118a;osa-miR2118d;osa-miR2118f;osa-miR2118j;osa-miR2118m;osa-miR2118o
MSTRG.103538.1	Rice_newGene_15061	5	2.01e-08	0.00332993	osa-miR2118d;osa-miR2118f;osa-miR2118j;osa-miR2118m;osa-miR2118o
MSTRG.103538.1	Rice_newGene_26484	4	2.63e-07	0.043013	osa-miR2118d;osa-miR2118f;osa-miR2118j;osa-miR2118m
MSTRG.103538.1	Rice_newGene_30078	6	1.4e-08	0.00232525	osa-miR2118a;osa-miR2118d;osa-miR2118f;osa-miR2118j;osa-miR2118m;osa-miR2118o
MSTRG.103538.1	Rice_newGene_15033	5	2.47e-09	0.00041132	osa-miR2118d;osa-miR2118f;osa-miR2118j;osa-miR2118m;osa-miR2118o
MSTRG.103538.1	Rice_newGene_18626	6	2.36e-09	0.00039329	osa-miR2118a;osa-miR2118d;osa-miR2118f;osa-miR2118j;osa-miR2118m;osa-miR2118o
MSTRG.103538.1	Rice_newGene_15254	5	5.57e-08	0.00917578	osa-miR2118a;osa-miR2118f;osa-miR2118j;osa-miR2118m;osa-miR2118o
MSTRG.103538.1	LOC_Os01g12240	4	7.61e-09	0.00126336	osa-miR2118d;osa-miR2118f;osa-miR2118j;osa-miR2118m
MSTRG.103538.1	Rice_newGene_5315	4	3.79e-08	0.0062486	osa-miR2118d;osa-miR2118f;osa-miR2118j;osa-miR2118m
MSTRG.103538.1	Rice_newGene_27089	4	2.63e-07	0.043013	osa-miR2118d;osa-miR2118f;osa-miR2118j;osa-miR2118m
MSTRG.103538.1	Rice_newGene_17828	5	4.92e-07	0.0803023	osa-miR2118a;osa-miR2118d;osa-miR2118f;osa-miR2118j;osa-miR2118m
MSTRG.103538.1	Rice_newGene_17225	5	4.46e-11	7.5e-06	osa-miR2118a;osa-miR2118d;osa-miR2118f;osa-miR2118j;osa-miR2118m
MSTRG.103538.1	Rice_newGene_15232	5	1.29e-07	0.021176	osa-miR2118a;osa-miR2118d;osa-miR2118f;osa-miR2118j;osa-miR2118m
MSTRG.103538.1	Rice_newGene_38149	5	3.44e-08	0.00568079	osa-miR2118d;osa-miR2118f;osa-miR2118j;osa-miR2118m;osa-miR2118o
MSTRG.103538.1	Rice_newGene_1155	8	0	0	osa-miR166l-5p;osa-miR2118a;osa-miR2118d;osa-miR2118f;osa-miR2118j;osa-miR2118m;osa-miR2118o;osa-miR529a
MSTRG.103538.1	Rice_newGene_20809	5	1.87e-07	0.0306345	osa-miR2118a;osa-miR2118d;osa-miR2118f;osa-miR2118j;osa-miR2118m
MSTRG.103538.1	LOC_Os04g30690	5	3.44e-08	0.00568079	osa-miR2118a;osa-miR2118d;osa-miR2118f;osa-miR2118j;osa-miR2118m
MSTRG.103538.1	Rice_newGene_18595	5	2.47e-09	0.00041132	osa-miR2118d;osa-miR2118f;osa-miR2118j;osa-miR2118m;osa-miR2118o
MSTRG.93586.3	LOC_Os08g23760	3	1.86e-07	0.0304903	osa-miR444b.2;osa-miR444c.2;osa-miR444f
MSTRG.93586.3	LOC_Os07g37190	3	7.43e-08	0.0122395	osa-miR444b.2;osa-miR444c.2;osa-miR444f
MSTRG.93586.3	LOC_Os01g55560	3	1.86e-08	0.00307724	osa-miR444b.2;osa-miR444c.2;osa-miR444f
MSTRG.93586.3	LOC_Os06g17160	3	1.86e-07	0.0304903	osa-miR444b.2;osa-miR444c.2;osa-miR444f
MSTRG.93586.3	LOC_Os06g37090	3	1.86e-07	0.0304903	osa-miR444b.2;osa-miR444c.2;osa-miR444f
MSTRG.93586.3	LOC_Os02g14370	3	7.43e-08	0.0122395	osa-miR444b.2;osa-miR444c.2;osa-miR444f
MSTRG.93586.3	LOC_Os07g46890	3	1.86e-07	0.0304903	osa-miR444b.2;osa-miR444c.2;osa-miR444f
MSTRG.93586.3	LOC_Os05g23370	3	1.86e-07	0.0304903	osa-miR444b.2;osa-miR444c.2;osa-miR444f
MSTRG.93586.3	LOC_Os12g37370	3	1.86e-08	0.00307724	osa-miR444b.2;osa-miR444c.2;osa-miR444f
MSTRG.93586.3	LOC_Os08g25950	3	7.43e-08	0.0122395	osa-miR444b.2;osa-miR444c.2;osa-miR444f
MSTRG.93586.3	LOC_Os05g19160	3	1.86e-07	0.0304903	osa-miR444b.2;osa-miR444c.2;osa-miR444f
MSTRG.93586.3	LOC_Os04g21230	3	1.86e-08	0.00307724	osa-miR444b.2;osa-miR444c.2;osa-miR444f
MSTRG.93586.3	LOC_Os03g63800	3	1.86e-07	0.0304903	osa-miR444b.2;osa-miR444c.2;osa-miR444f
MSTRG.93586.3	LOC_Os01g71510	3	1.86e-07	0.0304903	osa-miR444b.2;osa-miR444c.2;osa-miR444f
MSTRG.93586.3	Rice_newGene_36277	3	7.43e-08	0.0122395	osa-miR444b.2;osa-miR444c.2;osa-miR444f
MSTRG.93586.3	LOC_Os06g39940	3	1.86e-07	0.0304903	osa-miR444b.2;osa-miR444c.2;osa-miR444f
MSTRG.93586.3	LOC_Os05g06860	3	1.86e-07	0.0304903	osa-miR444b.2;osa-miR444c.2;osa-miR444f
MSTRG.93586.3	LOC_Os07g30890	3	1.86e-07	0.0304903	osa-miR444b.2;osa-miR444c.2;osa-miR444f
MSTRG.93586.3	ChrSy.fgenesh.gene.56	3	7.43e-08	0.0122395	osa-miR444b.2;osa-miR444c.2;osa-miR444f
MSTRG.93586.3	LOC_Os05g16130	3	7.43e-08	0.0122395	osa-miR444b.2;osa-miR444c.2;osa-miR444f
MSTRG.93586.3	LOC_Os09g06320	3	1.86e-08	0.00307724	osa-miR444b.2;osa-miR444c.2;osa-miR444f
MSTRG.93586.3	LOC_Os04g50150	3	3.72e-07	0.0607888	osa-miR444b.2;osa-miR444c.2;osa-miR444f
MSTRG.93586.3	LOC_Os06g49800	3	1.86e-08	0.00307724	osa-miR444b.2;osa-miR444c.2;osa-miR444f
MSTRG.93586.3	LOC_Os08g19360	3	1.86e-07	0.0304903	osa-miR444b.2;osa-miR444c.2;osa-miR444f
MSTRG.93586.3	LOC_Os05g38130	3	1.86e-08	0.00307724	osa-miR444b.2;osa-miR444c.2;osa-miR444f
MSTRG.93586.3	LOC_Os01g22740	3	1.86e-07	0.0304903	osa-miR444b.2;osa-miR444c.2;osa-miR444f
MSTRG.93586.3	LOC_Os01g44990	3	1.86e-07	0.0304903	osa-miR444b.2;osa-miR444c.2;osa-miR444f
MSTRG.93586.3	LOC_Os09g25110	3	1.86e-07	0.0304903	osa-miR444b.2;osa-miR444c.2;osa-miR444f
MSTRG.90578.1	Rice_newGene_7690	3	1.86e-08	0.00307724	osa-miR1436;osa-miR1439;osa-miR2922
MSTRG.90578.1	Rice_newGene_36509	3	1.86e-07	0.0304903	osa-miR1436;osa-miR1439;osa-miR2922
MSTRG.65017.1	LOC_Os04g23880	4	1.63e-09	0.00027211	osa-miR444a-3p.2;osa-miR444d.2;osa-miR444e;osa-miR444f
MSTRG.65017.1	LOC_Os06g21680	3	3.72e-07	0.0607888	osa-miR444a-3p.2;osa-miR444d.2;osa-miR444e
MSTRG.65017.1	LOC_Os05g01256	3	3.72e-07	0.0607888	osa-miR444a-3p.2;osa-miR444d.2;osa-miR444e
MSTRG.65017.1	LOC_Os07g34410	3	3.72e-07	0.0607888	osa-miR444a-3p.2;osa-miR444d.2;osa-miR444e
MSTRG.65017.1	LOC_Os08g38640	3	3.72e-07	0.0607888	osa-miR444a-3p.2;osa-miR444d.2;osa-miR444e
MSTRG.65017.1	LOC_Os01g74510	3	3.72e-07	0.0607888	osa-miR444a-3p.2;osa-miR444d.2;osa-miR444e
MSTRG.65017.1	LOC_Os01g55560	3	3.72e-07	0.0607888	osa-miR444b.2;osa-miR444c.2;osa-miR444f
MSTRG.65017.1	LOC_Os10g28610	4	5.67e-08	0.00933693	osa-miR444a-3p.2;osa-miR444d.2;osa-miR444e;osa-miR444f
MSTRG.65017.1	LOC_Os02g49840	6	3.23e-12	5.47e-07	osa-miR444a-3p.2;osa-miR444b.2;osa-miR444c.2;osa-miR444d.2;osa-miR444e;osa-miR444f
MSTRG.65017.1	LOC_Os06g43540	3	3.72e-07	0.0607888	osa-miR444a-3p.2;osa-miR444d.2;osa-miR444e
MSTRG.65017.1	LOC_Os09g28489	3	3.72e-07	0.0607888	osa-miR444a-3p.2;osa-miR444d.2;osa-miR444e
MSTRG.65017.1	LOC_Os01g01850	4	2.43e-08	0.00402228	osa-miR444a-3p.2;osa-miR444d.2;osa-miR444e;osa-miR444f
MSTRG.65017.1	LOC_Os04g51350	3	3.72e-07	0.0607888	osa-miR444a-3p.2;osa-miR444d.2;osa-miR444e
MSTRG.65017.1	LOC_Os04g13980	3	3.72e-07	0.0607888	osa-miR444a-3p.2;osa-miR444d.2;osa-miR444e
MSTRG.65017.1	LOC_Os04g16560	4	8.13e-09	0.00134937	osa-miR444a-3p.2;osa-miR444d.2;osa-miR444e;osa-miR444f
MSTRG.65017.1	Rice_newGene_25246	4	2.43e-08	0.00402228	osa-miR444a-3p.2;osa-miR444d.2;osa-miR444e;osa-miR444f
MSTRG.65017.1	LOC_Os01g26980	3	3.72e-07	0.0607888	osa-miR444a-3p.2;osa-miR444d.2;osa-miR444e
MSTRG.65017.1	LOC_Os03g05440	3	3.72e-07	0.0607888	osa-miR444a-3p.2;osa-miR444d.2;osa-miR444e
MSTRG.65017.1	LOC_Os11g15600	3	3.72e-07	0.0607888	osa-miR444a-3p.2;osa-miR444d.2;osa-miR444e
MSTRG.65017.1	LOC_Os04g45070	3	3.72e-07	0.0607888	osa-miR444a-3p.2;osa-miR444d.2;osa-miR444e
MSTRG.65017.1	LOC_Os04g23910	4	2.43e-08	0.00402228	osa-miR444a-3p.2;osa-miR444d.2;osa-miR444e;osa-miR444f
MSTRG.65017.1	LOC_Os04g56090	3	3.72e-07	0.0607888	osa-miR444a-3p.2;osa-miR444d.2;osa-miR444e
MSTRG.65017.1	LOC_Os09g15860	3	3.72e-07	0.0607888	osa-miR444a-3p.2;osa-miR444d.2;osa-miR444e
MSTRG.65017.1	LOC_Os02g36924	6	1.47e-12	2.49e-07	osa-miR444a-3p.2;osa-miR444b.2;osa-miR444c.2;osa-miR444d.2;osa-miR444e;osa-miR444f
MSTRG.65017.1	LOC_Os12g37370	3	3.72e-07	0.0607888	osa-miR444b.2;osa-miR444c.2;osa-miR444f
MSTRG.65017.1	LOC_Os08g06510	6	5.88e-13	9.97e-08	osa-miR444a-3p.2;osa-miR444b.2;osa-miR444c.2;osa-miR444d.2;osa-miR444e;osa-miR444f
MSTRG.65017.1	LOC_Os05g20390	3	3.72e-07	0.0607888	osa-miR444a-3p.2;osa-miR444d.2;osa-miR444e
MSTRG.65017.1	LOC_Os05g47560	4	5.67e-08	0.00933693	osa-miR444a-3p.2;osa-miR444d.2;osa-miR444e;osa-miR444f
MSTRG.65017.1	LOC_Os01g13640	3	3.72e-07	0.0607888	osa-miR444a-3p.2;osa-miR444d.2;osa-miR444e
MSTRG.65017.1	LOC_Os01g34490	3	3.72e-07	0.0607888	osa-miR444a-3p.2;osa-miR444d.2;osa-miR444e
MSTRG.65017.1	LOC_Os06g20860	4	5.67e-08	0.00933693	osa-miR444a-3p.2;osa-miR444d.2;osa-miR444e;osa-miR444f
MSTRG.65017.1	LOC_Os08g08000	4	1.63e-09	0.00027211	osa-miR444a-3p.2;osa-miR444d.2;osa-miR444e;osa-miR444f
MSTRG.65017.1	LOC_Os02g13090	3	3.72e-07	0.0607888	osa-miR444a-3p.2;osa-miR444d.2;osa-miR444e
MSTRG.65017.1	Rice_newGene_5834	4	2.43e-08	0.00402228	osa-miR444a-3p.2;osa-miR444d.2;osa-miR444e;osa-miR444f
MSTRG.65017.1	LOC_Os01g09640	3	3.72e-07	0.0607888	osa-miR444a-3p.2;osa-miR444d.2;osa-miR444e
MSTRG.65017.1	LOC_Os02g33790	3	3.72e-07	0.0607888	osa-miR444a-3p.2;osa-miR444d.2;osa-miR444e
MSTRG.65017.1	LOC_Os04g38780	6	1.47e-12	2.49e-07	osa-miR444a-3p.2;osa-miR444b.2;osa-miR444c.2;osa-miR444d.2;osa-miR444e;osa-miR444f
MSTRG.65017.1	LOC_Os04g21230	3	3.72e-07	0.0607888	osa-miR444b.2;osa-miR444c.2;osa-miR444f
MSTRG.65017.1	LOC_Os01g61000	3	3.72e-07	0.0607888	osa-miR444a-3p.2;osa-miR444d.2;osa-miR444e
MSTRG.65017.1	LOC_Os12g34022	3	3.72e-07	0.0607888	osa-miR444a-3p.2;osa-miR444d.2;osa-miR444e
MSTRG.65017.1	LOC_Os04g27220	6	1.96e-13	3.33e-08	osa-miR444a-3p.2;osa-miR444b.2;osa-miR444c.2;osa-miR444d.2;osa-miR444e;osa-miR444f
MSTRG.65017.1	LOC_Os02g22160	3	3.72e-07	0.0607888	osa-miR444a-3p.2;osa-miR444d.2;osa-miR444e
MSTRG.65017.1	LOC_Os05g46340	4	1.13e-07	0.0185721	osa-miR444a-3p.2;osa-miR444d.2;osa-miR444e;osa-miR444f
MSTRG.65017.1	LOC_Os05g18230	3	3.72e-07	0.0607888	osa-miR444a-3p.2;osa-miR444d.2;osa-miR444e
MSTRG.65017.1	LOC_Os09g25784	3	3.72e-07	0.0607888	osa-miR444a-3p.2;osa-miR444d.2;osa-miR444e
MSTRG.65017.1	LOC_Os09g16360	3	3.72e-07	0.0607888	osa-miR444a-3p.2;osa-miR444d.2;osa-miR444e
MSTRG.65017.1	LOC_Os08g29580	3	3.72e-07	0.0607888	osa-miR444a-3p.2;osa-miR444d.2;osa-miR444e
MSTRG.65017.1	LOC_Os04g17270	3	3.72e-07	0.0607888	osa-miR444a-3p.2;osa-miR444d.2;osa-miR444e
MSTRG.65017.1	LOC_Os11g44970	3	3.72e-07	0.0607888	osa-miR444a-3p.2;osa-miR444d.2;osa-miR444e
MSTRG.65017.1	LOC_Os10g09810	3	3.72e-07	0.0607888	osa-miR444a-3p.2;osa-miR444d.2;osa-miR444e
MSTRG.65017.1	LOC_Os05g09200	3	3.72e-07	0.0607888	osa-miR444a-3p.2;osa-miR444d.2;osa-miR444e
MSTRG.65017.1	LOC_Os04g26970	4	8.13e-09	0.00134937	osa-miR444a-3p.2;osa-miR444d.2;osa-miR444e;osa-miR444f
MSTRG.65017.1	LOC_Os01g22410	3	3.72e-07	0.0607888	osa-miR444a-3p.2;osa-miR444d.2;osa-miR444e
MSTRG.65017.1	LOC_Os02g56920	3	3.72e-07	0.0607888	osa-miR444a-3p.2;osa-miR444d.2;osa-miR444e
MSTRG.65017.1	LOC_Os03g17520	3	3.72e-07	0.0607888	osa-miR444a-3p.2;osa-miR444d.2;osa-miR444e
MSTRG.65017.1	LOC_Os08g41500	3	3.72e-07	0.0607888	osa-miR444a-3p.2;osa-miR444d.2;osa-miR444e
MSTRG.65017.1	LOC_Os05g51000	4	1.63e-09	0.00027211	osa-miR444a-3p.2;osa-miR444d.2;osa-miR444e;osa-miR444f
MSTRG.65017.1	Rice_newGene_21376	6	1.96e-13	3.33e-08	osa-miR444a-3p.2;osa-miR444b.2;osa-miR444c.2;osa-miR444d.2;osa-miR444e;osa-miR444f
MSTRG.65017.1	ChrUn.fgenesh.gene.80	3	3.72e-07	0.0607888	osa-miR444a-3p.2;osa-miR444d.2;osa-miR444e
MSTRG.65017.1	LOC_Os03g04650	3	3.72e-07	0.0607888	osa-miR444a-3p.2;osa-miR444d.2;osa-miR444e
MSTRG.65017.1	LOC_Os02g50040	3	3.72e-07	0.0607888	osa-miR444a-3p.2;osa-miR444d.2;osa-miR444e
MSTRG.65017.1	LOC_Os05g36940	3	3.72e-07	0.0607888	osa-miR444a-3p.2;osa-miR444d.2;osa-miR444e
MSTRG.65017.1	LOC_Os04g28740	3	3.72e-07	0.0607888	osa-miR444a-3p.2;osa-miR444d.2;osa-miR444e
MSTRG.65017.1	LOC_Os06g21560	3	3.72e-07	0.0607888	osa-miR444a-3p.2;osa-miR444d.2;osa-miR444e
MSTRG.65017.1	LOC_Os12g19980	3	3.72e-07	0.0607888	osa-miR444a-3p.2;osa-miR444d.2;osa-miR444e
MSTRG.65017.1	LOC_Os09g06320	3	3.72e-07	0.0607888	osa-miR444b.2;osa-miR444c.2;osa-miR444f
MSTRG.65017.1	LOC_Os08g19030	3	3.72e-07	0.0607888	osa-miR444a-3p.2;osa-miR444d.2;osa-miR444e
MSTRG.65017.1	LOC_Os05g13800	3	3.72e-07	0.0607888	osa-miR444a-3p.2;osa-miR444d.2;osa-miR444e
MSTRG.65017.1	LOC_Os06g49800	3	3.72e-07	0.0607888	osa-miR444b.2;osa-miR444c.2;osa-miR444f
MSTRG.65017.1	LOC_Os08g36450	3	3.72e-07	0.0607888	osa-miR444a-3p.2;osa-miR444d.2;osa-miR444e
MSTRG.65017.1	LOC_Os09g38910	3	3.72e-07	0.0607888	osa-miR444a-3p.2;osa-miR444d.2;osa-miR444e
MSTRG.65017.1	LOC_Os03g52239	4	8.13e-09	0.00134937	osa-miR444a-3p.2;osa-miR444d.2;osa-miR444e;osa-miR444f
MSTRG.65017.1	LOC_Os05g30620	3	3.72e-07	0.0607888	osa-miR444a-3p.2;osa-miR444d.2;osa-miR444e
MSTRG.65017.1	LOC_Os08g33488	6	1.47e-12	2.49e-07	osa-miR444a-3p.2;osa-miR444b.2;osa-miR444c.2;osa-miR444d.2;osa-miR444e;osa-miR444f
MSTRG.65017.1	LOC_Os05g38130	3	3.72e-07	0.0607888	osa-miR444b.2;osa-miR444c.2;osa-miR444f
MSTRG.65017.1	LOC_Os04g44800	3	3.72e-07	0.0607888	osa-miR444a-3p.2;osa-miR444d.2;osa-miR444e
MSTRG.65017.1	LOC_Os09g26730	3	3.72e-07	0.0607888	osa-miR444a-3p.2;osa-miR444d.2;osa-miR444e
MSTRG.65017.1	LOC_Os01g09120	3	3.72e-07	0.0607888	osa-miR444a-3p.2;osa-miR444d.2;osa-miR444e
MSTRG.65017.1	LOC_Os05g01635	3	3.72e-07	0.0607888	osa-miR444a-3p.2;osa-miR444d.2;osa-miR444e
MSTRG.71359.3	LOC_Os07g04000	3	1.86e-08	0.00307724	osa-miR399a;osa-miR399b;osa-miR399c
MSTRG.71359.3	Rice_newGene_29139	3	1.86e-08	0.00307724	osa-miR399a;osa-miR399b;osa-miR399c
MSTRG.71359.3	LOC_Os01g58500	3	1.86e-08	0.00307724	osa-miR399a;osa-miR399b;osa-miR399c
MSTRG.71359.3	Rice_newGene_5038	3	7.43e-08	0.0122395	osa-miR399a;osa-miR399b;osa-miR399c
MSTRG.71359.3	LOC_Os09g37780	3	1.86e-08	0.00307724	osa-miR399a;osa-miR399b;osa-miR399c
MSTRG.71359.3	LOC_Os01g44320	3	7.43e-08	0.0122395	osa-miR399a;osa-miR399b;osa-miR399c
MSTRG.71359.3	LOC_Os02g20210	3	1.86e-07	0.0304903	osa-miR399a;osa-miR399b;osa-miR399c
MSTRG.71359.3	LOC_Os03g54220	3	7.43e-08	0.0122395	osa-miR399a;osa-miR399b;osa-miR399c
MSTRG.71359.3	LOC_Os04g04290	3	7.43e-08	0.0122395	osa-miR399a;osa-miR399b;osa-miR399c
MSTRG.71359.3	LOC_Os07g34030	3	1.86e-08	0.00307724	osa-miR399a;osa-miR399b;osa-miR399c
MSTRG.71359.3	LOC_Os04g58410	3	1.86e-08	0.00307724	osa-miR399a;osa-miR399b;osa-miR399c
MSTRG.71359.3	LOC_Os09g02410	3	1.86e-07	0.0304903	osa-miR399a;osa-miR399b;osa-miR399c
MSTRG.71359.3	LOC_Os07g36544	3	3.72e-07	0.0607888	osa-miR399a;osa-miR399b;osa-miR399c
MSTRG.71359.3	LOC_Os08g43910	3	7.43e-08	0.0122395	osa-miR399a;osa-miR399b;osa-miR399c
MSTRG.71359.3	LOC_Os02g40200	3	1.86e-08	0.00307724	osa-miR399a;osa-miR399b;osa-miR399c
MSTRG.71359.3	LOC_Os08g42010	3	1.86e-07	0.0304903	osa-miR399a;osa-miR399b;osa-miR399c
MSTRG.122861.3	Rice_newGene_7690	3	1.86e-08	0.00307724	osa-miR1436;osa-miR1439;osa-miR2922
MSTRG.122861.3	Rice_newGene_36509	3	1.86e-07	0.0304903	osa-miR1436;osa-miR1439;osa-miR2922
MSTRG.116086.2	Rice_newGene_26480	5	1.67e-11	2.82e-06	osa-miR2118d;osa-miR2118f;osa-miR2118j;osa-miR2118l;osa-miR2118m
MSTRG.116086.2	Rice_newGene_30000	4	5.38e-07	0.0877118	osa-miR2118d;osa-miR2118f;osa-miR2118j;osa-miR2118m
MSTRG.116086.2	Rice_newGene_35526	4	2.66e-07	0.0436473	osa-miR2118d;osa-miR2118f;osa-miR2118j;osa-miR2118m
MSTRG.116086.2	LOC_Os04g30610	4	3.84e-07	0.062792	osa-miR2118d;osa-miR2118f;osa-miR2118j;osa-miR2118m
MSTRG.116086.2	Rice_newGene_26473	5	1.67e-11	2.82e-06	osa-miR2118d;osa-miR2118f;osa-miR2118j;osa-miR2118l;osa-miR2118m
MSTRG.116086.2	Rice_newGene_15959	4	8.13e-09	0.00134937	osa-miR2118f;osa-miR2118j;osa-miR2118l;osa-miR2118m
MSTRG.116086.2	LOC_Os07g45880	4	3.79e-08	0.0062486	osa-miR2118d;osa-miR2118f;osa-miR2118j;osa-miR2118m
MSTRG.116086.2	Rice_newGene_15522	4	2.66e-07	0.0436473	osa-miR2118d;osa-miR2118f;osa-miR2118j;osa-miR2118m
MSTRG.116086.2	Rice_newGene_17566	4	8.13e-09	0.00134937	osa-miR2118d;osa-miR2118f;osa-miR2118j;osa-miR2118m
MSTRG.116086.2	Rice_newGene_32122	3	1.86e-07	0.0304903	osa-miR2118f;osa-miR2118j;osa-miR2118m
MSTRG.116086.2	LOC_Os03g47490	4	1.13e-07	0.018613	osa-miR2118f;osa-miR2118j;osa-miR2118l;osa-miR2118m
MSTRG.116086.2	Rice_newGene_18155	4	3.79e-08	0.0062486	osa-miR2118d;osa-miR2118f;osa-miR2118j;osa-miR2118m
MSTRG.116086.2	Rice_newGene_38142	5	2.39e-09	0.00039835	osa-miR2118d;osa-miR2118f;osa-miR2118j;osa-miR2118l;osa-miR2118m
MSTRG.116086.2	LOC_Os05g34220	4	5.38e-07	0.0877118	osa-miR2118f;osa-miR2118j;osa-miR2118l;osa-miR2118m
MSTRG.116086.2	Rice_newGene_27065	4	1.9e-08	0.00313577	osa-miR2118d;osa-miR2118f;osa-miR2118j;osa-miR2118m
MSTRG.116086.2	LOC_Os06g06940	3	1.86e-07	0.0304903	osa-miR2118f;osa-miR2118j;osa-miR2118m
MSTRG.116086.2	Rice_newGene_13572	4	6.81e-08	0.0112134	osa-miR2118d;osa-miR2118f;osa-miR2118j;osa-miR2118m
MSTRG.116086.2	Rice_newGene_17399	4	3.79e-08	0.0062486	osa-miR2118d;osa-miR2118f;osa-miR2118j;osa-miR2118m
MSTRG.116086.2	Rice_newGene_13442	5	1.62e-08	0.0026809	osa-miR2118d;osa-miR2118f;osa-miR2118j;osa-miR2118l;osa-miR2118m
MSTRG.116086.2	Rice_newGene_18333	5	2.01e-10	3.36e-05	osa-miR2118d;osa-miR2118f;osa-miR2118j;osa-miR2118l;osa-miR2118m
MSTRG.116086.2	LOC_Os10g26820	5	3.68e-10	6.16e-05	osa-miR2118d;osa-miR2118f;osa-miR2118j;osa-miR2118l;osa-miR2118m
MSTRG.116086.2	Rice_newGene_38575	4	1.13e-07	0.018613	osa-miR2118d;osa-miR2118f;osa-miR2118j;osa-miR2118m
MSTRG.116086.2	Rice_newGene_28972	4	5.43e-10	9.1e-05	osa-miR2118d;osa-miR2118f;osa-miR2118j;osa-miR2118m
MSTRG.116086.2	Rice_newGene_21363	5	3.68e-10	6.16e-05	osa-miR2118d;osa-miR2118f;osa-miR2118j;osa-miR2118l;osa-miR2118m
MSTRG.116086.2	LOC_Os04g30660	4	1.78e-07	0.0291885	osa-miR2118d;osa-miR2118f;osa-miR2118j;osa-miR2118m
MSTRG.116086.2	Rice_newGene_34725	4	8.13e-09	0.00134937	osa-miR2118d;osa-miR2118f;osa-miR2118j;osa-miR2118m
MSTRG.116086.2	LOC_Os04g30410	4	8.13e-09	0.00134937	osa-miR2118f;osa-miR2118j;osa-miR2118l;osa-miR2118m
MSTRG.116086.2	Rice_newGene_17897	4	6.81e-08	0.0112134	osa-miR2118d;osa-miR2118f;osa-miR2118j;osa-miR2118m
MSTRG.116086.2	LOC_Os11g05030	3	1.86e-07	0.0304903	osa-miR2118f;osa-miR2118j;osa-miR2118m
MSTRG.116086.2	Rice_newGene_15530	4	1.78e-07	0.0291885	osa-miR2118d;osa-miR2118f;osa-miR2118j;osa-miR2118m
MSTRG.116086.2	Rice_newGene_38134	4	1.9e-08	0.00313577	osa-miR2118d;osa-miR2118f;osa-miR2118j;osa-miR2118m
MSTRG.116086.2	Rice_newGene_14480	5	1e-10	1.68e-05	osa-miR2118d;osa-miR2118f;osa-miR2118j;osa-miR2118l;osa-miR2118m
MSTRG.116086.2	Rice_newGene_1331	5	6.82e-09	0.00113253	osa-miR2118d;osa-miR2118f;osa-miR2118j;osa-miR2118l;osa-miR2118m
MSTRG.116086.2	Rice_newGene_15061	4	1.78e-07	0.0291885	osa-miR2118d;osa-miR2118f;osa-miR2118j;osa-miR2118m
MSTRG.116086.2	Rice_newGene_26484	5	1.67e-11	2.82e-06	osa-miR2118d;osa-miR2118f;osa-miR2118j;osa-miR2118l;osa-miR2118m
MSTRG.116086.2	Rice_newGene_17838	4	1.78e-07	0.0291885	osa-miR2118d;osa-miR2118f;osa-miR2118j;osa-miR2118m
MSTRG.116086.2	Rice_newGene_17998	4	3.84e-07	0.062792	osa-miR2118f;osa-miR2118j;osa-miR2118l;osa-miR2118m
MSTRG.116086.2	Rice_newGene_30078	5	2.1e-08	0.00346413	osa-miR2118d;osa-miR2118f;osa-miR2118j;osa-miR2118l;osa-miR2118m
MSTRG.116086.2	Rice_newGene_15033	4	3.79e-08	0.0062486	osa-miR2118d;osa-miR2118f;osa-miR2118j;osa-miR2118m
MSTRG.116086.2	LOC_Os01g12240	4	5.43e-10	9.1e-05	osa-miR2118d;osa-miR2118f;osa-miR2118j;osa-miR2118m
MSTRG.116086.2	Rice_newGene_32126	4	1.9e-08	0.00313577	osa-miR2118f;osa-miR2118j;osa-miR2118l;osa-miR2118m
MSTRG.116086.2	Rice_newGene_5315	5	7.96e-13	1.35e-07	osa-miR2118d;osa-miR2118f;osa-miR2118j;osa-miR2118l;osa-miR2118m
MSTRG.116086.2	Rice_newGene_29398	4	1.78e-07	0.0291885	osa-miR2118d;osa-miR2118f;osa-miR2118j;osa-miR2118m
MSTRG.116086.2	Rice_newGene_27089	4	1.9e-08	0.00313577	osa-miR2118d;osa-miR2118f;osa-miR2118j;osa-miR2118m
MSTRG.116086.2	Rice_newGene_17828	5	9.25e-09	0.00153421	osa-miR2118d;osa-miR2118f;osa-miR2118j;osa-miR2118l;osa-miR2118m
MSTRG.116086.2	Rice_newGene_18260	5	6.3e-10	0.00010536	osa-miR2118d;osa-miR2118f;osa-miR2118j;osa-miR2118l;osa-miR2118m
MSTRG.116086.2	Rice_newGene_17225	4	2.71e-09	0.00045228	osa-miR2118d;osa-miR2118f;osa-miR2118j;osa-miR2118m
MSTRG.116086.2	Rice_newGene_15232	5	2.39e-09	0.00039835	osa-miR2118d;osa-miR2118f;osa-miR2118j;osa-miR2118l;osa-miR2118m
MSTRG.116086.2	LOC_Os09g15040	5	3.68e-10	6.16e-05	osa-miR2118d;osa-miR2118f;osa-miR2118j;osa-miR2118l;osa-miR2118m
MSTRG.116086.2	Rice_newGene_38149	4	2.66e-07	0.0436473	osa-miR2118d;osa-miR2118f;osa-miR2118j;osa-miR2118m
MSTRG.116086.2	Rice_newGene_1155	4	3.79e-08	0.0062486	osa-miR2118d;osa-miR2118f;osa-miR2118j;osa-miR2118m
MSTRG.116086.2	Rice_newGene_20809	5	3.48e-09	0.00057856	osa-miR2118d;osa-miR2118f;osa-miR2118j;osa-miR2118l;osa-miR2118m
MSTRG.116086.2	LOC_Os04g30690	4	2.66e-07	0.0436473	osa-miR2118d;osa-miR2118f;osa-miR2118j;osa-miR2118m
MSTRG.116086.2	Rice_newGene_18595	4	3.79e-08	0.0062486	osa-miR2118d;osa-miR2118f;osa-miR2118j;osa-miR2118m
MSTRG.116086.2	LOC_Os03g05120	3	1.86e-07	0.0304903	osa-miR2118f;osa-miR2118j;osa-miR2118m
MSTRG.116086.2	LOC_Os07g33540	3	1.86e-07	0.0304903	osa-miR2118f;osa-miR2118j;osa-miR2118m
MSTRG.116086.2	Rice_newGene_38120	4	2.66e-07	0.0436473	osa-miR2118d;osa-miR2118f;osa-miR2118j;osa-miR2118m
MSTRG.93802.1	Rice_newGene_8081	6	3.43e-13	5.81e-08	osa-miR1436;osa-miR818a;osa-miR818b;osa-miR818c;osa-miR818d;osa-miR818e
MSTRG.93802.1	Rice_newGene_12119	6	3.43e-13	5.81e-08	osa-miR1436;osa-miR818a;osa-miR818b;osa-miR818c;osa-miR818d;osa-miR818e
MSTRG.93802.1	Rice_newGene_35378	6	4.91e-14	8.35e-09	osa-miR1436;osa-miR818a;osa-miR818b;osa-miR818c;osa-miR818d;osa-miR818e
MSTRG.93802.1	Rice_newGene_27007	6	4.1e-12	6.93e-07	osa-miR1436;osa-miR818a;osa-miR818b;osa-miR818c;osa-miR818d;osa-miR818e
MSTRG.93802.1	Rice_newGene_12944	6	1.37e-12	2.32e-07	osa-miR1436;osa-miR818a;osa-miR818b;osa-miR818c;osa-miR818d;osa-miR818e
MSTRG.93802.1	Rice_newGene_6708	5	1e-10	1.68e-05	osa-miR818a;osa-miR818b;osa-miR818c;osa-miR818d;osa-miR818e
MSTRG.93802.1	LOC_Os11g47160	6	4.91e-14	8.35e-09	osa-miR1436;osa-miR818a;osa-miR818b;osa-miR818c;osa-miR818d;osa-miR818e
MSTRG.93802.1	LOC_Os11g12060	5	1.67e-11	2.82e-06	osa-miR818a;osa-miR818b;osa-miR818c;osa-miR818d;osa-miR818e
MSTRG.93802.1	Rice_newGene_7051	5	4.9e-08	0.0080746	osa-miR818a;osa-miR818b;osa-miR818c;osa-miR818d;osa-miR818e
MSTRG.93802.1	Rice_newGene_30077	6	8.33e-11	1.4e-05	osa-miR1436;osa-miR818a;osa-miR818b;osa-miR818c;osa-miR818d;osa-miR818e
MSTRG.93802.1	Rice_newGene_19686	6	4.1e-12	6.93e-07	osa-miR1436;osa-miR818a;osa-miR818b;osa-miR818c;osa-miR818d;osa-miR818e
MSTRG.93802.1	Rice_newGene_5725	5	1.67e-11	2.82e-06	osa-miR818a;osa-miR818b;osa-miR818c;osa-miR818d;osa-miR818e
MSTRG.93802.1	Rice_newGene_10677	5	1e-10	1.68e-05	osa-miR818a;osa-miR818b;osa-miR818c;osa-miR818d;osa-miR818e
MSTRG.93802.1	Rice_newGene_22228	5	1.67e-11	2.82e-06	osa-miR818a;osa-miR818b;osa-miR818c;osa-miR818d;osa-miR818e
MSTRG.93802.1	Rice_newGene_25963	6	3.43e-13	5.81e-08	osa-miR1436;osa-miR818a;osa-miR818b;osa-miR818c;osa-miR818d;osa-miR818e
MSTRG.37982.7	LOC_Os02g29630	10	0	0	osa-miR156a;osa-miR156b-5p;osa-miR156c-5p;osa-miR156d;osa-miR156e;osa-miR156f-5p;osa-miR156g-5p;osa-miR156h-5p;osa-miR156i;osa-miR156j-5p
MSTRG.37982.7	LOC_Os05g24010	10	0	0	osa-miR156a;osa-miR156b-5p;osa-miR156c-5p;osa-miR156d;osa-miR156e;osa-miR156f-5p;osa-miR156g-5p;osa-miR156h-5p;osa-miR156i;osa-miR156j-5p
MSTRG.37982.7	LOC_Os05g48800	10	0	0	osa-miR156a;osa-miR156b-5p;osa-miR156c-5p;osa-miR156d;osa-miR156e;osa-miR156f-5p;osa-miR156g-5p;osa-miR156h-5p;osa-miR156i;osa-miR156j-5p
MSTRG.37982.7	LOC_Os01g46860	10	0	0	osa-miR156a;osa-miR156b-5p;osa-miR156c-5p;osa-miR156d;osa-miR156e;osa-miR156f-5p;osa-miR156g-5p;osa-miR156h-5p;osa-miR156i;osa-miR156j-5p
MSTRG.37982.7	LOC_Os12g02250	10	0	0	osa-miR156a;osa-miR156b-5p;osa-miR156c-5p;osa-miR156d;osa-miR156e;osa-miR156f-5p;osa-miR156g-5p;osa-miR156h-5p;osa-miR156i;osa-miR156j-5p
MSTRG.37982.7	LOC_Os04g02754	10	0	0	osa-miR156a;osa-miR156b-5p;osa-miR156c-5p;osa-miR156d;osa-miR156e;osa-miR156f-5p;osa-miR156g-5p;osa-miR156h-5p;osa-miR156i;osa-miR156j-5p
MSTRG.37982.7	LOC_Os08g31219	10	0	0	osa-miR156a;osa-miR156b-5p;osa-miR156c-5p;osa-miR156d;osa-miR156e;osa-miR156f-5p;osa-miR156g-5p;osa-miR156h-5p;osa-miR156i;osa-miR156j-5p
MSTRG.37982.7	LOC_Os02g06600	11	0	0	osa-miR156a;osa-miR156b-5p;osa-miR156c-5p;osa-miR156d;osa-miR156e;osa-miR156f-5p;osa-miR156g-5p;osa-miR156h-5p;osa-miR156i;osa-miR156j-5p;osa-miR156l-5p
MSTRG.37982.7	LOC_Os03g45779	12	0	0	osa-miR156a;osa-miR156b-5p;osa-miR156c-5p;osa-miR156d;osa-miR156e;osa-miR156f-5p;osa-miR156g-5p;osa-miR156h-5p;osa-miR156i;osa-miR156j-5p;osa-miR156k;osa-miR156l-5p
MSTRG.37982.7	LOC_Os11g02300	10	0	0	osa-miR156a;osa-miR156b-5p;osa-miR156c-5p;osa-miR156d;osa-miR156e;osa-miR156f-5p;osa-miR156g-5p;osa-miR156h-5p;osa-miR156i;osa-miR156j-5p
MSTRG.37982.7	LOC_Os03g41840	10	0	0	osa-miR156a;osa-miR156b-5p;osa-miR156c-5p;osa-miR156d;osa-miR156e;osa-miR156f-5p;osa-miR156g-5p;osa-miR156h-5p;osa-miR156i;osa-miR156j-5p
MSTRG.37982.7	LOC_Os05g48200	10	0	0	osa-miR156a;osa-miR156b-5p;osa-miR156c-5p;osa-miR156d;osa-miR156e;osa-miR156f-5p;osa-miR156g-5p;osa-miR156h-5p;osa-miR156i;osa-miR156j-5p
MSTRG.37982.7	LOC_Os11g02305	10	0	0	osa-miR156a;osa-miR156b-5p;osa-miR156c-5p;osa-miR156d;osa-miR156e;osa-miR156f-5p;osa-miR156g-5p;osa-miR156h-5p;osa-miR156i;osa-miR156j-5p
MSTRG.37982.7	LOC_Os06g02160	10	0	0	osa-miR156a;osa-miR156b-5p;osa-miR156c-5p;osa-miR156d;osa-miR156e;osa-miR156f-5p;osa-miR156g-5p;osa-miR156h-5p;osa-miR156i;osa-miR156j-5p
MSTRG.37982.7	LOC_Os04g38885	10	0	0	osa-miR156a;osa-miR156b-5p;osa-miR156c-5p;osa-miR156d;osa-miR156e;osa-miR156f-5p;osa-miR156g-5p;osa-miR156h-5p;osa-miR156i;osa-miR156j-5p
MSTRG.37982.7	Rice_newGene_20002	10	0	0	osa-miR156a;osa-miR156b-5p;osa-miR156c-5p;osa-miR156d;osa-miR156e;osa-miR156f-5p;osa-miR156g-5p;osa-miR156h-5p;osa-miR156i;osa-miR156j-5p
MSTRG.37982.7	LOC_Os04g58504	10	0	0	osa-miR156a;osa-miR156b-5p;osa-miR156c-5p;osa-miR156d;osa-miR156e;osa-miR156f-5p;osa-miR156g-5p;osa-miR156h-5p;osa-miR156i;osa-miR156j-5p
MSTRG.37982.7	LOC_Os07g38360	10	0	0	osa-miR156a;osa-miR156b-5p;osa-miR156c-5p;osa-miR156d;osa-miR156e;osa-miR156f-5p;osa-miR156g-5p;osa-miR156h-5p;osa-miR156i;osa-miR156j-5p
MSTRG.37982.7	LOC_Os10g37940	10	0	0	osa-miR156a;osa-miR156b-5p;osa-miR156c-5p;osa-miR156d;osa-miR156e;osa-miR156f-5p;osa-miR156g-5p;osa-miR156h-5p;osa-miR156i;osa-miR156j-5p
MSTRG.37982.7	LOC_Os03g54100	10	0	0	osa-miR156a;osa-miR156b-5p;osa-miR156c-5p;osa-miR156d;osa-miR156e;osa-miR156f-5p;osa-miR156g-5p;osa-miR156h-5p;osa-miR156i;osa-miR156j-5p
MSTRG.37982.7	LOC_Os04g58470	10	0	0	osa-miR156a;osa-miR156b-5p;osa-miR156c-5p;osa-miR156d;osa-miR156e;osa-miR156f-5p;osa-miR156g-5p;osa-miR156h-5p;osa-miR156i;osa-miR156j-5p
MSTRG.37982.7	LOC_Os12g25490	10	0	0	osa-miR156a;osa-miR156b-5p;osa-miR156c-5p;osa-miR156d;osa-miR156e;osa-miR156f-5p;osa-miR156g-5p;osa-miR156h-5p;osa-miR156i;osa-miR156j-5p
MSTRG.37982.7	LOC_Os12g02840	10	0	0	osa-miR156a;osa-miR156b-5p;osa-miR156c-5p;osa-miR156d;osa-miR156e;osa-miR156f-5p;osa-miR156g-5p;osa-miR156h-5p;osa-miR156i;osa-miR156j-5p
MSTRG.37982.7	LOC_Os06g07280	11	0	0	osa-miR156a;osa-miR156b-5p;osa-miR156c-5p;osa-miR156d;osa-miR156e;osa-miR156f-5p;osa-miR156g-5p;osa-miR156h-5p;osa-miR156i;osa-miR156j-5p;osa-miR156l-5p
MSTRG.37982.7	LOC_Os02g33320	10	0	0	osa-miR156a;osa-miR156b-5p;osa-miR156c-5p;osa-miR156d;osa-miR156e;osa-miR156f-5p;osa-miR156g-5p;osa-miR156h-5p;osa-miR156i;osa-miR156j-5p
MSTRG.37982.7	Rice_newGene_18115	10	0	0	osa-miR156a;osa-miR156b-5p;osa-miR156c-5p;osa-miR156d;osa-miR156e;osa-miR156f-5p;osa-miR156g-5p;osa-miR156h-5p;osa-miR156i;osa-miR156j-5p
MSTRG.37982.7	Rice_newGene_33655	10	0	0	osa-miR156a;osa-miR156b-5p;osa-miR156c-5p;osa-miR156d;osa-miR156e;osa-miR156f-5p;osa-miR156g-5p;osa-miR156h-5p;osa-miR156i;osa-miR156j-5p
MSTRG.37982.7	Rice_newGene_23033	11	0	0	osa-miR156a;osa-miR156b-5p;osa-miR156c-5p;osa-miR156d;osa-miR156e;osa-miR156f-5p;osa-miR156g-5p;osa-miR156h-5p;osa-miR156i;osa-miR156j-5p;osa-miR156k
MSTRG.37982.7	LOC_Os01g56300	11	0	0	osa-miR156a;osa-miR156b-5p;osa-miR156c-5p;osa-miR156d;osa-miR156e;osa-miR156f-5p;osa-miR156g-5p;osa-miR156h-5p;osa-miR156i;osa-miR156j-5p;osa-miR156l-5p
MSTRG.37982.7	LOC_Os10g05695	11	0	0	osa-miR156a;osa-miR156b-5p;osa-miR156c-5p;osa-miR156d;osa-miR156e;osa-miR156f-5p;osa-miR156g-5p;osa-miR156h-5p;osa-miR156i;osa-miR156j-5p;osa-miR156k
MSTRG.37982.7	LOC_Os11g38440	10	0	0	osa-miR156a;osa-miR156b-5p;osa-miR156c-5p;osa-miR156d;osa-miR156e;osa-miR156f-5p;osa-miR156g-5p;osa-miR156h-5p;osa-miR156i;osa-miR156j-5p
MSTRG.37982.7	Rice_newGene_23136	11	0	0	osa-miR156a;osa-miR156b-5p;osa-miR156c-5p;osa-miR156d;osa-miR156e;osa-miR156f-5p;osa-miR156g-5p;osa-miR156h-5p;osa-miR156i;osa-miR156j-5p;osa-miR156k
MSTRG.37982.7	LOC_Os10g41224	10	0	0	osa-miR156a;osa-miR156b-5p;osa-miR156c-5p;osa-miR156d;osa-miR156e;osa-miR156f-5p;osa-miR156g-5p;osa-miR156h-5p;osa-miR156i;osa-miR156j-5p
MSTRG.37982.7	LOC_Os09g32944	12	0	0	osa-miR156a;osa-miR156b-5p;osa-miR156c-5p;osa-miR156d;osa-miR156e;osa-miR156f-5p;osa-miR156g-5p;osa-miR156h-5p;osa-miR156i;osa-miR156j-5p;osa-miR156k;osa-miR156l-5p
MSTRG.37982.7	LOC_Os09g03670	10	0	0	osa-miR156a;osa-miR156b-5p;osa-miR156c-5p;osa-miR156d;osa-miR156e;osa-miR156f-5p;osa-miR156g-5p;osa-miR156h-5p;osa-miR156i;osa-miR156j-5p
MSTRG.37982.7	LOC_Os08g30380	10	0	0	osa-miR156a;osa-miR156b-5p;osa-miR156c-5p;osa-miR156d;osa-miR156e;osa-miR156f-5p;osa-miR156g-5p;osa-miR156h-5p;osa-miR156i;osa-miR156j-5p
MSTRG.37982.7	LOC_Os08g41940	12	0	0	osa-miR156a;osa-miR156b-5p;osa-miR156c-5p;osa-miR156d;osa-miR156e;osa-miR156f-5p;osa-miR156g-5p;osa-miR156h-5p;osa-miR156i;osa-miR156j-5p;osa-miR156k;osa-miR156l-5p
MSTRG.37982.7	LOC_Os06g44050	10	0	0	osa-miR156a;osa-miR156b-5p;osa-miR156c-5p;osa-miR156d;osa-miR156e;osa-miR156f-5p;osa-miR156g-5p;osa-miR156h-5p;osa-miR156i;osa-miR156j-5p
MSTRG.37982.7	LOC_Os11g05390	10	0	0	osa-miR156a;osa-miR156b-5p;osa-miR156c-5p;osa-miR156d;osa-miR156e;osa-miR156f-5p;osa-miR156g-5p;osa-miR156h-5p;osa-miR156i;osa-miR156j-5p
MSTRG.37982.7	LOC_Os11g30370	12	0	0	osa-miR156a;osa-miR156b-5p;osa-miR156c-5p;osa-miR156d;osa-miR156e;osa-miR156f-5p;osa-miR156g-5p;osa-miR156h-5p;osa-miR156i;osa-miR156j-5p;osa-miR156k;osa-miR156l-5p
MSTRG.37982.7	LOC_Os04g07590	10	0	0	osa-miR156a;osa-miR156b-5p;osa-miR156c-5p;osa-miR156d;osa-miR156e;osa-miR156f-5p;osa-miR156g-5p;osa-miR156h-5p;osa-miR156i;osa-miR156j-5p
MSTRG.37982.7	LOC_Os02g18810	10	0	0	osa-miR156a;osa-miR156b-5p;osa-miR156c-5p;osa-miR156d;osa-miR156e;osa-miR156f-5p;osa-miR156g-5p;osa-miR156h-5p;osa-miR156i;osa-miR156j-5p
MSTRG.37982.7	LOC_Os03g23950	10	0	0	osa-miR156a;osa-miR156b-5p;osa-miR156c-5p;osa-miR156d;osa-miR156e;osa-miR156f-5p;osa-miR156g-5p;osa-miR156h-5p;osa-miR156i;osa-miR156j-5p
MSTRG.37982.7	LOC_Os04g25540	10	0	0	osa-miR156a;osa-miR156b-5p;osa-miR156c-5p;osa-miR156d;osa-miR156e;osa-miR156f-5p;osa-miR156g-5p;osa-miR156h-5p;osa-miR156i;osa-miR156j-5p
MSTRG.37982.7	LOC_Os04g46580	12	0	0	osa-miR156a;osa-miR156b-5p;osa-miR156c-5p;osa-miR156d;osa-miR156e;osa-miR156f-5p;osa-miR156g-5p;osa-miR156h-5p;osa-miR156i;osa-miR156j-5p;osa-miR156k;osa-miR156l-5p
MSTRG.37982.7	LOC_Os06g12450	10	0	0	osa-miR156a;osa-miR156b-5p;osa-miR156c-5p;osa-miR156d;osa-miR156e;osa-miR156f-5p;osa-miR156g-5p;osa-miR156h-5p;osa-miR156i;osa-miR156j-5p
MSTRG.37982.7	LOC_Os02g51640	10	0	0	osa-miR156a;osa-miR156b-5p;osa-miR156c-5p;osa-miR156d;osa-miR156e;osa-miR156f-5p;osa-miR156g-5p;osa-miR156h-5p;osa-miR156i;osa-miR156j-5p
MSTRG.37982.7	Rice_newGene_18209	12	0	0	osa-miR156a;osa-miR156b-5p;osa-miR156c-5p;osa-miR156d;osa-miR156e;osa-miR156f-5p;osa-miR156g-5p;osa-miR156h-5p;osa-miR156i;osa-miR156j-5p;osa-miR156k;osa-miR156l-5p
MSTRG.37982.7	Rice_newGene_18629	10	0	0	osa-miR156a;osa-miR156b-5p;osa-miR156c-5p;osa-miR156d;osa-miR156e;osa-miR156f-5p;osa-miR156g-5p;osa-miR156h-5p;osa-miR156i;osa-miR156j-5p
MSTRG.37982.7	LOC_Os07g02550	10	0	0	osa-miR156a;osa-miR156b-5p;osa-miR156c-5p;osa-miR156d;osa-miR156e;osa-miR156f-5p;osa-miR156g-5p;osa-miR156h-5p;osa-miR156i;osa-miR156j-5p
MSTRG.37982.7	LOC_Os03g63040	10	0	0	osa-miR156a;osa-miR156b-5p;osa-miR156c-5p;osa-miR156d;osa-miR156e;osa-miR156f-5p;osa-miR156g-5p;osa-miR156h-5p;osa-miR156i;osa-miR156j-5p
MSTRG.37982.7	Rice_newGene_10392	10	0	0	osa-miR156a;osa-miR156b-5p;osa-miR156c-5p;osa-miR156d;osa-miR156e;osa-miR156f-5p;osa-miR156g-5p;osa-miR156h-5p;osa-miR156i;osa-miR156j-5p
MSTRG.37982.7	LOC_Os12g33470	11	0	0	osa-miR156a;osa-miR156b-5p;osa-miR156c-5p;osa-miR156d;osa-miR156e;osa-miR156f-5p;osa-miR156g-5p;osa-miR156h-5p;osa-miR156i;osa-miR156j-5p;osa-miR156k
MSTRG.37982.7	LOC_Os06g45310	12	0	0	osa-miR156a;osa-miR156b-5p;osa-miR156c-5p;osa-miR156d;osa-miR156e;osa-miR156f-5p;osa-miR156g-5p;osa-miR156h-5p;osa-miR156i;osa-miR156j-5p;osa-miR156k;osa-miR156l-5p
MSTRG.37982.7	LOC_Os06g06850	11	0	0	osa-miR156a;osa-miR156b-5p;osa-miR156c-5p;osa-miR156d;osa-miR156e;osa-miR156f-5p;osa-miR156g-5p;osa-miR156h-5p;osa-miR156i;osa-miR156j-5p;osa-miR156k
MSTRG.37982.7	LOC_Os12g16460	10	0	0	osa-miR156a;osa-miR156b-5p;osa-miR156c-5p;osa-miR156d;osa-miR156e;osa-miR156f-5p;osa-miR156g-5p;osa-miR156h-5p;osa-miR156i;osa-miR156j-5p
MSTRG.37982.7	LOC_Os02g04680	12	0	0	osa-miR156a;osa-miR156b-5p;osa-miR156c-5p;osa-miR156d;osa-miR156e;osa-miR156f-5p;osa-miR156g-5p;osa-miR156h-5p;osa-miR156i;osa-miR156j-5p;osa-miR156k;osa-miR156l-5p
MSTRG.37982.7	LOC_Os01g69830	12	0	0	osa-miR156a;osa-miR156b-5p;osa-miR156c-5p;osa-miR156d;osa-miR156e;osa-miR156f-5p;osa-miR156g-5p;osa-miR156h-5p;osa-miR156i;osa-miR156j-5p;osa-miR156k;osa-miR156l-5p
MSTRG.37982.7	LOC_Os06g49010	12	0	0	osa-miR156a;osa-miR156b-5p;osa-miR156c-5p;osa-miR156d;osa-miR156e;osa-miR156f-5p;osa-miR156g-5p;osa-miR156h-5p;osa-miR156i;osa-miR156j-5p;osa-miR156k;osa-miR156l-5p
MSTRG.37982.7	LOC_Os08g39890	12	0	0	osa-miR156a;osa-miR156b-5p;osa-miR156c-5p;osa-miR156d;osa-miR156e;osa-miR156f-5p;osa-miR156g-5p;osa-miR156h-5p;osa-miR156i;osa-miR156j-5p;osa-miR156k;osa-miR156l-5p
MSTRG.37982.7	LOC_Os01g50460	12	0	0	osa-miR156a;osa-miR156b-5p;osa-miR156c-5p;osa-miR156d;osa-miR156e;osa-miR156f-5p;osa-miR156g-5p;osa-miR156h-5p;osa-miR156i;osa-miR156j-5p;osa-miR156k;osa-miR156l-5p
MSTRG.37982.7	Rice_newGene_1535	11	0	0	osa-miR156a;osa-miR156b-5p;osa-miR156c-5p;osa-miR156d;osa-miR156e;osa-miR156f-5p;osa-miR156g-5p;osa-miR156h-5p;osa-miR156i;osa-miR156j-5p;osa-miR156k
MSTRG.37982.7	LOC_Os09g31438	12	0	0	osa-miR156a;osa-miR156b-5p;osa-miR156c-5p;osa-miR156d;osa-miR156e;osa-miR156f-5p;osa-miR156g-5p;osa-miR156h-5p;osa-miR156i;osa-miR156j-5p;osa-miR156k;osa-miR156l-5p
MSTRG.37982.7	Rice_newGene_26034	11	0	0	osa-miR156a;osa-miR156b-5p;osa-miR156c-5p;osa-miR156d;osa-miR156e;osa-miR156f-5p;osa-miR156g-5p;osa-miR156h-5p;osa-miR156i;osa-miR156j-5p;osa-miR156k
MSTRG.37982.7	LOC_Os10g30750	10	0	0	osa-miR156a;osa-miR156b-5p;osa-miR156c-5p;osa-miR156d;osa-miR156e;osa-miR156f-5p;osa-miR156g-5p;osa-miR156h-5p;osa-miR156i;osa-miR156j-5p
MSTRG.37982.7	LOC_Os08g31228	10	0	0	osa-miR156a;osa-miR156b-5p;osa-miR156c-5p;osa-miR156d;osa-miR156e;osa-miR156f-5p;osa-miR156g-5p;osa-miR156h-5p;osa-miR156i;osa-miR156j-5p
MSTRG.37982.7	LOC_Os09g39310	10	0	0	osa-miR156a;osa-miR156b-5p;osa-miR156c-5p;osa-miR156d;osa-miR156e;osa-miR156f-5p;osa-miR156g-5p;osa-miR156h-5p;osa-miR156i;osa-miR156j-5p
MSTRG.37982.7	LOC_Os12g31570	10	0	0	osa-miR156a;osa-miR156b-5p;osa-miR156c-5p;osa-miR156d;osa-miR156e;osa-miR156f-5p;osa-miR156g-5p;osa-miR156h-5p;osa-miR156i;osa-miR156j-5p
MSTRG.37982.7	Rice_newGene_29343	10	0	0	osa-miR156a;osa-miR156b-5p;osa-miR156c-5p;osa-miR156d;osa-miR156e;osa-miR156f-5p;osa-miR156g-5p;osa-miR156h-5p;osa-miR156i;osa-miR156j-5p
MSTRG.37982.7	LOC_Os08g03430	10	0	0	osa-miR156a;osa-miR156b-5p;osa-miR156c-5p;osa-miR156d;osa-miR156e;osa-miR156f-5p;osa-miR156g-5p;osa-miR156h-5p;osa-miR156i;osa-miR156j-5p
MSTRG.37982.7	Rice_newGene_27266	12	0	0	osa-miR156a;osa-miR156b-5p;osa-miR156c-5p;osa-miR156d;osa-miR156e;osa-miR156f-5p;osa-miR156g-5p;osa-miR156h-5p;osa-miR156i;osa-miR156j-5p;osa-miR156k;osa-miR156l-5p
MSTRG.37982.7	LOC_Os01g55200	11	0	0	osa-miR156a;osa-miR156b-5p;osa-miR156c-5p;osa-miR156d;osa-miR156e;osa-miR156f-5p;osa-miR156g-5p;osa-miR156h-5p;osa-miR156i;osa-miR156j-5p;osa-miR156l-5p
MSTRG.73712.5	Rice_newGene_1145	5	2.47e-08	0.00407275	osa-miR812a;osa-miR812b;osa-miR812c;osa-miR812d;osa-miR812e
MSTRG.73712.5	Rice_newGene_14447	5	4.9e-08	0.00808048	osa-miR812a;osa-miR812b;osa-miR812c;osa-miR812d;osa-miR812e
MSTRG.73712.5	Rice_newGene_36866	5	8.93e-08	0.0146694	osa-miR812a;osa-miR812b;osa-miR812c;osa-miR812d;osa-miR812e
MSTRG.73712.5	Rice_newGene_9407	5	2.47e-08	0.00407275	osa-miR812a;osa-miR812b;osa-miR812c;osa-miR812d;osa-miR812e
MSTRG.73712.5	Rice_newGene_20520	5	1.52e-07	0.024964	osa-miR812a;osa-miR812b;osa-miR812c;osa-miR812d;osa-miR812e
MSTRG.73712.5	Rice_newGene_3260	9	5.55e-16	9.47e-11	osa-miR812a;osa-miR812b;osa-miR812c;osa-miR812d;osa-miR812e;osa-miR812n-3p;osa-miR812t;osa-miR812u;osa-miR812v
MSTRG.73712.5	Rice_newGene_15391	5	2.46e-07	0.0402482	osa-miR812a;osa-miR812b;osa-miR812c;osa-miR812d;osa-miR812e
MSTRG.73712.5	Rice_newGene_22285	5	2.47e-08	0.00407275	osa-miR812a;osa-miR812b;osa-miR812c;osa-miR812d;osa-miR812e
MSTRG.73712.5	Rice_newGene_14083	5	8.93e-08	0.0146694	osa-miR812a;osa-miR812b;osa-miR812c;osa-miR812d;osa-miR812e
MSTRG.73712.5	Rice_newGene_6516	5	1.1e-08	0.0018276	osa-miR812a;osa-miR812b;osa-miR812c;osa-miR812d;osa-miR812e
MSTRG.73712.5	Rice_newGene_9926	5	8.93e-08	0.0146694	osa-miR812a;osa-miR812b;osa-miR812c;osa-miR812d;osa-miR812e
MSTRG.73712.5	Rice_newGene_18342	5	1.2e-09	0.00019968	osa-miR812a;osa-miR812b;osa-miR812c;osa-miR812d;osa-miR812e
MSTRG.73712.5	Rice_newGene_23967	5	1.2e-09	0.00019968	osa-miR812a;osa-miR812b;osa-miR812c;osa-miR812d;osa-miR812e
MSTRG.66289.1	LOC_Os02g29630	10	0	0	osa-miR156a;osa-miR156b-5p;osa-miR156c-5p;osa-miR156d;osa-miR156e;osa-miR156f-5p;osa-miR156g-5p;osa-miR156h-5p;osa-miR156i;osa-miR156j-5p
MSTRG.66289.1	LOC_Os05g24010	10	0	0	osa-miR156a;osa-miR156b-5p;osa-miR156c-5p;osa-miR156d;osa-miR156e;osa-miR156f-5p;osa-miR156g-5p;osa-miR156h-5p;osa-miR156i;osa-miR156j-5p
MSTRG.66289.1	LOC_Os05g48800	10	0	0	osa-miR156a;osa-miR156b-5p;osa-miR156c-5p;osa-miR156d;osa-miR156e;osa-miR156f-5p;osa-miR156g-5p;osa-miR156h-5p;osa-miR156i;osa-miR156j-5p
MSTRG.66289.1	LOC_Os01g46860	10	0	0	osa-miR156a;osa-miR156b-5p;osa-miR156c-5p;osa-miR156d;osa-miR156e;osa-miR156f-5p;osa-miR156g-5p;osa-miR156h-5p;osa-miR156i;osa-miR156j-5p
MSTRG.66289.1	LOC_Os12g02250	10	0	0	osa-miR156a;osa-miR156b-5p;osa-miR156c-5p;osa-miR156d;osa-miR156e;osa-miR156f-5p;osa-miR156g-5p;osa-miR156h-5p;osa-miR156i;osa-miR156j-5p
MSTRG.66289.1	LOC_Os04g02754	10	0	0	osa-miR156a;osa-miR156b-5p;osa-miR156c-5p;osa-miR156d;osa-miR156e;osa-miR156f-5p;osa-miR156g-5p;osa-miR156h-5p;osa-miR156i;osa-miR156j-5p
MSTRG.66289.1	LOC_Os08g31219	10	0	0	osa-miR156a;osa-miR156b-5p;osa-miR156c-5p;osa-miR156d;osa-miR156e;osa-miR156f-5p;osa-miR156g-5p;osa-miR156h-5p;osa-miR156i;osa-miR156j-5p
MSTRG.66289.1	LOC_Os02g06600	11	0	0	osa-miR156a;osa-miR156b-5p;osa-miR156c-5p;osa-miR156d;osa-miR156e;osa-miR156f-5p;osa-miR156g-5p;osa-miR156h-5p;osa-miR156i;osa-miR156j-5p;osa-miR156l-5p
MSTRG.66289.1	LOC_Os03g45779	12	0	0	osa-miR156a;osa-miR156b-5p;osa-miR156c-5p;osa-miR156d;osa-miR156e;osa-miR156f-5p;osa-miR156g-5p;osa-miR156h-5p;osa-miR156i;osa-miR156j-5p;osa-miR156k;osa-miR156l-5p
MSTRG.66289.1	LOC_Os11g02300	10	0	0	osa-miR156a;osa-miR156b-5p;osa-miR156c-5p;osa-miR156d;osa-miR156e;osa-miR156f-5p;osa-miR156g-5p;osa-miR156h-5p;osa-miR156i;osa-miR156j-5p
MSTRG.66289.1	LOC_Os03g41840	10	0	0	osa-miR156a;osa-miR156b-5p;osa-miR156c-5p;osa-miR156d;osa-miR156e;osa-miR156f-5p;osa-miR156g-5p;osa-miR156h-5p;osa-miR156i;osa-miR156j-5p
MSTRG.66289.1	LOC_Os05g48200	10	0	0	osa-miR156a;osa-miR156b-5p;osa-miR156c-5p;osa-miR156d;osa-miR156e;osa-miR156f-5p;osa-miR156g-5p;osa-miR156h-5p;osa-miR156i;osa-miR156j-5p
MSTRG.66289.1	LOC_Os11g02305	10	0	0	osa-miR156a;osa-miR156b-5p;osa-miR156c-5p;osa-miR156d;osa-miR156e;osa-miR156f-5p;osa-miR156g-5p;osa-miR156h-5p;osa-miR156i;osa-miR156j-5p
MSTRG.66289.1	LOC_Os06g02160	10	0	0	osa-miR156a;osa-miR156b-5p;osa-miR156c-5p;osa-miR156d;osa-miR156e;osa-miR156f-5p;osa-miR156g-5p;osa-miR156h-5p;osa-miR156i;osa-miR156j-5p
MSTRG.66289.1	LOC_Os04g38885	10	0	0	osa-miR156a;osa-miR156b-5p;osa-miR156c-5p;osa-miR156d;osa-miR156e;osa-miR156f-5p;osa-miR156g-5p;osa-miR156h-5p;osa-miR156i;osa-miR156j-5p
MSTRG.66289.1	Rice_newGene_20002	10	0	0	osa-miR156a;osa-miR156b-5p;osa-miR156c-5p;osa-miR156d;osa-miR156e;osa-miR156f-5p;osa-miR156g-5p;osa-miR156h-5p;osa-miR156i;osa-miR156j-5p
MSTRG.66289.1	LOC_Os04g58504	10	0	0	osa-miR156a;osa-miR156b-5p;osa-miR156c-5p;osa-miR156d;osa-miR156e;osa-miR156f-5p;osa-miR156g-5p;osa-miR156h-5p;osa-miR156i;osa-miR156j-5p
MSTRG.66289.1	LOC_Os07g38360	10	0	0	osa-miR156a;osa-miR156b-5p;osa-miR156c-5p;osa-miR156d;osa-miR156e;osa-miR156f-5p;osa-miR156g-5p;osa-miR156h-5p;osa-miR156i;osa-miR156j-5p
MSTRG.66289.1	LOC_Os10g37940	10	0	0	osa-miR156a;osa-miR156b-5p;osa-miR156c-5p;osa-miR156d;osa-miR156e;osa-miR156f-5p;osa-miR156g-5p;osa-miR156h-5p;osa-miR156i;osa-miR156j-5p
MSTRG.66289.1	LOC_Os03g54100	10	0	0	osa-miR156a;osa-miR156b-5p;osa-miR156c-5p;osa-miR156d;osa-miR156e;osa-miR156f-5p;osa-miR156g-5p;osa-miR156h-5p;osa-miR156i;osa-miR156j-5p
MSTRG.66289.1	LOC_Os04g58470	10	0	0	osa-miR156a;osa-miR156b-5p;osa-miR156c-5p;osa-miR156d;osa-miR156e;osa-miR156f-5p;osa-miR156g-5p;osa-miR156h-5p;osa-miR156i;osa-miR156j-5p
MSTRG.66289.1	LOC_Os12g25490	10	0	0	osa-miR156a;osa-miR156b-5p;osa-miR156c-5p;osa-miR156d;osa-miR156e;osa-miR156f-5p;osa-miR156g-5p;osa-miR156h-5p;osa-miR156i;osa-miR156j-5p
MSTRG.66289.1	LOC_Os12g02840	10	0	0	osa-miR156a;osa-miR156b-5p;osa-miR156c-5p;osa-miR156d;osa-miR156e;osa-miR156f-5p;osa-miR156g-5p;osa-miR156h-5p;osa-miR156i;osa-miR156j-5p
MSTRG.66289.1	LOC_Os06g07280	11	0	0	osa-miR156a;osa-miR156b-5p;osa-miR156c-5p;osa-miR156d;osa-miR156e;osa-miR156f-5p;osa-miR156g-5p;osa-miR156h-5p;osa-miR156i;osa-miR156j-5p;osa-miR156l-5p
MSTRG.66289.1	LOC_Os02g33320	10	0	0	osa-miR156a;osa-miR156b-5p;osa-miR156c-5p;osa-miR156d;osa-miR156e;osa-miR156f-5p;osa-miR156g-5p;osa-miR156h-5p;osa-miR156i;osa-miR156j-5p
MSTRG.66289.1	Rice_newGene_18115	10	0	0	osa-miR156a;osa-miR156b-5p;osa-miR156c-5p;osa-miR156d;osa-miR156e;osa-miR156f-5p;osa-miR156g-5p;osa-miR156h-5p;osa-miR156i;osa-miR156j-5p
MSTRG.66289.1	Rice_newGene_33655	10	0	0	osa-miR156a;osa-miR156b-5p;osa-miR156c-5p;osa-miR156d;osa-miR156e;osa-miR156f-5p;osa-miR156g-5p;osa-miR156h-5p;osa-miR156i;osa-miR156j-5p
MSTRG.66289.1	Rice_newGene_23033	11	0	0	osa-miR156a;osa-miR156b-5p;osa-miR156c-5p;osa-miR156d;osa-miR156e;osa-miR156f-5p;osa-miR156g-5p;osa-miR156h-5p;osa-miR156i;osa-miR156j-5p;osa-miR156k
MSTRG.66289.1	LOC_Os01g56300	11	0	0	osa-miR156a;osa-miR156b-5p;osa-miR156c-5p;osa-miR156d;osa-miR156e;osa-miR156f-5p;osa-miR156g-5p;osa-miR156h-5p;osa-miR156i;osa-miR156j-5p;osa-miR156l-5p
MSTRG.66289.1	LOC_Os10g05695	11	0	0	osa-miR156a;osa-miR156b-5p;osa-miR156c-5p;osa-miR156d;osa-miR156e;osa-miR156f-5p;osa-miR156g-5p;osa-miR156h-5p;osa-miR156i;osa-miR156j-5p;osa-miR156k
MSTRG.66289.1	LOC_Os11g38440	10	0	0	osa-miR156a;osa-miR156b-5p;osa-miR156c-5p;osa-miR156d;osa-miR156e;osa-miR156f-5p;osa-miR156g-5p;osa-miR156h-5p;osa-miR156i;osa-miR156j-5p
MSTRG.66289.1	Rice_newGene_23136	11	0	0	osa-miR156a;osa-miR156b-5p;osa-miR156c-5p;osa-miR156d;osa-miR156e;osa-miR156f-5p;osa-miR156g-5p;osa-miR156h-5p;osa-miR156i;osa-miR156j-5p;osa-miR156k
MSTRG.66289.1	LOC_Os10g41224	10	0	0	osa-miR156a;osa-miR156b-5p;osa-miR156c-5p;osa-miR156d;osa-miR156e;osa-miR156f-5p;osa-miR156g-5p;osa-miR156h-5p;osa-miR156i;osa-miR156j-5p
MSTRG.66289.1	LOC_Os09g32944	12	0	0	osa-miR156a;osa-miR156b-5p;osa-miR156c-5p;osa-miR156d;osa-miR156e;osa-miR156f-5p;osa-miR156g-5p;osa-miR156h-5p;osa-miR156i;osa-miR156j-5p;osa-miR156k;osa-miR156l-5p
MSTRG.66289.1	LOC_Os09g03670	10	0	0	osa-miR156a;osa-miR156b-5p;osa-miR156c-5p;osa-miR156d;osa-miR156e;osa-miR156f-5p;osa-miR156g-5p;osa-miR156h-5p;osa-miR156i;osa-miR156j-5p
MSTRG.66289.1	LOC_Os08g30380	10	0	0	osa-miR156a;osa-miR156b-5p;osa-miR156c-5p;osa-miR156d;osa-miR156e;osa-miR156f-5p;osa-miR156g-5p;osa-miR156h-5p;osa-miR156i;osa-miR156j-5p
MSTRG.66289.1	LOC_Os08g41940	12	0	0	osa-miR156a;osa-miR156b-5p;osa-miR156c-5p;osa-miR156d;osa-miR156e;osa-miR156f-5p;osa-miR156g-5p;osa-miR156h-5p;osa-miR156i;osa-miR156j-5p;osa-miR156k;osa-miR156l-5p
MSTRG.66289.1	LOC_Os06g44050	10	0	0	osa-miR156a;osa-miR156b-5p;osa-miR156c-5p;osa-miR156d;osa-miR156e;osa-miR156f-5p;osa-miR156g-5p;osa-miR156h-5p;osa-miR156i;osa-miR156j-5p
MSTRG.66289.1	LOC_Os11g05390	10	0	0	osa-miR156a;osa-miR156b-5p;osa-miR156c-5p;osa-miR156d;osa-miR156e;osa-miR156f-5p;osa-miR156g-5p;osa-miR156h-5p;osa-miR156i;osa-miR156j-5p
MSTRG.66289.1	LOC_Os11g30370	12	0	0	osa-miR156a;osa-miR156b-5p;osa-miR156c-5p;osa-miR156d;osa-miR156e;osa-miR156f-5p;osa-miR156g-5p;osa-miR156h-5p;osa-miR156i;osa-miR156j-5p;osa-miR156k;osa-miR156l-5p
MSTRG.66289.1	LOC_Os04g07590	10	0	0	osa-miR156a;osa-miR156b-5p;osa-miR156c-5p;osa-miR156d;osa-miR156e;osa-miR156f-5p;osa-miR156g-5p;osa-miR156h-5p;osa-miR156i;osa-miR156j-5p
MSTRG.66289.1	LOC_Os02g18810	10	0	0	osa-miR156a;osa-miR156b-5p;osa-miR156c-5p;osa-miR156d;osa-miR156e;osa-miR156f-5p;osa-miR156g-5p;osa-miR156h-5p;osa-miR156i;osa-miR156j-5p
MSTRG.66289.1	LOC_Os03g23950	10	0	0	osa-miR156a;osa-miR156b-5p;osa-miR156c-5p;osa-miR156d;osa-miR156e;osa-miR156f-5p;osa-miR156g-5p;osa-miR156h-5p;osa-miR156i;osa-miR156j-5p
MSTRG.66289.1	LOC_Os04g25540	10	0	0	osa-miR156a;osa-miR156b-5p;osa-miR156c-5p;osa-miR156d;osa-miR156e;osa-miR156f-5p;osa-miR156g-5p;osa-miR156h-5p;osa-miR156i;osa-miR156j-5p
MSTRG.66289.1	LOC_Os04g46580	12	0	0	osa-miR156a;osa-miR156b-5p;osa-miR156c-5p;osa-miR156d;osa-miR156e;osa-miR156f-5p;osa-miR156g-5p;osa-miR156h-5p;osa-miR156i;osa-miR156j-5p;osa-miR156k;osa-miR156l-5p
MSTRG.66289.1	LOC_Os06g12450	10	0	0	osa-miR156a;osa-miR156b-5p;osa-miR156c-5p;osa-miR156d;osa-miR156e;osa-miR156f-5p;osa-miR156g-5p;osa-miR156h-5p;osa-miR156i;osa-miR156j-5p
MSTRG.66289.1	LOC_Os02g51640	10	0	0	osa-miR156a;osa-miR156b-5p;osa-miR156c-5p;osa-miR156d;osa-miR156e;osa-miR156f-5p;osa-miR156g-5p;osa-miR156h-5p;osa-miR156i;osa-miR156j-5p
MSTRG.66289.1	Rice_newGene_18209	12	0	0	osa-miR156a;osa-miR156b-5p;osa-miR156c-5p;osa-miR156d;osa-miR156e;osa-miR156f-5p;osa-miR156g-5p;osa-miR156h-5p;osa-miR156i;osa-miR156j-5p;osa-miR156k;osa-miR156l-5p
MSTRG.66289.1	Rice_newGene_18629	10	0	0	osa-miR156a;osa-miR156b-5p;osa-miR156c-5p;osa-miR156d;osa-miR156e;osa-miR156f-5p;osa-miR156g-5p;osa-miR156h-5p;osa-miR156i;osa-miR156j-5p
MSTRG.66289.1	LOC_Os07g02550	10	0	0	osa-miR156a;osa-miR156b-5p;osa-miR156c-5p;osa-miR156d;osa-miR156e;osa-miR156f-5p;osa-miR156g-5p;osa-miR156h-5p;osa-miR156i;osa-miR156j-5p
MSTRG.66289.1	LOC_Os03g63040	10	0	0	osa-miR156a;osa-miR156b-5p;osa-miR156c-5p;osa-miR156d;osa-miR156e;osa-miR156f-5p;osa-miR156g-5p;osa-miR156h-5p;osa-miR156i;osa-miR156j-5p
MSTRG.66289.1	Rice_newGene_10392	10	0	0	osa-miR156a;osa-miR156b-5p;osa-miR156c-5p;osa-miR156d;osa-miR156e;osa-miR156f-5p;osa-miR156g-5p;osa-miR156h-5p;osa-miR156i;osa-miR156j-5p
MSTRG.66289.1	LOC_Os12g33470	11	0	0	osa-miR156a;osa-miR156b-5p;osa-miR156c-5p;osa-miR156d;osa-miR156e;osa-miR156f-5p;osa-miR156g-5p;osa-miR156h-5p;osa-miR156i;osa-miR156j-5p;osa-miR156k
MSTRG.66289.1	LOC_Os06g45310	12	0	0	osa-miR156a;osa-miR156b-5p;osa-miR156c-5p;osa-miR156d;osa-miR156e;osa-miR156f-5p;osa-miR156g-5p;osa-miR156h-5p;osa-miR156i;osa-miR156j-5p;osa-miR156k;osa-miR156l-5p
MSTRG.66289.1	LOC_Os06g06850	11	0	0	osa-miR156a;osa-miR156b-5p;osa-miR156c-5p;osa-miR156d;osa-miR156e;osa-miR156f-5p;osa-miR156g-5p;osa-miR156h-5p;osa-miR156i;osa-miR156j-5p;osa-miR156k
MSTRG.66289.1	LOC_Os12g16460	10	0	0	osa-miR156a;osa-miR156b-5p;osa-miR156c-5p;osa-miR156d;osa-miR156e;osa-miR156f-5p;osa-miR156g-5p;osa-miR156h-5p;osa-miR156i;osa-miR156j-5p
MSTRG.66289.1	LOC_Os02g04680	12	0	0	osa-miR156a;osa-miR156b-5p;osa-miR156c-5p;osa-miR156d;osa-miR156e;osa-miR156f-5p;osa-miR156g-5p;osa-miR156h-5p;osa-miR156i;osa-miR156j-5p;osa-miR156k;osa-miR156l-5p
MSTRG.66289.1	LOC_Os01g69830	12	0	0	osa-miR156a;osa-miR156b-5p;osa-miR156c-5p;osa-miR156d;osa-miR156e;osa-miR156f-5p;osa-miR156g-5p;osa-miR156h-5p;osa-miR156i;osa-miR156j-5p;osa-miR156k;osa-miR156l-5p
MSTRG.66289.1	LOC_Os06g49010	12	0	0	osa-miR156a;osa-miR156b-5p;osa-miR156c-5p;osa-miR156d;osa-miR156e;osa-miR156f-5p;osa-miR156g-5p;osa-miR156h-5p;osa-miR156i;osa-miR156j-5p;osa-miR156k;osa-miR156l-5p
MSTRG.66289.1	LOC_Os08g39890	12	0	0	osa-miR156a;osa-miR156b-5p;osa-miR156c-5p;osa-miR156d;osa-miR156e;osa-miR156f-5p;osa-miR156g-5p;osa-miR156h-5p;osa-miR156i;osa-miR156j-5p;osa-miR156k;osa-miR156l-5p
MSTRG.66289.1	LOC_Os01g50460	12	0	0	osa-miR156a;osa-miR156b-5p;osa-miR156c-5p;osa-miR156d;osa-miR156e;osa-miR156f-5p;osa-miR156g-5p;osa-miR156h-5p;osa-miR156i;osa-miR156j-5p;osa-miR156k;osa-miR156l-5p
MSTRG.66289.1	Rice_newGene_1535	11	0	0	osa-miR156a;osa-miR156b-5p;osa-miR156c-5p;osa-miR156d;osa-miR156e;osa-miR156f-5p;osa-miR156g-5p;osa-miR156h-5p;osa-miR156i;osa-miR156j-5p;osa-miR156k
MSTRG.66289.1	LOC_Os09g31438	12	0	0	osa-miR156a;osa-miR156b-5p;osa-miR156c-5p;osa-miR156d;osa-miR156e;osa-miR156f-5p;osa-miR156g-5p;osa-miR156h-5p;osa-miR156i;osa-miR156j-5p;osa-miR156k;osa-miR156l-5p
MSTRG.66289.1	Rice_newGene_26034	11	0	0	osa-miR156a;osa-miR156b-5p;osa-miR156c-5p;osa-miR156d;osa-miR156e;osa-miR156f-5p;osa-miR156g-5p;osa-miR156h-5p;osa-miR156i;osa-miR156j-5p;osa-miR156k
MSTRG.66289.1	LOC_Os10g30750	10	0	0	osa-miR156a;osa-miR156b-5p;osa-miR156c-5p;osa-miR156d;osa-miR156e;osa-miR156f-5p;osa-miR156g-5p;osa-miR156h-5p;osa-miR156i;osa-miR156j-5p
MSTRG.66289.1	LOC_Os08g31228	10	0	0	osa-miR156a;osa-miR156b-5p;osa-miR156c-5p;osa-miR156d;osa-miR156e;osa-miR156f-5p;osa-miR156g-5p;osa-miR156h-5p;osa-miR156i;osa-miR156j-5p
MSTRG.66289.1	LOC_Os09g39310	10	0	0	osa-miR156a;osa-miR156b-5p;osa-miR156c-5p;osa-miR156d;osa-miR156e;osa-miR156f-5p;osa-miR156g-5p;osa-miR156h-5p;osa-miR156i;osa-miR156j-5p
MSTRG.66289.1	LOC_Os12g31570	10	0	0	osa-miR156a;osa-miR156b-5p;osa-miR156c-5p;osa-miR156d;osa-miR156e;osa-miR156f-5p;osa-miR156g-5p;osa-miR156h-5p;osa-miR156i;osa-miR156j-5p
MSTRG.66289.1	Rice_newGene_29343	10	0	0	osa-miR156a;osa-miR156b-5p;osa-miR156c-5p;osa-miR156d;osa-miR156e;osa-miR156f-5p;osa-miR156g-5p;osa-miR156h-5p;osa-miR156i;osa-miR156j-5p
MSTRG.66289.1	LOC_Os08g03430	10	0	0	osa-miR156a;osa-miR156b-5p;osa-miR156c-5p;osa-miR156d;osa-miR156e;osa-miR156f-5p;osa-miR156g-5p;osa-miR156h-5p;osa-miR156i;osa-miR156j-5p
MSTRG.66289.1	Rice_newGene_27266	12	0	0	osa-miR156a;osa-miR156b-5p;osa-miR156c-5p;osa-miR156d;osa-miR156e;osa-miR156f-5p;osa-miR156g-5p;osa-miR156h-5p;osa-miR156i;osa-miR156j-5p;osa-miR156k;osa-miR156l-5p
MSTRG.66289.1	LOC_Os01g55200	11	0	0	osa-miR156a;osa-miR156b-5p;osa-miR156c-5p;osa-miR156d;osa-miR156e;osa-miR156f-5p;osa-miR156g-5p;osa-miR156h-5p;osa-miR156i;osa-miR156j-5p;osa-miR156l-5p
MSTRG.17099.6	Rice_newGene_8081	5	1.67e-11	2.82e-06	osa-miR818a;osa-miR818b;osa-miR818c;osa-miR818d;osa-miR818e
MSTRG.17099.6	Rice_newGene_12119	5	1.67e-11	2.82e-06	osa-miR818a;osa-miR818b;osa-miR818c;osa-miR818d;osa-miR818e
MSTRG.17099.6	Rice_newGene_35378	5	4.77e-12	8.07e-07	osa-miR818a;osa-miR818b;osa-miR818c;osa-miR818d;osa-miR818e
MSTRG.17099.6	Rice_newGene_27007	5	1e-10	1.68e-05	osa-miR818a;osa-miR818b;osa-miR818c;osa-miR818d;osa-miR818e
MSTRG.17099.6	Rice_newGene_12944	5	4.46e-11	7.5e-06	osa-miR818a;osa-miR818b;osa-miR818c;osa-miR818d;osa-miR818e
MSTRG.17099.6	Rice_newGene_6708	5	4.77e-12	8.07e-07	osa-miR818a;osa-miR818b;osa-miR818c;osa-miR818d;osa-miR818e
MSTRG.17099.6	LOC_Os11g47160	5	4.77e-12	8.07e-07	osa-miR818a;osa-miR818b;osa-miR818c;osa-miR818d;osa-miR818e
MSTRG.17099.6	LOC_Os11g12060	5	7.96e-13	1.35e-07	osa-miR818a;osa-miR818b;osa-miR818c;osa-miR818d;osa-miR818e
MSTRG.17099.6	Rice_newGene_7051	5	2.39e-09	0.00039835	osa-miR818a;osa-miR818b;osa-miR818c;osa-miR818d;osa-miR818e
MSTRG.17099.6	Rice_newGene_30077	5	1.02e-09	0.00017104	osa-miR818a;osa-miR818b;osa-miR818c;osa-miR818d;osa-miR818e
MSTRG.17099.6	Rice_newGene_19686	5	1e-10	1.68e-05	osa-miR818a;osa-miR818b;osa-miR818c;osa-miR818d;osa-miR818e
MSTRG.17099.6	Rice_newGene_5725	5	7.96e-13	1.35e-07	osa-miR818a;osa-miR818b;osa-miR818c;osa-miR818d;osa-miR818e
MSTRG.17099.6	Rice_newGene_10677	5	4.77e-12	8.07e-07	osa-miR818a;osa-miR818b;osa-miR818c;osa-miR818d;osa-miR818e
MSTRG.17099.6	Rice_newGene_22228	5	7.96e-13	1.35e-07	osa-miR818a;osa-miR818b;osa-miR818c;osa-miR818d;osa-miR818e
MSTRG.17099.6	Rice_newGene_25963	5	1.67e-11	2.82e-06	osa-miR818a;osa-miR818b;osa-miR818c;osa-miR818d;osa-miR818e
MSTRG.109639.1	Rice_newGene_35690	10	3.77e-15	6.43e-10	osa-miR812a;osa-miR812b;osa-miR812c;osa-miR812d;osa-miR812e;osa-miR812f;osa-miR812g;osa-miR812h;osa-miR812i;osa-miR812j
MSTRG.109639.1	Rice_newGene_1145	5	2.87e-07	0.0469261	osa-miR812a;osa-miR812b;osa-miR812c;osa-miR812d;osa-miR812e
MSTRG.109639.1	Rice_newGene_116	10	9.21e-15	1.57e-09	osa-miR812a;osa-miR812b;osa-miR812c;osa-miR812d;osa-miR812e;osa-miR812f;osa-miR812g;osa-miR812h;osa-miR812i;osa-miR812j
MSTRG.109639.1	Rice_newGene_14447	9	5.55e-16	9.47e-11	osa-miR812a;osa-miR812b;osa-miR812c;osa-miR812d;osa-miR812e;osa-miR812g;osa-miR812h;osa-miR812i;osa-miR812j
MSTRG.109639.1	Rice_newGene_36866	9	3.11e-15	5.3e-10	osa-miR812a;osa-miR812b;osa-miR812c;osa-miR812d;osa-miR812e;osa-miR812g;osa-miR812h;osa-miR812i;osa-miR812j
MSTRG.109639.1	Rice_newGene_18914	10	4.32e-14	7.35e-09	osa-miR812a;osa-miR812b;osa-miR812c;osa-miR812d;osa-miR812e;osa-miR812f;osa-miR812g;osa-miR812h;osa-miR812i;osa-miR812j
MSTRG.109639.1	Rice_newGene_9407	5	2.87e-07	0.0469261	osa-miR812a;osa-miR812b;osa-miR812c;osa-miR812d;osa-miR812e
MSTRG.109639.1	Rice_newGene_17055	10	5.2e-13	8.83e-08	osa-miR812a;osa-miR812b;osa-miR812c;osa-miR812d;osa-miR812e;osa-miR812f;osa-miR812g;osa-miR812h;osa-miR812i;osa-miR812j
MSTRG.109639.1	Rice_newGene_3260	15	0	0	osa-miR5152-5p;osa-miR812a;osa-miR812b;osa-miR812c;osa-miR812d;osa-miR812e;osa-miR812f;osa-miR812g;osa-miR812h;osa-miR812i;osa-miR812j;osa-miR812n-3p;osa-miR812t;osa-miR812u;osa-miR812v
MSTRG.109639.1	Rice_newGene_15391	10	2.22e-16	3.79e-11	osa-miR812a;osa-miR812b;osa-miR812c;osa-miR812d;osa-miR812e;osa-miR812f;osa-miR812g;osa-miR812h;osa-miR812i;osa-miR812j
MSTRG.109639.1	Rice_newGene_22285	5	2.87e-07	0.0469261	osa-miR812a;osa-miR812b;osa-miR812c;osa-miR812d;osa-miR812e
MSTRG.109639.1	Rice_newGene_6516	5	1.29e-07	0.021176	osa-miR812a;osa-miR812b;osa-miR812c;osa-miR812d;osa-miR812e
MSTRG.109639.1	Rice_newGene_13926	10	8.58e-14	1.46e-08	osa-miR812a;osa-miR812b;osa-miR812c;osa-miR812d;osa-miR812e;osa-miR812f;osa-miR812g;osa-miR812h;osa-miR812i;osa-miR812j
MSTRG.109639.1	Rice_newGene_18342	5	1.42e-08	0.0023451	osa-miR812a;osa-miR812b;osa-miR812c;osa-miR812d;osa-miR812e
MSTRG.109639.1	Rice_newGene_23967	5	1.42e-08	0.0023451	osa-miR812a;osa-miR812b;osa-miR812c;osa-miR812d;osa-miR812e
MSTRG.37061.2	LOC_Os10g07400	5	1.24e-07	0.0203715	osa-miR2118b;osa-miR2118c;osa-miR2118g;osa-miR2118n;osa-miR2118q
MSTRG.37061.2	Rice_newGene_15322	4	3.84e-07	0.062792	osa-miR2118b;osa-miR2118c;osa-miR2118n;osa-miR2118q
MSTRG.37061.2	LOC_Os12g26270	5	1.02e-09	0.00017104	osa-miR2118f;osa-miR2118h;osa-miR2118j;osa-miR2118k;osa-miR2118m
MSTRG.37061.2	Rice_newGene_26480	6	8.33e-11	1.4e-05	osa-miR2118d;osa-miR2118f;osa-miR2118h;osa-miR2118j;osa-miR2118k;osa-miR2118m
MSTRG.37061.2	LOC_Os11g40160	4	3.84e-07	0.062792	osa-miR2118f;osa-miR2118g;osa-miR2118j;osa-miR2118m
MSTRG.37061.2	Rice_newGene_28840	5	2.11e-08	0.00348588	osa-miR2118b;osa-miR2118c;osa-miR2118g;osa-miR2118n;osa-miR2118q
MSTRG.37061.2	Rice_newGene_30000	9	1.57e-14	2.66e-09	osa-miR2118b;osa-miR2118c;osa-miR2118d;osa-miR2118f;osa-miR2118g;osa-miR2118j;osa-miR2118m;osa-miR2118n;osa-miR2118q
MSTRG.37061.2	Rice_newGene_35526	9	1.78e-15	3.03e-10	osa-miR2118b;osa-miR2118d;osa-miR2118f;osa-miR2118g;osa-miR2118h;osa-miR2118j;osa-miR2118k;osa-miR2118m;osa-miR2118n
MSTRG.37061.2	LOC_Os04g30610	8	1.36e-12	2.3e-07	osa-miR2118b;osa-miR2118c;osa-miR2118d;osa-miR2118f;osa-miR2118j;osa-miR2118m;osa-miR2118n;osa-miR2118q
MSTRG.37061.2	LOC_Os07g45880	6	3.3e-10	5.54e-05	osa-miR2118d;osa-miR2118f;osa-miR2118h;osa-miR2118j;osa-miR2118k;osa-miR2118m
MSTRG.37061.2	LOC_Os03g02270	4	7.77e-08	0.0127723	osa-miR2118b;osa-miR2118c;osa-miR2118n;osa-miR2118q
MSTRG.37061.2	Rice_newGene_15522	10	0	0	osa-miR2118b;osa-miR2118c;osa-miR2118d;osa-miR2118f;osa-miR2118h;osa-miR2118j;osa-miR2118k;osa-miR2118m;osa-miR2118n;osa-miR2118q
MSTRG.37061.2	Rice_newGene_17566	6	1.2e-11	2.03e-06	osa-miR2118d;osa-miR2118f;osa-miR2118h;osa-miR2118j;osa-miR2118k;osa-miR2118m
MSTRG.37061.2	LOC_Os03g47490	6	2.43e-09	0.00040582	osa-miR2118b;osa-miR2118f;osa-miR2118g;osa-miR2118j;osa-miR2118m;osa-miR2118n
MSTRG.37061.2	Rice_newGene_18155	6	3.3e-10	5.54e-05	osa-miR2118d;osa-miR2118f;osa-miR2118h;osa-miR2118j;osa-miR2118k;osa-miR2118m
MSTRG.37061.2	LOC_Os01g20720	10	0	0	osa-miR2118b;osa-miR2118c;osa-miR2118f;osa-miR2118g;osa-miR2118h;osa-miR2118j;osa-miR2118k;osa-miR2118m;osa-miR2118n;osa-miR2118q
MSTRG.37061.2	Rice_newGene_38142	11	0	0	osa-miR2118b;osa-miR2118c;osa-miR2118d;osa-miR2118f;osa-miR2118g;osa-miR2118h;osa-miR2118j;osa-miR2118k;osa-miR2118m;osa-miR2118n;osa-miR2118q
MSTRG.37061.2	LOC_Os05g34220	8	3.14e-12	5.32e-07	osa-miR2118b;osa-miR2118c;osa-miR2118f;osa-miR2118g;osa-miR2118j;osa-miR2118m;osa-miR2118n;osa-miR2118q
MSTRG.37061.2	Rice_newGene_18231	5	2.11e-08	0.00348588	osa-miR2118f;osa-miR2118h;osa-miR2118j;osa-miR2118k;osa-miR2118m
MSTRG.37061.2	Rice_newGene_27065	6	8.33e-11	1.4e-05	osa-miR2118d;osa-miR2118f;osa-miR2118h;osa-miR2118j;osa-miR2118k;osa-miR2118m
MSTRG.37061.2	LOC_Os01g05620	7	4.38e-12	7.4e-07	osa-miR2118b;osa-miR2118c;osa-miR2118f;osa-miR2118j;osa-miR2118m;osa-miR2118n;osa-miR2118q
MSTRG.37061.2	Rice_newGene_37313	5	6.08e-09	0.00101093	osa-miR2118f;osa-miR2118h;osa-miR2118j;osa-miR2118k;osa-miR2118m
MSTRG.37061.2	LOC_Os06g06960	5	1.02e-09	0.00017104	osa-miR2118f;osa-miR2118h;osa-miR2118j;osa-miR2118k;osa-miR2118m
MSTRG.37061.2	Rice_newGene_13572	8	9.77e-15	1.66e-09	osa-miR2118b;osa-miR2118d;osa-miR2118f;osa-miR2118h;osa-miR2118j;osa-miR2118k;osa-miR2118m;osa-miR2118n
MSTRG.37061.2	LOC_Os12g39490	6	9.83e-10	0.00016412	osa-miR2118b;osa-miR2118c;osa-miR2118d;osa-miR2118g;osa-miR2118n;osa-miR2118q
MSTRG.37061.2	Rice_newGene_17399	6	3.3e-10	5.54e-05	osa-miR2118d;osa-miR2118f;osa-miR2118h;osa-miR2118j;osa-miR2118k;osa-miR2118m
MSTRG.37061.2	Rice_newGene_13442	11	0	0	osa-miR2118b;osa-miR2118c;osa-miR2118d;osa-miR2118f;osa-miR2118g;osa-miR2118h;osa-miR2118j;osa-miR2118k;osa-miR2118m;osa-miR2118n;osa-miR2118q
MSTRG.37061.2	LOC_Os05g42390	4	7.77e-08	0.0127723	osa-miR2118b;osa-miR2118c;osa-miR2118n;osa-miR2118q
MSTRG.37061.2	LOC_Os08g42700	5	2.11e-08	0.00348588	osa-miR2118b;osa-miR2118c;osa-miR2118g;osa-miR2118n;osa-miR2118q
MSTRG.37061.2	Rice_newGene_18333	7	1.45e-11	2.44e-06	osa-miR2118d;osa-miR2118f;osa-miR2118g;osa-miR2118h;osa-miR2118j;osa-miR2118k;osa-miR2118m
MSTRG.37061.2	Rice_newGene_2161	6	2e-07	0.0328389	osa-miR2118d;osa-miR2118f;osa-miR2118h;osa-miR2118j;osa-miR2118k;osa-miR2118m
MSTRG.37061.2	LOC_Os08g16460	5	5.57e-08	0.00917578	osa-miR2118b;osa-miR2118c;osa-miR2118g;osa-miR2118n;osa-miR2118q
MSTRG.37061.2	LOC_Os10g26820	9	4.44e-16	7.57e-11	osa-miR2118b;osa-miR2118d;osa-miR2118f;osa-miR2118g;osa-miR2118h;osa-miR2118j;osa-miR2118k;osa-miR2118m;osa-miR2118n
MSTRG.37061.2	Rice_newGene_38575	6	2.43e-09	0.00040582	osa-miR2118d;osa-miR2118f;osa-miR2118h;osa-miR2118j;osa-miR2118k;osa-miR2118m
MSTRG.37061.2	Rice_newGene_28972	4	7.77e-08	0.0127723	osa-miR2118d;osa-miR2118f;osa-miR2118j;osa-miR2118m
MSTRG.37061.2	Rice_newGene_21363	7	3.95e-11	6.65e-06	osa-miR2118d;osa-miR2118f;osa-miR2118g;osa-miR2118h;osa-miR2118j;osa-miR2118k;osa-miR2118m
MSTRG.37061.2	LOC_Os04g30660	8	1.76e-13	3e-08	osa-miR2118b;osa-miR2118c;osa-miR2118d;osa-miR2118f;osa-miR2118j;osa-miR2118m;osa-miR2118n;osa-miR2118q
MSTRG.37061.2	LOC_Os06g41140	4	7.77e-08	0.0127723	osa-miR2118b;osa-miR2118c;osa-miR2118n;osa-miR2118q
MSTRG.37061.2	Rice_newGene_34725	6	1.2e-11	2.03e-06	osa-miR2118d;osa-miR2118f;osa-miR2118h;osa-miR2118j;osa-miR2118k;osa-miR2118m
MSTRG.37061.2	Rice_newGene_11633	5	2.11e-08	0.00348588	osa-miR2118f;osa-miR2118h;osa-miR2118j;osa-miR2118k;osa-miR2118m
MSTRG.37061.2	Rice_newGene_17897	6	9.83e-10	0.00016412	osa-miR2118d;osa-miR2118f;osa-miR2118h;osa-miR2118j;osa-miR2118k;osa-miR2118m
MSTRG.37061.2	LOC_Os01g05600	7	4.38e-12	7.4e-07	osa-miR2118b;osa-miR2118c;osa-miR2118f;osa-miR2118j;osa-miR2118m;osa-miR2118n;osa-miR2118q
MSTRG.37061.2	Rice_newGene_15530	10	0	0	osa-miR2118b;osa-miR2118c;osa-miR2118d;osa-miR2118f;osa-miR2118h;osa-miR2118j;osa-miR2118k;osa-miR2118m;osa-miR2118n;osa-miR2118q
MSTRG.37061.2	Rice_newGene_38134	6	8.33e-11	1.4e-05	osa-miR2118d;osa-miR2118f;osa-miR2118h;osa-miR2118j;osa-miR2118k;osa-miR2118m
MSTRG.37061.2	Rice_newGene_14480	7	4.38e-12	7.4e-07	osa-miR2118d;osa-miR2118f;osa-miR2118g;osa-miR2118h;osa-miR2118j;osa-miR2118k;osa-miR2118m
MSTRG.37061.2	Rice_newGene_1331	11	0	0	osa-miR2118b;osa-miR2118c;osa-miR2118d;osa-miR2118f;osa-miR2118g;osa-miR2118h;osa-miR2118j;osa-miR2118k;osa-miR2118m;osa-miR2118n;osa-miR2118q
MSTRG.37061.2	Rice_newGene_35788	10	4.44e-16	7.57e-11	osa-miR2118b;osa-miR2118c;osa-miR2118d;osa-miR2118f;osa-miR2118h;osa-miR2118j;osa-miR2118k;osa-miR2118m;osa-miR2118n;osa-miR2118q
MSTRG.37061.2	Rice_newGene_15061	6	5.31e-09	0.00088232	osa-miR2118d;osa-miR2118f;osa-miR2118h;osa-miR2118j;osa-miR2118k;osa-miR2118m
MSTRG.37061.2	LOC_Os05g24230	5	5.57e-08	0.00917578	osa-miR2118b;osa-miR2118g;osa-miR2118h;osa-miR2118k;osa-miR2118n
MSTRG.37061.2	Rice_newGene_26484	6	8.33e-11	1.4e-05	osa-miR2118d;osa-miR2118f;osa-miR2118h;osa-miR2118j;osa-miR2118k;osa-miR2118m
MSTRG.37061.2	Rice_newGene_37266	5	2.11e-08	0.00348588	osa-miR2118f;osa-miR2118h;osa-miR2118j;osa-miR2118k;osa-miR2118m
MSTRG.37061.2	Rice_newGene_18298	5	1.02e-09	0.00017104	osa-miR2118b;osa-miR2118f;osa-miR2118j;osa-miR2118m;osa-miR2118n
MSTRG.37061.2	Rice_newGene_17838	11	0	0	osa-miR2118b;osa-miR2118c;osa-miR2118d;osa-miR2118f;osa-miR2118g;osa-miR2118h;osa-miR2118j;osa-miR2118k;osa-miR2118m;osa-miR2118n;osa-miR2118q
MSTRG.37061.2	Rice_newGene_36335	5	5.57e-08	0.00917578	osa-miR2118b;osa-miR2118c;osa-miR2118g;osa-miR2118n;osa-miR2118q
MSTRG.37061.2	Rice_newGene_17998	8	1.36e-12	2.3e-07	osa-miR2118b;osa-miR2118c;osa-miR2118f;osa-miR2118g;osa-miR2118j;osa-miR2118m;osa-miR2118n;osa-miR2118q
MSTRG.37061.2	Rice_newGene_15303	5	2.11e-08	0.00348588	osa-miR2118b;osa-miR2118c;osa-miR2118d;osa-miR2118n;osa-miR2118q
MSTRG.37061.2	Rice_newGene_18712	5	1.24e-07	0.0203715	osa-miR2118b;osa-miR2118c;osa-miR2118d;osa-miR2118n;osa-miR2118q
MSTRG.37061.2	Rice_newGene_30078	11	2.22e-16	3.79e-11	osa-miR2118b;osa-miR2118c;osa-miR2118d;osa-miR2118f;osa-miR2118g;osa-miR2118h;osa-miR2118j;osa-miR2118k;osa-miR2118m;osa-miR2118n;osa-miR2118q
MSTRG.37061.2	Rice_newGene_18626	8	2.5e-11	4.21e-06	osa-miR2118b;osa-miR2118c;osa-miR2118d;osa-miR2118f;osa-miR2118j;osa-miR2118m;osa-miR2118n;osa-miR2118q
MSTRG.37061.2	Rice_newGene_15254	9	5.55e-15	9.46e-10	osa-miR2118b;osa-miR2118c;osa-miR2118f;osa-miR2118h;osa-miR2118j;osa-miR2118k;osa-miR2118m;osa-miR2118n;osa-miR2118q
MSTRG.37061.2	LOC_Os01g12240	4	7.77e-08	0.0127723	osa-miR2118d;osa-miR2118f;osa-miR2118j;osa-miR2118m
MSTRG.37061.2	Rice_newGene_2042	7	4.38e-12	7.4e-07	osa-miR2118b;osa-miR2118c;osa-miR2118f;osa-miR2118j;osa-miR2118m;osa-miR2118n;osa-miR2118q
MSTRG.37061.2	Rice_newGene_1018	5	1.24e-07	0.0203715	osa-miR2118b;osa-miR2118c;osa-miR2118g;osa-miR2118n;osa-miR2118q
MSTRG.37061.2	Rice_newGene_5315	4	3.84e-07	0.062792	osa-miR2118d;osa-miR2118f;osa-miR2118j;osa-miR2118m
MSTRG.37061.2	Rice_newGene_26378	5	2.11e-08	0.00348588	osa-miR2118b;osa-miR2118c;osa-miR2118g;osa-miR2118n;osa-miR2118q
MSTRG.37061.2	Rice_newGene_37955	5	6.08e-09	0.00101093	osa-miR2118b;osa-miR2118d;osa-miR2118h;osa-miR2118k;osa-miR2118n
MSTRG.37061.2	LOC_Os06g41510	4	7.77e-08	0.0127723	osa-miR2118b;osa-miR2118c;osa-miR2118n;osa-miR2118q
MSTRG.37061.2	Rice_newGene_29398	11	0	0	osa-miR2118b;osa-miR2118c;osa-miR2118d;osa-miR2118f;osa-miR2118g;osa-miR2118h;osa-miR2118j;osa-miR2118k;osa-miR2118m;osa-miR2118n;osa-miR2118q
MSTRG.37061.2	Rice_newGene_27089	6	8.33e-11	1.4e-05	osa-miR2118d;osa-miR2118f;osa-miR2118h;osa-miR2118j;osa-miR2118k;osa-miR2118m
MSTRG.37061.2	Rice_newGene_17828	11	0	0	osa-miR2118b;osa-miR2118c;osa-miR2118d;osa-miR2118f;osa-miR2118g;osa-miR2118h;osa-miR2118j;osa-miR2118k;osa-miR2118m;osa-miR2118n;osa-miR2118q
MSTRG.37061.2	LOC_Os06g50280	4	7.77e-08	0.0127723	osa-miR2118b;osa-miR2118c;osa-miR2118n;osa-miR2118q
MSTRG.37061.2	Rice_newGene_29996	4	7.77e-08	0.0127723	osa-miR2118b;osa-miR2118c;osa-miR2118n;osa-miR2118q
MSTRG.37061.2	Rice_newGene_7784	5	6.08e-09	0.00101093	osa-miR2118f;osa-miR2118h;osa-miR2118j;osa-miR2118k;osa-miR2118m
MSTRG.37061.2	Rice_newGene_18260	6	1.05e-08	0.00174473	osa-miR2118d;osa-miR2118f;osa-miR2118h;osa-miR2118j;osa-miR2118k;osa-miR2118m
MSTRG.37061.2	Rice_newGene_28893	7	9.8e-13	1.66e-07	osa-miR2118c;osa-miR2118f;osa-miR2118h;osa-miR2118j;osa-miR2118k;osa-miR2118m;osa-miR2118q
MSTRG.37061.2	Rice_newGene_17225	4	3.84e-07	0.062792	osa-miR2118d;osa-miR2118f;osa-miR2118j;osa-miR2118m
MSTRG.37061.2	Rice_newGene_15315	4	7.77e-08	0.0127723	osa-miR2118b;osa-miR2118c;osa-miR2118n;osa-miR2118q
MSTRG.37061.2	LOC_Os01g13100	5	1.24e-07	0.0203715	osa-miR2118f;osa-miR2118h;osa-miR2118j;osa-miR2118k;osa-miR2118m
MSTRG.37061.2	LOC_Os11g45780	4	7.77e-08	0.0127723	osa-miR2118b;osa-miR2118c;osa-miR2118n;osa-miR2118q
MSTRG.37061.2	Rice_newGene_15232	9	3.89e-14	6.61e-09	osa-miR2118b;osa-miR2118c;osa-miR2118d;osa-miR2118f;osa-miR2118g;osa-miR2118j;osa-miR2118m;osa-miR2118n;osa-miR2118q
MSTRG.37061.2	LOC_Os09g15040	7	3.95e-11	6.65e-06	osa-miR2118d;osa-miR2118f;osa-miR2118g;osa-miR2118h;osa-miR2118j;osa-miR2118k;osa-miR2118m
MSTRG.37061.2	Rice_newGene_38149	11	0	0	osa-miR2118b;osa-miR2118c;osa-miR2118d;osa-miR2118f;osa-miR2118g;osa-miR2118h;osa-miR2118j;osa-miR2118k;osa-miR2118m;osa-miR2118n;osa-miR2118q
MSTRG.37061.2	Rice_newGene_11655	5	1.02e-09	0.00017104	osa-miR2118f;osa-miR2118h;osa-miR2118j;osa-miR2118k;osa-miR2118m
MSTRG.37061.2	Rice_newGene_15221	10	4.44e-16	7.57e-11	osa-miR2118b;osa-miR2118c;osa-miR2118f;osa-miR2118g;osa-miR2118h;osa-miR2118j;osa-miR2118k;osa-miR2118m;osa-miR2118n;osa-miR2118q
MSTRG.37061.2	Rice_newGene_20809	9	8.84e-14	1.5e-08	osa-miR2118b;osa-miR2118c;osa-miR2118d;osa-miR2118f;osa-miR2118g;osa-miR2118j;osa-miR2118m;osa-miR2118n;osa-miR2118q
MSTRG.37061.2	Rice_newGene_17379	5	6.08e-09	0.00101093	osa-miR2118b;osa-miR2118f;osa-miR2118j;osa-miR2118m;osa-miR2118n
MSTRG.37061.2	LOC_Os04g30690	8	5.25e-13	8.91e-08	osa-miR2118b;osa-miR2118c;osa-miR2118d;osa-miR2118f;osa-miR2118j;osa-miR2118m;osa-miR2118n;osa-miR2118q
MSTRG.37061.2	Rice_newGene_3899	4	7.77e-08	0.0127723	osa-miR2118b;osa-miR2118c;osa-miR2118n;osa-miR2118q
MSTRG.37061.2	Rice_newGene_15218	4	3.84e-07	0.062792	osa-miR2118b;osa-miR2118c;osa-miR2118n;osa-miR2118q
MSTRG.37061.2	Rice_newGene_18595	6	3.3e-10	5.54e-05	osa-miR2118d;osa-miR2118f;osa-miR2118h;osa-miR2118j;osa-miR2118k;osa-miR2118m
MSTRG.37061.2	Rice_newGene_38120	9	1.78e-15	3.03e-10	osa-miR2118b;osa-miR2118d;osa-miR2118f;osa-miR2118g;osa-miR2118h;osa-miR2118j;osa-miR2118k;osa-miR2118m;osa-miR2118n
MSTRG.112986.1	Rice_newGene_4257	3	1.86e-08	0.00307724	osa-miR1439;osa-miR5825;osa-miR5831
MSTRG.99632.1	LOC_Os07g16860	4	5.43e-10	9.1e-05	osa-miR160a-5p;osa-miR160b-5p;osa-miR160c-5p;osa-miR160d-5p
MSTRG.99632.1	LOC_Os07g20460	4	2.71e-09	0.00045228	osa-miR160a-5p;osa-miR160b-5p;osa-miR160c-5p;osa-miR160d-5p
MSTRG.99632.1	LOC_Os11g35560	4	2.71e-09	0.00045228	osa-miR160a-5p;osa-miR160b-5p;osa-miR160c-5p;osa-miR160d-5p
MSTRG.99632.1	LOC_Os07g10080	4	2.71e-09	0.00045228	osa-miR160a-5p;osa-miR160b-5p;osa-miR160c-5p;osa-miR160d-5p
MSTRG.99632.1	LOC_Os06g03420	4	5.43e-10	9.1e-05	osa-miR160a-5p;osa-miR160b-5p;osa-miR160c-5p;osa-miR160d-5p
MSTRG.99632.1	LOC_Os06g07290	4	2.71e-09	0.00045228	osa-miR160a-5p;osa-miR160b-5p;osa-miR160c-5p;osa-miR160d-5p
MSTRG.99632.1	LOC_Os01g27320	4	2.71e-09	0.00045228	osa-miR160a-5p;osa-miR160b-5p;osa-miR160c-5p;osa-miR160d-5p
MSTRG.99632.1	LOC_Os11g26360	4	2.71e-09	0.00045228	osa-miR160a-5p;osa-miR160b-5p;osa-miR160c-5p;osa-miR160d-5p
MSTRG.99632.1	LOC_Os10g03250	4	5.43e-10	9.1e-05	osa-miR160a-5p;osa-miR160b-5p;osa-miR160c-5p;osa-miR160d-5p
MSTRG.99632.1	LOC_Os07g33120	4	5.38e-07	0.0877118	osa-miR160a-5p;osa-miR160b-5p;osa-miR160c-5p;osa-miR160d-5p
MSTRG.99632.1	LOC_Os12g26610	4	5.43e-10	9.1e-05	osa-miR160a-5p;osa-miR160b-5p;osa-miR160c-5p;osa-miR160d-5p
MSTRG.99632.1	LOC_Os11g42250	4	5.43e-10	9.1e-05	osa-miR160a-5p;osa-miR160b-5p;osa-miR160c-5p;osa-miR160d-5p
MSTRG.99632.1	LOC_Os04g43910	4	8.13e-09	0.00134937	osa-miR160a-5p;osa-miR160b-5p;osa-miR160c-5p;osa-miR160d-5p
MSTRG.99632.1	LOC_Os11g15560	4	8.13e-09	0.00134937	osa-miR160a-5p;osa-miR160b-5p;osa-miR160c-5p;osa-miR160d-5p
MSTRG.99632.1	LOC_Os12g26830	4	2.71e-09	0.00045228	osa-miR160a-5p;osa-miR160b-5p;osa-miR160c-5p;osa-miR160d-5p
MSTRG.99632.1	LOC_Os03g48990	4	8.13e-09	0.00134937	osa-miR160a-5p;osa-miR160b-5p;osa-miR160c-5p;osa-miR160d-5p
MSTRG.99632.1	LOC_Os03g48720	4	2.71e-09	0.00045228	osa-miR160a-5p;osa-miR160b-5p;osa-miR160c-5p;osa-miR160d-5p
MSTRG.99632.1	LOC_Os10g11400	4	5.43e-10	9.1e-05	osa-miR160a-5p;osa-miR160b-5p;osa-miR160c-5p;osa-miR160d-5p
MSTRG.99632.1	LOC_Os02g04940	4	8.13e-09	0.00134937	osa-miR160a-5p;osa-miR160b-5p;osa-miR160c-5p;osa-miR160d-5p
MSTRG.99632.1	LOC_Os11g27850	4	2.71e-09	0.00045228	osa-miR160a-5p;osa-miR160b-5p;osa-miR160c-5p;osa-miR160d-5p
[truncated: 6,546 more rows]
