# Supplementary material for: Genome-Wide Identification of lncRNAs Involved in Fertility Transition in the Photo-Thermosensitive Genic Male Sterile Rice Line Wuxiang S
Source: Front Plant Sci. 2021 Jan 14;11:580050. doi: 10.3389/fpls.2020.580050 (PMC7840536; doi:10.3389/fpls.2020.580050)
Supplement: Supplementary Table 11 — TopGO significant enrichment analysis of the target mRNAs in the ceRNA networks. [file Table_11.XLSX]

## Sheet: Sheet1
Table S11 TopGO significantly enrichment analysis of the target mRNAs in the ceRNA networks
SampleGroup	Description	gene count	P-value
CC	plasma membrane	84	4.9e-24
MF	protein binding	84	2.7e-23
CC	nucleus	131	4.9e-21
CC	plasmodesma	18	1.4e-19
CC	cytosol	23	1.4e-18
BP	pollen tube growth	11	9.3e-12
BP	plant-type cell wall modification	9	1.7e-11
CC	chloroplast	39	1.8e-11
CC	intracellular organelle part	93	5.2e-11
CC	Golgi apparatus	11	7.2e-11
BP	defense response to fungus	5	1.7e-10
BP	response to cadmium ion	9	1.1e-09
BP	trichome morphogenesis	11	2.6e-09
MF	aspartic-type endopeptidase activity	152	3.3e-09
BP	regulation of flower development	22	4.5e-09
BP	regulation of plant-type hypersensitive response	5	6.6e-09
CC	membrane	147	6.7e-09
BP	single-organism cellular process	169	8.4e-09
BP	response to chitin	5	1.4e-08
BP	defense response to bacterium	7	1.4e-08
BP	response to salt stress	13	2e-08
BP	positive regulation of transcription, DNA-templated	9	2.2e-08
BP	protein targeting to membrane	5	2.7e-08
MF	ubiquitin protein ligase binding	1	7.3e-08
MF	peptide receptor activity	1	1.1e-07
BP	leaf morphogenesis	6	1.4e-07
CC	vacuole	12	1.8e-07
BP	embryo development ending in seed dormancy	11	1.9e-07
CC	apoplast	4	2.1e-07
BP	regulation of transcription, DNA-templated	69	2.6e-07
BP	root development	48	2.8e-07
BP	response to molecule of bacterial origin	2	3.2e-07
BP	regulation of multi-organism process	6	3.6e-07
BP	regulation of unidimensional cell growth	4	4e-07
BP	ER to Golgi vesicle-mediated transport	3	4.4e-07
BP	systemic acquired resistance, salicylic acid mediated signaling pathway	4	5.3e-07
BP	microsporogenesis	5	6e-07
BP	detection of external stimulus	4	7.4e-07
BP	DNA methylation	3	7.6e-07
BP	stomatal complex morphogenesis	1	1.1e-06
BP	multidimensional cell growth	4	1.1e-06
BP	protein autophosphorylation	15	1.2e-06
BP	jasmonic acid mediated signaling pathway	4	1.3e-06
CC	vacuolar membrane	6	1.3e-06
BP	cell tip growth	19	1.9e-06
BP	response to oxidative stress	7	2.1e-06
BP	cell wall organization	26	2.4e-06
CC	integral component of membrane	34	2.6e-06
MF	ATP binding	77	3.1e-06
BP	endoplasmic reticulum unfolded protein response	4	3.5e-06
CC	chloroplast stroma	10	3.5e-06
BP	anther development	10	3.7e-06
BP	chloroplast organization	7	4.2e-06
CC	cell wall	11	4.8e-06
BP	response to high light intensity	6	4.9e-06
BP	actin nucleation	10	4.9e-06
BP	protein folding	5	5.4e-06
BP	regulation of hydrogen peroxide metabolic process	2	6.8e-06
BP	acropetal auxin transport	2	7.1e-06
BP	cuticle development	3	7.1e-06
BP	response to temperature stimulus	19	9.2e-06
BP	root hair elongation	9	9.6e-06
BP	Golgi vesicle transport	7	1e-05
BP	negative regulation of defense response	3	1.2e-05
BP	amino acid import	3	1.2e-05
BP	vegetative to reproductive phase transition of meristem	20	1.2e-05
BP	cellular component organization	96	1.3e-05
BP	oligopeptide transport	2	1.4e-05
BP	cellular protein complex assembly	15	1.4e-05
BP	Golgi organization	2	1.5e-05
BP	indoleacetic acid biosynthetic process	4	1.5e-05
BP	glycolytic process	6	1.5e-05
CC	chloroplast envelope	18	1.5e-05
BP	histone H3-K9 methylation	2	1.6e-05
BP	regulation of cellular process	120	1.6e-05
BP	abscisic acid-activated signaling pathway	9	1.8e-05
MF	xenobiotic-transporting ATPase activity	1	1.9e-05
BP	ovule development	14	2e-05
MF	metal ion binding	221	2.1e-05
CC	cell periphery	106	2.2e-05
BP	floral organ formation	10	2.3e-05
BP	isopentenyl diphosphate biosynthetic process, methylerythritol 4-phosphate pathway	2	2.4e-05
BP	MAPK cascade	1	3.2e-05
MF	auxin influx transmembrane transporter activity	2	3.7e-05
BP	cellular process	408	3.9e-05
MF	metalloendopeptidase activity	2	4.3e-05
BP	organ morphogenesis	26	4.3e-05
MF	protein tyrosine kinase activity	1	4.4e-05
MF	inorganic anion transmembrane transporter activity	2	4.4e-05
BP	detection of biotic stimulus	2	4.9e-05
MF	sequence-specific DNA binding transcription factor activity	21	4.9e-05
BP	response to cold	9	5.1e-05
CC	protein complex	23	5.2e-05
BP	RNA splicing, via endonucleolytic cleavage and ligation	2	6.3e-05
BP	response to chemical	86	6.4e-05
BP	toxin catabolic process	4	6.5e-05
BP	response to hydrogen peroxide	2	6.9e-05
BP	response to nematode	5	7.2e-05
BP	maintenance of meristem identity	10	7.4e-05
BP	organelle organization	49	7.6e-05
BP	response to heat	11	7.8e-05
BP	cell adhesion	9	7.9e-05
BP	multicellular organismal development	109	8.5e-05
BP	response to abscisic acid	21	8.7e-05
BP	response to iron ion	1	9.4e-05
BP	heat acclimation	2	9.6e-05
BP	embryo sac development	4	9.6e-05
BP	pigment biosynthetic process	7	9.7e-05
BP	plant-type cell wall biogenesis	5	0.0001
BP	negative regulation of organelle organization	1	0.00012
BP	water transport	1	0.00012
BP	callose deposition in cell wall	5	0.00012
BP	organophosphate biosynthetic process	10	0.00012
MF	protein serine/threonine kinase activity	58	0.00012
BP	protein dephosphorylation	1	0.00013
BP	anthocyanin accumulation in tissues in response to UV light	4	0.00013
BP	auxin influx	1	0.00014
BP	immune effector process	5	0.00014
BP	single-organism catabolic process	21	0.00014
BP	polysaccharide biosynthetic process	19	0.00015
BP	root hair cell differentiation	20	0.00015
MF	phosphatase activity	2	0.00016
BP	very long-chain fatty acid metabolic process	3	0.00016
BP	regulation of cell division	7	0.00016
BP	salicylic acid biosynthetic process	1	0.00017
MF	heat shock protein binding	2	0.00017
BP	cellular response to heat	1	0.00018
MF	magnesium ion binding	5	0.00018
BP	stamen development	18	0.00018
BP	positive regulation of cellular process	28	0.00018
BP	embryo sac egg cell differentiation	1	0.00019
CC	endoplasmic reticulum	14	0.00019
BP	single-organism carbohydrate metabolic process	35	0.00019
BP	response to brassinosteroid	5	0.0002
CC	nuclear envelope	2	0.00022
BP	lipid metabolic process	24	0.00022
BP	cell division	27	0.00022
BP	response to UV-B	2	0.00024
BP	response to hexose	2	0.00024
BP	rRNA processing	1	0.00025
BP	seed coat development	1	0.00027
MF	unfolded protein binding	2	0.00027
CC	plant-type vacuole	2	0.00028
BP	vernalization response	3	0.00028
BP	negative regulation of transcription, DNA-templated	7	0.00028
BP	response to other organism	32	0.00028
BP	response to hormone	51	0.00029
BP	regulation of biological process	139	0.0003
BP	regulation of response to external stimulus	2	0.00031
BP	nitrate transport	6	0.00031
BP	regulation of seed germination	6	0.00031
BP	carbohydrate derivative biosynthetic process	13	0.00031
BP	sister chromatid cohesion	2	0.00032
BP	detection of stimulus	4	0.00032
BP	regulation of meristem growth	6	0.00032
BP	anatomical structure morphogenesis	69	0.00033
BP	hyperosmotic salinity response	2	0.00034
BP	regulation of cell differentiation	13	0.00035
MF	auxin efflux transmembrane transporter activity	2	0.00036
BP	response to water deprivation	16	0.00036
BP	cellular catabolic process	24	0.00036
BP	brassinosteroid metabolic process	2	0.00037
BP	DNA repair	7	0.00038
BP	intracellular protein transport	15	0.00038
BP	fatty acid beta-oxidation	2	0.00039
CC	plant-type vacuole membrane	2	0.00039
BP	auxin efflux	2	0.0004
BP	cytokinin biosynthetic process	4	0.0004
BP	amino acid transport	9	0.00042
BP	pollen development	10	0.00042
BP	negative regulation of catalytic activity	2	0.00043
BP	regulation of stomatal movement	2	0.00044
BP	response to wounding	6	0.00044
BP	axis specification	9	0.00047
BP	epidermal cell differentiation	26	0.00047
CC	nucleolus	8	0.00049
BP	protein homooligomerization	1	0.00051
BP	anatomical structure development	113	0.00051
BP	positive regulation of flavonoid biosynthetic process	2	0.00052
MF	ubiquitin-protein transferase activity	3	0.00052
BP	epidermis development	30	0.00052
BP	single-multicellular organism process	112	0.00052
BP	cellular protein metabolic process	103	0.00053
BP	sterol biosynthetic process	2	0.00055
BP	negative regulation of programmed cell death	2	0.00055
BP	protein targeting to vacuole	2	0.00055
BP	phosphatidylinositol biosynthetic process	1	0.00056
BP	response to carbohydrate	16	0.00059
BP	hyperosmotic response	3	0.0006
BP	unidimensional cell growth	23	0.00062
BP	ion transport	32	0.00062
BP	xylan biosynthetic process	7	0.00063
BP	response to auxin	26	0.00063
BP	DNA recombination	156	0.00063
BP	thylakoid membrane organization	2	0.00065
CC	microtubule	3	0.00066
BP	positive regulation of long-day photoperiodism, flowering	5	0.00068
BP	ubiquitin-dependent protein catabolic process	3	0.00069
BP	RNA processing	17	0.00069
BP	RNA-dependent DNA replication	177	0.00069
BP	histone acetylation	1	0.0007
BP	seed germination	10	0.0007
BP	brassinosteroid mediated signaling pathway	2	0.00074
BP	response to gibberellin	3	0.00075
BP	response to abiotic stimulus	64	0.00075
BP	cellular component assembly	18	0.00077
BP	response to nitrate	11	0.00078
BP	glucuronoxylan metabolic process	7	0.00079
BP	carbohydrate metabolic process	43	0.00079
BP	response to unfolded protein	6	0.0008
MF	RNA-directed DNA polymerase activity	177	0.00081
BP	N-terminal protein myristoylation	1	0.00082
BP	recognition of pollen	3	0.00082
CC	endoplasmic reticulum membrane	4	0.00085
BP	regulation of hormone levels	17	0.00085
BP	endosomal transport	1	0.00086
BP	endosome organization	1	0.00086
BP	system development	98	0.00086
MF	GTP binding	2	0.00088
BP	regulation of ion transport	4	0.00088
BP	inflorescence development	2	0.0009
MF	single-stranded DNA binding	1	0.00091
BP	negative regulation of post-embryonic development	5	0.00092
BP	stomatal complex development	6	0.00093
BP	proteasome assembly	1	0.00095
BP	protein N-linked glycosylation	3	0.00095
BP	organic substance catabolic process	25	0.00096
BP	production of miRNAs involved in gene silencing by miRNA	3	0.00099
BP	proteolysis	165	0.001
BP	ethylene-activated signaling pathway	2	0.00104
BP	chromatin silencing	6	0.00107
MF	hydrolase activity, acting on carbon-nitrogen (but not peptide) bonds	2	0.00108
MF	sequence-specific DNA binding	3	0.00108
BP	cellular glucan metabolic process	9	0.00109
BP	response to radiation	35	0.00109
BP	negative regulation of protein modification process	1	0.0011
BP	petal development	10	0.00111
MF	inorganic diphosphatase activity	1	0.00113
BP	regulation of cellular response to stress	6	0.00117
BP	xylem development	7	0.00118
BP	regulation of timing of transition from vegetative to reproductive phase	7	0.00118
CC	nuclear part	24	0.00119
BP	regulation of response to biotic stimulus	2	0.00121
BP	cellular homeostasis	5	0.00121
BP	carotenoid metabolic process	1	0.00124
MF	histone-lysine N-methyltransferase activity	2	0.00126
MF	protein homodimerization activity	10	0.00129
BP	response to organic substance	65	0.00131
BP	peroxisome organization	3	0.00132
MF	alkane 1-monooxygenase activity	2	0.00133
BP	sexual reproduction	10	0.00133
BP	histone lysine methylation	6	0.00134
BP	hydrogen peroxide metabolic process	5	0.00137
BP	regulation of meristem development	14	0.00138
BP	response to stimulus	157	0.00138
CC	peroxisome	4	0.00141
BP	response to misfolded protein	1	0.00148
BP	protein targeting to mitochondrion	2	0.00148
BP	protoderm histogenesis	1	0.0015
BP	flavonoid biosynthetic process	7	0.0015
BP	response to inorganic substance	40	0.0015
BP	production of ta-siRNAs involved in RNA interference	3	0.00155
BP	meristem development	36	0.00159
MF	C-acyltransferase activity	1	0.00162
BP	vacuole organization	2	0.00164
BP	calcium-mediated signaling	2	0.00166
BP	response to red or far red light	12	0.00167
BP	regulation of growth	10	0.00168
CC	intracellular non-membrane-bounded organelle	23	0.0017
BP	regulation of lipid metabolic process	8	0.00171
BP	positive gravitropism	4	0.00174
BP	proteasome-mediated ubiquitin-dependent protein catabolic process	3	0.00175
CC	protein-DNA complex	1	0.00182
BP	membrane lipid biosynthetic process	3	0.00186
BP	formation of organ boundary	1	0.00189
CC	filiform apparatus	1	0.00191
BP	response to endoplasmic reticulum stress	5	0.00194
BP	leaf senescence	1	0.00195
MF	DNA binding	209	0.00195
CC	nuclear speck	1	0.00198
MF	AMP binding	1	0.002
BP	cell development	42	0.00204
BP	cellular macromolecular complex assembly	15	0.00205
BP	response to superoxide	3	0.0021
BP	small molecule catabolic process	5	0.00215
BP	cellular developmental process	62	0.00217
BP	shoot system development	67	0.00219
BP	actin filament-based movement	2	0.00221
BP	cell cycle	22	0.00222
BP	response to oxygen-containing compound	62	0.00222
BP	nucleocytoplasmic transport	1	0.00224
BP	maintenance of shoot apical meristem identity	8	0.00225
BP	regulation of DNA-templated transcription in response to stress	1	0.00238
BP	response to metal ion	13	0.00241
BP	response to external stimulus	49	0.00242
BP	gluconeogenesis	3	0.00248
BP	regulation of protein metabolic process	5	0.0025
BP	generation of precursor metabolites and energy	12	0.00251
MF	heme binding	6	0.00259
CC	thylakoid	7	0.00259
BP	developmental growth	44	0.0026
BP	response to blue light	6	0.00267
MF	peroxidase activity	1	0.00273
MF	acetylglucosaminyltransferase activity	1	0.00276
MF	cytoskeletal protein binding	4	0.00284
BP	chlorophyll metabolic process	2	0.00285
BP	response to reactive oxygen species	7	0.00287
CC	cell projection	4	0.00288
BP	positive regulation of metabolic process	19	0.00289
BP	floral whorl development	37	0.0029
BP	vegetative phase change	3	0.00294
BP	metal ion transport	9	0.00295
BP	longitudinal axis specification	1	0.00302
BP	cysteine biosynthetic process	1	0.00304
BP	jasmonic acid biosynthetic process	2	0.00306
MF	potassium channel activity	3	0.00307
MF	calmodulin binding	3	0.00308
BP	mRNA modification	2	0.00312
BP	meristem initiation	8	0.00317
CC	trans-Golgi network	5	0.00318
MF	iron ion binding	8	0.00321
BP	DNA integration	168	0.00323
BP	microtubule cytoskeleton organization	2	0.00333
BP	virus induced gene silencing	3	0.00333
BP	cell cycle process	14	0.00334
BP	regulation of biological quality	37	0.00347
BP	trichoblast differentiation	20	0.00355
BP	embryonic pattern specification	1	0.00356
BP	regulation of chromosome organization	7	0.0036
CC	cell plate	1	0.00361
BP	porphyrin-containing compound biosynthetic process	1	0.00364
BP	protein import into peroxisome matrix	3	0.00364
BP	indole-containing compound catabolic process	1	0.00366
CC	mitochondrial outer membrane	1	0.00368
BP	cellular localization	33	0.00382
BP	gibberellin biosynthetic process	6	0.00383
BP	cell wall biogenesis	12	0.00383
BP	inorganic cation transmembrane transport	3	0.0039
BP	amino acid transmembrane transport	1	0.00392
MF	RNA binding	184	0.00393
BP	glucose catabolic process	3	0.00394
BP	glutamine family amino acid metabolic process	1	0.00395
BP	circadian rhythm	12	0.00396
BP	response to red light	4	0.00401
BP	auxin-activated signaling pathway	20	0.00401
BP	regulation of reproductive process	23	0.00402
BP	plant-type cell wall organization	17	0.00413
BP	cellular response to phosphate starvation	2	0.00416
BP	regulation of actin filament polymerization	10	0.00418
BP	cell growth	30	0.00428
BP	regulation of cell size	4	0.00448
BP	negative regulation of biological process	38	0.00449
BP	defense response by callose deposition	1	0.00451
BP	pattern specification process	29	0.00464
BP	regulation of protein depolymerization	1	0.00465
BP	cellular component biogenesis	27	0.00478
MF	UDP-glucosyltransferase activity	2	0.00486
MF	protein serine/threonine phosphatase activity	1	0.00495
CC	apical part of cell	3	0.00496
CC	cytosolic ribosome	2	0.00508
BP	gene silencing by RNA	13	0.00509
BP	primary shoot apical meristem specification	1	0.00518
BP	cellular carbohydrate metabolic process	25	0.00518
BP	cellular response to oxygen-containing compound	29	0.00525
BP	regulation of multicellular organismal development	34	0.00531
MF	phospholipid binding	1	0.00533
BP	cellular biogenic amine catabolic process	1	0.00535
BP	regulation of signal transduction	6	0.00542
BP	diterpenoid metabolic process	6	0.00543
BP	anthocyanin-containing compound metabolic process	6	0.00558
BP	protein complex assembly	17	0.00562
CC	intrinsic component of membrane	35	0.00562
BP	response to jasmonic acid	9	0.00577
BP	cellular amino acid biosynthetic process	6	0.00579
MF	GTPase activity	1	0.0058
BP	cellular response to extracellular stimulus	7	0.00581
MF	amino acid transmembrane transporter activity	1	0.00582
BP	pollen tube reception	1	0.00585
MF	voltage-gated cation channel activity	3	0.00588
BP	response to sucrose	9	0.00593
BP	regulation of defense response	11	0.00596
BP	vacuolar transport	3	0.00598
MF	zinc ion binding	188	0.00599
MF	protein complex binding	3	0.00601
MF	(-)-isopiperitenone reductase activity	1	0.00602
BP	photoperiodism, flowering	12	0.00608
BP	cellular response to chemical stimulus	52	0.00608
BP	respiratory burst	1	0.00616
BP	determination of bilateral symmetry	8	0.00629
MF	enzyme regulator activity	1	0.0063
BP	floral organ development	38	0.00657
MF	carbon-carbon lyase activity	3	0.00658
CC	plastid part	25	0.00659
BP	suberin biosynthetic process	2	0.00662
BP	cell wall modification involved in multidimensional cell growth	1	0.00664
CC	transferase complex	2	0.00666
BP	RNA methylation	1	0.00669
BP	mRNA transport	1	0.00673
BP	positive regulation of signal transduction	1	0.00673
BP	polyol metabolic process	2	0.00679
BP	lateral root formation	1	0.0068
BP	carotenoid biosynthetic process	1	0.0068
BP	methionine biosynthetic process	2	0.0068
MF	oxidoreductase activity, acting on the CH-NH2 group of donors	1	0.00683
BP	response to lipid	28	0.00683
BP	cell-cell signaling	3	0.00689
BP	triglyceride biosynthetic process	5	0.0069
BP	glucosinolate metabolic process	3	0.00708
BP	cellular response to nitrate	4	0.00716
BP	carboxylic acid metabolic process	32	0.00736
BP	reciprocal meiotic recombination	2	0.00749
MF	efflux transmembrane transporter activity	3	0.00753
BP	phospholipid metabolic process	5	0.00754
BP	regulation of anatomical structure morphogenesis	4	0.00755
BP	intracellular transport	20	0.00765
BP	polarity specification of adaxial/abaxial axis	7	0.00773
MF	transcription regulatory region DNA binding	1	0.00774
BP	purine ribonucleotide catabolic process	3	0.00796
BP	purine ribonucleoside triphosphate catabolic process	3	0.00796
BP	cellulose biosynthetic process	2	0.00806
BP	mucilage metabolic process	1	0.00807
BP	flower morphogenesis	2	0.00808
CC	endosome	6	0.00809
CC	mitochondrial inner membrane	2	0.0081
BP	biological regulation	147	0.00811
MF	N-acetyltransferase activity	2	0.00812
BP	cellular metal ion homeostasis	2	0.00813
BP	cellular response to oxidative stress	2	0.00818
MF	antioxidant activity	1	0.00821
BP	gene expression	94	0.00821
BP	purine ribonucleoside catabolic process	4	0.00829
BP	oxylipin biosynthetic process	1	0.00836
BP	protein ubiquitination	3	0.00848
BP	endoplasmic reticulum tubular network organization	1	0.00867
BP	regulation of multicellular organismal process	34	0.00873
BP	glycine catabolic process	1	0.00876
BP	nucleus organization	2	0.0088
CC	integral component of cytoplasmic side of endoplasmic reticulum membrane	1	0.00889
BP	glutamine family amino acid biosynthetic process	1	0.00892
BP	aspartate family amino acid metabolic process	2	0.00893
BP	seed development	26	0.00894
BP	unsaturated fatty acid biosynthetic process	1	0.00895
BP	coenzyme metabolic process	3	0.009
BP	symbiosis, encompassing mutualism through parasitism	3	0.00904
BP	proteasomal protein catabolic process	5	0.00904
BP	cellular response to acid chemical	20	0.00904
BP	regulation of gene expression, epigenetic	16	0.00905
BP	positive regulation of response to alcohol	1	0.00927
BP	second-messenger-mediated signaling	3	0.0094
BP	serine family amino acid catabolic process	1	0.00943
BP	chromatin organization	12	0.00948
BP	response to stress	109	0.00949
MF	jasmonoyl-isoleucine-12-hydroxylase activity	1	0.00952
BP	signal transduction	47	0.00952
CC	membrane part	47	0.00983
CC	organelle subcompartment	3	0.00997
CC	vacuolar part	6	0.01
CC	plastid thylakoid	3	0.01005
BP	innate immune response	18	0.01009
BP	anatomical structure formation involved in morphogenesis	19	0.01009
MF	double-stranded DNA binding	1	0.01024
BP	photorespiration	2	0.01024
MF	motor activity	1	0.01033
BP	plastid organization	10	0.01043
BP	organ formation	15	0.01054
CC	chloroplast thylakoid	3	0.01058
BP	tryptophan catabolic process	1	0.01063
BP	indolalkylamine catabolic process	1	0.01063
BP	response to light stimulus	34	0.01069
MF	nucleoside-triphosphatase activity	13	0.01074
BP	carboxylic acid catabolic process	5	0.0108
BP	organic acid catabolic process	5	0.0108
BP	cellular response to organic substance	45	0.01085
BP	trichome branching	1	0.01095
BP	nuclear export	1	0.01101
BP	regulation of transport	4	0.01106
BP	ER-nucleus signaling pathway	4	0.01114
BP	organ development	82	0.01124
MF	protein heterodimerization activity	2	0.01144
MF	pyrophosphatase activity	14	0.01149
BP	regulation of localization	4	0.01153
MF	ribose phosphate diphosphokinase activity	1	0.01166
CC	chloroplast part	25	0.01167
MF	monocarboxylic acid binding	2	0.01177
BP	oxidation-reduction process	17	0.01178
BP	post-embryonic development	81	0.01186
BP	cellular metabolic compound salvage	2	0.01187
BP	cellular response to carbohydrate stimulus	1	0.01189
BP	specification of axis polarity	7	0.01203
BP	protein polymerization	13	0.01211
CC	apical plasma membrane	3	0.01221
BP	mRNA export from nucleus	1	0.01224
BP	monocarboxylic acid metabolic process	24	0.01224
BP	single-organism intracellular transport	19	0.01226
BP	glutamine metabolic process	1	0.01229
BP	regulation of response to extracellular stimulus	1	0.01232
BP	regulation of response to nutrient levels	1	0.01232
BP	hormone transport	4	0.01238
BP	regulation of generation of precursor metabolites and energy	6	0.01238
BP	divalent inorganic cation transport	2	0.01247
BP	terpenoid biosynthetic process	9	0.01252
BP	negative regulation of cytoskeleton organization	1	0.01262
BP	microtubule polymerization or depolymerization	1	0.01264
BP	auxin transport	4	0.01283
MF	voltage-gated potassium channel activity	3	0.01295
BP	jasmonic acid metabolic process	5	0.01327
BP	reproductive system development	70	0.01333
BP	reproductive structure development	70	0.01333
BP	mucilage metabolic process involved in seed coat development	1	0.01344
BP	cellular response to water deprivation	2	0.0135
BP	cellular response to water stimulus	2	0.0135
BP	auxin polar transport	4	0.01363
MF	inward rectifier potassium channel activity	2	0.01368
BP	carpel development	18	0.01373
CC	extracellular region	11	0.01377
BP	respiratory burst involved in defense response	1	0.01386
BP	regulation of gene expression	84	0.01393
BP	cellular response to organic cyclic compound	14	0.01398
BP	response to fructose	1	0.01413
CC	Golgi apparatus part	5	0.01416
BP	single-organism biosynthetic process	52	0.01418
BP	cellular monovalent inorganic cation homeostasis	2	0.01434
BP	cytoskeleton organization	14	0.0144
BP	pyrimidine-containing compound biosynthetic process	1	0.01445
BP	response to virus	3	0.01446
MF	phosphoprotein phosphatase activity	2	0.01451
MF	oxidoreductase activity, acting on peroxide as acceptor	1	0.01452
BP	secondary alcohol metabolic process	1	0.01481
BP	secondary alcohol biosynthetic process	1	0.01481
BP	menthol metabolic process	1	0.01481
BP	menthol biosynthetic process	1	0.01481
BP	regionalization	23	0.01484
BP	phytosteroid biosynthetic process	2	0.01487
BP	hormone metabolic process	12	0.01506
BP	response to glucose	1	0.01516
BP	monocarboxylic acid catabolic process	3	0.0152
BP	regulation of cellular ketone metabolic process	6	0.01541
BP	cellular response to salicylic acid stimulus	7	0.01548
BP	sugar mediated signaling pathway	1	0.01554
BP	carbohydrate mediated signaling	1	0.01554
CC	plant-type cell wall	5	0.01555
MF	hydrolase activity, acting on acid anhydrides, in phosphorus-containing anhydrides	15	0.0156
BP	brassinosteroid biosynthetic process	2	0.01562
BP	microtubule nucleation	1	0.01564
BP	hormone biosynthetic process	11	0.0158
MF	GTP-dependent protein binding	2	0.01581
BP	cellular response to topologically incorrect protein	4	0.01587
BP	cellular response to unfolded protein	4	0.01587
MF	hydrolase activity, acting on acid anhydrides	15	0.0159
BP	RNA export from nucleus	1	0.01597
BP	stomatal movement	4	0.01601
BP	interspecies interaction between organisms	3	0.01603
BP	response to far red light	6	0.0162
BP	transmembrane transport	19	0.01625
BP	maintenance of inflorescence meristem identity	1	0.01626
BP	regulation of root development	1	0.01633
BP	fatty acid catabolic process	3	0.01633
BP	sulfate assimilation	1	0.01647
BP	glutamate metabolic process	1	0.01656
BP	isoprenoid biosynthetic process	11	0.01656
BP	plant-type secondary cell wall biogenesis	1	0.0167
BP	specification of symmetry	8	0.01673
BP	interaction with host	3	0.01676
BP	developmental growth involved in morphogenesis	26	0.01676
BP	divalent metal ion transport	2	0.01685
BP	cellular cation homeostasis	4	0.01693
MF	chromatin binding	4	0.01703
BP	gynoecium development	18	0.01705
MF	NADPH binding	1	0.0171
BP	coenzyme biosynthetic process	1	0.01731
MF	ATPase activity	5	0.01742
BP	regulation of post-embryonic development	27	0.01744
BP	photomorphogenesis	5	0.01746
BP	chlorophyll biosynthetic process	1	0.01762
BP	mucilage extrusion from seed coat	1	0.01762
BP	adaxial/abaxial axis specification	7	0.01773
BP	histone modification	8	0.01773
MF	cyclic nucleotide binding	1	0.01789
BP	lipid catabolic process	3	0.01805
BP	microtubule polymerization	1	0.01823
BP	fruit development	33	0.01848
MF	nucleic acid binding transcription factor activity	21	0.01852
BP	pyrimidine nucleotide metabolic process	1	0.0186
BP	pyrimidine nucleotide biosynthetic process	1	0.0186
BP	specification of organ identity	8	0.01864
BP	specification of floral organ identity	8	0.01864
BP	salicylic acid mediated signaling pathway	7	0.01897
BP	potassium ion transport	3	0.01901
MF	copper ion binding	1	0.01906
BP	endoplasmic reticulum organization	1	0.01922
BP	response to bacterium	12	0.01923
BP	determination of dorsal/ventral asymmetry	1	0.01929
BP	dorsal/ventral pattern formation	1	0.01929
BP	cellular response to nutrient levels	4	0.01937
BP	sterol metabolic process	2	0.01939
CC	endoplasmic reticulum tubular network	1	0.01941
BP	lipid biosynthetic process	18	0.01943
BP	root hair cell tip growth	3	0.01948
BP	cellular component movement	3	0.01949
BP	hormone-mediated signaling pathway	33	0.01957
BP	root morphogenesis	24	0.01959
MF	metal cluster binding	2	0.01961
MF	iron-sulfur cluster binding	2	0.01961
BP	regulation of carbohydrate metabolic process	5	0.01961
CC	site of polarized growth	2	0.01966
BP	regulation of fertilization	4	0.0197
BP	regulation of double fertilization forming a zygote and endosperm	4	0.0197
BP	cellular protein modification process	85	0.01978
BP	protein modification process	85	0.01978
BP	cellular ketone metabolic process	6	0.01986
CC	extrinsic component of membrane	2	0.01995
MF	oxidoreductase activity, acting on paired donors, with incorporation or reduction of molecular oxygen	9	0.02028
BP	amino acid homeostasis	1	0.02034
BP	regulation of photosynthesis, light reaction	1	0.02043
BP	monovalent inorganic cation transport	11	0.02045
BP	cell fate commitment	1	0.02071
BP	heterocycle biosynthetic process	79	0.02119
BP	shoot system morphogenesis	13	0.0214
BP	cellular ion homeostasis	4	0.02141
BP	monocarboxylic acid biosynthetic process	16	0.02203
CC	intrinsic component of plastid outer membrane	1	0.02208
CC	integral component of plastid outer membrane	1	0.02208
CC	intrinsic component of chloroplast outer membrane	1	0.02208
CC	integral component of chloroplast outer membrane	1	0.02208
MF	methyltransferase activity	3	0.02218
BP	root hair cell development	10	0.02222
BP	positive regulation of macromolecule metabolic process	14	0.02226
BP	aldehyde catabolic process	2	0.02242
BP	positive regulation of lipid metabolic process	6	0.02243
BP	positive regulation of lipid biosynthetic process	6	0.02243
CC	chromosome, centromeric region	1	0.02264
BP	carbohydrate catabolic process	9	0.0228
BP	sulfur compound biosynthetic process	7	0.02297
BP	response to singlet oxygen	1	0.02299
BP	karyogamy	2	0.02301
BP	benzene-containing compound metabolic process	1	0.02331
BP	RNA splicing	7	0.02332
BP	organelle localization	5	0.02342
BP	organonitrogen compound metabolic process	31	0.02364
BP	terpenoid metabolic process	10	0.02386
BP	macromolecule modification	92	0.0239
BP	secretion by cell	5	0.02404
MF	ligand-gated channel activity	2	0.02412
MF	ligand-gated ion channel activity	2	0.02412
BP	glycolipid biosynthetic process	3	0.02412
BP	stigma development	1	0.02419
BP	stomatal lineage progression	5	0.0242
BP	alcohol biosynthetic process	6	0.02427
BP	cellular response to reactive oxygen species	2	0.02432
MF	galacturonate binding	1	0.02449
MF	transferase activity, transferring one-carbon groups	3	0.02469
MF	oxidoreductase activity, acting on the CH-CH group of donors, NAD or NADP as acceptor	1	0.02473
BP	multicellular organismal reproductive process	5	0.02478
BP	polyol biosynthetic process	2	0.02505
BP	regulation of metabolic process	98	0.02532
CC	cytosolic small ribosomal subunit	1	0.02533
BP	coumarin metabolic process	1	0.02547
BP	coumarin biosynthetic process	1	0.02547
BP	response to nutrient levels	10	0.02551
BP	dicarboxylic acid metabolic process	1	0.02569
BP	regulation of shoot system development	22	0.0257
BP	cellular response to stress	25	0.02575
BP	very long-chain fatty acid biosynthetic process	2	0.02576
BP	defense response to virus	3	0.02614
BP	regulation of cellular carbohydrate metabolic process	5	0.02624
BP	cellular response to sulfate starvation	2	0.02627
BP	microtubule-based movement	1	0.02641
MF	carbon-nitrogen ligase activity, with glutamine as amido-N-donor	1	0.02646
BP	growth	48	0.02662
BP	negative regulation of protein complex disassembly	1	0.02663
BP	negative regulation of protein depolymerization	1	0.02663
BP	cellular response to light stimulus	3	0.02686
BP	cellular response to radiation	3	0.02686
BP	secretion	5	0.02698
BP	adaxial/abaxial pattern specification	7	0.02701
MF	diphosphotransferase activity	1	0.02704
BP	cellular response to iron ion	1	0.02712
BP	calcium ion transport	1	0.02717
BP	starch metabolic process	3	0.02722
BP	anion homeostasis	1	0.02752
BP	organelle fusion	2	0.02761
BP	cellular response to ethylene stimulus	2	0.02773
BP	pollen tube development	15	0.02773
BP	ion homeostasis	8	0.02803
MF	hydrolase activity, acting on carbon-nitrogen (but not peptide) bonds, in linear amides	2	0.02818
BP	acetyl-CoA metabolic process	1	0.0283
BP	glycosylation	5	0.02832
BP	protein modification by small protein conjugation or removal	8	0.02832
BP	protein complex subunit organization	17	0.0284
BP	pyrimidine ribonucleotide biosynthetic process	1	0.02863
BP	pyrimidine ribonucleotide metabolic process	1	0.02863
BP	lipoate metabolic process	1	0.02865
BP	trichome patterning	1	0.0287
BP	regulation of actin filament depolymerization	1	0.02889
BP	oxidoreduction coenzyme metabolic process	2	0.02891
BP	regulation of response to stimulus	22	0.02894
BP	positive regulation of cellular metabolic process	16	0.02898
BP	reproduction	20	0.02909
BP	photosynthesis	2	0.02915
BP	negative regulation of metabolic process	17	0.02917
MF	protein transporter activity	1	0.0292
CC	plasma membrane part	7	0.02955
CC	thylakoid part	3	0.02961
BP	purine ribonucleoside monophosphate catabolic process	3	0.02979
BP	ribonucleoside monophosphate catabolic process	3	0.02979
BP	nucleoside monophosphate catabolic process	3	0.02979
BP	purine nucleoside monophosphate catabolic process	3	0.02979
BP	ATP catabolic process	3	0.02979
BP	response to cytokinin	1	0.02996
BP	acyl-CoA metabolic process	1	0.03004
BP	thioester metabolic process	1	0.03004
BP	secondary metabolite biosynthetic process	7	0.03011
BP	inositol phosphate metabolic process	2	0.03016
BP	response to symbiont	2	0.03027
BP	nucleotide biosynthetic process	3	0.03036
BP	positive regulation of biological process	39	0.03042
BP	negative regulation of protein phosphorylation	1	0.03044
BP	stem cell development	10	0.03047
BP	protein modification by small protein removal	4	0.03052
BP	negative regulation of kinase activity	1	0.03058
BP	negative regulation of transferase activity	1	0.03058
BP	negative regulation of protein kinase activity	1	0.03058
BP	anthocyanin-containing compound biosynthetic process	5	0.03061
BP	cellular lipid catabolic process	3	0.0308
BP	nucleic acid phosphodiester bond hydrolysis	3	0.03091
BP	cellular nitrogen compound biosynthetic process	79	0.031
BP	fertilization	5	0.03108
BP	glycolipid metabolic process	3	0.03116
CC	spindle	1	0.0313
BP	macromolecular complex subunit organization	17	0.03142
BP	stem cell differentiation	10	0.03144
BP	negative regulation of protein serine/threonine kinase activity	1	0.03168
BP	cell proliferation	2	0.03185
BP	nucleobase-containing small molecule metabolic process	12	0.03205
CC	organelle part	93	0.03288
BP	response to insect	3	0.03316
BP	immune response	19	0.03335
BP	response to UV	8	0.03354
BP	membrane lipid metabolic process	3	0.03362
MF	enzyme inhibitor activity	1	0.03365
MF	O-acyltransferase activity	1	0.03366
CC	DNA-directed RNA polymerase complex	1	0.03394
CC	nuclear DNA-directed RNA polymerase complex	1	0.03394
BP	cellular response to hormone stimulus	34	0.03397
BP	nucleoside phosphate biosynthetic process	3	0.03398
BP	endomembrane system organization	4	0.03455
BP	tropism	6	0.0348
BP	immune system process	19	0.03506
MF	coenzyme binding	4	0.03528
CC	phragmoplast	1	0.03531
BP	reproductive process	82	0.03541
BP	negative regulation of phosphorylation	1	0.03565
BP	tryptophan metabolic process	2	0.03574
BP	indolalkylamine metabolic process	2	0.03574
BP	regulation of protein modification process	1	0.03584
BP	small molecule metabolic process	43	0.03587
BP	modification by symbiont of host morphology or physiology	3	0.03624
BP	negative regulation of growth	1	0.03642
BP	auxin metabolic process	6	0.03656
CC	Golgi membrane	1	0.03657
BP	cellular response to endogenous stimulus	34	0.03684
BP	negative regulation of signaling	1	0.03689
BP	negative regulation of cell communication	1	0.03689
BP	negative regulation of signal transduction	1	0.03689
BP	negative regulation of protein polymerization	1	0.0369
BP	negative regulation of protein complex assembly	1	0.0369
BP	developmental process involved in reproduction	79	0.03696
BP	covalent chromatin modification	11	0.03703
MF	carboxylic acid binding	3	0.03732
MF	organic acid binding	3	0.03732
BP	regulation of cellular protein metabolic process	5	0.0374
MF	midchain alkane hydroxylase activity	2	0.03744
BP	cellular calcium ion homeostasis	1	0.03758
BP	dephosphorylation	1	0.03779
BP	response to amino acid	1	0.03789
BP	response to cyclopentenone	2	0.03811
BP	protein exit from endoplasmic reticulum	1	0.0383
BP	phospholipid biosynthetic process	4	0.03837
BP	fatty acid metabolic process	13	0.03854
MF	phosphoric ester hydrolase activity	2	0.03859
BP	fatty acid biosynthetic process	9	0.03888
BP	single-organism nuclear import	1	0.03891
BP	protein import into nucleus	1	0.03891
BP	protein targeting to nucleus	1	0.03891
BP	regulation of salicylic acid mediated signaling pathway	1	0.03898
BP	posttranscriptional regulation of gene expression	10	0.03908
BP	photosynthesis, light reaction	2	0.03934
BP	glycoprotein biosynthetic process	5	0.03937
BP	macromolecule glycosylation	5	0.03937
BP	protein glycosylation	5	0.03937
CC	cytoskeleton	6	0.03955
BP	glycerolipid biosynthetic process	6	0.03982
BP	glucosinolate biosynthetic process	3	0.04023
BP	glycosinolate biosynthetic process	3	0.04023
BP	S-glycoside biosynthetic process	3	0.04023
CC	respiratory chain	1	0.04029
BP	positive regulation of fatty acid biosynthetic process	5	0.04053
BP	positive regulation of fatty acid metabolic process	5	0.04053
BP	gene silencing by miRNA	3	0.04073
BP	embryonic meristem development	2	0.04129
BP	organic hydroxy compound biosynthetic process	7	0.04139
BP	multicellular organism reproduction	5	0.04145
BP	cellular component assembly involved in morphogenesis	4	0.04159
BP	inositol phosphate biosynthetic process	2	0.04178
BP	organelle fission	4	0.04179
MF	DNA photolyase activity	1	0.04188
BP	translation	9	0.04203
BP	5-carbamoylmethyluridine metabolic process	1	0.04208
BP	pyrimidine-containing compound metabolic process	3	0.04229
MF	Rab GTPase binding	1	0.04234
BP	tissue development	56	0.04257
BP	tetrapyrrole catabolic process	1	0.04285
BP	porphyrin-containing compound catabolic process	1	0.04285
MF	L-amino acid efflux transmembrane transporter activity	1	0.04294
BP	cellular heat acclimation	1	0.04322
BP	cellular response to abiotic stimulus	5	0.04342
BP	protein maturation	2	0.04357
BP	meiotic DNA double-strand break formation	2	0.04366
BP	larval development	1	0.04388
BP	nematode larval development	1	0.04388
BP	regulation of nematode larval development	1	0.04388
CC	plastid thylakoid membrane	3	0.04396
BP	regulation of protein phosphorylation	1	0.04411
BP	amino acid export	1	0.04429
BP	DNA replication	180	0.04445
BP	actin filament depolymerization	1	0.04479
BP	response to symbiotic fungus	2	0.04479
BP	nuclear import	1	0.04484
CC	chloroplast thylakoid membrane	3	0.04505
BP	regulation of phosphate metabolic process	1	0.04513
BP	cellular component morphogenesis	33	0.04521
BP	establishment of organelle localization	2	0.04545
BP	negative regulation of phosphorus metabolic process	1	0.04548
BP	negative regulation of phosphate metabolic process	1	0.04548
BP	cellular response to red or far red light	1	0.04557
BP	regulation of transferase activity	1	0.04608
BP	DNA metabolic process	211	0.04609
BP	cell morphogenesis	30	0.0462
CC	RNA polymerase complex	1	0.0464
CC	membrane-enclosed lumen	18	0.04653
BP	chlorophyll catabolic process	1	0.04665
BP	regulation of phosphorus metabolic process	1	0.04683
BP	myo-inositol hexakisphosphate biosynthetic process	2	0.0473
BP	myo-inositol hexakisphosphate metabolic process	2	0.0473
BP	mitochondrial RNA modification	1	0.04745
BP	mitochondrial mRNA modification	1	0.04745
BP	organophosphate catabolic process	3	0.04775
MF	fatty acid elongase activity	1	0.04819
MF	L-amino acid transmembrane transporter activity	1	0.04839
BP	response to ethylene	9	0.04865
BP	reactive oxygen species biosynthetic process	3	0.04875
BP	hydrogen peroxide biosynthetic process	3	0.04875
BP	superoxide metabolic process	1	0.04882
BP	cellular potassium ion homeostasis	1	0.04903
BP	glycerolipid metabolic process	7	0.04931
BP	response to water	17	0.0495
BP	regulation of anthocyanin metabolic process	4	0.04987
CC	bounding membrane of organelle	14	0.04991
BP	cell-cell signaling involved in cell fate commitment	1	0.04998
